# Supplementary material for: Comparative membrane proteomics reveals diverse cell regulators concentrated at the nuclear envelope
Source: Life Sci Alliance. 2023 Jul 11;6(9):e202301998. doi: 10.26508/lsa.202301998 (PMC10336727; doi:10.26508/lsa.202301998)
Supplement: Supplementary file 1 [file LSA-2023-01998_TableS1.xlsx]

## Sheet: Legend
Table S1: MS data for all membrane fractions

## Sheet: TableS1
UniProt ID	Gene	Description/Protein	Protein_Evidence	Benchmarks	Transmembrane region	SpectralCount_Total	NSAF																										SpectralCount
							U1		U2				U3				U4				C1		C2		preC1		preU1		preU4				U1		U2				U3				U4				C1		C2
							NE	LCM	NE	LCM	HCM	HCM2	NE	LCM	HCM	HCM2	NE	LCM	HCM	HCM2	NE	LCM	NE	LCM	NE	LCM	NE	LCM	NE	LCM	HCM	HCM2	NE	LCM	NE	LCM	HCM	HCM2	NE	LCM	HCM	HCM2	NE	LCM	HCM	HCM2	NE	LCM	NE
Q9ERU9	Ranbp2	E3 SUMO-protein ligase RanBP2	CONCLUSIVE	1. Nuclear Envelope-NPC	FALSE	2811	0.000408926	0	0.000748771	0	5.68492e-06	0	0.000331586	0	0	4.57267e-06	0.00014053	0	0	0	0.000174066	0	0.000190114	0	0.000582958	0	0.00058869	0	0.000222555	0	0	0	391	0	997	0	4	0	294	0	0	5	155	0	0	0	128	0	136
Q8VCB1	Ndc1	Nucleoporin NDC1	CONCLUSIVE	1. Nuclear Envelope-NPC	TRUE	2275	0.00129996	0.000329887	0.000637099	0.000433822	0.000135393	0.000474923	0.0013149	0.000487945	0.000446609	0.00019084	0.00108992	0.000123969	0.000236092	0.000121053	0.00128315	0.000581111	0.0026634	0.000751006	0.000635629	0.000263127	0.000188826	0.000100008	0.000301373	8.45146e-05	8.96244e-05	0.000312468	274	46	187	54	21	14	257	71	16	46	265	16	7	32	208	78	420
Q8CJF7	Ahctf1	Protein ELYS	CONCLUSIVE	1. Nuclear Envelope-NPC	FALSE	1736	0.000629199	0	0.000254537	0	0	0	0.000336194	0	0	8.71356e-06	0.000154257	0	0	1.58905e-05	0.000233223	0	0.000186466	0	0.00055567	0	0.000339937	0	0.000424999	0	0	0	442	0	249	0	0	0	219	0	0	7	125	0	0	14	126	0	98
Q8K3Z9	Pom121	Nuclear envelope pore membrane protein POM 121	CONCLUSIVE	1. Nuclear Envelope-NPC	TRUE	1685	0.00106965	0	0.000385967	0	0	0	0.000812046	0	0	4.65346e-06	0.00068969	0	0	1.69726e-05	0.000359817	0	0.000348535	0	0.000721766	0	0.000579928	0	6.7608e-05	0	0	0	402	0	202	0	0	0	283	0	0	2	299	0	0	8	104	0	98
Q99P88	Nup155	Nuclear pore complex protein Nup155	CONCLUSIVE	1. Nuclear Envelope-NPC	FALSE	1366	0.000261681	0	0.000987371	0	3.74322e-05	0	0.000227738	0	0	0	0.000129345	0	0	9.15129e-06	0.000253701	1.08137e-05	5.21584e-05	1.84757e-05	0.000603676	1.19351e-05	0.000569904	0	0.000422854	0	3.94205e-05	0	114	0	599	0	12	0	92	0	0	0	65	0	0	5	85	3	17
F6ZDS4	Tpr	Nucleoprotein TPR	CONCLUSIVE	1. Nuclear Envelope-NPC	FALSE	1307	3.94032e-05	0	8.7716e-05	0	3.56974e-06	0	7.08207e-05	0	0	0	3.75745e-05	0	0	0	0.000223726	0	4.21336e-05	0	0.00107102	0	0.000565065	0	0.000917756	0	4.51122e-06	0	30	0	93	0	2	0	50	0	0	0	33	0	0	0	131	0	24
Q80U93	Nup214	Nuclear pore complex protein Nup214	CONCLUSIVE	1. Nuclear Envelope-NPC	FALSE	1241	0.000401227	0	0.000342007	0	1.45674e-05	0	0.000127163	4.43662e-06	0	1.74086e-05	0.000110188	0	2.17732e-05	9.76839e-06	6.5711e-05	0	4.91255e-05	0	0.000377411	0	0.000420842	0	0.000607986	0	0	0	262	0	311	0	7	0	77	2	0	13	83	0	2	8	33	0	24
Q8BJ71	Nup93	Nuclear pore complex protein Nup93	CONCLUSIVE	1. Nuclear Envelope-NPC	FALSE	1127	0.000440545	0	0.000890274	0	5.29794e-05	0	0.000487696	0	0	6.81825e-06	0.000152087	0	0	3.73024e-05	0.000329503	1.83661e-05	0.000458565	0	0.00142509	1.35138e-05	0.000502438	2.0545e-05	0.000507679	2.31495e-05	6.0257e-05	0	113	0	318	0	10	0	116	0	0	2	45	0	0	12	65	3	88
Q6ZPR5	Smpd4	Sphingomyelin phosphodiesterase 4	CONCLUSIVE	1. Nuclear Envelope-NPC	TRUE	1049	0.000853529	1.75932e-05	0.000554414	0	0	0	0.000585738	0	0	2.37479e-05	0.000565033	0	0	1.54671e-05	0.0008475	8.5292e-05	0.000420037	0	0.000211762	0	8.08817e-05	0	0	0	0	0	220	3	199	0	0	0	140	0	0	7	168	0	0	5	168	14	81
Q6PFD9	Nup98	Nuclear pore complex protein Nup98-Nup96	CONCLUSIVE	1. Nuclear Envelope-NPC	FALSE	1006	6.68133e-05	0	0.000232318	0	2.62826e-05	0	4.36101e-05	0	0	0	1.3718e-05	0	0	0	9.60204e-05	5.52197e-06	0	0	0.00145408	0	0.000356554	0	0.000502593	0	0	0	38	0	184	0	11	0	23	0	0	0	9	0	0	0	42	2	0
Q6ZQH8	Nup188	Nucleoporin NUP188 homolog	CONCLUSIVE	1. Nuclear Envelope-NPC	FALSE	857	9.43915e-05	1.09753e-05	0.000371501	0	7.40025e-06	0	0.000170306	7.8883e-06	0	0	7.86807e-05	0	0	0	0.000136896	8.55136e-06	0.000211084	0	0.000279223	0	0.000326825	0	0.00018449	0	7.79333e-06	0	52	4	285	0	3	0	87	3	0	0	50	0	0	0	58	3	87
Q8R0G9	Nup133	Nuclear pore complex protein Nup133	CONCLUSIVE	1. Nuclear Envelope-NPC	FALSE	807	0.000146517	0	0.000776203	0	1.50269e-05	0	9.53989e-05	0	0	0	2.39653e-05	0	0	4.40846e-06	0.000158161	1.30232e-05	5.91208e-05	0	0.000576133	0	0.000476779	0	0.000307309	0	0	0	53	0	391	0	4	0	32	0	0	0	10	0	0	2	44	3	16
Q9Z0W3	Nup160	Nuclear pore complex protein Nup160	CONCLUSIVE	1. Nuclear Envelope-NPC	FALSE	713	0.000109317	0	0.000431754	0	0	0	0.000120344	0	0	0	3.94863e-05	0	0	0	0.000165833	0	7.30576e-05	0	0.000323955	0	0.000362567	0	0.000593138	0	0	0	48	0	264	0	0	0	49	0	0	0	20	0	0	0	56	0	24
Q8BH74	Nup107	Nuclear pore complex protein Nup107	CONCLUSIVE	1. Nuclear Envelope-NPC	FALSE	584	0.000124133	0	0.000807211	0	0	0	0.000104117	0	0	0	1.79351e-05	0	0	0	6.72528e-05	1.08293e-05	0	0	0.000558919	0	0.00019605	0	0.00047092	0	0	0	36	0	326	0	0	0	28	0	0	0	6	0	0	0	15	2	0
Q9WUU9	Mcm3ap	Germinal-center associated nuclear protein	CONCLUSIVE	1. Nuclear Envelope-NPC	FALSE	432	0.000155518	0	0.000118657	0	0	0	0.000143253	0	0	0	2.10653e-05	0	0	2.58335e-06	0.000105321	0	1.08264e-05	0	9.64606e-05	0	8.28962e-05	0	8.74685e-05	0	0	0	96	0	102	0	0	0	82	0	0	0	15	0	0	2	50	0	5
Q8R322	Gle1	Nucleoporin GLE1	CONCLUSIVE	1. Nuclear Envelope-NPC	FALSE	237	0.000178149	0	0.000305061	0	0	0	0.000226598	0	0	0	5.93989e-05	0	0	7.28437e-06	0	0	0	0	0.000203996	0	0.000112544	0	2.90163e-05	0	0	0	39	0	93	0	0	0	46	0	0	0	15	0	0	2	0	0	0
Q8CEC0	Nup88	Nuclear pore complex protein Nup88	CONCLUSIVE	1. Nuclear Envelope-NPC	FALSE	236	9.75277e-05	0	0.000271004	0	0	0	3.20095e-05	0	0	0	6.9843e-05	0	0	0	4.41088e-05	1.33173e-05	0	0	0.000266516	0	0.000353602	0	8.08064e-05	0	0	0	23	0	89	0	0	0	7	0	0	0	19	0	0	0	8	2	0
Q9D1M0	Sec13	Protein SEC13 homolog	CONCLUSIVE	1. Nuclear Envelope-NPC	FALSE	234	0	0	0	0	0	0	0	0	0	0	0	0	0	0	0.000373914	0	0	0	0.00139411	0	0.00122156	6.96743e-05	0.00141725	0	0	0.000391847	0	0	0	0	0	0	0	0	0	0	0	0	0	0	29	0	0
P58742	Aaas	Aladin	CONCLUSIVE	1. Nuclear Envelope-NPC	FALSE	167	0.000128655	0	0.000109185	0	0	0	5.04513e-05	0	0	0	0	0	0	0	0.000129267	8.26475e-05	1.56329e-05	0	0.000357885	8.10828e-05	0.000199497	0	0.000148589	0.000156259	0	0.000115544	22	0	26	0	0	0	8	0	0	0	0	0	0	0	17	9	2
Q8R4R6	Nup35	Nucleoporin NUP53	CONCLUSIVE	1. Nuclear Envelope-NPC	FALSE	166	0.000284911	0	0.00016932	0	0	0	0.000137732	0	0	0	0.000315125	0	0	0	0.00016607	0	0	0	0.000259998	0	0.000558593	0	0.000124815	0	0	0	29	0	24	0	0	0	13	0	0	0	37	0	0	0	13	0	0
Q8BTS4	Nup54	Nuclear pore complex protein Nup54	CONCLUSIVE	1. Nuclear Envelope-NPC	FALSE	165	7.51288e-05	0	0	0	0	0	1.35032e-05	0	0	0	4.88468e-05	0	0	0	0.000105829	0	0	0	0.00046599	0	0.000498352	0	0.000835158	0	0	0	12	0	0	0	0	0	2	0	0	0	9	0	0	0	13	0	0
Q63850	Nup62	Nuclear pore glycoprotein p62	CONCLUSIVE	1. Nuclear Envelope-NPC	FALSE	158	2.42812e-05	0	2.61545e-05	0	2.47472e-05	0	0	0	0	0	1.05247e-05	0	0	0	0.00018154	0	6.49092e-05	0	0.000662662	0	0.000195578	0	0.000559116	0	0	0	4	0	6	0	3	0	0	0	0	0	2	0	0	0	23	0	8
Q8R2U0	Seh1l	Nucleoporin SEH1	CONCLUSIVE	1. Nuclear Envelope-NPC	FALSE	147	0.000159649	6.70332e-05	0.00014012	0	9.64225e-05	0	2.86942e-05	0	0	0	0	0	0	0	5.7663e-05	6.96382e-05	0	0	0.000630812	4.61158e-05	0.00033619	3.11599e-05	0.00019719	0	2.28474e-05	0.000175242	18	5	22	0	8	0	3	0	0	0	0	0	0	0	5	5	0
Q8C570	Rae1	mRNA export factor	CONCLUSIVE	1. Nuclear Envelope-NPC	FALSE	119	6.07359e-05	0	1.86919e-05	0	3.53724e-05	0	0	0	0	0	0	0	0	0	2.25638e-05	2.72497e-05	0	0	0.000746259	9.02266e-05	0.000460434	6.0965e-05	0.000330691	0	0	0	7	0	3	0	3	0	0	0	0	0	0	0	0	0	2	2	0
Q8R480	Nup85	Nuclear pore complex protein Nup85	CONCLUSIVE	1. Nuclear Envelope-NPC	FALSE	118	0.000116816	0	0.000122333	0	0	0	3.67426e-05	0	0	0	0	0	0	0	6.32887e-05	0	0	0	0.000225418	0	0.000129146	0	0	0	0	0	24	0	35	0	0	0	7	0	0	0	0	0	0	0	10	0	0
P59110	Senp1	Sentrin-specific protease 1	CONCLUSIVE	1. Nuclear Envelope-NPC	FALSE	72	5.98682e-05	0	8.24002e-05	0	0	0	9.14628e-05	0	0	0	6.05497e-05	0	0	0	0	0	0	0	0	0	5.67321e-05	0	0	0	0	0	12	0	23	0	0	0	17	0	0	0	14	0	0	0	0	0	0
Q8R332	Nup58	Nucleoporin p58/p45	CONCLUSIVE	1. Nuclear Envelope-NPC	FALSE	70	0.000114229	0	0	0	0	0	2.34637e-05	0	0	0	4.24393e-05	0	0	0	5.65825e-05	0	6.54345e-05	0	0.000152948	0	2.06181e-05	0	0	0	0	0	21	0	0	0	0	0	4	0	0	0	9	0	0	0	8	0	9
Q9JIH2	Nup50	Nuclear pore complex protein Nup50	CONCLUSIVE	1. Nuclear Envelope-NPC	FALSE	57	0	0	5.41237e-05	0	3.72448e-05	0	0	0	0	0	0	0	0	0	0	0	0	0	0.000192662	0	0.000285689	0	6.52867e-05	0	0	0	0	0	11	0	4	0	0	0	0	0	0	0	0	0	0	0	0
Q91ZX6	Senp2	Sentrin-specific protease 2	CONCLUSIVE	1. Nuclear Envelope-NPC	FALSE	55	5.97325e-05	0	0.000132581	0	0	0	2.92798e-05	0	0	0	0	0	0	0	3.53039e-05	0	0	0	0	0	0	0	0	0	0	0	11	0	34	0	0	0	5	0	0	0	0	0	0	0	5	0	0
P59235	Nup43	Nucleoporin Nup43	CONCLUSIVE	1. Nuclear Envelope-NPC	FALSE	46	0	0	0	0	0	0	0	0	0	0	0	0	0	0	0	0	0	0	0.000347448	0	0.000191098	0	0.000240186	0	0	0	0	0	0	0	0	0	0	0	0	0	0	0	0	0	0	0	0
Q8CIC2	Nupl2	Nucleoporin-like protein 2	CONCLUSIVE	1. Nuclear Envelope-NPC	FALSE	23	4.56139e-05	0	1.09185e-05	0	0	0	3.27934e-05	0	0	0	5.27236e-05	0	0	0	0	0	0	0	0	0	4.32244e-05	0	0	0	0	0	6	0	2	0	0	0	4	0	0	0	8	0	0	0	0	0	0
Q9CWU9	Nup37	Nucleoporin Nup37	CONCLUSIVE	1. Nuclear Envelope-NPC	FALSE	19	0	0	0	0	0	0	0	0	0	0	0	0	0	0	0	0	0	0	3.24001e-05	0	0.000315565	0	0	0	0	0	0	0	0	0	0	0	0	0	0	0	0	0	0	0	0	0	0
P34022	Ranbp1	Ran-specific GTPase-activating protein	CONCLUSIVE	1. Nuclear Envelope-NPC	FALSE	12	0	0	0	0	0	0	0	0	0	0	0	0	0	0	0	0.000123496	0	0	0	0	0.00020867	0	0	0	0	0	0	0	0	0	0	0	0	0	0	0	0	0	0	0	0	5	0
P48678	Lmna	Prelamin-A/C	CONCLUSIVE	2. Nuclear Envelope- INM/NL	FALSE	27158	0.00840736	6.53196e-05	0.00195843	0	0.00122014	0	0.0123441	3.47757e-05	0	0.000172143	0.0155715	3.1365e-05	0	0.000245018	0.00834718	0.000128176	0.0144334	0	0.0433933	0	0.0523334	0	0.0497605	0.000356381	0.00122861	0	1751	9	568	0	187	0	2384	5	0	41	3741	4	0	64	1337	17	2249
Q61029	Tmpo	Lamina-associated polypeptide 2 isoforms beta/delta/epsilon/gamma	CONCLUSIVE	2. Nuclear Envelope- INM/NL	TRUE	19265	0.0179358	0.000256268	0.0061583	8.37322e-05	0.000316786	0.000252547	0.0129276	0.00026605	0.000415608	0.00080303	0.0111393	0.000219191	0.000150654	0.000895567	0.035501	0.000144207	0.0459731	0.00015162	0.0162526	3.67294e-05	0.00666727	3.72264e-05	0.0188016	0.000230701	0.000473124	0.000139574	2539	24	1214	7	33	5	1697	26	10	130	1819	19	3	159	3865	13	4869
Q8BJS4	Sun2	SUN domain-containing protein 2	CONCLUSIVE	2. Nuclear Envelope- INM/NL	TRUE	9219	0.00830784	0.000138651	0.00267555	0	6.52929e-05	0	0.00365056	0	0	0.000129864	0.00763752	0	0	0.000205482	0.0039416	1.37181e-05	0.010468	0	0.00469602	0	0.00177983	0	0.00258039	0	2.62542e-05	0	1902	21	853	0	11	0	775	0	0	34	2017	0	0	59	694	2	1793
Q9DBS1	Tmem43	Transmembrane protein 43	CONCLUSIVE	2. Nuclear Envelope- INM/NL	TRUE	8038	0.00715226	0.00206328	0.00668947	0.00158146	0.00131255	0.00222595	0.00753223	0.00194257	0.0022073	0.00317598	0.00168155	0.00146004	0.0023266	0.0033924	0.00518967	0.00249444	0.0187889	0.0010494	0.00137312	0.00112061	0.000922842	0.000813274	0.00147047	0.00109017	0.000637444	0.00226063	896	171	1167	117	121	39	875	168	47	455	243	112	41	533	500	199	1761
P14733	Lmnb1	Lamin-B1	CONCLUSIVE	2. Nuclear Envelope- INM/NL	FALSE	7082	0.00129239	2.46244e-05	0.000896873	0	5.16549e-05	0	0.000743707	0	0	0	0.00119099	0	0	1.29892e-05	0.00854354	8.52712e-05	0.00632183	0	0.0129785	0	0.0153138	3.8155e-05	0.0197995	3.2244e-05	0.000200498	0	238	3	230	0	7	0	127	0	0	0	253	0	0	3	1210	10	871
Q921T2	Tor1aip1	Torsin-1A-interacting protein 1	CONCLUSIVE	2. Nuclear Envelope- INM/NL	TRUE	6198	0.00859151	0.000381244	0.00181118	0.00064517	0.000262529	0.00011511	0.00307293	6.99606e-05	0.000757734	0.000272169	0.00344719	0.000236621	0.000190744	0.00017971	0.00415872	0.000328645	0.00895875	0.000201566	0.00287582	0	0.00279688	2.82796e-05	0.000153396	4.77969e-05	7.37262e-05	0.000176715	1601	47	470	71	36	3	531	9	24	58	741	27	5	42	596	39	1249
Q6ZWQ0	Syne2	Nesprin-2	CONCLUSIVE	2. Nuclear Envelope- INM/NL	TRUE	5227	0.000487725	0	0.000224818	0	0	0	0.000473367	0	0	4.87415e-06	0.000361602	0	0	1.03702e-05	0.00041312	0	0.000338368	0	0.000142133	0	7.39481e-05	0	0.000179986	0	0	0	1050	0	674	0	0	0	945	0	0	12	898	0	0	28	684	0	545
Q6ZWR6	Syne1	Nesprin-1	CONCLUSIVE	2. Nuclear Envelope- INM/NL	TRUE	3841	0.000317882	0	0.00011622	0	0	0	0.000365501	0	0	1.26927e-06	0.00020605	0	0	5.78677e-06	0.000254323	0	5.86887e-05	0	7.80269e-05	0	4.53908e-05	0	5.53219e-05	0	6.23183e-07	0	876	0	446	0	0	0	934	0	0	4	655	0	0	20	539	0	121
Q4FZC9	Syne3	Nesprin-3	CONCLUSIVE	2. Nuclear Envelope- INM/NL	TRUE	3798	0.00244958	9.90029e-06	0.000820732	0	3.11519e-05	0	0.00177992	0	0	5.44096e-05	0.00139677	0	0	0.000130558	0.00239736	0	0.0029196	0	0.000964161	0	0.000521353	0	0.00140417	0	0	0	748	2	349	0	7	0	504	0	0	19	492	0	0	50	563	0	667
O08579	Emd	Emerin	CONCLUSIVE	2. Nuclear Envelope- INM/NL	TRUE	3134	0.0064106	0.000726754	0.00335521	0.000584509	0.000117271	0	0.0039485	0.000250009	0.000217593	0.00049589	0.00976811	0.000241595	0.000350556	0.00031455	0.00400747	0.000406536	0.00451495	0	0.00181478	0	0.00170561	6.49666e-05	0.00454201	0.00029281	3.17571e-05	0.000162387	520	39	379	28	7	0	297	14	3	46	914	12	4	32	250	21	274
Q3U9G9	Lbr	Lamin-B receptor	CONCLUSIVE	2. Nuclear Envelope- INM/NL	TRUE	2904	0.00212185	0.000215877	0.0013076	9.5006e-05	5.54506e-05	0.00014588	0.00251922	0.000125604	0	0.000133805	0.00294485	9.16273e-05	0.000290077	0.000134208	0.00108768	0.000224266	0.00335423	4.10538e-05	0.000700225	8.8401e-05	0.000328671	1.79194e-05	0.0005346	6.05733e-05	1.75188e-05	0	416	28	357	11	8	4	458	17	0	30	666	11	8	33	164	28	492
Q9WU40	Lemd3	Inner nuclear membrane protein Man1	CONCLUSIVE	2. Nuclear Envelope- INM/NL	TRUE	2741	0.0024372	1.04808e-05	0.000786698	0	0	0	0.00134218	0	0	5.15367e-05	0.00140353	1.13234e-05	0	0.000105042	0.00161381	2.72201e-05	0.000991645	0	0.000642233	0	0.000716183	0	0.000429432	0	0	0	703	2	316	0	0	0	359	0	0	17	467	2	0	38	358	5	214
Q9D666	Sun1	SUN domain-containing protein 1	CONCLUSIVE	2. Nuclear Envelope- INM/NL	TRUE	2502	0.00175561	0	0.000818705	0	0	0	0.00207428	0	0	4.5872e-05	0.00118238	0	0	0.000100386	0.00168252	0	0.000827379	0	0.000520602	0	0.000265123	0	6.66454e-05	0	0	0	502	0	326	0	0	0	550	0	0	15	390	0	0	36	370	0	177
Q6DVA0	Lemd2	LEM domain-containing protein 2	CONCLUSIVE	2. Nuclear Envelope- INM/NL	TRUE	1347	0.00165585	7.55599e-05	0.000695491	4.23226e-05	1.69824e-05	0	0.000869249	5.43073e-05	0	3.27836e-05	0.0014517	0	0	5.9786e-05	0.00113746	6.86842e-05	0.00160355	0	0.000620104	0.000108295	0.000651327	5.48805e-05	0.00037707	0	2.14614e-05	0	265	8	155	4	2	0	129	6	0	6	268	0	0	12	140	7	192
P21619	Lmnb2	Lamin-B2	CONCLUSIVE	2. Nuclear Envelope- INM/NL	FALSE	957	0.000310726	0	8.07893e-05	0	0	0	0.000150211	0	0	0	0.000153261	0	0	0	0.00130264	0	0.00101682	0	0.00142664	0	0.00144178	0	0.00313084	0	1.38005e-05	0	58	0	21	0	0	0	26	0	0	0	33	0	0	0	187	0	142
Q9D2V8	Mfsd10	Major facilitator superfamily domain-containing protein 10	CONCLUSIVE	2. Nuclear Envelope- INM/NL	TRUE	943	0.00111334	0.000370447	0.00109616	0	0	0	0.000709804	0	0	0.000134705	0.0008134	2.28703e-05	0	7.25801e-05	0.000810317	3.29865e-05	0.00078617	0	0.000509591	0	0.000530826	0	0	0	3.60749e-05	0	159	35	218	0	0	0	94	0	0	22	134	2	0	13	89	3	84
Q8C0L0	Tmx4	Thioredoxin-related transmembrane protein 4	CONCLUSIVE	2. Nuclear Envelope- INM/NL	TRUE	701	0.00122953	8.64428e-05	0.000444886	0	0	0	0.00128481	0	0	0.000150022	0.000694062	0	0	9.1196e-05	0.000545303	0.00014967	0.000879035	0	0.000283767	0	0.000361279	0	0.00281532	0.000226381	0	0	129	6	65	0	0	0	125	0	0	18	84	0	0	12	44	10	69
Q8BH07	Arl6ip6	ADP-ribosylation factor-like protein 6-interacting protein 6	CONCLUSIVE	2. Nuclear Envelope- INM/NL	TRUE	567	0.000875948	0	0.000618874	0	0	0	0.000472312	0	0	4.94172e-05	0.00104106	0	0	0.000123915	0.000973638	0	0.00460769	0	0	0	0.000428419	0	0	0	0	0	62	0	61	0	0	0	31	0	0	4	85	0	0	11	53	0	244
Q8BN21	Vrk2	Serine/threonine-protein kinase VRK2	CONCLUSIVE	2. Nuclear Envelope- INM/NL	TRUE	537	0.000615742	6.71665e-05	0.000273504	3.22468e-05	0	9.07763e-05	0.000595562	7.35614e-05	0	4.44067e-05	0.000385207	6.21999e-05	0	4.04913e-05	0.000800634	0.000159489	0.000313932	0	0.000251987	0	6.01533e-05	0	4.03229e-05	0	0	0	97	7	60	3	0	2	87	8	0	8	70	6	0	8	97	16	37
Q8VC65	Nrm	Nurim	CONCLUSIVE	2. Nuclear Envelope- INM/NL	TRUE	311	0.000450916	0.000110528	0.000813884	0	0	0	0.000525695	0	0	4.26271e-05	0.000496547	3.98048e-05	0	5.83028e-05	0.000586314	5.74116e-05	0	0.000163484	0.000120944	0	0.00023097	0	0.000580603	0	0	0	37	6	93	0	0	0	40	0	0	4	47	2	0	6	37	3	0
Q6ZQE4	Nemp1	Nuclear envelope integral membrane protein 1	CONCLUSIVE	2. Nuclear Envelope- INM/NL	TRUE	224	0.000124212	0	3.6728e-05	0	0	0	0.000118191	0	0	0	0.000158352	0	0	0	0.000370521	0	0.000478538	0	0.000193363	0	0.000166172	0	0.00102108	0	0	0	17	0	7	0	0	0	15	0	0	0	25	0	0	0	39	0	49
A2A8U2	Tmem201	Transmembrane protein 201	CONCLUSIVE	2. Nuclear Envelope- INM/NL	TRUE	192	0.0002212	0	0.000117406	0	0	0	7.25998e-05	0	0	0	0.000120891	0	0	0	0.000293873	0	3.85643e-05	0	7.95364e-05	0	5.46815e-05	0	0	0	0	0	46	0	34	0	0	0	14	0	0	0	29	0	0	0	47	0	6
Q3TNL8	Itprip	Inositol 1,4,5-trisphosphate receptor-interacting protein	CONCLUSIVE	2. Nuclear Envelope- INM/NL	FALSE	131	0.000149581	0	0.000107414	0	0	0	0.000210941	0	0	0	0.000119697	0	0	0	0.000157093	0	0	0	0	0	0	0	0	0	0	0	26	0	26	0	0	0	34	0	0	0	24	0	0	0	21	0	0
Q3TP92	Ctdnep1	CTD nuclear envelope phosphatase 1	CONCLUSIVE	2. Nuclear Envelope- INM/NL	TRUE	109	0.000209375	0	0.000122161	0	0	0.0002807	0.000197567	0	0	2.28859e-05	0.000204196	0	0	2.08679e-05	0.000102092	0.000575371	0	0.000245762	0	0	0	0	0	0	0	0	16	0	13	0	0	3	14	0	0	2	18	0	0	2	6	28	0
Q920G9	Gmcl1	Germ cell-less protein-like 1	CONCLUSIVE	2. Nuclear Envelope- INM/NL	FALSE	107	0.00015843	0	5.25086e-05	0	0	0	0.000105139	0	0	0	0.000121496	0	0	0	0	0	0	0	0.000191495	0	0.000127034	0	0	0	0	0	26	0	12	0	0	0	16	0	0	0	23	0	0	0	0	0	0
Q3UJ81	Cnep1r1	Nuclear envelope phosphatase-regulatory subunit 1	CONCLUSIVE	2. Nuclear Envelope- INM/NL	TRUE	67	0.000306525	0	0.000165087	0	0	0	0.000358104	0	0	0	0.000310015	0	0	0	0.000431781	0	0	0	8.44995e-05	0	0.000193646	0	0	0	0	0	12	0	9	0	0	0	13	0	0	0	14	0	0	0	13	0	0
Q7TPN9	Prr14	Proline-rich protein 14	CONCLUSIVE	2. Nuclear Envelope- INM/NL	FALSE	63	0.000119997	0	2.99722e-05	0	0	0	2.81316e-05	0	0	0	1.35686e-05	0	0	0	0.000162813	0	0	0	0	0	0	0	0	0	0	0	23	0	8	0	0	0	5	0	0	0	3	0	0	0	24	0	0
P35564	Canx	Calnexin	CONCLUSIVE	3. Endoplasmic Reticulum	TRUE	25565	0.0175641	0.00721917	0.00392621	0.00772125	0.00193824	0.0183105	0.00912971	0.0109642	0.0169737	0.00504085	0.0143036	0.0124405	0.0149403	0.00291636	0.0164173	0.00660043	0.00738016	0.0255547	0.00284167	0.0038859	0.00306155	0.00298945	0.0044786	0.00962408	0.00157729	0.0102833	3251	884	1012	844	264	474	1567	1401	534	1067	3054	1410	389	677	2337	778	1022
Q8BMK4	Ckap4	Cytoskeleton-associated protein 4	CONCLUSIVE	3. Endoplasmic Reticulum	TRUE	15825	0.00590839	0.00201449	0.00208153	0.0015703	0.00190917	0.00599542	0.00716806	0.00281532	0.00300568	0.00899291	0.0132334	0.00360929	0.00300015	0.00518476	0.00588464	0.00122079	0.0179841	0.00114717	0.002884	0.00135701	0.00724066	0.00140463	0.00276899	0.00328081	0.00200263	0.000914309	1064	240	522	167	253	151	1197	350	92	1852	2749	398	76	1171	815	140	2423
Q91YQ5	Rpn1	Dolichyl-diphosphooligosaccharide--protein glycosyltransferase subunit 1	CONCLUSIVE	3. Endoplasmic Reticulum	TRUE	15599	0.0070634	0.00414371	0.00661842	0.00200973	0.00171277	0.0073222	0.00652982	0.00181812	0.00237908	0.0100983	0.0029683	0.0101716	0.00851195	0.00724406	0.00458194	0.00461811	0.0085496	0.00376196	0.000946797	0.00191138	0.000706663	0.00190957	0.00045035	0.00155917	0.00158279	0.00210983	1345	522	1755	226	240	195	1153	239	77	2199	652	1186	228	1730	671	560	1218
Q9DBG6	Rpn2	Dolichyl-diphosphooligosaccharide--protein glycosyltransferase subunit 2	CONCLUSIVE	3. Endoplasmic Reticulum	TRUE	14551	0.00557126	0.00548419	0.00327398	0.00194504	0.00124463	0.00524625	0.00616084	0.00150996	0.00354275	0.0076063	0.00467619	0.00499131	0.00431668	0.00565663	0.0038425	0.00465638	0.0110786	0.00957119	0.00106294	0.00156984	0.000661724	0.00167997	0.00159109	0.00189294	0.00236368	0.00226621	1101	717	901	227	181	145	1129	206	119	1719	1066	604	120	1402	584	586	1638
O55143	Atp2a2	Sarcoplasmic/endoplasmic reticulum calcium ATPase 2	CONCLUSIVE	3. Endoplasmic Reticulum	TRUE	9939	0.00487204	0.00159955	0.00160326	0.00102541	0.000257681	0.00146516	0.00249673	0.0012006	0.000791726	0.00096011	0.00389745	0.00117874	0.000478321	0.000851068	0.00405232	0.00140237	0.00392848	0.000795935	0.00168453	0.000726192	0.000956403	0.000413675	0.000913097	0.000626534	0.000443818	0.000443142	1593	346	730	198	62	67	757	271	44	359	1470	236	22	349	1019	292	961
Q99PL5	Rrbp1	Ribosome-binding protein 1	CONCLUSIVE	3. Endoplasmic Reticulum	TRUE	9457	0.00173873	0.000378894	0.00067572	0.000576042	0.000562314	0.00248928	0.00160044	0.000936561	0.00195463	0.00130645	0.00145039	0.00110786	0.00178194	0.000962837	0.00151584	0.000318644	0.00145982	0.00107816	0.00209932	0.000227562	0.00114242	0.000513702	0.00176918	0.00116355	0.0006235	0.0011923	874	126	473	171	208	175	746	325	167	751	841	341	126	607	586	102	549
Q99P72	Rtn4	Reticulon-4	CONCLUSIVE	3. Endoplasmic Reticulum	TRUE	5178	0.00137666	0.000772555	0.00049725	0.000744469	0.000560114	0	0.000388187	0.000405996	0.000129332	0.000785721	0.00118628	0.00105007	0.000605554	0.000628804	0.000521647	0.00239479	0.00174457	0.00218219	0.000304511	0.000947716	0.000109363	0.00104742	0.000759281	0.000889234	0.000238306	0.000687699	501	186	252	160	150	0	131	102	8	327	498	234	31	287	146	555	475
Q91YH5	Atl3	Atlastin-3	CONCLUSIVE	3. Endoplasmic Reticulum	TRUE	4379	0.00338774	0.00179317	0.00130961	0.00217867	0.000769954	0.000717401	0.00160391	0.000914775	0.00107643	0.00108896	0.00132515	0.00204336	0.00167826	0.00076706	0.00231761	0.00220577	0.00258749	0.00216935	0.00165953	0.00163664	0.000581652	0.00114042	0.000506123	0.0016296	0.00023312	0.00101064	574	201	309	218	96	17	252	107	31	211	259	212	40	163	302	238	328
Q61595	Ktn1	Kinectin	CONCLUSIVE	3. Endoplasmic Reticulum	TRUE	2984	0.000957651	0.00018549	0.000357668	0.00029743	9.15542e-05	0.000361292	0.000874449	0.000261408	0.000254815	0.000627007	0.000880249	0.000483327	0.000427629	0.00039138	0.0009386	0.000215369	0.000257289	0.000251768	0.000179092	2.08512e-05	0.000109445	6.76266e-05	0.000275119	0.000335755	9.9172e-05	0.00011093	398	51	207	73	28	21	337	75	18	298	422	123	25	204	300	57	80
Q8R0X7	Sgpl1	Sphingosine-1-phosphate lyase 1	CONCLUSIVE	3. Endoplasmic Reticulum	TRUE	2640	0.00115239	0.000730756	0.000589366	0.000713914	0.000244451	0.00112543	0.00155191	0.000578146	0.000628388	0.000889728	0.00227092	0.000789508	0.000799244	0.0003272	0.00100139	0.00067088	0.00166053	0.00132721	0.000418406	0.000740451	0.000692504	0.000681349	0.000142834	0.000751035	0.000193077	0.0009626	205	86	146	75	32	28	256	71	19	181	466	86	20	73	137	76	221
Q9CY50	Ssr1	Translocon-associated protein subunit alpha	CONCLUSIVE	3. Endoplasmic Reticulum	TRUE	2424	0.00222168	0.00133316	0.00106627	0.00111537	0.000151714	0.001836	0.00229955	0.00118055	0.000394101	0.000810287	0.00659091	0.00109394	0	0.000605316	0.00238072	0.00119213	0.00476022	0.000569107	0.000738632	0.000580479	0.000507812	0.000215722	0.000744634	0.000994377	0.000268418	0.000367642	199	79	133	59	10	23	191	73	6	83	681	60	0	68	164	68	319
Q62186	Ssr4	Translocon-associated protein subunit delta	CONCLUSIVE	3. Endoplasmic Reticulum	TRUE	2368	0.0038984	0.000729571	0.00159968	0.000911596	0.00105953	0.00252195	0.00218209	0.00129075	0.00349498	0.0014285	0.00698434	0.00130361	0.00105575	0.00124334	0.011369	0.00128264	0.00409409	0.00129494	0.00353105	0.00141565	0.00193505	0.00159785	0.00141505	0.00093695	0.000892644	0.00122262	210	26	120	29	42	19	109	48	32	88	434	43	8	84	471	44	165
Q61335	Bcap31	B-cell receptor-associated protein 31	CONCLUSIVE	3. Endoplasmic Reticulum	TRUE	2357	0.00357092	0.00200935	0.00099202	0.00178752	0.000301074	0.000372739	0.0026141	0.00126484	0.00145683	0.00109404	0.00394297	0.0016601	0.00203823	0.000966398	0.00510071	0.000900464	0.00135872	0.00377628	0.000797572	0.00135524	0.00128438	0.00157962	0.000786461	0.00127686	0.000447623	0.00188833	274	102	106	81	17	4	186	67	19	96	349	78	22	93	301	44	78
Q8VHE0	Sec63	Translocation protein SEC63 homolog	CONCLUSIVE	3. Endoplasmic Reticulum	TRUE	2269	0.00154607	0.000412783	0.000461592	0.000547785	0.000199823	0.000540716	0.000978623	0.000596404	0.000148307	0.000477592	0.000626439	0.000789025	0.000746662	0.000301487	0.00110349	0.000712509	0.000482933	0.000619948	0.000312704	0.00040048	7.16616e-05	0.000354239	6.67185e-05	0.000498933	9.01873e-05	0.000636407	368	65	153	77	35	18	216	98	6	130	172	115	25	90	202	108	86
Q9CYN2	Spcs2	Signal peptidase complex subunit 2	CONCLUSIVE	3. Endoplasmic Reticulum	TRUE	1920	0.00640007	0.000704738	0.00096382	0.000885169	0.000326386	0.00111121	0.00284911	0.000470703	0.000166243	0.00080303	0.00521753	0.00106134	0.000200872	0.00054072	0.00387618	0.000377155	0.00279483	7.58102e-05	0.000934729	0	0.000267762	0	0	0.000922805	0.000279022	0.000186098	453	33	95	37	17	11	187	23	2	65	426	46	2	48	211	17	148
Q9EPE9	Atp13a1	Manganese-transporting ATPase 13A1	CONCLUSIVE	3. Endoplasmic Reticulum	TRUE	1728	0.000729062	0.000454485	0.000401253	0.000274841	0.000119323	0.000627832	0.000461977	0.000165735	0.000297437	0.000197772	0.000196066	8.69071e-05	0.000264816	0.000146389	0.000543186	0.000380224	0.00019205	0.000256997	0.000220051	0.000166017	0.0001412	8.88057e-05	0	8.68975e-05	3.19864e-05	0.000210291	274	113	210	61	33	33	161	43	19	85	85	20	14	69	157	91	54
P56395	Cyb5a	Cytochrome b5	CONCLUSIVE	3. Endoplasmic Reticulum	TRUE	1363	0.000857814	0.000288143	0.000410664	0.000443834	0.000647614	0.00102225	0.000719496	0.000172581	0.000280381	0.0002292	0.00231354	0.000972841	0	0.000284987	0.0029434	0.0014967	0.00840817	0.000831084	0.00204943	0.00115634	0.0151737	0.000962702	0.00696262	0.00459837	0.00102302	0.000313867	36	8	24	11	20	6	28	5	2	11	112	25	0	15	95	40	264
P97363	Sptlc2	Serine palmitoyltransferase 2	CONCLUSIVE	3. Endoplasmic Reticulum	TRUE	919	0.000370613	0.000206845	0.000446292	0.0002993	0.000271188	0.000122305	0.000928462	0.000289073	6.70911e-05	0.000189462	0.000163114	1.8623e-05	0	0.000186395	0.000652416	0.000385	0.000373431	0.000275354	0.000490399	0.000158111	0.000345796	6.00941e-05	0.000325967	0.000135425	8.81259e-05	7.51039e-05	65	24	109	31	35	3	151	35	2	38	33	2	0	41	88	43	49
P47758	Srprb	Signal recognition particle receptor subunit beta	CONCLUSIVE	3. Endoplasmic Reticulum	TRUE	749	0.000866495	0.000287072	0.000281282	0.000401986	0.000129041	0.000594095	0.00107523	0.000670564	0.000488842	0.000342522	0.000576235	0.000465228	0.000253143	0.000246071	0.00148166	0.00046598	0.00104711	0.000286613	0.000608616	0.000164577	0.000472416	8.3402e-05	0.00188498	7.04812e-05	8.15373e-05	0	73	16	33	20	8	7	84	39	7	33	56	24	3	26	96	25	66
Q9D0F3	Lman1	Protein ERGIC-53	CONCLUSIVE	4. Golgi	TRUE	7848	0.00369323	0.00225916	0.00121518	0.00294911	0.000990336	0.00763952	0.00119883	0.00147612	0.00406959	0.000945093	0.00111897	0.00270303	0.00399529	0.000832215	0.00488251	0.00301613	0.0124154	0.00790377	0.00490326	0.00371424	0.0043074	0.00295085	0.000843466	0.00282375	0.000721219	0.00374212	598	242	274	282	118	173	180	165	112	175	209	268	91	169	608	311	1504
Q9R0Q3	Tmed2	Transmembrane emp24 domain-containing protein 2	CONCLUSIVE	4. Golgi	TRUE	6211	0.00090547	0.00115257	0.00361613	0.00586399	0.0020076	0.00318033	0.00536196	0.00131162	0.00252343	0.00479237	0.00250634	0.0251901	0.0048559	0.00606707	0.000289176	0.00154659	0.000828077	0.0394658	0	0.0203185	6.02131e-05	0.0158218	0	0.00749889	0.00677921	0.00303405	57	48	317	218	93	28	313	57	27	345	182	971	43	479	14	62	39
Q61543	Glg1	Golgi apparatus protein 1	CONCLUSIVE	4. Golgi	TRUE	5297	0.00195926	0.00117887	0.000234166	0.00239276	0.000339736	0.0001943	0.000413197	0.00270425	0.000223827	0.000629702	0.000301534	0.00279582	0.000154543	0.000476677	0.000607744	0.000823568	0.000207033	0.00190287	0.000292152	0.000923102	0.000195706	0.000749429	0.00021577	0.000734174	0.000427004	0.000286354	721	287	120	520	92	10	141	687	14	265	128	630	8	220	172	193	57
P27046	Man2a1	Alpha-mannosidase 2	CONCLUSIVE	4. Golgi	TRUE	3029	0.000394263	0.00112896	0.000107665	0.0012788	0.000143376	0.000119114	0.00058087	0.00203105	8.16761e-05	0.000619112	0.0001733	0.000902323	0.000157903	0.000332072	0.00016968	0.000819672	2.96889e-05	0.00187719	5.0516e-05	0.000538954	2.63105e-05	0.000273123	0.000202824	0.000700675	0.000154965	0.000146289	142	269	54	272	38	6	194	505	5	255	72	199	8	150	47	188	8
O08547	Sec22b	Vesicle-trafficking protein SEC22b	CONCLUSIVE	4. Golgi	TRUE	2312	0.00335633	0.00116731	0.00295408	0.000855014	0.00028254	0.000849497	0.00180974	0.00144133	0.000698995	0.000999952	0.00645005	0.000945873	0.00126689	0.000674956	0.00285794	0.00172573	0.00389063	0.0007172	0.0019651	0.00082365	0.00306793	0.00151307	0.00287727	0.000970018	0.000204033	0.00127153	226	52	277	34	14	8	113	67	8	77	501	39	12	57	148	74	196
Q9DBH5	Lman2	Vesicular integral-membrane protein VIP36	CONCLUSIVE	4. Golgi	TRUE	2300	0.00221189	0.00172564	0.00105037	0.00111759	0.000412085	0.0013392	0.002645	0.00153742	0.00104947	0.00110747	0.00146131	0.00107784	0.00133148	0.000625805	0.00109012	0.00302518	0.00116828	0.000957157	0.000383552	0.000664686	0.000524006	0.000579679	0.000481566	0.00137694	0.000306334	0.000528665	248	128	164	74	34	21	275	119	20	142	189	74	21	88	94	216	98
Q8BI84	Mia3	Melanoma inhibitory activity protein 3	CONCLUSIVE	4. Golgi	TRUE	1941	0.000330878	0.000260075	0.000111674	0.000182091	8.76795e-05	0.000402191	0.000196251	0.000134202	0.000165468	0.000221341	0.000196484	0.000248563	0.000117609	0.000184676	0.000451744	0.000233811	9.2874e-05	0.000181984	0.000136819	1.14692e-05	0.000191263	1.74366e-05	0.000541215	0.000117883	6.53461e-05	0.000141647	200	104	94	65	39	34	110	56	17	153	137	92	10	140	210	90	42
Q9DC16	Ergic1	Endoplasmic reticulum-Golgi intermediate compartment protein 1	CONCLUSIVE	4. Golgi	TRUE	1667	0.00120012	0.0012482	0.000980402	0.00134235	0.000344129	0.00173195	0.00239844	0.00148324	0.00414576	0.000702832	0.00208076	0.000755193	0.00226985	0.000438946	0.00163206	0.000950921	0.000897706	0.000502177	0.000437066	0.0012976	0.000521674	0.000483516	0	0.00107873	0.000397073	0.000507599	109	75	124	72	23	22	202	93	64	73	218	42	29	50	114	55	61
Q8BXA1	Golim4	Golgi integral membrane protein 4	CONCLUSIVE	4. Golgi	TRUE	849	0.000136493	0.00129686	1.40023e-05	0.000387962	3.97467e-05	0	0.000231306	0.000670826	8.60405e-05	0.000358068	6.3389e-05	0.000899588	0	0.00034593	0	0.000597081	0	0.000117708	0	8.4487e-05	3.69552e-05	9.41933e-05	0	0.00030393	5.02295e-05	0	28	176	4	47	6	0	44	95	3	84	15	113	0	89	0	78	0
Q9QYE6	Golga5	Golgin subfamily A member 5	CONCLUSIVE	4. Golgi	TRUE	683	0.000350395	0.000523024	2.20166e-05	0.000533996	0	0	0.000288123	0.000475841	0	0.00024129	4.93605e-05	0.000271808	0	0.000279384	4.55609e-05	0.000275114	4.68344e-05	0.000188018	2.17334e-05	5.31376e-05	7.47089e-05	2.30814e-05	0	0.000156045	2.63263e-05	5.7693e-05	80	79	7	72	0	0	61	75	0	63	13	38	0	80	8	40	8
Q9CQE7	Ergic3	Endoplasmic reticulum-Golgi intermediate compartment protein 3	CONCLUSIVE	4. Golgi	TRUE	633	0.000491868	0.000478858	0.000209532	0.000437619	0.000215251	0.000536481	0.000233749	0.000229447	0	0.00017496	0.000505898	0.000313138	0.00035559	0.000219358	0.000617883	0.000445103	0.000768869	0.000514441	0.000165469	0.000187835	0.000158001	0	5.29567e-05	0.000148507	0.000107377	0	59	38	35	31	19	9	26	19	0	24	70	23	6	33	57	34	69
Q8R1V4	Tmed4	Transmembrane emp24 domain-containing protein 4	CONCLUSIVE	4. Golgi	TRUE	457	0.000478243	0.00197733	0.000222217	0.000309635	9.5573e-05	0	0.000273037	0.000285253	0	0.000405896	9.75502e-05	0.000505363	0	0.000280384	0	0.00147989	0	0.00116988	0	0.000682596	0	0.000716541	0	0.000375848	7.24677e-05	0	34	93	22	13	5	0	18	14	0	33	8	22	0	25	0	67	0
Q80XR2	Atp2c1	Calcium-transporting ATPase type 2C member 1	CONCLUSIVE	4. Golgi	TRUE	208	4.17382e-05	0.000184013	0	0.000235586	0	0	3.0007e-05	0.000156188	0	4.86636e-05	0	7.38427e-05	0	4.99194e-05	0	9.28509e-05	0	0.000121313	1.72589e-05	0	1.31839e-05	0	0	0	0	0	12	35	0	40	0	0	8	31	0	16	0	13	0	18	0	17	0
Q69ZN7	Myof	Myoferlin	CONCLUSIVE	5. Plasma Membrane / Endosome / Lysosome	TRUE	22108	0.00312593	0.00194187	0.00121361	0.00194568	0.00212925	0.00162755	0.00159892	0.00162378	0.00169693	0.00259848	0.0026923	0.00223548	0.00207257	0.002255	0.00261308	0.00235029	0.0032571	0.00192413	0.0016478	0.00150777	0.000850981	0.000977703	0.00120823	0.00146732	0.00119146	0.00112949	2005	824	1084	737	1005	146	951	719	185	1906	1992	878	187	1814	1289	960	1563
Q8VDN2	Atp1a1	Sodium/potassium-transporting ATPase subunit alpha-1	CONCLUSIVE	5. Plasma Membrane / Endosome / Lysosome	TRUE	6485	0.00182589	0.0011606	0.000412404	0.000993608	0.000373248	0.000424022	0.00102323	0.000872589	0.000587621	0.00147382	0.00232965	0.000993952	0.000310635	0.00137125	0.00281653	0.00115179	0.00198996	0.000988127	0.00117705	0.000567996	0.000987866	0.000285099	0.00175464	0.000481863	0.000434168	0.000370013	585	246	184	188	88	19	304	193	32	540	861	195	14	551	694	235	477
P15116	Cdh2	Cadherin-2	CONCLUSIVE	5. Plasma Membrane / Endosome / Lysosome	TRUE	5318	0.00111366	0.00101748	0.000273323	0.00131885	0.000565125	0.00113395	0.000896931	0.00119458	0.00155509	0.000702641	0.000424669	0.00119138	0.00157837	0.000696888	0.00219043	0.00173773	0.0057893	0.00132375	0.000629549	0.000861236	0.000233775	0.00095956	4.47735e-05	0.00110911	0.000423661	0.000905226	316	191	108	221	118	45	236	234	75	228	139	207	63	248	478	314	1229
P10852	Slc3a2	4F2 cell-surface antigen heavy chain	CONCLUSIVE	5. Plasma Membrane / Endosome / Lysosome	TRUE	2954	0.000582748	0.000596417	0.000170004	0.000596177	0.000247472	0.00112849	0.0009492	0.000808965	0.000714277	0.00093423	0.00338894	0.000614628	0.000776756	0.0031509	0.000647229	0.00124872	0.000924956	0.00190549	0.000321291	0.000547078	0.000414166	0.000309229	0.000829034	0.00106332	0.000641118	0.00055971	96	65	39	58	30	26	145	92	20	176	644	62	18	651	82	131	114
P00405	Mtco2	Cytochrome c oxidase subunit 2	CONCLUSIVE	5. Plasma Membrane / Endosome / Lysosome	TRUE	2706	0.000464177	0.00250887	0.000626248	0.00152436	0.00101307	0.0042241	0.00124384	0.0023024	0.00388951	0.00480926	0.00347523	0.00114855	0.00489968	0.00800777	0.00047553	0.00185538	0.0024253	0.00471727	0.000465306	0.00173087	0.000133291	0.00103775	0	0.00137811	0.000688443	0.00101903	33	118	62	64	53	42	82	113	47	391	285	50	49	714	26	84	129
Q61391	Mme	Neprilysin	CONCLUSIVE	5. Plasma Membrane / Endosome / Lysosome	TRUE	2244	0.000838688	0.00235528	0.000281259	0.00216268	0.000428116	0.000547926	0.000174461	0.000462517	5.00947e-05	0.000197307	0.000143935	0.00106374	0.000423706	0.00038358	0.00034321	0.00100279	0.000244686	0.00111936	0.000204207	0.00060504	0.000121028	0.000927319	6.7608e-05	0.000543504	0.000171813	0.000336466	197	366	92	300	74	18	38	75	2	53	39	153	14	113	62	150	43
Q64449	Mrc2	C-type mannose receptor 2	CONCLUSIVE	5. Plasma Membrane / Endosome / Lysosome	TRUE	2205	0.000425298	0.000727711	0.000130224	0.000570282	0.000167224	0.000185235	0.00018625	0.000453448	0.000152418	0.000158576	0.000147851	0.000303205	3.06944e-05	0.000182464	0.000308784	0.00104754	4.03982e-05	0.00065451	0.000103553	0.000306815	8.18313e-05	0.00026546	2.05704e-05	0.000249972	0.000111225	0.000469209	197	223	84	156	57	12	80	145	12	84	79	86	2	106	110	309	14
B2RXS4	Plxnb2	Plexin-B2	CONCLUSIVE	5. Plasma Membrane / Endosome / Lysosome	TRUE	2133	0.000202811	0.000327524	4.9791e-05	0.00018492	0.000110713	4.95771e-05	0.000153285	0.000145635	8.15874e-05	0.000100042	6.76218e-05	0.000189667	0.000184841	7.73994e-05	0.000486849	0.000985369	2.54862e-05	0.000767363	0.000117552	0.000501716	0.000105128	0.000593764	2.20222e-05	0.00021615	0.000111632	0.000342493	117	125	40	63	47	4	82	58	8	66	45	67	15	56	216	362	11
P43406	Itgav	Integrin alpha-V	CONCLUSIVE	5. Plasma Membrane / Endosome / Lysosome	TRUE	2036	0.000636148	0.000402199	0.000230605	0.000201975	0.000469644	8.74722e-05	0.00060027	0.000168349	5.39813e-05	0.000221975	0.000233317	0.000164824	0	0.000231666	0.000926585	0.000830855	0.000576396	0.000886196	0.000237756	0.000180223	8.69457e-05	0.000193406	4.8569e-05	0.000490331	0.000223222	0.000543856	208	87	105	39	113	4	182	38	3	83	88	33	0	95	233	173	141
Q9ESD7	Dysf	Dysferlin	CONCLUSIVE	5. Plasma Membrane / Endosome / Lysosome	TRUE	1782	0.000274993	0.000147794	8.11832e-05	0.000191434	6.64346e-05	5.46178e-05	0.000240537	0.000181466	0.000107859	0.000212411	0.000254284	8.7323e-05	0.000152048	0.000248498	0.000252283	0.00014634	0.000140898	0.000155756	4.29573e-05	0.000103264	4.34313e-05	4.02544e-05	4.85225e-05	0.000131537	0.000108881	6.03706e-05	180	64	74	74	32	5	146	82	12	159	192	35	14	204	127	61	69
Q9D7N9	Apmap	Adipocyte plasma membrane-associated protein	CONCLUSIVE	5. Plasma Membrane / Endosome / Lysosome	TRUE	1327	0.000515492	0.000848979	0.000988975	0.000547185	0.000261386	0.000715164	0.00152667	0.00020061	0.000271598	0.000168197	0.000720344	0.000201038	0.000328171	0.000361945	0.00031013	0.00135316	0.00122377	0.00191973	0.000101807	0.000813417	0.000174981	0.000554121	0	6.85281e-05	0.000118917	0.00040538	67	73	179	42	25	13	184	18	6	25	108	16	6	59	31	112	119
O35379	Abcc1	Multidrug resistance-associated protein 1	CONCLUSIVE	5. Plasma Membrane / Endosome / Lysosome	TRUE	1171	0.000277922	0.000236897	8.55327e-05	0.000130922	0.000130625	2.98825e-05	0.000232108	9.38353e-05	3.68825e-05	0.000219273	0.000117748	0.000187692	8.91303e-05	0.000221599	0.000146724	0.000239541	2.79305e-05	0.000386841	3.11066e-05	2.89733e-05	2.77225e-05	5.13894e-05	9.29168e-05	7.44481e-05	5.38291e-05	6.88125e-05	133	75	57	37	46	2	103	31	3	120	65	55	6	133	54	73	10
Q01279	Egfr	Epidermal growth factor receptor	CONCLUSIVE	5. Plasma Membrane / Endosome / Lysosome	TRUE	961	0.000197912	0.000283201	7.01127e-05	0.00104113	6.45473e-05	0.000113208	0.000142285	0.000210235	0.000186302	8.07625e-05	2.28759e-05	0.000280114	0.000112555	7.57454e-05	0.000140679	0.000509682	0	0.000155756	1.74586e-05	7.31755e-05	2.50059e-05	7.41657e-05	0	7.05103e-05	1.5861e-05	0.000156415	75	71	37	233	18	6	50	55	12	35	10	65	6	36	41	123	0
Q02013	Aqp1	Aquaporin-1	CONCLUSIVE	5. Plasma Membrane / Endosome / Lysosome	TRUE	795	0.000510401	0.000394723	0.000170474	0.000341688	3.22603e-05	0	0.000473614	0.000309491	0	0.000114174	0.00373524	0.000465228	0	0.000321785	0.000632793	0.000260949	0.000904325	0.000191076	0.000471187	0.000226293	0.000292448	0.000208505	0.000414696	0.000281925	9.17295e-05	0	43	22	20	17	2	0	37	18	0	11	363	24	0	34	41	14	57
P11438	Lamp1	Lysosome-associated membrane glycoprotein 1	CONCLUSIVE	5. Plasma Membrane / Endosome / Lysosome	TRUE	696	0.000259527	0.000653821	8.47122e-05	0.00118521	0	0	0.000135697	0.00050125	0	6.18933e-05	9.54478e-05	0.000732075	0	2.50826e-05	0.000214745	0.00067923	0.000462518	0.000358698	0.000169103	0.000899599	0.000163955	0.000649293	0.00129887	0.000607076	2.02588e-05	0.000258979	33	55	15	89	0	0	16	44	0	9	14	57	0	4	21	55	44
Q9Z1G4	Atp6v0a1	V-type proton ATPase 116 kDa subunit a isoform 1	CONCLUSIVE	5. Plasma Membrane / Endosome / Lysosome	TRUE	599	0.000106559	0.000345153	5.46574e-06	0.000489761	0	8.16338e-05	0.000102601	0.000336276	0	7.32129e-05	3.95898e-05	0.000273462	0	6.06886e-05	0.000183092	0.000478088	0	0.000336944	3.77679e-05	0.000204471	2.88506e-05	0.000160442	0	0.000282471	0	0.000150387	28	60	2	76	0	3	25	61	0	22	12	44	0	20	37	80	0
O70309	Itgb5	Integrin beta-5	CONCLUSIVE	5. Plasma Membrane / Endosome / Lysosome	TRUE	455	0.000108033	0.000278213	2.87328e-05	7.45285e-05	5.43736e-05	0	9.06133e-05	7.53474e-05	9.41629e-05	8.39721e-05	7.63104e-05	0.00010455	0.000227554	0.000118042	0.000124864	0.000471236	9.09176e-05	0.000171761	0	0.000187237	0	0.000210856	0	4.75174e-05	3.09214e-05	0.000105409	27	46	10	11	10	0	21	13	4	24	22	16	8	37	24	75	17
P63082	Atp6v0c	V-type proton ATPase 16 kDa proteolipid subunit	CONCLUSIVE	5. Plasma Membrane / Endosome / Lysosome	TRUE	292	0.000123599	0.00112097	0.000236684	0.0013604	0.000391911	0	0.000422083	0.000656476	0	0.000216161	0	0.000538264	0.00102509	9.85505e-05	0	0.000646961	0	0	0	0.00171372	0	0.000144743	0	0.00140667	7.07534e-05	0	6	36	16	39	14	0	19	22	0	12	0	16	7	6	0	20	0
Q9R0K7	Atp2b2	Plasma membrane calcium-transporting ATPase 2	CONCLUSIVE	5. Plasma Membrane / Endosome / Lysosome	TRUE	144	6.92966e-05	4.43158e-05	0	0	0	0	4.59874e-05	0	0	3.72898e-05	0	7.8347e-05	0	6.37535e-05	5.19834e-05	0	0	0	0	0	6.06152e-05	0	0	0	0	0	26	11	0	0	0	0	16	0	0	16	0	18	0	30	15	0	0
P51881	Slc25a5	ADP/ATP translocase 2	CONCLUSIVE	6. Mitochondria	TRUE	15923	0.00258224	0.0035793	0.00799429	0.0111037	0.0164387	0.00406041	0.0111965	0.0168244	0.00289977	0.0207344	0.0111741	0.0110063	0.00997821	0.0230924	0.00388703	0.000487935	0.00525596	0	0.00189628	0.00165274	0.0108032	0.000319964	0.000510463	0.00108158	0.0200659	0	241	221	1039	612	1129	53	969	1084	46	2213	1203	629	131	2703	279	29	367
P48962	Slc25a4	ADP/ATP translocase 1	CONCLUSIVE	6. Mitochondria	TRUE	15315	0.0022608	0.00349832	0.00788657	0.0105231	0.0159146	0.00413702	0.0103877	0.0148223	0.00296281	0.0197225	0.0119265	0.0107088	0.00997821	0.0227592	0.0020898	0.000656188	0.00474039	0.000517443	0.00164817	0.00141133	0.0107017	0.000470536	0.000612556	0.00104977	0.0195875	0	211	216	1025	580	1093	54	899	955	47	2105	1284	612	131	2664	150	39	331
Q60930	Vdac2	Voltage-dependent anion-selective channel protein 2	CONCLUSIVE	6. Mitochondria	TRUE	5462	0.00312803	0.0055299	0.00136795	0.00417874	0.00220628	0.00611386	0.00367675	0.00445271	0.00210143	0.00438214	0.00691528	0.00562098	0.00269305	0.00253726	0.00327917	0.00356925	0.00700205	0.00139388	0.00114576	0.00270129	0.000800018	0.00199635	0.00257827	0.00359908	0.00188666	0.00042771	289	338	176	228	150	79	315	284	33	463	737	318	35	294	233	210	484
Q8BH59	Slc25a12	Calcium-binding mitochondrial carrier protein Aralar1	CONCLUSIVE	6. Mitochondria	TRUE	4032	0.00119324	0.00126185	0.000281106	0.00159725	0.000653736	0.00175358	0.0013936	0.00185143	0.000943437	0.00186413	0.0011857	0.0013633	0.00174346	0.00219992	0.000772702	0.00119979	0.000806907	0.00225236	0.000265231	0.000564016	0.000268158	0.00085333	0.000329552	0.00060211	0.000494072	0.000403808	253	177	83	200	102	52	274	271	34	452	290	177	52	585	126	162	128
Q8CAQ8	Immt	MICOS complex subunit Mic60	CONCLUSIVE	6. Mitochondria	TRUE	3282	0.00095747	0.00100736	0.000169618	0.000642806	0.000315252	0.00150794	0.000918821	0.00116088	0.00178673	0.00166713	0.000888535	0.00156364	0.0009895	0.00138561	0.000828154	0.000986893	0.000112755	0.000724253	0.000209295	0.000277792	0.000399698	0.000340824	0.000348311	0.00105191	0.000467211	0.000777827	227	158	56	90	55	50	202	190	72	452	243	227	33	412	151	149	20
Q8VEM8	Slc25a3	Phosphate carrier protein mitochondrial	CONCLUSIVE	6. Mitochondria	TRUE	3019	0.00100172	0.00135193	0.00104689	0.0013176	0.00140988	0.00121505	0.00153357	0.00145103	0.00126289	0.00320658	0.00385347	0.000248306	0.00190744	0.00340165	0.000709401	0.000674144	0.000561865	0.00139177	0.000606526	0.000852562	0.00115265	0.00103692	0.00207369	0.00254917	0.000637424	0	112	100	163	87	116	19	159	112	24	410	497	17	30	477	61	48	47
Q9Z2I0	Letm1	LETM1 and EF-hand domain-containing protein 1 mitochondrial	CONCLUSIVE	6. Mitochondria	TRUE	2098	0.000943182	0.000843637	0.000192626	0.00063005	0.000370404	0.00182518	0.000699859	0.00106542	0.00134909	0.000609111	0.000247544	0.00106691	0.001138	0.000531256	0.000838224	0.000536723	6.93948e-05	0.000348234	0.000143122	0.000397421	0.000122996	0.000364799	0.000192381	0.00044958	0.000282342	0.000227958	218	129	62	86	63	59	150	170	53	161	66	151	37	154	149	79	12
Q61941	Nnt	NAD(P) transhydrogenase mitochondrial	CONCLUSIVE	6. Mitochondria	TRUE	2033	0.000546863	0.000706626	0.000179461	0.00034352	0.000143835	0.000861915	0.000364622	0.000400337	0.000155681	0.000390787	0.000446038	0.00067221	0.00108685	0.000403216	0.000409057	0.000470923	0.000141473	0.000765153	8.7534e-05	0.000112105	0.000306472	0.000149774	9.33813e-05	9.60193e-05	0.000108557	0.000348549	186	159	85	69	36	41	115	94	9	152	175	140	52	172	107	102	36
O35465	Fkbp8	Peptidyl-prolyl cis-trans isomerase FKBP8	CONCLUSIVE	6. Mitochondria	TRUE	1529	0.00127084	0.000576285	0.00027948	0.000941467	0.000518091	0.00130621	0.000522491	0.000540754	0.000700951	0.0003056	0.000433789	0.00032428	0.000451712	0.000449647	0.000784906	0.00231989	0.00108287	0.00509305	0.000525494	0.000357914	0.00013548	0.000851084	0.000151361	0.000141488	0.000293266	0.000156934	160	48	49	70	48	23	61	47	15	44	63	25	8	71	76	186	102
Q791V5	Mtch2	Mitochondrial carrier homolog 2	CONCLUSIVE	6. Mitochondria	TRUE	1495	0.000474204	0.000509718	0.0004389	0.000856508	0.000916491	0.000753473	0.00109095	0.00100746	0.000247993	0.00170473	0.0022016	0.00113582	0.00104878	0.00133596	0.00078102	0.000198572	0.00218319	0	0.000679761	0.000292219	0.000639094	0.000351706	0.000133877	0.00050058	0.000443376	0.000555224	45	32	58	48	64	10	96	66	4	185	241	66	14	159	57	12	155
Q9CR62	Slc25a11	Mitochondrial 2-oxoglutarate/malate carrier protein	CONCLUSIVE	6. Mitochondria	TRUE	1086	0.000833834	0.00116817	0.00030669	0.000843722	0.000359281	0.000872493	0.00121722	0.00114893	0	0.000889196	0.000872709	0.00023249	0.000795171	0.00148375	0.000542106	9.58079e-05	0.000638808	0.000109128	0.000336383	7.04955e-05	0.000520345	0	0.000581343	0.000150951	0.000244482	0.000200915	82	76	42	49	26	12	111	78	0	100	99	14	11	183	41	6	47
Q9CZW5	Tomm70a	Mitochondrial import receptor subunit TOM70	CONCLUSIVE	6. Mitochondria	TRUE	900	0.000470323	0.000276471	0.000146354	0.000274317	0.000156233	0.000896769	0.000462113	0.000401201	0.000983856	0.000297029	0.000308057	0.000256028	0.000408648	0.000216671	0.000400904	0.000237978	0.000104774	0.00051876	8.64356e-05	0.000226428	8.91371e-05	0.000165234	9.95863e-05	0.000434423	0.000103206	0.000240923	90	35	39	31	22	24	82	53	32	65	68	30	11	52	59	29	15
Q9CPQ3	Tomm22	Mitochondrial import receptor subunit TOM22 homolog	CONCLUSIVE	6. Mitochondria	TRUE	498	0.000337286	0.000713762	0.000177617	0.000380754	0.000122226	0.000482329	0.000678961	0.000586289	0	0.000353925	0.00140349	0.000440656	0	7.17151e-05	0.000350851	0.00123583	0.000540986	0.00120656	0.000520683	7.79422e-05	0.000639235	0.000355486	0.00785586	0.00186924	0.000251	0.000888553	15	21	11	10	4	3	28	18	0	18	72	12	0	4	12	35	18
Q9D880	Timm50	Mitochondrial import inner membrane translocase subunit TIM50	CONCLUSIVE	6. Mitochondria	TRUE	419	0.000226131	0.00016407	1.29908e-05	0.000245063	0	0.000194025	0.000419439	0.000707533	0.000585384	0.000268925	0.000282288	0.000546555	0.000514414	0.000165879	0.000176419	0.000113631	0	0.000364018	0.000388985	7.83839e-05	8.57142e-05	4.76667e-05	0.000316015	0.000375966	0.000100969	0	25	12	2	16	0	3	43	54	11	34	36	37	8	23	15	8	0
Q9CQH3	Ndufb5	NADH dehydrogenase [ubiquinone] 1 beta subcomplex subunit 5 mitochondrial	CONCLUSIVE	6. Mitochondria	TRUE	248	0.000692655	0.000102146	7.27897e-05	0.000171642	0.000160704	0	0.000437245	0.000513908	0	0.000443186	0.000175745	0	0	0.00043105	0.000680973	0.000212231	0.000135485	0	0	0	0.000384217	0	0.000160972	0	7.25316e-05	0	41	4	6	6	7	0	24	21	0	30	12	0	0	32	31	8	6
Q9DCC8	Tomm20	Mitochondrial import receptor subunit TOM20 homolog	CONCLUSIVE	6. Mitochondria	TRUE	153	0	0	0	0	0.000538636	0.0006298	0.000213722	9.56932e-05	0	0.000211813	0	0.000611347	0	0.000702314	0	0.000449527	0.000235464	0.00129975	0	0	0	0	0	0	0.000151266	0	0	0	0	0	18	4	9	3	0	11	0	17	0	40	0	13	8
Q8BMJ7	Cgrrf1	Cell growth regulator with RING finger domain protein 1	CONCLUSIVE	7. PLA candidates	FALSE	29	0.000134643	0	1.38125e-05	0	0	0	4.14856e-05	0	0	0	0	0	0	0	7.50314e-05	4.53068e-05	0	0	0	0	0	0	0	0	0	0	14	0	2	0	0	0	4	0	0	0	0	0	0	0	6	3	0
P11276	Fn1	Fibronectin	CONCLUSIVE	#N/A	FALSE	65642	0.0022958	0.00083395	0.00236415	0.000488939	0.019106	0.000599098	0.00721745	0.00079358	0.000341279	0.00422925	0.00312223	0.000301035	0.000632296	0.00337944	0.00797328	0.00168818	0.00874232	0.00158051	0.00986524	0.00141866	0.00883405	0.00309762	0.00236232	0.00186762	0.0124644	0.00238562	1781	428	2554	224	10907	65	5192	425	45	3752	2794	143	69	3288	4757	834	5074
P63260	Actg1	Actin cytoplasmic 2	CONCLUSIVE	#N/A	FALSE	38710	0.00318446	0.00835287	0.00837664	0.0139421	0.0494879	0.00657511	0.00553683	0.0240386	0.00831571	0.00478003	0.0147405	0.0163942	0.00932153	0.00253231	0.00521458	0.00867747	0.041756	0.0135923	0.025378	0.0263709	0.0210912	0.051541	0.0244471	0.0214621	0.0587673	0.0215899	374	649	1370	967	4277	108	603	1949	166	642	1997	1179	154	373	471	649	3669
P20152	Vim	Vimentin	CONCLUSIVE	#N/A	FALSE	36147	0.0095241	0.00108749	0.000861059	0.000986202	0.0199073	0.00171472	0.0148077	0.00116126	0.00358779	0.0251107	0.0229874	0.00134277	0.00238675	0.0223503	0.016705	0.000850004	0.0365326	0.000294131	0.0230175	0.00290945	0.0289066	0.00441722	0.0515112	0.00716065	0.0237339	0.00482857	1390	105	175	85	2138	35	2004	117	89	4191	3870	120	49	4091	1875	79	3989
Q8BTM8	Flna	Filamin-A	CONCLUSIVE	#N/A	FALSE	34758	0.00127743	0.00110677	0.00150115	0.00058622	0.00529468	0.00119887	0.000907981	0.000718151	0.0018381	0.00792687	0.000680755	0.000514154	0.000994722	0.0080974	0.00100225	0.00043756	0.000588493	0.00031716	0.00118513	0.000666911	0.00096018	0.00176082	0.00211866	0.000762819	0.00517369	0.000913618	1059	607	1733	287	3230	139	698	411	259	7515	651	261	116	8419	639	231	365
Q8VDD5	Myh9	Myosin-9	CONCLUSIVE	#N/A	FALSE	26940	0.00436916	0.00148239	0.000999039	0.00120823	0.00199019	0.000861958	0.0025245	0.0012436	0.00441843	0.00388041	0.00371419	0.00172129	0.00361323	0.00458779	0.00281937	0.000509069	0.00128251	0.00012675	0.00628088	0.000796204	0.00328197	0.000867072	0.00436175	0.00148483	0.00245354	0.000965622	2682	602	854	438	899	74	1437	527	461	2724	2630	647	312	3532	1331	199	589
Q9QXS1	Plec	Plectin	CONCLUSIVE	#N/A	FALSE	26108	0.00126194	0.000322034	0.00089887	0.000171733	0.00126535	0.00019954	0.00155099	0.00025438	0.000252289	0.000891607	0.000782424	0.000178965	0.000140323	0.000767402	0.00117711	0.000234077	0.00242911	6.57421e-05	0.00366342	0.00011089	0.00221365	0.000341955	0.00384808	0.000507229	0.00113502	0.000466218	1854	313	1839	149	1368	41	2113	258	63	1498	1326	161	29	1414	1330	219	2670
P56480	Atp5b	ATP synthase subunit beta mitochondrial	CONCLUSIVE	#N/A	FALSE	23208	0.000929523	0.00944294	0.000359752	0.00940297	0.0126807	0.00755254	0.00168585	0.0130624	0.00340909	0.0205579	0.00256915	0.0170824	0.00506319	0.0136438	0.000533683	0.0016492	0.000427585	0.00455048	0.00476208	0.00920573	0.00350044	0.0105708	0.0202441	0.0129383	0.0161236	0.00989838	154	1035	83	920	1546	175	259	1494	96	3895	491	1733	118	2835	68	174	53
P10126	Eef1a1	Elongation factor 1-alpha 1	CONCLUSIVE	#N/A	FALSE	21249	0.00249494	0.0040011	0.00537982	0.00837923	0.0182671	0.014133	0.00401719	0.0105818	0.0665625	0.00931296	0.0028998	0.014097	0.0891728	0.00824383	0.0034508	0.00345116	0.0115193	0.00381972	0.00169182	0.00827689	0.00134913	0.0143983	0.00518036	0.00551958	0.00970868	0.0105601	361	383	1084	716	1945	286	539	1057	1637	1541	484	1249	1815	1496	384	318	1247
P68033	Actc1	Actin alpha cardiac muscle 1	CONCLUSIVE	#N/A	FALSE	18704	0.00380277	0.00277805	0.00261522	0.00585129	0.0160785	0.00726692	0.00234729	0.00613418	0.00662724	0.00181448	0.00505139	0.00300141	0.00523812	0.00155995	0.0108694	0.0033781	0.0338819	0.00261314	0.0234923	0.0071926	0.0174962	0.0112622	0.0143914	0.0082979	0.028966	0.00635893	449	217	430	408	1397	120	257	500	133	245	688	217	87	231	987	254	2993
Q60847	Col12a1	Collagen alpha-1(XII) chain	CONCLUSIVE	#N/A	FALSE	18598	0.000575145	0.000474904	0.000317475	0.000674106	0.00084277	0.00205618	0.00154507	0.00150763	0.00167384	0.00267663	0.000490608	0.000835646	0.00136046	0.00137168	0.00122024	0.0012101	0.00193692	0.00132891	0.000859891	0.00143669	0.000300632	0.000648965	0.000318538	0.00165895	0.000959593	0.00184679	562	307	432	389	606	281	1400	1017	278	2991	553	500	187	1681	917	753	1416
P11087	Col1a1	Collagen alpha-1(I) chain	CONCLUSIVE	#N/A	FALSE	18477	0.000369181	0.000554719	0.000394507	0.000852124	0.00491237	0.00202691	0.000433672	0.000607989	0.000827441	0.00060338	0.000558169	0.00128477	0.0013591	0.000420518	0.00159155	0.0022775	0.00543679	0.00891441	0.00560107	0.00454366	0.00413562	0.00514171	0.0110625	0.00594358	0.00320965	0.00467474	168	167	250	229	1645	129	183	191	64	314	293	358	87	240	557	660	1851
P07356	Anxa2	Annexin A2	CONCLUSIVE	#N/A	FALSE	16931	0.00919275	0.0119734	0.000967201	0.0318501	0.00853723	0.0123916	0.00277293	0.0180232	0.0135765	0.00443932	0.00908782	0.017243	0.0115167	0.00323681	0.00156762	0.00777976	0.00501055	0.00368943	0.00336502	0.0137776	0.00962158	0.0145266	0.0224961	0.023182	0.0114439	0.0147018	976	841	143	1997	667	184	273	1321	245	539	1113	1121	172	431	128	526	398
P62737	Acta2	Actin aortic smooth muscle	CONCLUSIVE	#N/A	FALSE	16676	0.00380277	0	0.00172118	0.00585129	0.0138572	0.00726692	0.00234729	0.00613418	0.00662724	0.00181448	0.00505139	0.00300141	0.00523812	0.00155995	0.0108694	0.0033781	0.0338819	0.00261314	0.0234923	0.0071926	0.0174962	0.0112622	0.0143914	0.0082979	0.0182683	0.00635893	449	0	283	408	1204	120	257	500	133	245	688	217	87	231	987	254	2993
Q9DCN2	Cyb5r3	NADH-cytochrome b5 reductase 3	CONCLUSIVE	#N/A	FALSE	16233	0.00654506	0.00930002	0.00706145	0.0198845	0.00628508	0.0125908	0.0113137	0.00571616	0.0100481	0.00546356	0.0124881	0.0227287	0.0146296	0.00622516	0.00696554	0.0126931	0.0311364	0.0138033	0.00486012	0.010075	0.00201044	0.00900014	0.0109161	0.0116843	0.00483668	0.00747546	617	580	927	1107	436	166	989	372	161	589	1358	1312	194	736	505	762	2196
Q01149	Col1a2	Collagen alpha-2(I) chain	CONCLUSIVE	#N/A	FALSE	15267	0.000383995	0.000882962	0.00037769	0.00083938	0.00279253	0.00703877	0.000755419	0.0010619	0.00358732	0.000938153	0.000700067	0.0019003	0.00418566	0.000471323	0.0012195	0.00198804	0.00476859	0.00787973	0.00422266	0.00340827	0.00240381	0.00436193	0.00745068	0.00467768	0.00221414	0.00496605	165	251	226	213	883	423	301	315	262	461	347	500	253	254	403	544	1533
P63038	Hspd1	60 kDa heat shock protein mitochondrial	CONCLUSIVE	#N/A	FALSE	15225	0.000518231	0.0031839	8.40321e-05	0.00662393	0.00804194	0.00896475	0.000673037	0.00654627	0.00524551	0.0114509	0.000521715	0.019156	0.00614009	0.00889061	0.000427491	0.00154881	0.000521369	0.0135899	0.00235028	0.00353474	0.00166863	0.00352384	0.00626525	0.00612129	0.00826336	0.0050279	93	378	21	702	1062	225	112	811	160	2350	108	2105	155	2001	59	177	70
Q60932	Vdac1	Voltage-dependent anion-selective channel protein 1	CONCLUSIVE	#N/A	TRUE	12682	0.00793928	0.0140226	0.00283511	0.0100097	0.00633261	0.00794431	0.00684008	0.00932847	0.00488677	0.0112909	0.00529284	0.0217033	0.00414095	0.0100631	0.00674658	0.00916401	0.00880951	0.00506469	0.00563806	0.00788955	0.00415013	0.00617724	0.0091819	0.00781437	0.00507584	0.00149193	736	860	366	548	432	103	588	597	77	1197	566	1232	54	1170	481	541	611
Q05793	Hspg2	Basement membrane-specific heparan sulfate proteoglycan core protein	CONCLUSIVE	#N/A	FALSE	12073	0.000818269	0.000209617	0.00110654	0.000113764	0.00176744	4.92695e-05	0.000997602	8.23473e-05	1.01351e-05	0.000454173	0.000206087	2.81329e-05	7.34778e-05	0.000381849	0.00116141	0.00021641	0.000294727	0.000138655	0.00136767	0.000171675	0.00122432	0.000449368	0.000180556	0.00010229	0.000871248	0.000277968	950	161	1789	78	1510	8	1074	66	2	603	276	20	12	556	1037	160	256
Q80X90	Flnb	Filamin-B	CONCLUSIVE	#N/A	FALSE	11731	0.000552205	0.00074937	0.000525194	0.000602592	0.00165756	0.000500124	0.000469782	0.000535041	0.000866357	0.00190681	0.000553172	0.000683367	0.00092469	0.00146276	0.000421237	0.00030446	0.000492058	0.000181076	0.000481033	0.000487034	0.000560489	0.000939827	0.00178114	0.000754152	0.00132975	0.00063847	450	404	596	290	994	57	355	301	120	1777	520	341	106	1495	264	158	300
Q03265	Atp5a1	ATP synthase subunit alpha mitochondrial	CONCLUSIVE	#N/A	FALSE	11191	0.0022807	0.00491367	0.000522427	0.00414547	0.00565719	0.00714219	0.00220421	0.00551173	0.00319319	0.00527111	0.00321847	0.0071003	0.00439194	0.00557057	0.000840859	0.00181336	0.000578813	0.00257152	0.00360995	0.00416293	0.0048477	0.00383385	0.00584999	0.00536556	0.00526524	0.00239572	395	563	126	424	721	173	354	659	94	1044	643	753	107	1210	112	200	75
P19324	Serpinh1	Serpin H1	CONCLUSIVE	#N/A	FALSE	11140	0.00242727	0.0022338	0.000626829	0.00308584	0.00578535	0.00848606	0.00114777	0.00237359	0.00324354	0.00374955	0.00232325	0.00741524	0.00538886	0.00522609	0.00309638	0.00149096	0.0005936	0.00634788	0.0069783	0.0106033	0.0067625	0.00898481	0.0067608	0.0145947	0.0151878	0.00847215	317	193	114	238	556	155	139	214	72	560	350	593	99	856	311	124	58
Q8BMS1	Hadha	Trifunctional enzyme subunit alpha mitochondrial	CONCLUSIVE	#N/A	FALSE	10905	0.000652823	0.00212538	0.000273462	0.00286279	0.00277515	0.0181924	0.00168781	0.00318852	0.00364384	0.00449001	0.000551421	0.00897319	0.00746701	0.00498166	0.000157799	0.000703136	0.000262891	0.00635475	0.000962109	0.00169716	0.000452072	0.00144079	0.000704435	0.00287001	0.00559119	0.00339001	156	336	91	404	488	608	374	526	148	1227	152	1313	251	1493	29	107	47
Q91ZX7	Lrp1	Prolow-density lipoprotein receptor-related protein 1	CONCLUSIVE	#N/A	TRUE	10890	0.000515653	0.000420517	0.000208856	0.000506767	0.000291177	0.000251158	0.000446986	0.0007846	0.000326525	0.000268457	0.000204021	0.000416466	0.000309639	0.000163004	0.000554479	0.00103258	0.000234751	0.000720005	0.000438068	0.00115427	0.00032221	0.000961329	0.000127183	0.000926072	0.000274471	0.000740298	734	396	414	426	305	50	590	771	79	437	335	363	62	291	607	936	250
Q8CGP5	Hist1h2af	Histone H2A type 1-F	CONCLUSIVE	#N/A	FALSE	10555	0.00240701	0	0.0347635	0	0.0433568	0	0.0208717	0	0	0.0126717	0	0.000120333	0	0.0400292	0.0118804	0	0.0015758	0	0.00942494	0.00612986	0.0439426	0	0.00117014	0.00189594	0.041273	0.0038823	98	0	1971	0	1299	0	788	0	0	590	0	3	0	2044	372	0	48
P27661	H2afx	Histone H2AX	CONCLUSIVE	#N/A	FALSE	10328	0.00194258	0.00297009	0.0415604	0.00223074	0.0387477	0	0.0192392	0.00129375	0	0.0161472	0.0351902	0.000109394	0.0087302	0.0359985	0.0120197	0.00199857	0	0.00137784	0	0	0	0.004589	0	0.00172359	0	0.00352936	87	88	2592	59	1277	0	799	40	0	827	1818	3	55	2022	414	57	0
P62806	Hist1h4a	Histone H4	CONCLUSIVE	#N/A	FALSE	10002	0.00492896	0.00074973	0.0525358	0.00152228	0.00901504	0.000443306	0.0123357	0.00368218	0	0.0378421	0.0147536	0.00106314	0.000661122	0.0353705	0.0141885	0.000146037	0.0508819	0	0.0346612	0.000483545	0.0189768	0	0.0504107	0	0.00713373	0	159	16	2360	29	214	2	369	82	0	1396	549	21	3	1431	352	3	1228
Q9D379	Ephx1	Epoxide hydrolase 1	CONCLUSIVE	#N/A	TRUE	9927	0.00435788	0.00466728	0.00218201	0.0131306	0.00127786	0.00326146	0.00578929	0.00598731	0.0021882	0.00266321	0.0027984	0.0143024	0.00453971	0.000962402	0.00336701	0.0066118	0.00189471	0.0116543	0.000383033	0.00616635	0.00075809	0.00587998	0	0.00297934	0.00140399	0.00355877	621	440	433	1105	134	65	765	589	53	434	460	1248	91	172	369	600	202
P26231	Ctnna1	Catenin alpha-1	CONCLUSIVE	#N/A	FALSE	8974	0.00159649	0.00247712	0.000508684	0.00322254	0.00183426	0.0024191	0.00148222	0.00362458	0.00138921	0.00334063	0.000519379	0.00412665	0.00227987	0.00221992	0.000856926	0.00163258	0.000419241	0.00208018	0.00173709	0.00171636	0.000601135	0.00144244	0.00294386	0.00155903	0.00197305	0.00139266	453	465	201	540	383	96	390	710	67	1084	170	717	91	790	187	295	89
P09055	Itgb1	Integrin beta-1	CONCLUSIVE	#N/A	TRUE	8844	0.00192059	0.00183862	0.0015487	0.00218843	0.00129409	0.00125881	0.00220924	0.00195903	0.00096517	0.00278158	0.00295529	0.00220862	0.00221865	0.00424634	0.00224756	0.00172158	0.0016793	0.0029736	0.00123096	0.00169207	0.000614242	0.0015744	0.000190624	0.00146116	0.00138803	0.00150208	480	304	539	323	238	44	512	338	41	795	852	338	78	1331	432	274	314
O54734	Ddost	Dolichyl-diphosphooligosaccharide--protein glycosyltransferase 48 kDa subunit	CONCLUSIVE	#N/A	TRUE	8519	0.0013829	0.00351309	0.00501729	0.00432782	0.00101342	0.00284731	0.00513763	0.00116416	0.00217247	0.00427991	0.00984801	0.00940016	0.00324265	0.00266712	0.00126153	0.00368372	0.00432585	0.0029915	0.00106582	0.00242187	0.00246997	0.00195862	0.00303546	0.000902831	0.00144856	0.00305184	191	321	965	353	103	55	658	111	51	676	1569	795	63	462	134	324	447
P68134	Acta1	Actin alpha skeletal muscle	CONCLUSIVE	#N/A	FALSE	8072	0	0	0	0	0	0	0	0	0	0	0.00499266	0	0.00523812	0	0	0	0	0	0.022918	0	0.0173677	0	0.0137996	0	0.0287987	0.00635893	0	0	0	0	0	0	0	0	0	0	680	0	87	0	0	0	0
Q61033	Tmpo	Lamina-associated polypeptide 2 isoforms alpha/zeta	CONCLUSIVE	#N/A	FALSE	7823	0.00336345	0	0.00200503	0	0	0.00016472	0.00452151	0	0	0.000326346	0.00599531	0	9.8262e-05	0.000396762	0.0103644	0	0	9.88924e-05	0.00872582	2.39563e-05	0.00298642	0	0.00952659	0	0	0	730	0	606	0	0	5	910	0	0	81	1501	0	3	108	1730	0	0
P20029	Hspa5	78 kDa glucose-regulated protein	CONCLUSIVE	#N/A	FALSE	7622	0.00150143	0.00138528	0.000388564	0.00196457	0.00172236	0.00167306	0.000935738	0.00237967	0.000946445	0.000677771	0.000371882	0.00109861	0.000623776	0.000664652	0.00512153	0.00280934	0.0019938	0.00278577	0.0100948	0.00384416	0	0.00470967	0.00343717	0.00515234	0.00287982	0.00417371	308	188	111	238	260	48	178	337	33	159	88	138	18	171	808	367	306
Q8BFZ3	Actbl2	Beta-actin-like protein 2	CONCLUSIVE	#N/A	FALSE	7563	0.00155403	0.00344009	0	0	0.0068201	0	0.00228943	0	0	0	0	0	0	0.000724495	0	0.00504062	0	0.00524018	0	0.0134668	0.0163034	0.0326831	0	0.0101604	0.00753966	0	183	268	0	0	591	0	250	0	0	0	0	0	0	107	0	378	0
Q02248	Ctnnb1	Catenin beta-1	CONCLUSIVE	#N/A	FALSE	7557	0.00245708	0.00231741	0.000725148	0.00364139	0.00212228	0.00105235	0.00151223	0.00278339	0.00108239	0.00272057	0.00208751	0.00241025	0.00273196	0.00315547	0.000855864	0.00147658	0.000983611	0.00115171	0.00114956	0.000843193	0.00110801	0.000926419	0.000272683	0.00197848	0.000954854	0.00177711	601	375	247	526	382	36	343	470	45	761	589	361	94	968	161	230	180
Q60931	Vdac3	Voltage-dependent anion-selective channel protein 3	CONCLUSIVE	#N/A	TRUE	7518	0.00215497	0.0130978	0.0015799	0.0104122	0.00179387	0.0110521	0.0058524	0.00611242	0.00504487	0.00987585	0.00688573	0.00866	0.00553427	0.0116769	0.00180447	0.00249812	0.00122152	0.00202812	0.000373231	0.00344158	0.000171065	0.0016648	0.000107504	0.00281377	0.00295483	0	191	768	195	545	117	137	481	374	76	1001	704	470	69	1298	123	141	81
P30999	Ctnnd1	Catenin delta-1	CONCLUSIVE	#N/A	FALSE	7455	0.00107908	0.00214049	0.00032022	0.00271488	0.002831	0.00250695	0.000881016	0.00283033	0.00208283	0.00122935	0.000596091	0.0019568	0.0021295	0.00157964	0.000947198	0.00153946	0.000846276	0.00258458	0.000686896	0.00129203	0.000793523	0.0016623	0.000464895	0.00282977	0.00200512	0.00286964	317	416	131	471	612	103	240	574	104	413	202	352	88	582	214	288	186
Q8VHY0	Cspg4	Chondroitin sulfate proteoglycan 4	CONCLUSIVE	#N/A	TRUE	7037	0.000526902	0.000759114	0.000273923	0.000971209	0.000425138	0.000539606	0.000584489	0.000830821	0.0006539	0.000775109	0.000270018	0.000764126	0.000712072	0.000412462	0.000694038	0.000937287	0.000759287	0.00143942	0.000224684	0.000613557	0.000163833	0.00047483	0.000122026	0.000623291	0.000311047	0.000533183	384	366	278	418	228	55	395	418	81	646	227	341	73	377	389	435	414
P14211	Calr	Calreticulin	CONCLUSIVE	#N/A	FALSE	6520	0.00118201	0.00227397	0.000358262	0.00272935	0.00297264	0.00296354	4.9663e-05	0.00593712	0.00550921	0.00132892	0.000698651	0.00328409	0.00311013	0.00134026	0.000179643	0.00325425	0.000143627	0.00852537	0.00671578	0.0173866	0.000945535	0.00922213	0.000390046	0.00556022	0.00206286	0.00904858	154	196	65	210	285	54	6	534	122	198	105	262	57	219	18	270	14
Q6ZWY9	Hist1h2bc	Histone H2B type 1-C/E/G	INDISTINGUISHABLE	#N/A	FALSE	6495	0.0058031	0.000612875	0.0160501	0.000300373	0.00781711	0	0.0257428	0.0033404	0	0.0126751	0.0302501	0.000206922	0	0.0121233	0.00892953	0.000477519	0.00375971	0	0.00507164	0.000614878	0.00489877	0.000934797	0.00643886	0.00127901	0.0172335	0.00100139	229	16	882	7	227	0	942	91	0	572	1377	5	0	600	271	12	111
Q64525	Hist2h2bb	Histone H2B type 2-B	INDISTINGUISHABLE	#N/A	FALSE	6495	0.0058031	0.000612875	0.0160319	0.000300373	0.00781711	0	0.0257428	0.0033404	0	0.0126751	0.0302501	0.000206922	0	0.0121233	0.00892953	0.000477519	0.00375971	0	0.00507164	0.000614878	0.00489877	0.000934797	0.00643886	0.00127901	0.0172553	0.00100139	229	16	881	7	227	0	942	91	0	572	1377	5	0	600	271	12	111
Q64478	Hist1h2bh	Histone H2B type 1-H	INDISTINGUISHABLE	#N/A	FALSE	6494	0.0058031	0.000612875	0.0160319	0.000300373	0.00781711	0	0.0257428	0.0033404	0	0.012653	0.0302501	0.000206922	0	0.0121031	0.00896248	0.000477519	0.00375971	0	0.00507164	0.000614878	0.00489877	0.000934797	0.00643886	0.00127901	0.0172553	0.00100139	229	16	881	7	227	0	942	91	0	571	1377	5	0	599	272	12	111
Q64522	Hist2h2ab	Histone H2A type 2-B	CONCLUSIVE	#N/A	FALSE	6409	0.000957892	0.00326709	0.0297545	0.00245381	0	0	0.0202095	0.00142313	0	0	0.0387092	0.000120333	0.00960322	0.024558	0.0113694	0.00219842	0	0.00151562	0	0	0	0.00504791	0	0.00189594	0	0.0038823	39	88	1687	59	0	0	763	40	0	0	1818	3	55	1254	356	57	0
Q61879	Myh10	Myosin-10	CONCLUSIVE	#N/A	FALSE	6185	0.000998612	0.000359048	0.000237874	0.000232576	0.000518222	0.000196414	0.000735362	0.000180232	0	0.000822362	0.000232533	0.0001425	0.000769636	0.000994648	0.000518967	9.89595e-05	0.0002203	0	0.00149403	0.000168033	0.00187729	0.000175984	0.00301259	0.000196695	0.000574424	0.000138349	618	147	205	85	236	17	422	77	0	582	166	54	67	772	247	39	102
Q9CQQ7	Atp5f1	ATP synthase F(0) complex subunit B1 mitochondrial	CONCLUSIVE	#N/A	FALSE	6042	0.000898024	0.00439277	0.000412001	0.00175296	0.00423732	0.00392395	0.00111638	0.00121049	0.00286185	0.0104703	0.00870402	0.00450152	0.00656129	0.0155836	0.000518967	0.00158644	0.000833551	0.00117121	8.2519e-05	0.000756588	0.000378214	0.00116119	0	0.00333272	0.0113309	0.00361438	72	233	46	83	250	44	83	67	39	960	805	221	74	1567	32	81	50
Q9WTI7	Myo1c	Unconventional myosin-Ic	CONCLUSIVE	#N/A	FALSE	5962	0.00121351	0.000976175	0.000666509	0.00130717	0.000853108	0.000644315	0.00149005	0.00131402	0.000600853	0.00123975	0.00118479	0.0010939	0.000960897	0.00105859	0.0018552	0.000528281	0.00179865	0.000394884	0.00080982	0.000801713	0.000660362	0.000854772	0.000677352	0.000535074	0.000698964	0.000474787	404	215	309	257	209	30	460	302	34	472	455	223	45	442	475	112	448
Q9WV55	Vapa	Vesicle-associated membrane protein-associated protein A	CONCLUSIVE	#N/A	TRUE	5711	0.00410342	0.00523343	0.00559867	0.005233	0.00238733	0.0037592	0.00607073	0.00395647	0.00392308	0.00389096	0.00409084	0.00510972	0.00401098	0.0042636	0.00703628	0.00608118	0.00637596	0.00330277	0.00553573	0.00322255	0.00226017	0.00184707	0.000570188	0.00190356	0.00131029	0.00118236	320	270	608	241	137	41	439	213	52	347	368	244	44	417	422	302	372
P10854	Hist1h2bm	Histone H2B type 1-M	INDISTINGUISHABLE	#N/A	FALSE	5671	0.00590447	0.000612875	0.0160319	0.000300373	0	0	0.0257428	0.00337711	0	0.0126751	0.0302282	0.000206922	0	0	0.00889658	0.000477519	0.00375971	0	0.00507164	0.000614878	0.00489877	0.000934797	0.00643886	0.00127901	0.0172553	0.00100139	233	16	881	7	0	0	942	92	0	572	1376	5	0	0	270	12	111
Q9DCX2	Atp5h	ATP synthase subunit d mitochondrial	CONCLUSIVE	#N/A	FALSE	5493	0.00307398	0.00896329	0.000598142	0.00594402	0.00390781	0.0116278	0.00804151	0.0119508	0.00875101	0.00811609	0.0138399	0.0173274	0.00578037	0.00532897	0.0088708	0.00529423	0.00816445	0.00271363	0.00104968	0.0052933	0.000939662	0.00442432	0	0.00712451	0.00316742	0.00287354	155	299	42	177	145	82	376	416	75	468	805	535	41	337	344	170	308
P26039	Tln1	Talin-1	CONCLUSIVE	#N/A	FALSE	5467	0.000462422	0.000444461	0.0001534	0.00044258	0.000389333	0.000494161	0.000379427	0.000484178	0.00111634	0.000405461	0.000189543	0.000299609	0.00123274	0.000496954	0.000470563	0.000443974	0.000374544	0.000357361	0.000330466	0.000311432	0.000266729	0.000317853	0.000554753	0.000290995	0.00052978	0.000628969	368	234	170	208	228	55	280	266	151	369	174	146	138	496	288	225	223
Q6GSS7	Hist2h2aa1	Histone H2A type 2-A	CONCLUSIVE	#N/A	FALSE	5425	0.00230877	0	0.0345695	0.00245381	0	0	0.0210306	0.00142313	0	0	0.0387092	0.000120333	0	0	0.0120081	0	0	0	0.00938432	0	0	0	0	0.00189594	0	0.0038823	94	0	1960	59	0	0	794	40	0	0	1818	3	0	0	376	0	0
P27773	Pdia3	Protein disulfide-isomerase A3	CONCLUSIVE	#N/A	FALSE	5281	0.00147952	0.00220771	0.000435874	0.00224833	0.00154658	0.00167271	0.000743208	0.00259193	0.00208314	0.0008238	0.000734476	0.00189991	0.00148327	0.000841907	0.000813905	0.00279987	0.000118315	0.00261238	0.00231119	0.00868987	0.00267221	0.00607526	0.00255036	0.00396084	0.00234537	0.00312313	234	231	96	210	180	37	109	283	56	149	134	184	33	167	99	282	14
P08121	Col3a1	Collagen alpha-1(III) chain	CONCLUSIVE	#N/A	FALSE	5261	0.000161393	0.00024066	0.000217698	0.000842028	0.00165677	0.000405455	0.00027283	0.000180078	0.000179643	0.000305145	0.000155037	0.000609062	0.00027908	0.000274761	0.000354486	0.000688391	0.000343988	0.0017964	0.00121569	0.00145151	0.00140125	0.00277374	0.000256301	0.00139865	0.000958844	0.00123532	74	73	139	228	559	26	116	57	14	160	82	171	18	158	125	201	118
P10853	Hist1h2bf	Histone H2B type 1-F/J/L	INDISTINGUISHABLE	#N/A	FALSE	5206	0	0.000612875	0.0160683	0.000300373	0.00781711	0	0	0.0033404	0	0.0126751	0.0302501	0.000206922	0	0.0121233	0.00896248	0.000477519	0.00375971	0	0	0.000614878	0.00489877	0.000934797	0.00643886	0.00127901	0.0172553	0.00100139	0	16	883	7	227	0	0	91	0	572	1377	5	0	600	272	12	111
Q8CGP1	Hist1h2bk	Histone H2B type 1-K	INDISTINGUISHABLE	#N/A	FALSE	5205	0	0.000612875	0.0160683	0.000300373	0.00781711	0	0	0.0033404	0	0.012653	0.0302501	0.000206922	0	0.0120829	0.00902838	0.000477519	0.00375971	0	0	0.000614878	0.00489877	0.000934797	0.00643886	0.00127901	0.0172553	0.00100139	0	16	883	7	227	0	0	91	0	571	1377	5	0	598	274	12	111
P08113	Hsp90b1	Endoplasmin	CONCLUSIVE	#N/A	FALSE	4889	0.000493677	0.000764279	0.000234434	0.00231909	0.000946792	0.000199266	0.000476567	0.00176472	0.000538736	0.000449099	0.00053496	0.00130036	0.000650955	0.000346012	0.000890398	0.00128162	0.000649214	0.000843838	0.00314107	0.00251855	0.00300307	0.00186027	0.00202318	0.00327417	0.00109052	0.00351359	124	127	82	344	175	7	111	306	23	129	155	200	23	109	172	205	122
P08249	Mdh2	Malate dehydrogenase mitochondrial	CONCLUSIVE	#N/A	FALSE	4741	0.000661267	0.00179919	0.000156024	0.00850997	0.00308096	0.00216144	0.00075386	0.0108377	0.00261218	0.00242035	0.000786174	0.00219068	0.00261906	0.00225213	0.000675579	0.000697206	0	0.00111517	0.00184374	0.00432234	0.0015039	0.00270483	0.00273032	0.00490814	0.00677312	0.00373298	70	126	23	532	240	32	74	792	47	293	96	142	39	299	55	47	0
Q9JHU4	Dync1h1	Cytoplasmic dynein 1 heavy chain 1	CONCLUSIVE	#N/A	FALSE	4697	0.000187013	0.000188109	0.000318949	0.000183949	0.000169113	0.000216307	0.000164602	0.000196201	0.000275068	0.00021644	6.97361e-05	0.000218952	0.000337252	0.000274653	0.000176118	0.000291509	7.07621e-05	0.000175242	8.87026e-05	0.000170402	6.2547e-05	0.000136476	0.00017033	0.000189839	0.000134015	0.000303391	272	181	646	158	181	44	222	197	68	360	117	195	69	501	197	270	77
Q8BSY0	Asph	Aspartyl/asparaginyl beta-hydroxylase	CONCLUSIVE	#N/A	TRUE	4671	0.00238288	0.000670875	0.000891158	0.000394011	0.000134679	0.00104754	0.00123606	0.000461893	0.000684492	0.0007649	0.00154275	0.000619257	0.000551381	0.000443211	0.00264456	0.000581916	0.00575949	0.000381507	0.00245887	0.000642261	0.00115965	0.00037846	0.0011633	0.000524519	0.0001628	0.000397311	553	103	288	54	23	34	266	74	27	203	413	88	18	129	472	86	1000
Q64475	Hist1h2bb	Histone H2B type 1-B	INDISTINGUISHABLE	#N/A	FALSE	4606	0	0.000612875	0.0160501	0.000300373	0.00781711	0	0	0.0033404	0	0.012653	0.0302501	0.000206922	0	0	0.00902838	0.000477519	0.00375971	0	0	0.000614878	0.00489877	0.000934797	0.00643886	0.00127901	0.0172553	0.00100139	0	16	882	7	227	0	0	91	0	571	1377	5	0	0	274	12	111
P27659	Rpl3	60S ribosomal protein L3	CONCLUSIVE	#N/A	FALSE	4546	0.00316128	0.00159283	0.00307803	0.00183801	0.00179805	0.00243598	0.00285376	0.00242162	0.00121197	0.00449642	0.000776135	0.000517561	0.00501283	0.00305759	0.000875677	0.00103265	0.00124962	0.000722737	0.0027651	0.00166154	0.000705749	0.00222681	0	0.00249343	0.00121097	0.00193071	399	133	541	137	167	43	334	211	26	649	113	40	89	484	85	83	118
Q8VEK3	Hnrnpu	Heterogeneous nuclear ribonucleoprotein U	CONCLUSIVE	#N/A	FALSE	4542	0.00104171	1.8099e-05	0.00144738	2.02752e-05	0.000471868	0.000313916	0.00155379	4.62517e-05	0.000680974	0.000446732	0.00165041	7.16984e-05	0.000397224	0.000451895	0.00196689	3.13372e-05	0.00834351	0	0.00116847	3.45869e-05	0.000582449	4.90769e-05	0.00202824	7.10979e-05	0.000301586	0.000893737	261	3	505	3	87	11	361	8	29	128	477	11	14	142	379	5	1564
Q60597	Ogdh	2-oxoglutarate dehydrogenase mitochondrial	CONCLUSIVE	#N/A	FALSE	4309	0.000149817	0.00118419	2.91372e-05	0.000877335	0.000716807	0.00352608	0.000198587	0.00151912	0.00156087	0.00115176	3.51748e-05	0.00223257	0.00104285	0.00073664	0.000166394	0.00139685	0	0.00115561	0.000464623	0.00186086	0.000248445	0.00196828	0.000674098	0.00131586	0.000619092	0.00139783	48	251	13	166	169	158	59	336	85	422	13	438	47	296	41	285	0
P84228	Hist1h3b	Histone H3.2	CONCLUSIVE	#N/A	FALSE	4299	0.00446077	0	0.0157129	0	0.0112304	0.000335739	0.00134188	0	0	0.00318214	0.000956584	0	0.000834505	0.0159492	0.00109899	0.00217517	0.00555439	0.00346442	0.00380558	0	0.00529499	0.000123723	0.00111852	0	0.0228609	0.00231939	190	0	932	0	352	2	53	0	0	155	47	0	5	852	36	59	177
Q922Q8	Lrrc59	Leucine-rich repeat-containing protein 59	CONCLUSIVE	#N/A	TRUE	4236	0.00268335	0.00113192	0.00168792	0.0016907	0.000621878	0.0026028	0.00434058	0.00177775	0.00208048	0.00273751	0.00406633	0.00117197	0.00295746	0.00200686	0.00680236	0.00125757	0.00930015	0.000809219	0.00459311	0.00122575	0.00126153	0.000749056	0.000363366	0.00132778	0.000759101	0.000410992	258	72	226	96	44	35	387	118	34	301	451	69	40	242	503	77	669
P62082	Rps7	40S ribosomal protein S7	CONCLUSIVE	#N/A	FALSE	4190	0.000757097	0.00106977	0.00297838	0.000947567	0.00214714	0.00341277	0.00223637	0.00228874	0.00794026	0.0111107	0.0036098	0.00464998	0.00678616	0.0047112	0.000535018	0.000206761	0	0	0.00185115	0.00827232	0.0022147	0.00581116	0	0.00322506	0.014189	0.0041191	46	43	252	34	96	29	126	96	82	772	253	173	58	359	25	8	0
Q3THW5	H2afv	Histone H2A.V	INDISTINGUISHABLE	#N/A	FALSE	4134	0.000873079	0	0.0226601	0	0.00298307	0	0.000807024	0	0	0.00429718	0.0115261	0	0	0.0117151	0	0	0	0	0.00862324	0	0.0440146	0	0.00221839	0	0.00490506	0	35	0	1265	0	88	0	30	0	0	197	533	0	0	589	0	0	0
P0C0S6	H2afz	Histone H2A.Z	INDISTINGUISHABLE	#N/A	FALSE	4134	0.000873079	0	0.0226601	0	0.00298307	0	0.000807024	0	0	0.00429718	0.0115261	0	0	0.0117151	0	0	0	0	0.00862324	0	0.0440146	0	0.00221839	0	0.00490506	0	35	0	1265	0	88	0	30	0	0	197	533	0	0	589	0	0	0
P38647	Hspa9	Stress-70 protein mitochondrial	CONCLUSIVE	#N/A	FALSE	4111	0.000371495	0.000973808	1.01305e-05	0.0016244	0.000805178	0.00040348	0.000644035	0.00440038	0.000414996	0.00206424	0.000407656	0.00129785	0.000234005	0.00132731	0.000556419	0.000849196	0.000263986	0.00111025	0.00260561	0.000904658	0.000730805	0.000735172	0.00318126	0.00270849	0.000989271	0.000774267	79	137	3	204	126	12	127	646	15	502	100	169	7	354	91	115	42
Q9CQX2	Cyb5b	Cytochrome b5 type B	CONCLUSIVE	#N/A	TRUE	4081	0.0366317	0.00492556	0.00218294	0.00577703	0.00157512	0.00312743	0.00492911	0.0116896	0.00270202	0.00512518	0	0.0056073	0.00279845	0.00170888	0.00230336	0.00418974	0.000906173	0.00310978	0.0059685	0.00189517	0	0.00257389	0	0.0041555	0.00206566	0.000864209	1675	149	139	156	53	20	209	369	21	268	0	157	18	98	81	122	31
P70227		Inositol 1 4	CONCLUSIVE	#N/A	TRUE	4080	0.000693605	0.000166303	0.000326327	0.000307798	0.00016901	0.000179564	0.000662868	0.000235589	0.000260323	0.000272933	0.00031412	0.000205062	0.000263541	0.000222169	0.000716836	0.000232858	0.000247755	0.00010267	0.000168129	6.42513e-05	9.97238e-05	4.20134e-05	5.31749e-05	0.000113615	0.000111927	0.000189026	580	92	380	152	104	21	514	136	37	261	303	105	31	233	461	124	155
P58252	Eef2	Elongation factor 2	CONCLUSIVE	#N/A	FALSE	4072	0.000279106	0.00140067	0.000109566	0.0012414	0.000490541	0.00228835	0.000722372	0.000857112	0.00556121	0.000650833	0.00020647	0.0013188	0.00404764	0.000540037	0.000590341	0.00129732	0.000552126	0.000748825	0.0004678	0.0026186	0.000465494	0.0019415	0.00105194	0.00138108	0.000571985	0.00367642	75	249	41	197	97	86	180	159	254	200	64	217	153	182	122	222	111
P26041	Msn	Moesin	CONCLUSIVE	#N/A	FALSE	4045	0.00048697	0.00241738	0.000135109	0.00217393	0.000353438	0.00569767	0.000650468	0.00392779	0.00918113	0.00135491	0.000470126	0.00454568	0.00554678	0.00086922	0.000402942	0.00110359	0.000451187	0.000222701	0.000320351	0.00233057	0.000115365	0.00130256	0.000351515	0.0036966	0.000247085	0.00481082	88	289	34	232	47	144	109	490	282	280	98	503	141	197	56	127	61
Q9D1D4	Tmed10	Transmembrane emp24 domain-containing protein 10	CONCLUSIVE	#N/A	TRUE	4028	0.00368869	0.00451785	0.00132966	0.00362916	0.000435883	0.00302318	0.00262572	0.00449845	0.00102934	0.00249884	0.0123232	0.00747639	0.000518231	0.00208089	0.00286261	0.00293053	0.00691809	0.00230788	0.000964606	0.00184463	0.00171319	0.00156226	0.00421393	0.00558395	0.000388094	0.000384093	253	205	127	147	22	29	167	213	12	196	975	314	5	179	151	128	355
P26645	Marcks	Myristoylated alanine-rich C-kinase substrate	CONCLUSIVE	#N/A	FALSE	4019	0.000475329	0.00371741	0.00023745	0.00346449	0.000294884	0.00827504	0.000434592	0.00176625	0.00930156	0.000424684	0.00145118	0.00514693	0.00514206	0.000576738	0.000618058	0.00378074	0.00284519	0.00931509	0.0015724	0.00888289	0.00166463	0.00577215	0.00443062	0.00760832	0.000842916	0.00803053	46	238	32	198	21	112	39	118	153	47	162	305	70	70	46	233	206
O55022	Pgrmc1	Membrane-associated progesterone receptor component 1	CONCLUSIVE	#N/A	TRUE	4018	0.00363508	0.00274733	0.00271618	0.00177451	0.000511781	0.00444897	0.00270167	0.00156544	0.00423878	0.00138888	0.0119946	0.00189859	0.00244446	0.00141003	0.0106242	0.00334263	0.0145105	0.000571104	0.00983119	0.00113516	0.00102409	0.00138062	0.00176821	0.00301407	0.000435859	0.000862732	222	111	231	64	23	38	153	66	44	97	845	71	21	108	499	130	663
P62821	Rab1A	Ras-related protein Rab-1A	CONCLUSIVE	#N/A	FALSE	3969	0.00316182	0.00381403	0.00178956	0.00577595	0.000232825	0.000556835	0.00183083	0.00485079	0	0.00416768	0.00766935	0.0160248	0	0.00263282	0.00214675	0.00349754	0.0109713	0.00154616	0.00188063	0.00242952	0.000708459	0.000410399	0	0.00171097	0.00156477	0	203	162	160	219	11	5	109	215	0	306	568	630	0	212	106	143	527
Q3U7R1	Esyt1	Extended synaptotagmin-1	CONCLUSIVE	#N/A	TRUE	3935	0.00069298	0.00121102	0.000522826	0.000782289	0.000405292	0.00117078	0.000747311	0.000783568	0.000774128	0.00052671	0.000235735	0.00062554	0.00108088	0.000489594	0.000672947	0.00174478	0.00130535	0.00232992	0.000145088	0.00065373	7.75823e-05	0.000318447	0	0.000607675	0.000466992	0.000404406	237	274	249	158	102	56	237	185	45	206	93	131	52	210	177	380	334
Q62261	Sptbn1	Spectrin beta chain non-erythrocytic 1	CONCLUSIVE	#N/A	FALSE	3858	0.000241871	0.000273693	9.50918e-05	0.000125844	0.00094015	5.79693e-05	0.000182147	0.000236837	7.94985e-05	0.000283579	8.43398e-05	9.70947e-05	0	0.000294129	0.000149343	5.30464e-05	0.000113783	6.16299e-05	0.000417938	4.68379e-05	0.000245847	0.000201755	0.0004635	0.000252739	0.00142364	0.000115691	179	134	98	55	512	6	125	121	10	240	72	44	0	273	85	25	63
Q9CZU6	Cs	Citrate synthase mitochondrial	CONCLUSIVE	#N/A	FALSE	3798	0.000350952	0.00150825	0.000331083	0.00200421	0.00124373	0.00403465	0.000771775	0.00333929	0.00101215	0.00388122	0.000208792	0.00283197	0.00264164	0.00429619	0.000143163	0.000994145	0	0.00280629	0.000557715	0.00114494	0.000182586	0.00105165	0.000262273	0.00320758	0.00138266	0.000271928	51	145	67	172	133	82	104	335	25	645	35	252	54	783	16	92	0
Q68FD5	Cltc	Clathrin heavy chain 1	CONCLUSIVE	#N/A	FALSE	3758	0.000293563	0.00107189	0.000429829	0.000739186	0.000499958	0.00102225	0.00024874	0.000648905	0.000560761	0.000316713	4.13132e-05	0.000314422	0.000664016	0.000337425	0.000252822	0.000751344	0	0.000337548	0.000135578	0.000571561	0.000111996	0.00117868	0.000339049	0.000560294	0.000333914	0.000640289	154	372	314	229	193	75	121	235	50	190	25	101	49	222	102	251	0
Q2PZL6	Fat4	Protocadherin Fat 4	CONCLUSIVE	#N/A	TRUE	3736	0.000262823	0.000350764	8.74616e-05	0.000352777	7.31735e-05	0.000192506	0.000125123	0.000159713	0.0001056	8.18395e-05	5.83494e-05	0.000185295	0.000159496	0.000169181	0.000155867	0.000350302	3.85565e-05	0.000268296	3.92301e-05	6.66601e-05	3.52321e-05	7.54444e-05	4.47915e-05	0.000137029	5.39422e-05	0.00011399	410	362	190	325	84	42	181	172	28	146	105	177	35	331	187	348	45
Q8CGP2	Hist1h2bp	Histone H2B type 1-P	INDISTINGUISHABLE	#N/A	FALSE	3724	0	0.000612875	0	0.000300373	0.00781711	0	0	0.00337711	0	0.012653	0.0302282	0.000206922	0	0	0.00902838	0.000477519	0.00375971	0	0	0.000614878	0.00489877	0.000934797	0.00643886	0.00127901	0.0172553	0.00100139	0	16	0	7	227	0	0	92	0	571	1376	5	0	0	274	12	111
P05064	Aldoa	Fructose-bisphosphate aldolase A	CONCLUSIVE	#N/A	FALSE	3714	3.50876e-05	0.00058341	7.55893e-05	0.000608997	0.0114793	0.000125441	0.000104056	0.000533674	0.000103217	0.000115058	2.28131e-05	0.000286507	0	0.000195838	0.000125465	0.000812701	2.34493e-05	0.000494224	0.00024665	0.00647649	0.000182873	0.00539306	0.00064079	0.00726605	0.00821755	0.013692	4	44	12	41	963	2	11	42	2	15	3	20	0	28	11	59	2
Q9D1G1	Rab1b	Ras-related protein Rab-1B	CONCLUSIVE	#N/A	FALSE	3554	0.00212865	0.00391394	0.00166547	0.00419625	0.00060444	0.005452	0.00123342	0.00439506	0.00429917	0.00309767	0.00546712	0.0145018	0.00440419	0.00174792	0.00185899	0.0027689	0.00938487	0.00340958	0.000735692	0.00407471	0.000180639	0.00354386	0.000151361	0.00353721	0.00137767	0.000313867	134	163	146	156	28	48	72	191	46	223	397	559	39	138	90	111	442
O35129	Phb2	Prohibitin-2	CONCLUSIVE	#N/A	FALSE	3537	0.0011106	0.00101693	0.00045244	0.00133812	0.00159629	0.00259608	0.00270628	0.00255235	0	0.0051546	0.00393443	0.00144748	0.00326434	0.00467456	0.00130523	0.000972606	0.00221239	0.000286507	0.00121874	0.00216544	0.00089051	0.00219474	0.00081401	0.00152183	0.00279671	0	104	63	59	74	110	34	235	165	0	552	425	83	43	549	94	58	155
P08752	Gnai2	Guanine nucleotide-binding protein G(i) subunit alpha-2	CONCLUSIVE	#N/A	FALSE	3525	0.00175389	0.00387471	0.000988197	0.00304603	0.000953361	0.00160776	0.00160041	0.00440368	0.00169334	0.00162019	0.00181674	0.00359869	0.00115091	0.00200802	0.000842043	0.00268352	0.00167105	0.000941115	0.00035704	0.00327357	0.000596619	0.00112176	0.000485635	0.00392541	0.000880431	0.000829317	195	285	153	200	78	25	165	338	32	206	233	245	18	280	72	190	139
O35682	Myadm	Myeloid-associated differentiation marker	CONCLUSIVE	#N/A	TRUE	3487	0.0037717	0.000196072	0.00102463	0.000473087	0.00023051	0	0.0019799	0.0013731	0	0.00142221	0.00517267	0.000114066	0	0.00179008	0.00342518	0.000156686	0.0125366	0.000107082	0.00356482	6.91737e-05	0.00115355	0.000105165	0.00171133	8.88724e-05	0.000634017	0	378	13	143	28	17	0	184	95	0	163	598	7	0	225	264	10	940
Q9D8E6	Rpl4	60S ribosomal protein L4	CONCLUSIVE	#N/A	FALSE	3446	0.00185177	0.000944544	0.00122579	0.000890365	0.00139801	0.0030513	0.00232567	0.00270446	0.00260038	0.00263881	0.000482251	0.00095826	0.00254614	0.00135497	0.00320051	0.00184284	0.000539839	0.000470241	0.00177721	0.000832066	0.000837667	0.000870098	0.00104074	0.00153848	0.00115164	0.00341284	243	82	224	69	135	56	283	245	58	396	73	77	47	223	323	154	53
Q9Z110	Aldh18a1	Delta-1-pyrroline-5-carboxylate synthase	CONCLUSIVE	#N/A	FALSE	3426	0.000160653	0.000758866	3.74936e-05	0.00102693	0.000709524	0.00327377	0.000554394	0.00187334	0.00387525	0.00156286	0.00032032	0.00207921	0.00202716	0.00137382	0.000391673	0.000296422	0.000295255	0.00114221	0.000411869	0.000563831	0.000159849	0.000246928	0.000216856	0.00211058	0.00059662	0.000952261	40	125	13	151	130	114	128	322	164	445	92	317	71	429	75	47	55
Q7TPV4	Mybbp1a	Myb-binding protein 1A	CONCLUSIVE	#N/A	FALSE	3392	0.000247075	1.43643e-05	0.00409783	2.01142e-05	0.000116224	0.000135894	0.000550826	3.09721e-05	0.000125796	0.000159963	0.000175059	0	0	0.000234888	0.00023786	0	0.000308017	0	0.000121814	1.64699e-05	8.55484e-05	0	0.000143365	0	0.000130557	4.694e-05	104	4	2402	5	36	8	215	9	9	77	85	0	0	124	77	0	97
Q8R5J9	Arl6ip5	PRA1 family protein 3	CONCLUSIVE	#N/A	TRUE	3349	0.00412709	0.00056479	0.00192699	0.00393999	0.000715476	0.00510037	0.00954235	0.00733139	0.0047963	0.00335643	0.00217905	0.0109281	0.00386358	0.00101565	0.00267213	0.000640079	0.00410887	0.0017771	0.000112366	0.00406212	0.00119097	0.00232705	0.00167222	0.00151272	0.00421462	0.000223714	243	22	158	137	31	42	521	298	48	226	148	394	32	75	121	24	181
P09103	P4hb	Protein disulfide-isomerase	CONCLUSIVE	#N/A	FALSE	3331	0.000338744	0.0011663	0.000108112	0.00226253	0.00277049	0.000941916	0.000182651	0.000845071	0.000627413	0.000318154	0.000195771	0.000788823	0.000490538	0.000405141	0.000163133	0.00107371	0	0.000791018	0.000892308	0.00472936	0.00185466	0.00459501	0.00253032	0.00307299	0.00295715	0.00247887	54	123	24	213	325	21	27	93	17	58	36	77	11	81	20	109	0
Q3U962	Col5a2	Collagen alpha-2(V) chain	CONCLUSIVE	#N/A	FALSE	3314	0.00011731	0.000148306	5.97342e-05	0.000122798	0.00116808	6.10026e-05	6.6704e-05	8.03303e-05	6.27438e-05	0.0002406	3.69804e-05	0.00028911	3.03254e-05	9.86383e-05	0.000169176	0.000505749	0.000618643	0.00094421	0.000765547	0.000983311	0.000582101	0.00160358	0.00114487	0.00094354	0.000617202	0.00108166	55	46	39	34	403	4	29	26	5	129	20	83	2	58	61	151	217
P84244	H3f3a	Histone H3.3	INDISTINGUISHABLE	#N/A	FALSE	3207	0.00446077	0.000532322	0.0133358	0.000397552	0.00248855	0.000839347	0.00156974	0	0	0.00287419	0.000956584	0	0.00133521	0.0138713	0.00109899	0.000995416	0.00558577	0.00138577	0.00380558	0	0	0.000123723	0.00111852	0	0.0147366	0.00154626	190	15	791	10	78	5	62	0	0	140	47	0	8	741	36	27	178
P02301	H3f3c	Histone H3.3C	INDISTINGUISHABLE	#N/A	FALSE	3206	0.00446077	0.000532322	0.0133358	0.000397552	0.00248855	0.000839347	0.00156974	0	0	0.00287419	0.000956584	0	0.00133521	0.0138713	0.00109899	0.000995416	0.00555439	0.00138577	0.00380558	0	0	0.000123723	0.00111852	0	0.0147366	0.00154626	190	15	791	10	78	5	62	0	0	140	47	0	8	741	36	27	177
Q8CGP7	Hist1h2ak	Histone H2A type 1-K	CONCLUSIVE	#N/A	FALSE	3189	0	0	0.0341815	0	0	0	0	0	0	0.0120489	0	0.000120333	0	0	0.01204	0	0.00118185	0	0.00909994	0	0	0	0	0.00189594	0	0.0038823	0	0	1938	0	0	0	0	0	0	561	0	3	0	0	377	0	36
Q9CQW9	Ifitm3	Interferon-induced transmembrane protein 3	CONCLUSIVE	#N/A	TRUE	3161	0.00051274	0.00905388	0.000719662	0.0131813	0.000696776	0.00933207	0.00188502	0.0113435	0.0157688	0.00236409	0.00173757	0.0122177	0.00695867	0.000910573	0.00509118	0.00768561	0.000280365	0.00206348	0.00104082	0.0145416	0.00477046	0.00921151	0.000740234	0.00726548	0.000640396	0	22	257	43	334	22	56	75	336	115	116	86	321	42	49	168	210	9
P26443	Glud1	Glutamate dehydrogenase 1 mitochondrial	CONCLUSIVE	#N/A	FALSE	3159	0.000703827	0.00126282	6.57455e-05	0.00167627	0.00111975	0.001432	0.000327052	0.00219654	0.0010773	0.000715531	0.000238106	0.00188766	0.00109832	0.00052469	0.000662195	0.000584062	0.0014073	0.00175016	0.00167522	0.00160662	0.00111702	0.00119614	0.00159933	0.00341474	0.00159195	0.000414552	123	146	16	173	144	35	53	265	32	143	48	202	27	115	89	65	184
P62880	Gnb2	Guanine nucleotide-binding protein G(I)/G(S)/G(T) subunit beta-2	CONCLUSIVE	#N/A	FALSE	3134	0.000591639	0.00190217	0.000633913	0.00391191	0.0021057	0.000805773	0.000607642	0.00352329	0.00138129	0.000903318	0.000512892	0.00421755	0.00120169	0.000426811	0.00073266	0.00190235	0.000225941	0.00110861	0.000947513	0.00455733	0.00202901	0.00409111	0.000864985	0.00242569	0.00378999	0.000804054	63	134	94	246	165	12	60	259	25	110	63	275	18	57	60	129	18
P16546	Sptan1	Spectrin alpha chain non-erythrocytic 1	CONCLUSIVE	#N/A	FALSE	3130	6.71661e-05	0.000206957	2.4116e-05	5.46795e-05	0.00104789	0	5.98957e-05	0.000147811	0	0.000214601	1.00776e-05	5.27349e-05	0	0.000236875	9.06933e-05	2.83962e-05	3.4529e-06	0	0.00042301	4.47727e-05	0.000308446	0.000181514	0.000184609	0.000199412	0.00127546	5.95484e-05	52	106	26	25	597	0	43	79	0	190	9	25	0	230	54	14	2
P62908	Rps3	40S ribosomal protein S3	CONCLUSIVE	#N/A	FALSE	3108	0.00281192	0.00182728	0.00270805	0.00298148	0.00244627	0.00234879	0.00175708	0.00161786	0.000927679	0.00365383	0.000842926	0.000987093	0.00644526	0.00119437	0.000495475	0.000804708	0.00107134	0.000916586	0.00230374	0.00592104	0.00219146	0.0058396	0.00730334	0.00308189	0.0022791	0.00510583	214	92	287	134	137	25	124	85	12	318	74	46	69	114	29	39	61
Q3TDN2	Faf2	FAS-associated factor 2	CONCLUSIVE	#N/A	FALSE	3077	0.00131307	0.00113881	0.00126237	0.00191968	0.000585035	0.00338606	0.00220526	0.000935428	0.00244845	0.00106036	0.000603359	0.00398406	0.00173427	0.000915375	0.00175399	0.00236613	0.000585022	0.00537094	0.000427245	0.000410379	0.000339968	0.000478952	4.55785e-05	0.00123556	0.000480566	0.000897872	183	105	245	158	60	66	285	90	58	169	97	340	34	160	188	210	61
Q64133	Maoa	Amine oxidase [flavin-containing] A	CONCLUSIVE	#N/A	TRUE	3075	0.00237955	0.000899213	0.000300777	0.000452272	0.00110538	0.00160593	0.00056952	0.000729827	0.000714277	0.00093423	0.00210493	0.00233955	0.00176928	0.00242005	0.00126289	0.00103901	0.000762683	0.00100975	0.00029117	0.000336663	0.000241597	0.00041586	0.000154239	0.00162201	0.000390926	0.00155919	392	98	69	44	134	37	87	83	20	176	400	236	41	500	160	109	94
Q07113	Igf2r	Cation-independent mannose-6-phosphate receptor	CONCLUSIVE	#N/A	TRUE	3021	0.000289335	0.000289622	9.60367e-05	0.000557437	3.49498e-05	0.000220671	0.000208013	0.000733918	0.000514464	0.000173169	0.000129314	0.00039901	0.000283389	7.99755e-05	0.000117045	0.000722913	0.000250945	0.000541663	5.10468e-05	0.00020727	4.38685e-05	0.000126497	1.6337e-05	0.000251978	1.98753e-05	0.0004404	225	149	104	256	20	24	150	394	68	154	116	190	31	78	70	358	146
Q99KI0	Aco2	Aconitate hydratase mitochondrial	CONCLUSIVE	#N/A	FALSE	2998	0.000474852	0.0012066	4.99729e-05	0.00155963	0.00107363	0.00187325	0.000370817	0.00189158	0.000842939	0.00105956	0.000248409	0.00188522	0.000145503	0.00076703	5.32274e-05	0.000604245	0	0.00154857	0.000358852	0.000482443	6.98241e-05	0.000474589	0.000234028	0.00108166	0.000927958	0.00134802	116	195	17	225	193	64	84	319	35	296	70	282	5	235	10	94	0
P55288	Cdh11	Cadherin-11	CONCLUSIVE	#N/A	TRUE	2996	0.00155637	0.000666963	0.000339899	0.00101206	0.000621416	0.00129065	0.000350387	0.000598483	0.00106199	0.000445469	0.000347737	0.000740239	0.000798441	0.000710034	0.00210195	0.000856655	0.000986522	0.00113001	0.000172502	0.000431032	0.000182455	0.000514373	0.000318505	0.000559733	0.000464986	0.000871809	388	110	118	149	114	45	81	103	45	127	100	113	28	222	403	136	184
Q8BU33	Ilvbl	Acetolactate synthase-like protein	CONCLUSIVE	#N/A	TRUE	2958	0.000530478	0.00165716	0.000827177	0.00124902	0.000329545	0.00169782	0.0012531	0.000834287	0.00107006	0.00129001	0.0013183	0.00141912	0.00114929	0.000672727	0.000453275	0.0021579	0.000398416	0.00120637	5.01381e-05	0.00107701	5.74502e-05	0.000301738	0	0.000284992	0.000546603	0.000665478	105	217	228	146	48	47	230	114	36	292	301	172	32	167	69	272	59
P68433	Hist1h3a	Histone H3.1	CONCLUSIVE	#N/A	FALSE	2887	0.00446077	0	0.0131503	0	0.00223332	0	0.000936781	0	0	0.00248412	0.000956584	0	0	0.00962196	0.00109899	0.000921682	0.00558577	0.000629894	0.00380558	0	0	0.000123723	0.00111852	0	0.01516	0.00170088	190	0	780	0	70	0	37	0	0	121	47	0	0	514	36	25	178
P16858	Gapdh	Glyceraldehyde-3-phosphate dehydrogenase	CONCLUSIVE	#N/A	FALSE	2883	0.000441071	0.00101456	0.00124628	0.00133138	0.0100462	0.00171398	0.000320548	0.000527797	0.00197445	0.000318615	0.000631733	0.000501086	0.00286288	0.000160551	0.000772996	0.000978699	0.0015892	0.00218666	0.000713678	0.00327381	0.000908622	0.00350338	0.00066999	0.00239128	0.00218183	0.0118723	46	70	181	82	771	25	31	38	35	38	76	32	42	21	62	65	124
P35700	Prdx1	Peroxiredoxin-1	CONCLUSIVE	#N/A	FALSE	2760	0.000609713	0.00431707	0.000207396	0.00652065	0.00333603	0	0.000276849	0.000650778	0.000755196	0.000294641	0.000306009	0.00374705	0.00273751	0.000204694	0.000229493	0.00357779	8.57845e-05	0.00968581	0.000636931	0.0129866	0.000669001	0.0230552	0	0.00109565	0.000578649	0.00813689	38	178	18	240	153	0	16	28	8	21	22	143	24	16	11	142	4
Q8VDJ3	Hdlbp	Vigilin	CONCLUSIVE	#N/A	FALSE	2752	9.56885e-05	0.000148446	0.000115729	9.38072e-05	0.0010608	0.00207057	0.000219959	0.000288161	0.00179262	0.00116263	3.92932e-05	0.000213841	0.000698141	0.000835244	3.92909e-05	1.18627e-05	9.42412e-05	1.35119e-05	6.664e-05	0.000283678	9.06759e-05	0.000406946	0.000519857	0.000358854	0.000849752	0.00144285	38	39	64	22	310	115	81	79	121	528	18	52	39	416	12	3	28
Q8C7X2	Emc1	ER membrane protein complex subunit 1	CONCLUSIVE	#N/A	TRUE	2702	0.000714176	0.000832637	0.000625539	0.000357916	0.000200195	0.00128234	0.000894499	0.000310819	0.000697155	0.000397667	0.000660763	0.000313807	0.000683005	0.00031664	0.000741233	0.00111645	0.000308205	0.00206216	0.000132428	0.000227573	0.00016995	0.000286909	2.03434e-05	0.00021869	4.12492e-05	0.000274201	223	172	272	66	46	56	259	67	37	142	238	60	30	124	178	222	72
Q9D0E1	Hnrnpm	Heterogeneous nuclear ribonucleoprotein M	CONCLUSIVE	#N/A	FALSE	2689	0.000433614	2.64822e-05	0.000723404	0	0.000422593	6.26344e-05	0.000467609	0	0.000180382	8.42601e-05	0.000615108	0	0	0.000143184	0.00115611	5.50228e-05	0.00653339	7.05066e-05	0.0010432	0.000144231	0.00112893	0.000146182	0.00207276	0.000182052	0.000488917	0.000230772	99	4	230	0	71	2	99	0	7	22	162	0	0	41	203	8	1116
P51150	Rab7a	Ras-related protein Rab-7a	CONCLUSIVE	#N/A	FALSE	2678	0.00377912	0.0019119	0.000996903	0.00436193	0.000230576	0.000441164	0.00321042	0.00399954	0.00072601	0.00111953	0.00375751	0.00304805	0.000548274	0.00172186	0.0034297	0.00305197	0.0081026	0.000703534	0.000892959	0.00344866	0.000789316	0.00211345	0.00142075	0.00114489	0.000410592	0.000812719	245	82	90	167	11	4	193	179	8	83	281	121	5	140	171	126	393
P47738	Aldh2	Aldehyde dehydrogenase mitochondrial	CONCLUSIVE	#N/A	FALSE	2651	0.000356826	0.00183198	3.5343e-05	0.00203142	0.000894556	0.0019795	0.000464415	0.00184472	0.00137543	0.000941451	0.000309332	0.000984613	0.000787232	0.000627887	0.00031998	0.00196114	0	0.00313612	0.000447733	0.00161006	0.000384772	0.00252882	0.00119193	0.00175347	0.000739571	0.00230955	58	197	8	195	107	45	70	207	38	175	58	98	18	128	40	203	0
P29758	Oat	Ornithine aminotransferase mitochondrial	CONCLUSIVE	#N/A	FALSE	2566	0.000414577	0.00233074	0	0.00338689	0.00160118	0.00254825	0.00015687	0.0018016	0.000984206	0.00115753	0.000346786	0.00201925	0.000413641	0.000846696	0.000113487	0.0013934	0	0.00193187	0.000276692	0.00205473	0.000289476	0.00343682	0.00143224	0.00215939	0.000649513	0.00292204	57	212	0	275	162	49	20	171	23	182	55	170	8	146	12	122	0
Q80WJ7	Mtdh	Protein LYRIC	CONCLUSIVE	#N/A	TRUE	2559	0.00137314	0.00080023	0.00060985	0.00028014	0.000599518	0.00126177	0.0016711	0.000471304	0.000940897	0.000872824	0.00192181	0.00160305	0.00184254	0.000602395	0.00126918	0.000736072	0.000751837	0.000281113	0.000538155	0.000238942	0.000292642	0.000271237	0.000157635	0.000196471	0.000198879	0.000653754	249	96	154	30	80	32	281	59	29	181	402	178	47	137	177	85	102
P37040	Por	NADPH--cytochrome P450 reductase	CONCLUSIVE	#N/A	TRUE	2530	0.00184138	0.000875584	0.000541092	0.000781501	8.95961e-05	0.000942842	0.00139662	0.000450238	0.001136	0.000572416	0.000841011	0.00156125	0.00073653	0.000266605	0.000655215	0.00114626	0.00064835	0.0012256	0.000303787	0.000391781	0.000312389	0.000115816	0.000194448	0.000573258	0.000129401	0.000279147	391	123	160	98	14	28	275	66	41	139	206	203	22	71	107	155	103
Q64435	Ugt1a6	UDP-glucuronosyltransferase 1-6	CONCLUSIVE	#N/A	TRUE	2527	0.000739615	0.00136339	0.0017488	0.00301391	0.000710912	0.00193477	0.00124504	0.000322281	0.00088444	0.000494265	0.000536916	0.000815061	0.000683948	0.000575342	0.000953884	0.000821495	0.000651017	0.00177462	0.00018897	0.000906684	0.000387473	0.000580947	9.54916e-05	0.000767661	0.000506	0.000396028	123	150	405	296	87	45	192	37	25	94	103	83	16	120	122	87	81
Q99K41	Emilin1	EMILIN-1	CONCLUSIVE	#N/A	FALSE	2477	0.000282564	0.000142371	0.000399055	9.03776e-05	0.001489	0	0.000226845	3.63829e-05	7.38859e-05	0.00017296	6.80429e-05	0.000153818	4.46382e-05	0.0002253	0.00100426	0.000231716	0.000197233	0.000311664	0.001911	0.000391781	0.00124361	0.000689378	0.000149575	0.000158461	0.000913898	6.20327e-05	90	30	177	17	349	0	67	8	4	63	25	30	2	90	246	47	47
Q9JIG8	Praf2	PRA1 family protein 2	CONCLUSIVE	#N/A	TRUE	2475	0.00383874	0.00273857	0.00135254	0.00246036	0.000268141	0.00205216	0.00384954	0.00161101	0.000949828	0.000705861	0.00301679	0.00134755	0.000382559	0.000543504	0.00359195	0.00126757	0.00659348	0.000433141	0.00759546	0.00111922	0.00982506	0.00132342	0.0118504	0.000372798	0.000292653	0.00129955	214	101	105	81	11	16	199	62	9	45	194	46	3	38	154	45	275
Q8BMD8	Slc25a24	Calcium-binding mitochondrial carrier protein SCaMC-1	CONCLUSIVE	#N/A	TRUE	2439	0.000342824	0.00135139	7.24066e-05	0.00129761	0.000538951	0.00230706	0.00161654	0.00265826	0.00209607	0.00201617	0.00138691	0.00273346	0.00219817	0.00089508	0.000131108	0.00103446	0.000143757	0.00122637	0	0.00037281	0	0.000448703	0	0.000858164	0.000582971	0.000708348	51	133	15	114	59	48	223	273	53	343	238	249	46	167	15	98	16
P08074	Cbr2	Carbonyl reductase [NADPH] 2	CONCLUSIVE	#N/A	FALSE	2427	0.000575782	0.000870333	0.00025372	0.000753394	0.011381	0.000748532	0.00022579	0.000796136	0.000461938	0.00054926	0.000363015	0.0100228	0.000465134	0.000365189	0.000850766	0.000657567	0	0.0083208	0.0034198	0.000226799	0.0026041	0.000896486	0.000955933	0.00508952	0.00137085	0.00603294	44	44	27	34	640	8	16	42	6	48	32	469	5	35	50	32	0
Q78PY7	Snd1	Staphylococcal nuclease domain-containing protein 1	CONCLUSIVE	#N/A	FALSE	2423	0.000147368	0.000387172	0.000458575	0.000338662	0.0010633	0.00168091	0.000211896	0.000508261	0.00158954	0.00115978	2.12922e-05	0.000607395	0.00124717	0.000732992	0.000168807	0.000110197	0.000126626	4.7069e-05	0.000284373	0.000431766	0.000126348	0.000437608	0.000624074	0.000885469	0.000711033	0.0015483	42	73	182	57	223	67	56	100	77	378	7	106	50	262	37	20	27
P62267	Rps23	40S ribosomal protein S23	CONCLUSIVE	#N/A	FALSE	2395	0.000781497	0.000843774	0.00877065	0	0.00282188	0.00143687	0.00110764	0.000614533	0.00170777	0.0051546	0.000716192	0	0.000952386	0.00776229	8.70994e-05	0.0014025	0	0	0	0.00100616	0	0.000627556	0	0.00338088	0.0137852	0.00147057	35	25	547	0	93	9	46	19	13	264	37	0	6	436	3	40	0
P62874	Gnb1	Guanine nucleotide-binding protein G(I)/G(S)/G(T) subunit beta-1	CONCLUSIVE	#N/A	FALSE	2379	0.000525901	0.00202992	0.000418113	0.00362567	0.00119961	0	0.000567132	0.00390419	0.000497263	0.000722654	0.000521033	0.00323601	0.000267041	0.000307004	0.00061055	0.00219729	0	0.000730677	0.00121157	0.0027344	0.00160185	0.00150117	0.000835158	0.00234205	0.00204821	0.000927754	56	143	62	228	94	0	56	287	9	88	64	211	4	41	50	149	0
Q64429	Cyp1b1	Cytochrome P450 1B1	CONCLUSIVE	#N/A	FALSE	2369	0.00338702	0.000888838	0.00136813	0.000318627	0.000343605	0	0.00085607	0.000238499	0.000172979	0.000560472	0.000754442	0.000595386	0.000292615	0.00149096	0.000787531	0.00137583	7.07367e-05	0.000836147	0.000398766	0.000244592	0.000367766	0.000103292	0.000112058	0.000331703	0.000136327	0.000309821	576	100	324	32	43	0	135	28	5	109	148	62	7	318	103	149	9
P46735	Myo1b	Unconventional myosin-Ib	CONCLUSIVE	#N/A	FALSE	2365	0.000571101	0.000453428	0.00034797	0.000688659	0.000376283	0.000556835	0.000699859	0.000701923	0.000254546	0.000446429	0.00023004	0.000372123	0.00022555	0.000386368	0.000547565	0.000489166	0.000242882	0.000162509	0.000171747	0.000354929	0.000131196	0.000248266	0.000192381	0.000188396	0.000317016	0.000132975	198	104	168	141	96	27	225	168	15	177	92	79	11	168	146	108	63
Q8VBZ3	Clptm1	Cleft lip and palate transmembrane protein 1 homolog	CONCLUSIVE	#N/A	TRUE	2319	0.000908843	0.000298015	0.00102213	0.000716552	0.000398614	0.00110025	0.000523756	0.000292556	0.000735577	0.000336394	0.00116305	0.000518302	0.000546952	0.000329738	0.00105044	0.000422863	0.00139474	0.00132885	0.000890808	0.00035837	0.000738201	0.000447689	0.000351277	0.00025698	0.000119743	0.000411714	189	41	296	88	61	32	101	42	26	80	279	66	16	86	168	56	217
P47911	Rpl6	60S ribosomal protein L6	CONCLUSIVE	#N/A	FALSE	2309	0.000970836	0.000782658	0.00290483	0.00040185	0.000644988	0.00123407	0.00173328	0.00150006	0.00114236	0.00202803	0.00217885	0.000616571	0.00222384	0.00312215	0.00102391	0.0006945	8.65091e-05	0.0011287	0.000695836	0.00093478	0.00106309	0.00113692	0.000171304	0.00253006	0.00102814	0.00149193	90	48	375	22	44	16	149	96	18	215	233	35	29	363	73	41	6
O88207	Col5a1	Collagen alpha-1(V) chain	CONCLUSIVE	#N/A	FALSE	2304	0.000140713	0.000141798	2.86921e-05	9.11904e-05	0.000434373	0.000285689	0.00010491	6.0394e-05	0.000255515	0.000214191	1.35538e-05	0.000184406	8.6447e-05	0.000186994	9.48711e-05	0.000403735	0.000197367	0.000591922	0.000149414	0.000629263	0.000237052	0.000979553	0.000126903	0.000660177	0.000258059	0.000755125	81	54	23	31	184	23	56	24	25	141	9	65	7	135	42	148	85
Q8BH24	Tm9sf4	Transmembrane 9 superfamily member 4	CONCLUSIVE	#N/A	TRUE	2290	0.000312842	0.00137361	8.20158e-05	0.00227872	0.00017545	0.00042607	0.000283818	0.00260391	0.000438231	0.000642655	0.000193716	0.001703	0.000317709	0.00051868	0.000180791	0.00192604	0.000159295	0.00121237	2.46402e-05	0.000981127	0.000103524	0.000680381	0	0.00151853	0.000132181	0.000294342	63	183	23	271	26	12	53	362	15	148	45	210	9	131	28	247	24
Q91V41	Rab14	Ras-related protein Rab-14	CONCLUSIVE	#N/A	FALSE	2287	0.0014851	0.00446722	0.00113044	0.00548215	0.000625625	0.00254849	0.00190583	0.00365711	0.00227173	0.000831129	0.000553597	0.00157646	0.00295609	0.000603908	0.000579312	0.0073227	0.000258052	0.00689309	0.000442148	0.0049419	0.000337754	0.00456529	9.43368e-05	0.0021605	0.000535587	0.00224962	100	199	106	218	31	24	119	170	26	64	43	65	28	51	30	314	13
Q922R8	Pdia6	Protein disulfide-isomerase A6	CONCLUSIVE	#N/A	FALSE	2257	0.000682135	0.000800742	0.000208443	0.000884734	0.000887525	0.00103774	0.000148688	0.000651729	0.000640415	0.000279207	0.00050327	0.000628102	0.000722226	0.000219872	0.000367995	0.0012193	0.000407379	0.000856656	0.00103224	0.00398692	0.00225553	0.00488219	0.00110631	0.00234839	0.000841201	0.00329774	94	73	40	72	90	20	19	62	15	44	80	53	14	38	39	107	42
Q64521	Gpd2	Glycerol-3-phosphate dehydrogenase mitochondrial	CONCLUSIVE	#N/A	FALSE	2246	0.000764205	0.000670516	0.000100924	0.000803197	0.000423755	0.000847891	0.000511522	0.000655286	0.000516795	0.000971657	0.000289363	0.00068139	0.000624444	0.000535792	0.00107934	0.000910373	0.000240686	0.00111943	0.00029784	0.000327315	0.000208096	0.000617198	0.000306887	0.000430304	0.000739164	0.000231407	174	101	32	108	71	27	108	103	20	253	76	95	20	153	189	132	41
Q9CZ13	Uqcrc1	Cytochrome b-c1 complex subunit 1 mitochondrial	CONCLUSIVE	#N/A	FALSE	2231	0.000299341	0.000894893	9.55365e-06	0.00130662	0.000723169	0.00114151	0.000272595	0.00225477	0.000313092	0.000936508	6.3433e-05	0.0010972	0.000472886	0.000991835	0.00136661	0.000731201	0.00209833	0.000910197	0.000748172	0.00153335	0.000479071	0.00162421	0	0.00144171	0.000833932	0.000569538	45	89	2	116	80	24	38	234	8	161	11	101	10	187	158	70	236
Q99KF1	Tmed9	Transmembrane emp24 domain-containing protein 9	CONCLUSIVE	#N/A	TRUE	2221	0.00149458	0.00312175	0.00518092	0.00108134	0.000886266	0.001943	0.00109893	0.000669174	0.00111914	0.000938612	0.000647827	0.00523662	0.00154543	0.00191754	0.000300339	0.00347776	0.000653788	0.00317145	0.000359572	0.0024255	0.000206006	0.00188551	0.000561003	0.000363053	0.000921676	0.00152125	110	152	531	47	48	20	75	34	14	79	55	236	16	177	17	163	36
P05622	Pdgfrb	Platelet-derived growth factor receptor beta	CONCLUSIVE	#N/A	TRUE	2186	0.000575782	0.000734068	0.000183764	0.000699228	0.000110649	0.000270303	0.000232062	0.000741375	0.000205306	0.000223773	0.00024201	0.000707604	0.00047547	0.000217954	0.000601208	0.00107311	0.000291515	0.000866018	0.000101007	0.000221759	0.000110226	0.000173678	9.23607e-05	0.00047485	0.000154813	0.000229826	198	167	88	142	28	13	74	176	12	88	96	149	23	94	159	235	75
P17710	Hk1	Hexokinase-1	CONCLUSIVE	#N/A	FALSE	2181	0.000301595	0.00043606	0.000306031	0.000360817	0.000418755	0.00100791	0.000300494	0.000565088	0.000520748	0.000753917	0.000366602	0.00111891	0.000699133	0.000467879	0.000127877	0.000319163	5.25805e-05	0.000351809	0.000119288	0.000232946	9.94073e-05	0.000426129	0.000499772	0.00052557	0.000616459	0.000215904	92	88	130	65	94	43	85	119	27	263	129	209	30	179	30	62	12
P55012	Slc12a2	Solute carrier family 12 member 2	CONCLUSIVE	#N/A	TRUE	2180	0.000670392	0.000484642	0.000235947	0.000412794	0.000356483	0.00030314	0.000374334	0.000299389	0.000202665	0.000273415	0.000358345	0.000428405	0.000131859	0.000270435	0.000540932	0.000428578	0.000255004	0.000398114	0.000368151	0.000179105	0.000185811	0.000181529	0.000420797	0.000196675	0.000175195	0.000104709	253	121	124	92	99	16	131	78	13	118	156	99	7	128	157	103	72
Q9CY58	Serbp1	Plasminogen activator inhibitor 1 RNA-binding protein	CONCLUSIVE	#N/A	FALSE	2159	0.000674682	0.00116213	0	0.00166054	0.000565031	0.00201938	0.000313028	0.0011705	0.0124621	0.00222954	2.04029e-05	0.00147336	0.00379238	0.00126982	2.04017e-05	0.00118265	9.43735e-05	0.000252577	0	0.000761421	0	0.000565013	0	0.00323755	0.00136748	0.00408181	86	98	0	125	53	36	37	103	270	325	3	115	68	203	2	96	9
Q8K2B3	Sdha	Succinate dehydrogenase [ubiquinone] flavoprotein subunit mitochondrial	CONCLUSIVE	#N/A	FALSE	2140	0.000269287	0.000639642	4.14375e-05	0.0011074	0.00085604	0.000790806	0.000248914	0.00179016	0.000367788	0.000849396	6.25298e-05	0.00120937	0.00037603	0.000559789	0	0.000422863	0	0.00100631	0.000477218	0.00100844	0.000337203	0.00125015	0.000641462	0.000770941	0.000838198	0.00155185	56	88	12	136	131	23	48	257	13	202	15	154	11	146	0	56	0
O70318	Epb41l2	Band 4.1-like protein 2	CONCLUSIVE	#N/A	FALSE	2134	6.78668e-05	0.0010747	7.89046e-05	0.000733298	0.000267895	0.000762549	8.01579e-05	0.000814554	0.000741533	0.000341944	7.8445e-05	0.00143555	0.000620304	0.000332408	5.46281e-05	0.000629281	0	0.000537577	4.27629e-05	0.000772954	9.79987e-05	0.000692583	7.18507e-05	0.00154477	0.000316349	0.00112808	21	220	34	134	61	33	23	174	39	121	28	272	27	129	13	124	0
O70503	Hsd17b12	Very-long-chain 3-oxoacyl-CoA reductase	CONCLUSIVE	#N/A	TRUE	2118	0.00140204	0.000696114	0.00119788	0.00131702	0.000570191	0.000365869	0.00207481	0.00100805	0	0.00135129	0.00407213	0.000768794	0.00247356	0.000718071	0.00170328	0.000739236	0.00216125	0.00291043	0.000457028	0.000744948	0.000193956	0.000269653	0.000162519	0.000698826	0.000500886	0	137	45	163	76	41	5	188	68	0	151	459	46	34	88	128	46	158
P99024	Tubb5	Tubulin beta-5 chain	CONCLUSIVE	#N/A	FALSE	2096	0.000632842	0.00104354	0.000418295	0.000876763	0.000703624	0.000565614	0.000310208	0.000489601	0.000380787	0.0001635	0.000293008	0.00036407	0.000715719	0.000246561	0.00229094	0.00155839	0.00215311	0.000366587	0.00126083	0.00107188	0.00130842	0.00141483	0.00221553	0.00172941	0.000864498	0.00355221	88	96	81	72	72	11	40	47	9	26	47	31	14	43	245	138	224
Q8VHX6	Flnc	Filamin-C	CONCLUSIVE	#N/A	FALSE	2083	9.13617e-05	0.000146952	6.30835e-05	6.34683e-05	0.000205331	0	0.000132629	6.61708e-05	3.44562e-05	0.000186411	0.00020308	5.73855e-05	7.49401e-05	0.000169975	0.000130979	7.17329e-05	0.000101763	0	0.000122053	0.000105562	0.000175371	0.000220154	0.000520825	0.000156488	0.000242387	0.000131143	78	83	75	32	129	0	105	39	5	182	200	30	9	182	86	39	65
Q8BH04	Pck2	Phosphoenolpyruvate carboxykinase [GTP] mitochondrial	CONCLUSIVE	#N/A	FALSE	2075	0.000264418	0.0007315	3.22436e-05	0.000887038	0.000406783	0.00114151	0.000279769	0.00162604	0.000645752	0.000763458	0.000333023	0.000831049	0.000319198	0.000922884	0.000278945	0.000556235	0.000633499	0.000910197	0.000297068	0.000562037	0.000274205	0.000578406	0.000475369	0.000992409	0.000955309	0.00105145	53	97	9	105	60	32	52	225	22	175	77	102	9	232	43	71	95
Q6ZQI3	Mlec	Malectin	CONCLUSIVE	#N/A	TRUE	2046	0.00313811	0.000961961	0.000929757	0.000910408	0.000357857	0.000470727	0.00240203	0.000381457	0	0.00158313	0.00387138	0.00229363	0	0.000743644	0.00296757	0.000775353	0.00126127	0.00017663	0.000598901	5.70505e-05	0.000644653	0.000115645	0.000418194	0.00133563	0.000122481	0.000650384	286	58	118	49	24	6	203	24	0	165	407	128	0	85	208	45	86
Q6P4T2	Snrnp200	U5 small nuclear ribonucleoprotein 200 kDa helicase	CONCLUSIVE	#N/A	FALSE	2044	8.22161e-05	0	0.00189892	0	5.48471e-05	0	3.06286e-05	0	0	6.53575e-06	3.88762e-06	0	0	4.76758e-06	5.44235e-05	7.04206e-06	0	0	8.40643e-05	0	0.000130321	0	9.49551e-05	1.33142e-05	2.82384e-05	5.90705e-05	55	0	1769	0	27	0	19	0	0	5	3	0	0	4	28	3	0
Q01721	Gas1	Growth arrest-specific protein 1	CONCLUSIVE	#N/A	FALSE	2029	0.000456139	0.000773911	0.000454564	0.000914254	0.00110057	0.00499203	0.000622405	0.00145632	0.00312179	0.000830296	0.000758574	0.00176348	0.00370588	0.000942646	0.00107727	0.00143256	0.000311063	0.00264739	0.0010624	0.00138751	0.00243468	0.00117735	0.000266096	0.00323361	0.000551536	0.00226845	49	55	68	58	87	75	62	108	57	102	94	116	56	127	89	98	25
P14148	Rpl7	60S ribosomal protein L7	CONCLUSIVE	#N/A	FALSE	2027	0.00108798	0.000375386	0.00234383	0.000640795	0.000916014	0.000930121	0.00247408	0.00173016	0.00354837	0.00221298	0.00306529	0.000753195	0.00151324	0.00159354	0.00170683	0.000557105	0.00083775	0.000222096	0.000430321	0.000409919	0.0010534	0.000270053	0	0.00136929	0.000995133	0.00101251	92	21	276	32	57	11	194	101	51	214	299	39	18	169	111	30	53
Q9D0K2	Oxct1	Succinyl-CoA:3-ketoacid coenzyme A transferase 1 mitochondrial	CONCLUSIVE	#N/A	FALSE	2024	0.00037456	0.00127157	0	0.00152843	0.000859458	0.00162446	6.62174e-05	0.00149429	0.000469637	0.000596	0.000276799	0.00294816	0.000261906	0.000656056	0.000255492	0.000424257	6.56582e-05	0.00144973	0.000528122	0.00137283	0.000523681	0.000895248	0.000312037	0.000838591	0.00100177	0.00072793	61	137	0	147	103	37	10	168	13	111	52	294	6	134	32	44	8
P63094	Gnas	Guanine nucleotide-binding protein G(s) subunit alpha isoforms short	INDISTINGUISHABLE	#N/A	FALSE	2009	0.000340368	0.00342992	4.65559e-05	0.00185255	0.00036342	0.00173834	0.000209744	0.00136173	0.00243163	0.000977935	0.00010538	0.00213077	0.00213159	0.0009434	0.000368809	0.00371592	0.000465773	0.0020438	8.04246e-05	0.000786544	9.21536e-05	0.00113884	0.000231652	0.00180452	0.000514937	0.00122759	42	280	8	135	33	30	24	116	51	138	15	161	37	146	35	292	43
Q6R0H7	Gnas	Guanine nucleotide-binding protein G(s) subunit alpha isoforms XLas	INDISTINGUISHABLE	#N/A	FALSE	2008	0.000118363	0.00119275	1.61898e-05	0.000644224	0.000126379	0.000604508	7.29385e-05	0.000473539	0.000845596	0.000340076	3.66459e-05	0.000740973	0.000741258	0.000328067	0.000128253	0.00129221	0.000158205	0.000710729	2.79676e-05	0.00027352	3.20464e-05	0.000396031	8.05568e-05	0.000627519	0.000179069	0.000426893	42	280	8	135	33	30	24	116	51	138	15	161	37	146	35	292	42
F8VPU2	Farp1	FERM RhoGEF and pleckstrin domain-containing protein 1	CONCLUSIVE	#N/A	FALSE	2007	6.09346e-05	0.000382243	0.000299737	0.000629407	0.000331222	0.0002832	0.000312132	0.000604626	0.000340577	0.000396965	0.00010829	0.000437853	0.000129953	0.00129238	9.5078e-05	0.000578901	4.07231e-05	0.000580368	6.0472e-05	0.000147852	2.3097e-05	7.49265e-05	6.77371e-05	0.000199002	0.000374105	0.000581912	20	83	137	122	80	13	95	137	19	149	41	88	6	532	24	121	10
Q9D0M3		Cytochrome c1 heme protein	CONCLUSIVE	#N/A	TRUE	2007	0.00143438	0.0017969	0.00052207	0.00251204	0.00121492	0.00231815	0.0014303	0.00194969	0.00115603	0.00117697	9.36857e-05	0.00137982	0.0016762	0.000994855	0.00125191	0.00132677	0.00170711	0.00137065	0.000974994	0.00122597	0.000391015	0.00150143	9.36111e-05	0.000408357	0.000641134	0.000970574	146	121	74	151	91	33	135	137	20	137	11	86	24	127	98	86	130
P10833	Rras	Ras-related protein R-Ras	CONCLUSIVE	#N/A	FALSE	1995	0.00103991	0.00267887	0.00105178	0.00280256	0.00157239	0.00754026	0.000710774	0.0022065	0.00620438	0.001665	0.000761831	0.00416198	0.00499784	0.00144812	0.00100937	0.00183998	0.00232966	0.00298651	0.00113861	0.00205617	0.000555176	0.00252138	0.000976905	0.00139152	0.000503063	0.00144696	71	121	100	113	79	72	45	104	72	130	60	174	48	124	53	80	119
O35074	Ptgis	Prostacyclin synthase	CONCLUSIVE	#N/A	TRUE	1984	0.000624574	0.000847749	0.000508003	0.00175907	0.00037241	0.00100253	0.00149828	0.0010432	0.000824912	0.000289796	0.000850838	0.000874275	0.00158573	0.00031506	0.00111873	0.00104082	0.00162704	0.000906243	0.000252992	0.00069588	0.000265731	0.000682906	0.000182177	0.00058657	9.8504e-05	0.000335794	98	88	111	163	43	22	218	113	22	52	154	84	35	62	135	104	191
Q9Z1Q9	Vars	Valine--tRNA ligase	CONCLUSIVE	#N/A	FALSE	1983	4.55056e-05	0.000171962	0.000163388	0.00014983	0.000237048	0.000813429	0.000174483	0.000970444	0.00246904	0.000866582	4.38319e-05	0.000573876	0.00213866	0.000485795	2.30104e-05	8.73372e-05	0	4.06962e-05	0	5.25786e-05	0.000148531	5.77309e-05	0	0.000187643	0.000234444	0.000849156	18	45	90	35	69	45	64	265	166	392	20	139	119	241	7	22	0
Q61554	Fbn1	Fibrillin-1	CONCLUSIVE	#N/A	FALSE	1981	0.000283597	1.84919e-05	0.000251569	2.25986e-05	0.000184382	2.38394e-05	0.000352606	2.57759e-05	2.61545e-05	0.000108921	0.00014269	3.45086e-05	0.000173814	0.000172918	0.000187992	5.06459e-05	2.97303e-05	5.66926e-05	0.000117728	1.15651e-05	0.000143329	0	3.17906e-05	2.31132e-05	7.73519e-05	0.000146391	255	11	315	12	122	3	294	16	4	112	148	19	22	195	130	29	20
P08207	S100a10	Protein S100-A10	CONCLUSIVE	#N/A	FALSE	1981	0.00148128	0.00258734	0.000307293	0.0114265	0.00688874	0.00235363	0.00117143	0.00934571	0.00426063	0.000230274	0.000199752	0.00188149	0.0044461	0.000131231	0.00192606	0.00206761	0.00809558	0.00238451	0.0103447	0.00753067	0.0127891	0.00584007	0	0.00830698	0.00415494	0.00455269	45	52	13	205	154	10	33	196	22	8	7	35	19	5	45	40	184
Q9ET30	Tm9sf3	Transmembrane 9 superfamily member 3	CONCLUSIVE	#N/A	TRUE	1978	0.000701693	0.00077288	0.000324206	0.00151977	0.000820495	0	0.000316761	0.0014498	0	0.000856173	0.000377238	0.000817253	0	0.00125343	0.000544606	0.000597916	0.000116328	0.00204313	0.000269909	0.000188549	0.000474217	0.00013377	0	0.000920518	0.00020084	0.000143299	129	94	83	165	111	0	54	184	0	180	80	92	0	289	77	70	16
P62702	Rps4x	40S ribosomal protein S4 X isoform	CONCLUSIVE	#N/A	FALSE	1974	0.000898403	0.000532187	0.00366163	0.000411156	0.00186429	0.00147572	0.00124378	0.00137172	0.00135713	0.00186846	0.000757776	0.000356881	0.00345225	0.000677613	0.000868234	0.000610062	0.000373228	0.000716594	0.00174702	0.00332455	0.000805322	0.00270842	0.000848314	0.000576713	0.0015637	0.000479751	74	29	420	20	113	17	95	78	19	176	72	18	40	70	55	32	23
Q91V61	Sfxn3	Sideroflexin-3	CONCLUSIVE	#N/A	TRUE	1967	0.000736075	0.00212	0.00012143	0.00148221	0.000513653	0.00277377	0.000718696	0.000965378	0.00427209	0.00149606	0.00111237	0.00165692	0.00233349	0.00123725	0.000659622	0.00257726	0.000292496	0.00296227	0.0003455	0.000879218	0.000659812	0.00174728	0.00025274	0.00224442	0.000828487	0.00222738	74	141	17	88	38	39	67	67	73	172	129	102	33	156	51	165	22
Q9D024	Ccdc47	Coiled-coil domain-containing protein 47	CONCLUSIVE	#N/A	TRUE	1966	0.00121637	0.000509619	0.000726315	0.000369402	0.00044019	0.00217431	0.00106222	0.000497948	0.00124459	0.000982718	0.00132955	0.000831286	0.00103389	0.000516557	0.00172774	0.0009758	0.000468307	0.000922279	0.000426434	0.000423922	0.000263105	0.000116124	0.000146974	0.000431789	0.000442758	0.000174154	184	51	153	33	49	46	149	52	32	170	232	77	22	98	201	94	53
Q91XV3	Basp1	Brain acid soluble protein 1	CONCLUSIVE	#N/A	FALSE	1957	0.000339077	0.00194337	0.000182618	0.0019378	0.000883162	0.00444483	0.000548491	0.002067	0.00423921	0.00121072	0.000979818	0.00286101	0.00231003	0.00104764	0.00189216	0.00175266	0.0014163	0.00697454	0.00193956	0.00333013	0.000990719	0.00354892	0.00183978	0.00352344	0.000545912	0.00344282	24	91	18	81	46	44	36	101	51	98	80	124	23	93	103	79	75
P13020	Gsn	Gelsolin	CONCLUSIVE	#N/A	FALSE	1956	0.000282455	0.00112616	7.055e-05	0.000727826	0.000611912	0.000585391	5.73884e-05	0.000231259	0.000842939	0.000136024	0	0.00104289	0.000756618	0.0002807	0.000314042	0.00101565	3.28291e-05	0.000735845	0.000291144	0.00125577	0.000442219	0.00148129	5.20062e-05	0.000789977	0.000495614	0.00188723	69	182	24	105	110	20	13	39	35	38	0	156	26	86	59	158	6
Q8CIE6	Copa	Coatomer subunit alpha	CONCLUSIVE	#N/A	FALSE	1949	0.000122606	0.000693991	0.000309089	0.000808356	0.000180792	0.00108183	9.56473e-05	0.000570589	0.000874815	0.000125461	1.583e-05	0.000481397	0.00114976	0.000145598	4.74872e-05	0.000335902	0	4.89917e-05	1.29442e-05	0.00101726	9.88794e-06	0.00118683	2.48559e-05	0.000472437	0.000100798	0.000326432	47	176	165	183	51	58	34	151	57	55	7	113	62	70	14	82	0
Q99PV0	Prpf8	Pre-mRNA-processing-splicing factor 8	CONCLUSIVE	#N/A	FALSE	1943	0.000220158	6.20093e-06	0.00120094	6.94652e-06	7.24717e-05	0	0.000116497	2.17888e-05	3.21807e-05	8.84854e-05	3.79339e-05	0	1.9442e-05	0.000147193	7.28999e-05	1.50311e-05	0	0	8.14235e-05	4.02896e-05	5.18323e-05	2.40205e-05	2.17156e-05	0	3.75735e-05	8.10543e-05	161	3	1223	3	39	0	79	11	4	74	32	0	2	135	41	7	0
P97370	Atp1b3	Sodium/potassium-transporting ATPase subunit beta-3	CONCLUSIVE	#N/A	TRUE	1937	0.00194105	0.00133681	0.000280424	0.00178927	0.000546279	0.000164246	0.00178358	0.00173028	0.000743311	0.00141612	0.00150347	0.0012192	0.000816494	0.00248178	0.00171745	0.00164126	0.00139701	0.000893634	0.00108284	0.0009754	0.00191556	0.000443861	0	0.00109119	0.000463524	0.000756442	169	77	34	92	35	2	144	104	11	141	151	65	10	271	115	91	91
P15864	Hist1h1c	Histone H1.2	CONCLUSIVE	#N/A	FALSE	1924	0.00231942	0.000250426	0.00264979	0	0.000163736	0	0.00459649	0.000109084	0	0.00165944	0.00530096	0	0	0.00170526	0.000842098	0	0	0	0.00341286	0	0.00313989	0	0.00794076	0	0.00113806	0	154	11	245	0	8	0	283	5	0	126	406	0	0	142	43	0	0
Q9JIM1	Slc29a1	Equilibrative nucleoside transporter 1	CONCLUSIVE	#N/A	TRUE	1920	0.000374827	0.000524608	0.000224303	0.00102257	0.000481065	0.00347417	0.000636263	0.00168919	0.00269531	0.0011836	0.000481389	0.00170036	0.00157903	0.000791439	0.000983782	0.000610394	0.000102056	0.00167607	0.000367389	0.00144363	0.000407813	0.00130465	0	0.000989189	0.000184766	0.000411439	54	50	45	87	51	70	85	168	66	195	80	150	32	143	109	56	11
P54071	Idh2	Isocitrate dehydrogenase [NADP] mitochondrial	CONCLUSIVE	#N/A	FALSE	1915	0.000445038	0.000651349	5.07273e-05	0.00095694	0.0023135	0.000959678	0.000281863	0.00147351	0	0.000438578	0.000183716	0.00211115	0.000401744	0.000366112	0.00034904	0.000421527	0.000254934	0.00073915	0.000946413	0.000759075	0.00147269	0.00094307	0.00435264	0.00115351	0.000940183	0.00130269	63	61	10	80	241	19	37	144	0	71	30	183	8	65	38	38	27
P62918	Rpl8	60S ribosomal protein L8	CONCLUSIVE	#N/A	FALSE	1914	0.00185118	0.00127702	0.00174865	0.000336604	0.000658449	0.00097717	0.00221068	0.00156572	0.00190048	0.00210764	0.0011632	0.000608688	0.0029146	0.00118874	0.000743113	0.000955967	0.000946551	0.00106665	0.00160286	0.00260545	0.00141278	0.00150586	0	0.00114347	0.000917454	0.00351849	149	68	196	16	39	11	165	87	26	194	108	30	33	120	46	49	57
P62264	Rps14	40S ribosomal protein S14	CONCLUSIVE	#N/A	FALSE	1903	0.000909257	0.00102281	0.000409984	0.00139643	0.00247123	0.0107347	0.001391	0.00192971	0.00783766	0.00356868	0.00087989	0.00279714	0.00796703	0.00249531	0.000659879	0.00019923	0	0.000113464	0.0131856	0.00300516	0.00200378	0.00118862	0.00611159	0.00364122	0.00187016	0.00974859	43	32	27	39	86	71	61	63	63	193	48	81	53	148	24	6	0
P43277	Hist1h1d	Histone H1.3	CONCLUSIVE	#N/A	FALSE	1896	0.00254282	0	0.00252113	0	0.000157068	0.000309913	0.00479881	0.000104642	0	0	0.00513518	0	0	0.00164734	0.000807804	4.53751e-05	0.000463469	0	0.00348895	0.000100161	0.00314893	0	0.00803037	0	0.00112893	0	176	0	243	0	8	3	308	5	0	0	410	0	0	143	43	2	24
P63017	Hspa8	Heat shock cognate 71 kDa protein	CONCLUSIVE	#N/A	FALSE	1895	0.000430013	0.00050057	0.000266201	0.000401737	0.000295537	0.000212046	0.000223868	0.000572777	0	0.000181528	0.000265658	0.000242156	0.000632467	0.000122171	0.00161314	0.00104781	0.000257652	0.000344784	0.000793	0.0011993	0.000721299	0.00143258	0.000879114	0.00140875	0.000666325	0.000781267	87	67	75	48	44	6	42	80	0	42	62	30	18	31	251	135	39
Q80UU9	Pgrmc2	Membrane-associated progesterone receptor component 2	CONCLUSIVE	#N/A	TRUE	1895	0.00370797	0.00077845	0.000750204	0.000847134	0.000239945	0.00210417	0.00111074	0.000490226	0.00103883	0.000411734	0.00653092	0.000552681	0.00104602	0.000398895	0.002889	0.000831807	0.00302875	0.000197386	0.00447808	0.000484535	0.00320697	0.000801255	0.00102814	0.000611595	0.000189518	0.000872175	252	35	71	34	12	20	70	23	12	32	512	23	10	34	151	36	154
Q9D2G2	Dlst	Dihydrolipoyllysine-residue succinyltransferase component of 2-oxoglutarate dehydrogenase complex mitochondrial	CONCLUSIVE	#N/A	FALSE	1894	0.00080176	0.00237067	3.03023e-05	0.00075027	0.000277162	0.00130746	0.000470231	0.00120214	0.00103444	0.000664194	0.000335329	0.000631704	0.00144991	0.000661707	0.00117968	0.00117066	0.00118445	0.000886846	0.000744489	0.000719163	0.000813076	0.000975978	0.00254647	0.000668174	0.000193247	0.000648474	114	223	6	63	29	26	62	118	25	108	55	55	29	118	129	106	126
Q8BXZ1	Tmx3	Protein disulfide-isomerase TMX3	CONCLUSIVE	#N/A	TRUE	1893	0.00215666	0.000624467	0.000583276	0.000616554	8.56384e-05	0.000650862	0.00151022	0.000537575	0.000741533	0.000520452	0.00108049	0.000594628	0.000298665	0.000284737	0.00307739	0.000604753	0.00120733	0.000413299	0.000277959	0.000266986	0.00039812	9.83997e-05	0.000378071	0.000311833	0.000114237	0.00064563	308	59	116	52	9	13	200	53	18	85	178	52	6	51	338	55	129
Q8R422	Cd109	CD109 antigen	CONCLUSIVE	#N/A	FALSE	1869	0.000252426	0.000251026	7.31431e-05	0.000382444	0.000213641	0.000316647	0.000186254	0.000349614	5.21096e-05	0.000160709	0.000238024	0.000549648	0.000487971	0.000187146	0.000253365	0.000274689	0.000201255	0.000802001	0.000161147	0.000126643	2.93758e-05	8.16813e-05	0.000133622	0.000552217	0.000287098	0.000364582	114	75	46	102	71	20	78	109	4	83	124	152	31	106	88	79	68
P58021	Tm9sf2	Transmembrane 9 superfamily member 2	CONCLUSIVE	#N/A	TRUE	1869	0.000327979	0.000780096	0.000135079	0.00152727	0.000373601	0.000241407	0.000254867	0.00176064	0.000652668	0.000282582	9.61687e-05	0.000740417	0.000411454	0.000288431	0.000639694	0.00132544	0.000199851	0.000854068	0.000279218	0.00132078	3.65645e-05	0.0012624	3.06381e-05	0.000773271	9.52552e-05	0.00031766	68	107	39	187	57	7	49	252	23	67	23	94	12	75	102	175	31
P37889	Fbln2	Fibulin-2	CONCLUSIVE	#N/A	FALSE	1845	3.39956e-05	5.53394e-05	0.000356795	1.77124e-05	0.00109808	0	0.000163564	7.57604e-05	0	0.000125769	2.26698e-05	1.70825e-05	0	9.59139e-05	0.000149612	0.000197109	0.000269139	0.000210481	0.00101213	0.000185823	0.00126381	0.000243461	0.000523256	0.000108695	0.000559117	0.00024112	13	14	190	4	309	0	58	20	0	55	10	4	0	46	44	48	77
Q9QUI0	Rhoa	Transforming protein RhoA	CONCLUSIVE	#N/A	FALSE	1841	0.000909915	0.00437626	0.000427687	0.00392196	0.000494603	0.00248412	0.0014808	0.00220474	0.0079814	0.000506335	0.00053065	0.00575478	0.0121137	0.000883806	0.000817441	0.00491003	0.000729724	0.00479372	0.000218911	0.00381352	0.000313545	0.00261549	0.000157635	0.000736766	0.000696078	0.000435836	55	175	36	140	22	21	83	92	82	35	37	213	103	67	38	189	33
P97351	Rps3a	40S ribosomal protein S3a	CONCLUSIVE	#N/A	FALSE	1816	0.00249149	0.000292508	0.00106827	0.000430079	0.00049307	0.00207548	0.00207381	0.00217243	0.00220587	0.00334203	0.0015203	0.000533294	0.00171959	0.00134045	0.000314526	0.000113953	4.84975e-05	0	0.00112026	0.00060789	0.00210883	0.000318681	0.000691446	0.0017954	0.00126699	0.00191174	206	16	123	21	30	24	159	124	31	316	145	27	20	139	20	6	3
O08749	Dld	Dihydrolipoyl dehydrogenase mitochondrial	CONCLUSIVE	#N/A	FALSE	1816	7.52764e-05	0.000625819	0	0.00127467	0.00119344	0.000358825	2.70594e-05	0.00189914	0.00011072	0.000383979	3.80666e-05	0.00094249	0.00071351	0.000100035	0	0.000591035	0.000209616	0.00181766	0.000280143	0.000782791	0.000784664	0.00113498	0.00294872	0.00141544	0.00189064	0.000537089	12	66	0	120	140	8	4	209	3	70	7	92	16	20	0	60	25
Q99KU0	Vmp1	Vacuole membrane protein 1	CONCLUSIVE	#N/A	TRUE	1811	0.00162794	0.000368517	0.000265431	0.000119853	2.13744e-05	0.000337393	0.00109405	0.000364546	0.000462697	0.000281958	0.000136354	0.000269712	0.000447262	0.000244556	0.00540953	0.000234643	0.00572892	0.000189899	0.000962586	4.08909e-05	0	6.90737e-05	0	0.000186793	8.77882e-05	0.000207183	207	31	47	9	2	6	129	32	10	41	20	21	8	39	529	19	545
Q9EP69	Sacm1l	Phosphatidylinositide phosphatase SAC1	CONCLUSIVE	#N/A	TRUE	1802	0.00137619	0.000756436	0.00067966	0.000350008	7.39185e-05	0.000272252	0.000979611	0.00035457	0.000416033	0.000661156	0.000613012	0.000426393	0.000193343	0.000620208	0.000940684	0.000990831	0.000799755	0.000627533	0.000458845	2.82823e-05	0.000134018	4.7775e-05	0.000414632	0.000339138	5.60482e-05	0.000250773	253	92	174	38	10	7	167	45	13	139	130	48	5	143	133	116	110
Q8BX90	Fndc3a	Fibronectin type-III domain-containing protein 3A	CONCLUSIVE	#N/A	TRUE	1798	0.000930173	0.00031021	0.000271777	0.000356536	0.000166607	0.000304911	0.000580591	0.000177594	0.000141126	0.000198102	0.000242603	0.000317741	0.000265258	0.000125382	0.000551024	0.000251116	5.69987e-05	0.000336084	0.000132251	0.000180152	9.09229e-05	0.000276226	6.77209e-05	8.70425e-05	8.92538e-05	0.000175535	349	77	142	79	46	16	202	46	9	85	105	73	14	59	159	60	16
P63276	Rps17	40S ribosomal protein S17	CONCLUSIVE	#N/A	FALSE	1794	0.00203404	0.000786523	0.0012908	0.00128159	0.00626746	0.00236758	0.00408095	0.00239824	0.00389625	0.00467414	0.00139425	0.000579381	0.00420343	0.00416771	0.00138391	0.00118849	0.000537424	0.000126912	0.00391201	0.0035253	0.00259987	0.00232661	0.00082632	0.00301947	0.00186841	0.0021808	86	22	76	32	195	14	160	70	28	226	68	15	25	221	45	32	17
Q9QXZ0	Macf1	Microtubule-actin cross-linking factor 1	CONCLUSIVE	#N/A	FALSE	1792	4.81942e-05	3.3471e-05	3.89733e-05	3.38195e-05	3.48112e-05	6.20893e-06	6.78922e-05	4.40253e-05	4.34258e-05	0.000143894	1.12918e-05	1.77265e-05	0	0.000158209	1.24202e-05	2.7272e-05	0	1.39786e-05	2.15443e-05	5.26751e-06	2.6332e-05	0	1.51691e-05	1.03125e-05	4.0637e-05	1.14382e-05	111	51	125	46	59	2	145	70	17	379	30	25	0	457	22	40	0
Q91VU0	Fam3c	Protein FAM3C	CONCLUSIVE	#N/A	FALSE	1788	0.00180044	0.00482639	0.000191915	0.00316781	0.000229375	0.000905164	0.000576412	0.0027914	0.00157235	0.00277977	0.000670658	0.00484689	0.00109993	0.000886014	0.00137172	0.00216461	0.000639227	0.00120762	0.000604897	0.00112141	0.000533165	0.000815374	0	0.00321559	0.000446884	0.000555835	128	227	19	133	12	9	38	137	19	226	55	211	11	79	75	98	34
Q8BH64	Ehd2	EH domain-containing protein 2	CONCLUSIVE	#N/A	FALSE	1760	7.05629e-05	0.00101328	0.000548939	0.00112515	0.000647256	0.000588625	0.000386817	0.0013884	0.000449745	0.000920407	0.000107049	0.00110434	0.00117046	0.000600136	0.000114689	0.00141277	0.00021221	0.000583725	9.726e-05	0.000876456	0	0.000846999	0.00102719	0.000768154	0.00030295	0.000735825	12	114	130	113	81	14	61	163	13	179	21	115	28	128	15	153	27
P46978	Stt3a	Dolichyl-diphosphooligosaccharide--protein glycosyltransferase subunit STT3A	CONCLUSIVE	#N/A	TRUE	1752	0.00114132	0.000157457	0.000364258	0.000184058	6.15463e-05	0.000550516	0.00097194	0.000367389	0.000293107	0.000447524	0.00153908	0.000133134	0.000128786	0.000238338	0.00123669	0.000120904	0.000230036	0.000279476	0.000456956	3.1398e-05	0.000497847	0	0.000230155	4.03392e-05	8.16675e-05	0.000119314	252	23	112	24	10	17	199	56	11	113	392	18	4	66	210	17	38
P52875	Tmem165	Transmembrane protein 165	CONCLUSIVE	#N/A	TRUE	1750	0.000504154	0.00140458	0.000234257	0.00143956	0.00092691	0.000848182	0.000351793	0.00240566	0.000872391	0.0011151	0.000282797	0.00324489	0.000913563	0.000638442	0.000514147	0.00169201	0.000383175	0.00312958	0.000261608	0.00200454	0.000187351	0.00277834	0.000251175	0.00135005	0.000577199	0.000716161	51	94	33	86	69	12	33	168	15	129	33	201	13	81	40	109	29
P43274	Hist1h1e	Histone H1.4	CONCLUSIVE	#N/A	FALSE	1736	0.00249314	0	0.00235569	0	0	0	0.00457535	0.000105598	0	0.00144066	0.00323564	0	0	0.00156938	0.00066352	4.57895e-05	0.000467702	0	0.00325554	5.05379e-05	0.00328822	0	0.00685342	0	0.000938936	0	171	0	225	0	0	0	291	5	0	113	256	0	0	135	35	2	24
P05213	Tuba1b	Tubulin alpha-1B chain	CONCLUSIVE	#N/A	FALSE	1721	0.000573461	0.00115577	0.000488062	0.00117485	0.000692703	0.000556835	0.000145062	0.00055379	0.00041653	6.19085e-05	0.00021481	0.000196553	0.000201317	0.000107255	0.00142687	0.00185661	0.00122072	0.000360897	0.000995351	0.000723947	0.00107342	0.00144261	0.00215866	0.000840774	0.000541044	0.00242464	81	108	96	98	72	11	19	54	10	10	35	17	4	19	155	167	129
Q8K009	Aldh1l2	Mitochondrial 10-formyltetrahydrofolate dehydrogenase	CONCLUSIVE	#N/A	FALSE	1715	0.000183345	0.000512444	0	0.000597491	0.000169236	0.00066784	0.000238756	0.00134796	0.000488464	0.000523325	0.000143947	0.000757024	0.000147553	0.000532347	0.000103456	0.000162967	1.84953e-05	0.000566154	0.000268924	0.000305773	0.000111456	7.89969e-05	0.000494425	0.000575151	0.000380213	0.000296184	53	98	0	102	36	27	64	269	24	173	48	134	6	193	23	30	4
Q3V3R1	Mthfd1l	Monofunctional C1-tetrahydrofolate synthase mitochondrial	CONCLUSIVE	#N/A	FALSE	1709	0.000160139	0.000597741	9.38742e-06	0.000614273	0.000355293	0.000887972	0.000246706	0.0008758	0.000538377	0.000434386	0.00010766	0.00054973	0.000371726	0.000328334	0.000127484	0.000348975	3.93143e-05	0.000569935	0.000389199	0.000220903	0.00019201	0.000275559	0.000705836	0.000446333	0.000280624	0.00025829	49	121	4	111	80	38	70	185	28	152	38	103	16	126	30	68	9
O35245	Pkd2	Polycystin-2	CONCLUSIVE	#N/A	TRUE	1701	0.00065446	0.000379716	0.00035841	0.000291044	0.000112293	0.00106352	0.000509723	0.000225034	0.000486167	0.000309267	0.000257887	0.000232112	0.000469949	0.000218746	0.000425489	0.000570947	0.000371111	0.000682841	0.000311625	7.44728e-05	0.000394658	0.000110318	0.000556402	2.94401e-05	2.83819e-05	0.000174154	198	76	151	52	25	45	143	47	25	107	90	43	20	83	99	110	84
Q9JKF1	Iqgap1	Ras GTPase-activating-like protein IQGAP1	CONCLUSIVE	#N/A	FALSE	1698	0.000188842	0.000364091	7.19551e-05	0.000447024	8.11765e-05	0.000399564	0.000155853	0.000527554	0.00159852	0.000249383	5.51259e-05	0.000289516	0.000849311	0.000230467	0.000120268	0.000178529	2.83317e-05	2.58496e-05	0.000124301	0.000126909	1.82602e-05	0.000108317	7.95629e-05	0.000228841	5.29476e-05	0.000177675	98	125	52	137	31	29	75	189	141	148	33	92	62	150	48	59	11
P97300	Nptn	Neuroplastin	CONCLUSIVE	#N/A	TRUE	1697	0.00183375	0.000522758	0.000848999	0.000653708	0.000207661	0.00126515	0.000329586	0.000279607	0.00113565	0.000850985	0.000404391	0.000814344	0.00011435	0.000795189	0.00257261	0.000770405	0.00168776	0.000129469	0.000585324	0.000111514	0.000701172	0.000155407	0.00222238	0.000477568	0.000276241	0.00058267	228	43	147	48	19	22	38	24	24	121	58	62	2	124	246	61	157
G5E829	Atp2b1	Plasma membrane calcium-transporting ATPase 1	CONCLUSIVE	#N/A	TRUE	1687	0.000458008	0.000340221	0.000137197	0.000438741	8.18011e-05	0.00016842	0.000282238	0.000257796	0.000261765	0.000238013	0.000222346	0.000282092	0.000186053	0.000292151	0.000602342	0.000534273	0.000143425	0.000442371	0.000116879	7.71117e-05	0.000143845	6.43631e-05	8.31246e-05	0.000202027	0.000137085	0.000413687	175	86	73	99	23	9	100	68	17	104	98	66	10	140	177	130	41
P60867	Rps20	40S ribosomal protein S20	CONCLUSIVE	#N/A	FALSE	1687	0.00198555	0.000608369	0.000558768	0.00136304	0.00302637	0.0189932	0.00107061	0.00334256	0.010261	0.00215858	6.97812e-05	0.00306731	0.00629455	0.00154037	0.00132577	0.000589876	0	0.000359939	0.0053256	0.00525488	0.0154082	0.00344068	0.000426101	0.00685089	0.00290297	0.00282744	74	15	29	30	83	99	37	86	65	92	3	70	33	72	38	14	0
O08638	Myh11	Myosin-11	CONCLUSIVE	#N/A	FALSE	1679	0.000220205	0	7.09257e-05	0	0	0	0.000232231	0	0	0.000421926	0.000345297	0	0	0.000488005	0	0	0	0	0.000222282	0	0.000233219	7.96379e-05	0.000426836	0	0.000218279	0	136	0	61	0	0	0	133	0	0	298	246	0	0	378	0	0	0
P35278	Rab5c	Ras-related protein Rab-5C	CONCLUSIVE	#N/A	FALSE	1678	0.00152257	0.00216741	0.00127382	0.00242801	0.00010044	0.00158543	0.00159412	0.00154172	0.00130455	0.000930691	0.00406228	0.000603522	0.000840686	0.000683618	0.00123014	0.00181059	0.00294398	0.00142776	0.000782403	0.000896697	0.00156889	0.000778998	0.00042255	0.00245771	0.000215781	0.00116828	103	97	120	97	5	15	100	72	15	72	317	25	8	58	64	78	149
Q6PDQ2	Chd4	Chromodomain-helicase-DNA-binding protein 4	CONCLUSIVE	#N/A	FALSE	1664	0.000110045	0	0.00144876	0	4.07845e-05	0	8.63074e-05	0	1.96193e-05	5.54041e-05	2.60176e-05	0	0	0.000158204	7.37123e-05	0	2.22861e-05	0	0.000140649	0	7.90003e-05	0	5.29567e-05	0	2.14754e-05	0	66	0	1210	0	18	0	48	0	2	38	18	0	0	119	34	0	10
Q9CQF9	Pcyox1	Prenylcysteine oxidase	CONCLUSIVE	#N/A	FALSE	1654	0.000663885	0.000678562	0.000671972	0.000535318	0.000335092	0.000678126	0.00135005	0.000375509	0.000223194	0.000204568	0.000641296	0.000340745	0.000674214	0.000262151	0.000978331	0.00126093	0.00114934	0.000525868	0.000386941	0.000701326	0.000647083	0.000633071	0.000582366	0.000807184	0.000135727	0.000208209	105	71	148	50	39	15	198	41	6	37	117	33	15	52	119	127	136
Q9Z0X1	Aifm1	Apoptosis-inducing factor 1 mitochondrial	CONCLUSIVE	#N/A	FALSE	1648	0.000359992	0.000930578	4.49584e-05	0.000662587	0.000595551	0.00227556	0.000506368	0.000944684	0.000951553	0.000688894	0.000574402	0.000570861	0.000964316	0.000420155	0.00012211	0.000352287	2.09205e-05	0.00053191	0.00030203	0.00103082	0.000405406	0.000641527	0.000579971	0.000495672	0.000322552	0.000343613	69	118	12	75	84	61	90	125	31	151	127	67	26	101	18	43	3
Q6PB66	Lrpprc	Leucine-rich PPR motif-containing protein mitochondrial	CONCLUSIVE	#N/A	FALSE	1645	0.000190386	0.00058943	1.15303e-05	0.000318499	0.000137153	0.000426427	0.00021768	0.000398722	0.00020243	0.000531537	6.36319e-05	0.000340886	0.000114145	0.000384078	3.57909e-05	9.72533e-05	2.45275e-05	0.000486177	0.000185905	0.00011529	7.82511e-05	0.000245787	5.09974e-05	0.000217925	0.000135903	0.0002115	83	170	7	82	44	26	88	120	15	265	32	91	7	210	12	27	8
Q6GQT9	Nomo1	Nodal modulator 1	CONCLUSIVE	#N/A	TRUE	1643	0.000539176	9.1439e-05	0.000508059	0.000133609	0.000253764	0.000206864	0.00011629	4.57183e-05	0	6.6697e-05	0.000218885	3.4362e-05	0	7.13016e-05	0.000612159	0.000623646	0.000158196	0.000409275	0.000400224	0.00031453	0.000239265	0.000184803	0.000208839	0.000210834	0.000142279	0.000294477	205	23	269	30	71	11	41	12	0	29	96	8	0	34	179	151	45
P97449	Anpep	Aminopeptidase N	CONCLUSIVE	#N/A	TRUE	1630	0.000439612	0.00112916	0.000147162	0.000817163	0.000282979	0.000779915	8.55479e-05	0.000201094	0	0.000101162	0.000117482	0.000480418	0.000211477	0.000287269	0.000318042	0.00104328	6.18519e-05	0.000514348	7.65394e-05	0.000194775	8.77018e-05	0.000261279	0.00016797	0.000382722	0.000238408	0.000544231	133	226	62	146	63	33	24	42	0	35	41	89	9	109	74	201	14
P97807	Fh	Fumarate hydratase mitochondrial	CONCLUSIVE	#N/A	FALSE	1627	3.14889e-05	0.000866275	0	0.00118372	0.00102699	0.00013509	5.43322e-05	0.000848404	7.41045e-05	0.000539691	4.36763e-05	0.000627377	0.000492473	0.000301288	0.000122833	0.000692261	4.20886e-05	0.000709656	0.000322915	0.000982349	0.000262586	0.00106202	0.00208025	0.00102837	0.00207655	0.00174206	5	91	0	111	120	3	8	93	2	98	8	61	11	60	15	70	5
P28481	Col2a1	Collagen alpha-1(II) chain	CONCLUSIVE	#N/A	FALSE	1626	1.50308e-05	2.92115e-05	2.46712e-05	7.27197e-05	0.000671132	0	7.40994e-05	5.28769e-05	0	0.000107026	2.79219e-05	0.000196374	0	1.36968e-05	0.000114473	0.00023603	0.000149243	0.00103697	0.000237957	0.000591722	0.000260451	0.000780779	6.81991e-05	0.000828759	0.000254441	0.00057982	7	9	16	20	230	0	32	17	0	57	15	56	0	8	41	70	52
P53994	Rab2a	Ras-related protein Rab-2A	CONCLUSIVE	#N/A	FALSE	1626	0.00153624	0.00132043	0.000865236	0.00193825	0.000122802	0	0.00196528	0.00270529	0	0.00146189	0.0027941	0.00258262	0	0.00087665	0.00195837	0.00231777	0.00384503	0.000767758	0.000846988	0.000208826	0.000999055	0.000211652	0.000191344	0.000983745	0.000413841	0.000495969	102	58	80	76	6	0	121	124	0	111	214	105	0	73	100	98	191
Q80W54	Zmpste24	CAAX prenyl protease 1 homolog	CONCLUSIVE	#N/A	TRUE	1625	0.000544486	0.000396272	0.000526155	0.000364241	3.65391e-05	9.61273e-05	0.000507434	0.000155795	7.90968e-05	0.00021161	0.00175403	0.00250293	0.000238932	0.00022511	0.000812867	0.00031667	0.00281224	0.000216418	0.00128973	0.000116503	0.000254797	4.72319e-05	0.000982096	9.97866e-05	3.46319e-05	0.000132815	81	39	109	32	4	2	70	16	2	36	301	228	5	42	93	30	313
P99027	Rplp2	60S acidic ribosomal protein P2	CONCLUSIVE	#N/A	FALSE	1621	0.00027765	0.00029378	0.000119628	0.000188059	0.0120738	0.00158819	0	0.000563064	0.00245028	9.71156e-05	0.000120347	0.000680143	0.00138165	0.000110691	0.000361021	8.71991e-05	0.000816445	0.000297967	0.0113431	0.0108753	0.00420968	0.00775475	0.0142859	0.00412162	0.00512577	0.00438868	10	7	6	4	320	8	0	14	15	4	5	15	7	5	10	2	22
Q8K411	Pitrm1	Presequence protease mitochondrial	CONCLUSIVE	#N/A	FALSE	1614	7.08865e-05	0.000582335	8.8528e-06	0.000339224	0.000318306	0.00057296	0.000182801	0.000727706	0.000453318	0.000536315	2.93898e-05	0.00180693	0.000744932	0.000339124	4.80896e-05	0.000188749	0	0.000446519	3.56839e-05	0.000224347	1.75234e-05	0.000270694	5.87328e-05	0.000265359	0.00014026	0.000324774	23	125	4	65	76	26	55	163	25	199	11	359	34	138	12	39	0
P56564	Slc1a3	Excitatory amino acid transporter 1	CONCLUSIVE	#N/A	TRUE	1604	0.00072915	0.000871061	0.000312473	0.000886182	0.000599311	0.00243859	0.000475595	0.000110732	0.001626	0.00050391	2.03903e-05	0.000220869	0.000501625	0.000750169	0.0026302	0.000720236	3.92982e-05	0	0.000418218	0.000550333	0.000501499	0.000371853	0.000280144	0	0.000131278	0.000309821	124	98	74	89	75	58	75	13	47	98	4	23	12	160	344	78	5
P19783	Cox4i1	Cytochrome c oxidase subunit 4 isoform 1 mitochondrial	CONCLUSIVE	#N/A	FALSE	1596	0.00171929	0.00142793	0.000827606	0.0024954	0.00112968	0.00256671	0.00118173	0.00136839	0.00266776	0.00137126	0.0032921	0.0013576	0.00389501	0.00366065	0.00191619	0.0016911	0.00224753	0.00263586	0.00256248	0.000851369	0.000107422	0.000962454	0.00042005	0.00140233	0.000600252	0.00447957	91	50	61	78	44	19	58	50	24	83	201	44	29	243	78	57	89
Q6ZWV3	Rpl10	60S ribosomal protein L10	CONCLUSIVE	#N/A	FALSE	1587	0.00253647	0.00112766	0.00203573	0.00030318	0.000466343	0.00117352	0.000997593	0.00144807	0.00175565	0.00309216	0.00025869	0.000974659	0.00190922	0.00114208	0.00349212	0.00171037	0.000259258	8.00613e-05	0.00360307	0.000465468	0.000311054	0.000838696	0.000189555	0.00101885	0.000448408	0.00334107	170	50	190	12	23	11	62	67	20	237	20	40	18	96	180	73	13
P62843	Rps15	40S ribosomal protein S15	CONCLUSIVE	#N/A	FALSE	1583	0.00041839	0.00073228	0.000838086	0.00100677	0.00254356	0.00960445	0.00135357	0.00220094	0.00906886	0.00627735	0.00261527	0.00197789	0.00704437	0.00298483	0.000257694	0.00138316	0	0.00254043	0.0003278	0.00248071	0.000375605	0.000889669	0	0.00379189	0.00196646	0.00391576	19	22	53	27	85	61	57	69	70	326	137	55	45	170	9	40	0
Q3V3R4	Itga1	Integrin alpha-1	CONCLUSIVE	#N/A	TRUE	1577	0.000728507	0.000765509	0.000138078	0.000591574	0.00015457	0.000271097	0.000125583	0.000152995	0	4.26271e-05	9.62574e-05	4.42275e-05	0	0.00017059	0.000503561	0.000467798	0.000199091	3.63298e-05	0.0001523	0.000436516	0.000179644	0.00030922	0.000430077	4.82429e-05	8.13904e-05	7.13455e-05	269	187	71	129	42	14	43	39	0	18	41	10	0	79	143	110	55
Q99JI6	Rap1b	Ras-related protein Rap-1b	CONCLUSIVE	#N/A	FALSE	1574	0.00118001	0.00201974	0.000797522	0.00240951	0.00058954	0.00136485	0.00209592	0.00289073	0.0020419	0.00251894	0.0011433	0.00150198	0.000863531	0.00485656	0.000451276	0.00280672	0.000788612	0.000558688	0.000459236	0.00120302	0.00036177	0.000640133	0.000440922	0.00175169	0.000566219	0.00114289	68	77	64	82	25	11	112	115	20	166	76	53	7	351	20	103	34
Q9CR57	Rpl14	60S ribosomal protein L14	CONCLUSIVE	#N/A	FALSE	1557	0.00100056	4.44829e-05	0.00145814	0.000298988	0.000399909	0.000526042	0.00115835	0.000703367	0	0.00247041	0.00260216	7.20889e-05	0	0.000680468	0.00151146	0	0.0035991	0	0.00206868	0	0.00136645	0	0.0151884	0	0.000353767	0	68	2	138	12	20	5	73	33	0	192	204	3	0	58	79	0	183
E9PVA8	Gcn1	eIF-2-alpha kinase activator GCN1	CONCLUSIVE	#N/A	FALSE	1527	8.24841e-05	9.21549e-05	0.000259247	4.4533e-05	0.000118588	4.27372e-05	0.00027072	7.09966e-05	2.81325e-05	0.000129621	6.63239e-05	1.95224e-05	9.34795e-05	0.000107707	9.32626e-05	9.94906e-05	0.000118239	4.81087e-05	4.54766e-05	0.000107736	1.1328e-05	6.92961e-05	1.51871e-05	6.03352e-05	6.77468e-05	0.000204701	69	51	302	22	73	5	210	41	4	124	64	10	11	113	60	53	74
Q99JR1	Sfxn1	Sideroflexin-1	CONCLUSIVE	#N/A	TRUE	1526	0.000644544	0.000839372	0.000121052	0.000587686	0.000539008	0.00262335	0.000823399	0.000545828	0.0023336	0.00174288	0.00128084	0.00123073	0.00239674	0.000759022	0.000567318	0.00174398	0.00156397	0.00247419	0.000180414	0.000481209	0	0.000975441	0	0.000794884	0.000527904	0.000914309	65	56	17	35	40	37	77	38	40	201	149	76	34	96	44	112	118
P22437	Ptgs1	Prostaglandin G/H synthase 1	CONCLUSIVE	#N/A	FALSE	1509	0.000652385	0.000456984	0.000529418	0.0002874	0.000151361	0.000530936	0.00076073	0.000107562	0.000343257	0.000310746	0.00052417	0.000372459	0.000263936	0.000228369	0.0012069	0.000799567	0.000999597	0.000953421	0.000359684	0.000165465	0.000361879	0.000177021	0.000235842	0.000582641	4.55431e-05	0.000908233	123	57	139	32	21	14	133	14	11	67	114	43	7	54	175	96	141
P15379	Cd44	CD44 antigen	CONCLUSIVE	#N/A	TRUE	1505	0.000348847	0.000421844	0.000147357	0.000340525	0.000178468	0.000440172	0.000300957	0.00060044	0.000796814	0.000488075	0.000298857	0.000495974	0.000554334	0.000886807	0.000720417	0.000161117	0.000296221	0.000209209	0.000122188	0.000106695	2.33345e-05	0.000223486	0.00010428	0.000438651	0.000165629	0.000783861	85	68	50	49	32	15	68	101	33	136	84	74	19	271	135	25	54
P62960	Ybx1	Nuclease-sensitive element-binding protein 1	CONCLUSIVE	#N/A	FALSE	1503	5.94964e-05	0.000434675	0.000256346	0.000369402	0.000781561	0.00134713	0.000149709	0.00070383	0.0032087	0.00109255	5.15774e-05	0.000518204	0.0036656	0.000324166	0.000219191	0.00174398	0.00019881	0.00409705	0.000180414	0.00422776	0.000206726	0.0039366	0.0016692	0.000942084	0.000374641	0.00241639	6	29	36	22	58	19	14	49	55	126	6	32	52	41	17	112	15
P50544	Acadvl	Very long-chain specific acyl-CoA dehydrogenase mitochondrial	CONCLUSIVE	#N/A	FALSE	1501	0.00021903	0.000618013	5.9419e-05	0.000791225	0.000800336	0.00114847	0.000351679	0.00102938	0.000744547	0.000642688	0.000160341	0.0010254	0.000795832	0.00050064	0.000101262	0.000221653	2.60231e-05	5.22351e-05	0.000281772	0.000421791	0.000119921	0.000273599	0.000293724	0.000852597	0.000459735	0.000801414	45	84	17	96	121	33	67	146	26	151	38	129	23	129	16	29	4
Q99JB2	Stoml2	Stomatin-like protein 2 mitochondrial	CONCLUSIVE	#N/A	FALSE	1492	0.00102211	0.000751987	0	0.00136316	0.000356463	0.00109947	0.000195088	0.00171642	0.000425734	0.000569488	0.000125461	0.000635185	0.000514414	0.000425517	0.000846814	0.000994268	0.00149916	0.00179582	0.00077797	0.00126982	0.000668571	0.000905668	0.00384964	0.00155758	0.000473777	0.000595725	113	55	0	89	29	17	20	131	8	72	16	43	8	59	72	70	124
O88569	Hnrnpa2b1	Heterogeneous nuclear ribonucleoproteins A2/B1	CONCLUSIVE	#N/A	FALSE	1490	0.000461308	0	0.00192913	0	0.00130293	0	0.00106323	0	0	0.000118643	0.00106642	0	0	0.000115394	0.00127022	0.000142038	0.000737492	0	0.00474262	7.83839e-05	0.00137143	7.94445e-05	0.00126406	0	0.00100969	0	51	0	297	0	106	0	109	0	0	15	136	0	0	16	108	10	61
P13595	Ncam1	Neural cell adhesion molecule 1	CONCLUSIVE	#N/A	TRUE	1487	0.000154637	0.000255387	5.34662e-05	0.000320038	9.72873e-05	0.000429987	0.000166761	0.000294518	0.000404352	0.000260427	0.00035748	0.000556517	0.000407148	0.000182665	0.000268094	0.000481159	0.000187553	0.000937327	5.68382e-05	0.000238231	5.97001e-05	7.04242e-05	0.000263762	0.000671658	8.85211e-05	0.000773267	54	59	26	66	25	21	54	71	24	104	144	119	20	80	72	107	49
Q6ZQM8	Ugt1a7c	UDP-glucuronosyltransferase 1-7C	CONCLUSIVE	#N/A	TRUE	1468	0.000793733	0.000708961	0.00132995	0.0019346	0.000514798	0.000816901	0.000622518	0	0	0.000347037	0.000312767	0.000500821	0	0.000484246	0.000867878	0.000604318	0	0	0.000198916	0	0.00049004	0	0	0	0.000340775	0	132	78	308	190	63	19	96	0	0	66	60	51	0	101	111	64	0
O35887	Calu	Calumenin	CONCLUSIVE	#N/A	FALSE	1460	0.00028382	0.000995922	0	0.00125298	0.000688732	0.000217431	8.7449e-05	0.000528591	0.000596365	0.000664779	6.15108e-05	0.00148984	0	0.000501095	3.95404e-05	0.00124155	2.7097e-05	0.00108782	0.00157598	0.00182707	0.00299689	0.00211887	0.00363796	0.00370161	0.000696303	0.00273712	28	65	0	73	50	3	8	36	10	75	7	90	0	62	3	78	2
Q8QZT1	Acat1	Acetyl-CoA acetyltransferase mitochondrial	CONCLUSIVE	#N/A	FALSE	1459	0.000451836	0.000922023	0	0.00104564	0.0015862	0.00134612	0.000211146	0.00121083	0.000708887	0.000566317	0.000143622	0.000799382	0.000803014	0.000336249	0.000225212	0.0008396	0.000191245	0.000707145	0.000498228	0.00130516	0.000470983	0.00194455	0.000478359	0.00107318	0.000536699	0.00198388	60	81	0	82	155	25	26	111	16	86	22	65	15	56	23	71	19
Q9QYA2	Tomm40	Mitochondrial import receptor subunit TOM40 homolog	CONCLUSIVE	#N/A	FALSE	1440	0.000734118	0.000775431	0.000266761	0.00146775	0.000264427	0.00278263	0.000791674	0.00115309	0.00260187	0.000386714	0.00040638	0.00184888	0.00100603	0.000282093	0.000425524	0.00140279	0.000910302	0.00201706	0.000160924	0.00101174	0.000352022	0.00192656	0.000112368	0.00068275	7.59472e-05	0.0012233	83	58	42	98	22	44	83	90	50	50	53	128	16	40	37	101	77
Q7TQ95	Lnp	Protein lunapark	CONCLUSIVE	#N/A	TRUE	1440	0.000503363	0.000647304	0.00023738	0.00127217	0.000234817	0.000805773	0.000388891	0.000348248	0.000707219	0.000387606	0.00071642	0.00125146	0.00032045	0.000101835	0.00154347	0.00109717	0.00022092	0.00574463	0.000360365	0.00027344	0.000142386	0.000395914	0.000477233	0.00111526	9.03146e-05	0.000593763	67	57	44	100	23	15	48	32	16	59	110	102	6	17	158	93	22
P47962	Rpl5	60S ribosomal protein L5	CONCLUSIVE	#N/A	FALSE	1426	0.000870811	0.000520015	0.00108854	0.00045511	0.000993444	0.00253669	0.00148398	0.00233594	0.00290954	0.00113751	0.000820144	0.000719837	0.000917112	0.000891489	0.000209684	0.000118174	0	0.000173062	0.000515674	0.000987531	0.000529754	0.000963124	0	0.00130865	0.00107083	0.00084966	81	32	141	25	68	33	128	150	46	121	88	41	12	104	15	7	0
Q80TH2	Erbb2ip	Protein LAP2	CONCLUSIVE	#N/A	FALSE	1425	0.000236854	0.000475066	4.74275e-05	0.000451202	0.000454946	0.000146556	0.000125256	0.000181444	0.000107193	0.000195166	5.33065e-05	0.000286384	0.000113331	0.000223355	8.88389e-05	0.000354052	7.30576e-05	9.16536e-05	7.91052e-05	0.000232882	2.58977e-05	0.000152021	0.000159134	0.000169039	0.000168178	0.000149994	104	138	29	117	147	9	51	55	8	98	27	77	7	123	30	99	24
P14869	Rplp0	60S acidic ribosomal protein P0	CONCLUSIVE	#N/A	FALSE	1422	0.000523768	0.000197928	0.00042675	0.000187614	0.00271017	0.00136837	0.000315003	0.000452304	0.00142225	0.000202579	0.00086445	0.000164493	0.00150369	0.00020078	0.000641751	0.000221436	0.000282724	0.000675596	0.0020825	0.00129183	0.0016608	0.00231783	0.000447877	0.00128589	0.00153085	0.00318422	52	13	59	11	198	19	29	31	24	23	99	10	21	25	49	14	21
P62830	Rpl23	60S ribosomal protein L23	CONCLUSIVE	#N/A	FALSE	1404	0.00161929	0.000758433	0.00397978	0.00173787	0.00241745	0.00505527	0.00179544	0.0024117	0.00469637	0.00197439	0.00187828	0.00100564	0.00810662	0.0013275	0.000533795	0.000501395	0.000792588	0.000795466	0.000980798	0.00375515	0.000691591	0.00240376	0.000217312	0.00230222	0.00129251	0.00270374	71	22	243	45	78	31	73	73	35	99	95	27	50	73	18	14	26
P42208	Sept2	Septin-2	CONCLUSIVE	#N/A	FALSE	1401	0.000106138	0.000681845	0.000158786	0.000479265	0.00159858	0.000252967	0	0.000717478	0.000312224	0.000100546	0.000138016	0.00036111	0.000503014	0.000169256	0.000195511	0.000777787	0.00039013	0.000450871	0.00119961	0.00190084	8.38147e-05	0.00124294	0.00196644	0.000787789	0.00326573	0.00279611	12	51	25	32	133	4	0	56	6	13	18	25	8	24	17	56	33
P12787	Cox5a	Cytochrome c oxidase subunit 5A mitochondrial	CONCLUSIVE	#N/A	FALSE	1400	0.000218697	0.00218179	7.85232e-05	0.00196271	0.00234782	0.00125097	0.000518854	0.00453013	0.00154401	0.00116655	0.000113753	0.00260721	0.00155469	0.000662628	0.0014787	0.00539171	0.000380008	0.00551545	0.000470245	0.00318389	0.000290137	0.00261231	0.000764063	0.00571381	0.00322994	0.00792192	10	66	5	53	79	8	22	143	12	61	6	73	10	38	52	157	13
P35979	Rpl12	60S ribosomal protein L12	CONCLUSIVE	#N/A	FALSE	1399	0.00100627	0.000585017	0.000347406	0.000622591	0.00155153	0.00539624	0.00121037	0.0013455	0.00466791	0.00358739	0.000318738	0.000537244	0.00233864	0.00114179	0.00143424	0.000395038	0.000698364	0.000311511	0.00537724	0.00218002	0.00256727	0.00122373	0.00344186	0.00373444	0.00202719	0.00178429	52	20	25	19	59	39	58	48	41	212	19	17	17	74	57	13	27
P49312	Hnrnpa1	Heterogeneous nuclear ribonucleoprotein A1	CONCLUSIVE	#N/A	FALSE	1390	0.0004091	0.000196072	0.0031957	0	0.00123391	0	0.00131276	0	0.000645752	0.00018323	0.000493048	0	0	0.000159118	0.000467071	0.00021936	0.00325418	0	0.00108925	0.000155641	0.000472767	0	0.0025353	0	0.000805372	0	41	13	446	0	91	0	122	0	11	21	57	0	0	20	36	14	244
Q8BMF4	Dlat	Dihydrolipoyllysine-residue acetyltransferase component of pyruvate dehydrogenase complex mitochondrial	CONCLUSIVE	#N/A	FALSE	1388	0.000149204	0.000428511	2.14287e-05	0.000421083	0.000398757	0.000533417	0.000182356	0.000576345	0.000907088	0.000304432	8.19186e-05	0.000503574	0.00102532	0.00021414	0.000407414	0.000741939	0.000811011	0.00152116	0.000255012	0.000948176	4.71294e-05	0.000812487	0.000584462	0.000487276	0.000204986	0.00134298	30	57	6	50	59	15	34	80	31	70	19	62	29	54	63	95	122
Q64727	Vcl	Vinculin	CONCLUSIVE	#N/A	FALSE	1385	0.000344458	0.000434647	2.5811e-05	0.000334749	0.000317489	0.000299834	7.42927e-05	0.000190908	0.000652029	0.000175487	5.71254e-05	0.000205447	0.000979486	0.000312862	6.62097e-05	0.000315136	0.000100089	0.00027323	7.43136e-05	0.000145356	0.000102182	0.000289384	5.708e-05	0.000400176	0.000694425	0.000236725	115	96	12	66	78	14	23	44	37	67	22	42	46	131	17	67	25
Q9DBG7	Srpra	Signal recognition particle receptor subunit alpha	CONCLUSIVE	#N/A	FALSE	1384	0.00109445	5.31206e-05	0.000429013	0.000374049	4.09341e-05	0.000682035	0.000931208	0.000538149	0.000177222	0.000412665	0.000583192	0.000286958	0.000214137	0.000432321	0.000815986	0.000275925	0.000228152	0.00047143	0.00017438	0	0.000447196	0	0.000111617	5.96209e-05	0.000125014	0.000165323	218	7	119	44	6	19	172	74	6	94	134	35	6	108	125	35	34
Q9D1Q6	Erp44	Endoplasmic reticulum resident protein 44	CONCLUSIVE	#N/A	FALSE	1381	0.000117967	0.000630046	1.69424e-05	0.000292974	0.000940476	0.000168696	2.54431e-05	0.000432898	0.000508967	0.00057767	6.8177e-05	0.000667858	0.000391354	0.000526735	3.06779e-05	0.00117321	0	0.00286959	0.000286174	0.0032849	7.45249e-05	0.00274913	0	0.0011441	0.000769835	0.00227902	15	53	3	22	88	3	3	38	11	84	10	52	7	84	3	95	0
Q9CPQ8	Atp5l	ATP synthase subunit g mitochondrial	CONCLUSIVE	#N/A	FALSE	1378	0.00254198	0.00435781	0.000445219	0.00183723	0.0032016	0.00997438	0.00140407	0.00246975	0.00875441	0.00346976	0.00368169	0.0025819	0.0110187	0.00279306	0.00318434	0.00438112	0.00140878	0.00415852	0.000512739	0.001773	0	0.0032128	0	0.00119647	0.000372657	0.00428749	82	93	20	35	76	45	42	55	48	128	137	51	50	113	79	90	34
Q8VDL4	Adpgk	ADP-dependent glucokinase	CONCLUSIVE	#N/A	FALSE	1377	0.000469934	0.00046707	0.000614824	0.000141708	0.000209952	0.000552345	0.000569256	0.000139874	0.00037874	0.000230796	0.000697577	0.000126156	0.000274579	0.000112922	0.000460374	0.000788484	0.00159181	0.00143352	0.000638857	0.000234298	0.000451417	0.000384473	0.00284199	0.000630708	9.94969e-05	0.000763153	73	48	133	13	24	12	82	15	10	41	125	12	6	22	55	78	185
P60766	Cdc42	Cell division control protein 42 homolog	CONCLUSIVE	#N/A	FALSE	1377	0.00145439	0.00295648	0.000744284	0.00257597	0.00034076	0.00215154	0.000396611	0.00242156	0.0107205	0.000248509	0.000637651	0.000928223	0.00831883	0.000639804	0.000891211	0.00178507	0.00172052	0.00784894	5.53007e-05	0.00139072	0	0.00155636	0	0.00163786	0.00061724	0.0003303	87	117	62	91	15	18	22	100	109	17	44	34	70	48	41	68	77
O70133	Dhx9	ATP-dependent RNA helicase A	CONCLUSIVE	#N/A	FALSE	1373	0.000337807	3.49738e-05	0.00115475	0	5.974e-05	0	0.000199612	3.35157e-05	0	0.000111278	0.000162469	0	0	0.000158657	6.61871e-05	7.26659e-06	2.78334e-05	0	0.000145425	0	0.000306956	0	0.000191066	0	4.37082e-05	3.0477e-05	146	10	695	0	19	0	80	10	0	55	81	0	0	86	22	2	9
Q8CGK3	Lonp1	Lon protease homolog mitochondrial	CONCLUSIVE	#N/A	FALSE	1368	8.41141e-05	0.000793379	0	0.000267772	0.000150882	0.000817943	0.000112479	0.000540984	0.000574056	0.000611961	4.08344e-05	0.000758262	0.000406612	0.000399723	3.0624e-05	0.000274737	4.94685e-05	0.000523562	0.000222601	0.00026824	0.000127533	0.000195037	0.000128234	0.000189794	0.000190676	0.000265911	25	156	0	47	33	34	31	111	29	208	14	138	17	149	7	52	11
Q60715	P4ha1	Prolyl 4-hydroxylase subunit alpha-1	CONCLUSIVE	#N/A	FALSE	1365	0.000316906	0.000289222	3.8644e-05	0.000222748	0.00233202	0.000171013	9.02739e-05	8.66137e-05	0.000351788	0.00022483	5.70185e-05	0.000214827	0	0.000286055	7.77479e-05	0.00032863	0	0.000272718	0.000227468	0.000476703	0.000679935	0.00122889	0.000569731	0.00120716	0.00175592	0.00157521	53	32	9	22	287	4	14	10	10	43	11	22	0	60	10	35	0
Q01405	Sec23a	Protein transport protein Sec23A	CONCLUSIVE	#N/A	FALSE	1362	5.00859e-05	0.000403776	0.000128881	0.000424056	0.000765708	8.95304e-05	2.25053e-05	0.000314391	4.91124e-05	0.000135041	0	0.000129509	8.90138e-05	0.000153086	0.000217084	0.000386697	0	0.000246359	2.07107e-05	0.00172166	0.000189849	0.00151034	0	0.000793075	0.000663024	0.00109956	12	64	43	60	135	3	5	52	2	37	0	19	3	46	40	59	0
P17225	Ptbp1	Polypyrimidine tract-binding protein 1	CONCLUSIVE	#N/A	FALSE	1361	0.000151469	0.000375488	0.00149233	0.000379598	0.000642207	0.00038989	0.00114341	0.000438821	0.000463399	0.000508613	0.000147066	0.000148418	0.00150749	0.000347825	0.000110293	4.75707e-05	0.000178162	4.8766e-05	4.00851e-05	0.000745554	3.44483e-05	0.000755643	7.69731e-05	0.000269821	0.000556663	0.000997585	25	41	343	37	78	9	175	50	13	96	28	15	35	72	14	5	22
O08917	Flot1	Flotillin-1	CONCLUSIVE	#N/A	FALSE	1361	0.00132792	0.00115021	0.000283931	0.000934805	0.000202758	0.000213367	0.000587293	0.000302581	0.000482805	0.000639307	0.000601455	0.000584796	0.000159102	0.000743542	0.000708124	0.000585742	7.97716e-05	0.000660506	0.000900768	0.000736991	0.000452443	0.000655232	0.000521277	0.000155042	0.000275451	0.0001474	178	102	53	74	20	4	73	28	11	98	93	48	3	125	73	50	8
P68372	Tubb4b	Tubulin beta-4B chain	CONCLUSIVE	#N/A	FALSE	1359	0.000416163	0.000943586	0	0.000826194	0.000604537	0.000564343	0	0.00045732	0.000379931	0.000150584	0.000230147	0	0.000714111	0.000217402	0.00180064	0.00141968	0	0.000365763	0.000854489	0.000957551	0.0010743	0.00115957	0.000205103	0.00170422	0.000634594	0.00269361	58	87	0	68	62	11	0	44	9	24	37	0	14	38	193	126	0
Q9WVK4	Ehd1	EH domain-containing protein 1	CONCLUSIVE	#N/A	FALSE	1358	0.00018536	0.00124727	6.87004e-05	0.00130611	0.000178761	0.000641299	0.000270822	0.00169763	0.000773934	0.000271887	3.62845e-05	0.000859307	0.00136021	0.000300358	0.000279893	0.000835658	1.59842e-05	0.000609605	8.90093e-05	0.000974132	9.0658e-05	0.00114486	0.00018991	0.000781101	0.000164296	0.00133893	31	138	16	129	22	15	42	196	22	52	7	88	32	63	36	89	2
P54116	Stom	Erythrocyte band 7 integral membrane protein	CONCLUSIVE	#N/A	FALSE	1356	0.000978129	0.00166544	0.000121103	0.00205607	0.000702798	0.000241164	0.000412227	0.000814291	0	0.000206456	0.000506814	0.000532459	0.00103902	0.00073508	0.00133031	0.00164189	0.00166804	0.00313705	0.000855408	0.00103273	0.00068185	0.00185643	0.000964129	0.000901241	0.000337885	0.000370231	87	98	15	108	46	3	34	50	0	21	52	29	13	82	91	93	111
Q8VIJ6	Sfpq	Splicing factor proline- and glutamine-rich	CONCLUSIVE	#N/A	FALSE	1350	0.000114198	0	0.00107919	0	0.000446937	0	0.000310341	0	0.000107499	0.000359494	0.000146517	7.45984e-05	0	0.00063374	0.000326675	0	5.495e-05	0	0.00176796	1.58338e-05	0.000857068	0	0	0	0.000568735	6.01691e-05	25	0	329	0	72	0	63	0	4	90	37	10	0	174	55	0	9
Q7TPR4	Actn1	Alpha-actinin-1	CONCLUSIVE	#N/A	FALSE	1347	0.000103807	0.00021643	5.14098e-05	0.000212147	0.00139121	0	0.000165989	9.3333e-05	0	0.000100164	7.75781e-05	0.000251368	0	0.000114165	0.000204794	0.000140525	1.43535e-05	0	0.000301953	9.92628e-05	0.00041383	0.000282954	0.000193274	0.00046761	0.00123868	0.000636531	29	40	20	35	286	0	43	18	0	32	25	43	0	40	44	25	3
P47963	Rpl13	60S ribosomal protein L13	CONCLUSIVE	#N/A	FALSE	1347	0.000484242	0.000182991	0.00142354	0.000307491	0.000390717	0.000432801	0.000750673	0.000635687	0.000534185	0.00140265	0.00453897	7.41388e-05	0	0.00161682	0.000905118	0.000380205	0.0045105	8.11996e-05	0.000725855	0.000104908	0.000716993	0.00013291	0.0019225	0.00220145	0.000415802	0	32	8	131	12	19	4	46	29	6	106	346	3	0	134	46	16	223
Q9CX86	Hnrnpa0	Heterogeneous nuclear ribonucleoprotein A0	CONCLUSIVE	#N/A	FALSE	1346	0.00025125	3.16485e-05	0.000699139	0	0.000213394	0	0.00135474	7.58225e-05	0	0.000219704	0.00117072	0	0	0.000242068	8.16736e-05	0	0.0118239	0	0.000242417	0	0.000119044	0	0.000299249	6.21621e-05	0.000206751	0	24	2	93	0	15	0	120	5	0	24	129	0	0	29	6	0	845
Q3TZZ7	Esyt2	Extended synaptotagmin-2	CONCLUSIVE	#N/A	TRUE	1334	0.000517677	0.000439801	0.000181802	0.000300728	9.75636e-05	0.00027018	0.000566413	0.000372203	0.000111157	0.000227992	0.000248955	0.000290033	0.000134311	0.000253082	0.000653469	0.000272949	0.000227278	0.000456207	0.000299998	0.000163725	5.01301e-05	6.63761e-05	0.000612073	0.000213154	0.000133029	0.000348411	137	77	67	47	19	10	139	68	5	69	76	47	5	84	133	46	45
Q6PD26	Pigs	GPI transamidase component PIG-S	CONCLUSIVE	#N/A	TRUE	1334	0.000885978	0.000817443	0.000594908	0.000379931	0.000218905	0.00102839	0.000918215	0.00027501	0.000778498	0.000412523	0.000234406	0.000460373	0.000981558	0.000348626	0.000418914	0.00102989	0.000115345	0.000524798	0.00053288	0.000119652	0.000381621	0.000111165	0	0.000273289	4.93999e-05	0.000341012	154	94	144	39	28	25	148	33	23	82	47	49	24	76	56	114	15
P53026	Rpl10a	60S ribosomal protein L10a	CONCLUSIVE	#N/A	FALSE	1329	0.0019717	0.00093414	0.00137361	0.00112121	0.000939786	0.00157813	0.00207868	0.0022593	0.00277021	0.00220021	8.92899e-05	0.00062477	0.00470707	0.000774325	0.000554841	0.000693173	0	0.000789545	0.00109518	0.0013771	0.000111547	0.000852949	0.000327136	0.0020969	0.000606457	0.00135672	134	42	130	45	47	15	131	106	32	171	7	26	45	66	29	30	0
Q9D6U8	Fam162a	Protein FAM162A	CONCLUSIVE	#N/A	TRUE	1326	0.00170979	0.00302039	0.00323961	0.00177898	0.00117573	0.0017675	0.000622016	0.00134279	0.00327231	0.00295419	0.000446449	0.00693014	0.00366105	0.000837679	0.000749992	0.0024261	0.000633284	0.000276341	0.000545158	0.000642646	0.000429456	0.000651343	0	0.00140667	0.000512962	0.000678358	83	97	219	51	42	12	28	45	27	164	25	206	25	51	28	75	23
P35293	Rab18	Ras-related protein Rab-18	CONCLUSIVE	#N/A	FALSE	1324	0.00144149	0.00194461	0.000890437	0.00144354	0.000147442	0.000443306	0.00147093	0.000898092	0.000182383	0.00097587	0.0020424	0.00318941	0	0.00037076	0.00257972	0.00160641	0.00188528	0.00191292	0.000640924	0.00128945	0.00105753	0.000163363	0.000639979	0.000828325	0.000199638	0	93	83	80	55	7	4	88	40	2	72	152	126	0	30	128	66	91
Q9DB77	Uqcrc2	Cytochrome b-c1 complex subunit 2 mitochondrial	CONCLUSIVE	#N/A	FALSE	1322	0.00033128	0.000692528	0	0.00120547	0.000507655	0.00161273	0.000258438	0.000786177	0.000746444	0.000345157	0.000470497	0.000851805	0.001403	0.000354064	0.000724034	0.00118431	0.000282634	0.000983357	0.000303116	0.000745183	0.000267171	0.000829555	0.000268641	0.00110911	0.00044787	0.00074275	47	65	0	101	53	32	34	77	18	56	77	74	28	63	79	107	30
Q8BWT1	Acaa2	3-ketoacyl-CoA thiolase mitochondrial	CONCLUSIVE	#N/A	FALSE	1320	0.000394095	0.00105767	0	0.00153894	0.000994585	0.000345041	0.000121426	0.00119998	0.000189275	0.000464173	0.000181279	0.00123465	0.000228701	0.000339879	0.000271902	0.000239962	5.37504e-05	4.31565e-05	0.00170276	0.0014915	0.001067	0.00125738	0.000817427	0.000907379	0.00043508	0.00164207	49	87	0	113	91	6	14	103	4	66	26	94	4	53	26	19	5
P62983	Rps27a	Ubiquitin-40S ribosomal protein S27a	CONCLUSIVE	#N/A	FALSE	1317	0.000900582	0.00117566	0.00218999	0.00246075	0.00108475	0.00146348	0.0011257	0.00154172	0.0024084	0.00177189	0.000904919	0.000434536	0.00145503	0.00186046	0.00282105	0.000835658	0.00183296	0.000384397	0.00369008	0.00166726	0.00155165	0.00115052	0.00058507	0.00200533	0.0010545	0.00269604	44	38	149	71	39	10	51	52	20	99	51	13	10	114	106	26	67
Q8VCM8	Ncln	Nicalin	CONCLUSIVE	#N/A	TRUE	1307	0.000782647	0.000420059	0.000427623	0.000172861	0.000315985	0.000324408	0.000837891	0.000180735	0.000367035	0.000371946	0.000127829	0.000527926	0.00124983	0.000375326	0.00229341	0.000516535	6.06434e-05	0.00033475	0.000112566	0.000304709	4.29941e-05	0.000288907	0	6.73515e-05	7.79167e-05	0.00041087	138	49	105	18	41	8	137	22	11	75	26	57	31	83	311	58	8
P12970	Rpl7a	60S ribosomal protein L7a	CONCLUSIVE	#N/A	FALSE	1303	0.00103231	0.000689484	0.0011292	0.000386193	0.000424114	0	0.00163104	0.000834617	0.0006356	0.00194186	0.000447457	0.000156825	0.000767995	0.00123466	0.000686754	0.000697429	0.000417152	0.000386461	0.000814022	0.00024965	0.00122848	0.000759083	0.00263061	0.000641485	0.000515356	0.00371567	86	38	131	19	26	0	126	48	9	185	43	8	9	129	44	37	26
Q99JY0	Hadhb	Trifunctional enzyme subunit beta mitochondrial	CONCLUSIVE	#N/A	FALSE	1301	0.000504154	0.000589328	3.86169e-05	0.000569127	0.000703377	0.00120159	0.000289962	0.000623181	0.000632775	0.00128729	0.000297194	0.00117462	0.000382291	0.000889721	5.2443e-05	0.000137224	0	0.000306593	0.000378024	0.000396111	0.000445894	0.000377855	0.000853996	0.000658591	0.000438671	0.00075262	75	58	8	50	77	25	40	64	16	219	51	107	8	166	6	13	0
P67778	Phb	Prohibitin	CONCLUSIVE	#N/A	FALSE	1301	0.00208952	8.87204e-05	0.000151734	7.95104e-05	0.000622138	0	0.000772212	0.000136034	0	0.00022583	0.000630938	0	0	0.000233997	0.00199955	0.000847947	0.00459728	0.00138577	0.00153388	0.000691737	0.00149061	0.000371169	0.00331826	0.000697039	0.000524147	0.000463877	178	5	18	4	39	0	61	8	0	22	62	0	0	25	131	46	293
Q9Z2G6	Sel1l	Protein sel-1 homolog 1	CONCLUSIVE	#N/A	TRUE	1297	0.000549676	0.000507076	0.000397625	0.000424324	0.000120833	0.000317889	0.000649433	0.000368843	0.000190233	0.000335756	0.000220738	0.000349829	0.000258591	0.000212694	0.000420429	0.000533129	0.000156665	0.000444593	0.000180497	9.10642e-05	9.19203e-05	1.41995e-05	0	0.000143996	0.000131879	5.32382e-05	136	83	137	62	22	11	149	63	8	95	63	53	9	66	80	84	29
Q91VR2	Atp5c1	ATP synthase subunit gamma mitochondrial	CONCLUSIVE	#N/A	FALSE	1296	0.00175721	0.000502074	9.23306e-05	0.00128818	0.000611539	0	0.000774166	0.00111749	0	0.00291388	0.000176482	0.000174981	0	0.00116188	0.000264708	3.36507e-05	0	0	0.00106333	0.000241412	0.00190884	0.000301143	0.00258635	0.000731657	0.000533618	0	164	31	12	71	42	0	67	72	0	311	19	10	0	136	19	2	0
P35980	Rpl18	60S ribosomal protein L18	CONCLUSIVE	#N/A	FALSE	1293	0.00180029	0	0.00209774	0.000460145	0.000392358	0	0.000842511	0.000811865	0	0.00160396	0.00070672	0.000499254	0	0.00102919	0.00368798	5.33399e-05	0.00383646	0.000227834	0.0019945	0	0.00148067	8.95019e-05	0.00868476	0	0.000422921	0	106	0	172	16	17	0	46	33	0	108	48	18	0	76	167	2	169
Q62165	Dag1	Dystroglycan	CONCLUSIVE	#N/A	TRUE	1290	0.000632874	0.000443185	9.50016e-05	2.42182e-05	0.000242946	7.66973e-05	0.000104109	0.000103587	0.000168291	0.00024075	9.29895e-05	0.000145981	0.000305019	0.000176758	0.00106932	0.000729914	0.000578277	0.000335755	0.000112366	0.000272667	1.3553e-05	0.000383131	0	5.3078e-05	8.9036e-05	0	177	82	37	4	50	3	27	20	8	77	30	25	12	62	230	130	121
Q64511	Top2b	DNA topoisomerase 2-beta	CONCLUSIVE	#N/A	FALSE	1289	0.000126768	8.98211e-06	0.00126165	0	1.07668e-05	0	0.000130299	0	0	0.00010912	3.43423e-06	0	0	0.000123188	0.000126201	0	0	0	8.19047e-05	0	4.12938e-05	0	8.8075e-05	0	4.76225e-05	0	64	3	887	0	4	0	61	0	0	63	2	0	0	78	49	0	0
Q80UM7	Mogs	Mannosyl-oligosaccharide glucosidase	CONCLUSIVE	#N/A	TRUE	1287	0.000581933	0.000416667	0.000225439	0.000350075	6.76345e-05	0.000574862	0.000561498	0.000232922	0.000157672	0.000294607	0.000272152	0.000275102	0.000244948	0.00019842	0.000457986	0.000402799	0.000450317	0.000616299	0.000101318	0.000152614	0.000101583	0.000161404	0	0.000136399	3.94488e-05	0.000302577	152	72	82	54	13	21	136	42	7	88	82	44	9	65	92	67	88
O35316	Slc6a6	Sodium- and chloride-dependent taurine transporter	CONCLUSIVE	#N/A	TRUE	1282	0.000195383	0.00117357	0.000136613	0.000235074	0	0	0.000576656	0.000163855	0.000151252	0.000544027	0	0.000327476	0	0.000860928	4.6799e-05	0.00228494	0.00025428	0.000275896	0.000127566	0.000374273	0.000107191	0.000451593	0	4.57958e-05	0.000264898	0	38	151	37	27	0	0	104	22	5	121	0	39	0	210	7	283	37
Q9DC51	Gnai3	Guanine nucleotide-binding protein G(k) subunit alpha	CONCLUSIVE	#N/A	FALSE	1280	0.000270591	0.00190874	0.000375669	0.00105385	0.000122571	0.000644922	0.000865689	0.00122815	0.000424531	0.000583654	0.000383139	0.000618661	0.000384721	0.000863013	0.000175921	0.00168548	0.000337565	0.000193595	0.000238699	0.00175084	0.000307699	0.000918953	0.000315122	0.00176741	0.000232347	0	30	140	58	69	10	10	89	94	8	74	49	42	6	120	15	119	28
P26043	Rdx	Radixin	CONCLUSIVE	#N/A	FALSE	1270	7.66752e-05	0.000918918	0	0.00096449	0.000267932	0.00168388	0	0.00076954	0.00238444	0.000488493	0	0.00124323	0.0018299	0.000344983	0	0.000189206	0	0	0	0.00142382	7.26586e-05	0.000769644	0	0.00162602	0.00015519	0.00115426	14	111	0	104	36	43	0	97	74	102	0	139	47	79	0	22	0
Q91VD9	Ndufs1	NADH-ubiquinone oxidoreductase 75 kDa subunit mitochondrial	CONCLUSIVE	#N/A	FALSE	1267	0.0001098	0.000331939	0	0.000290043	0.000316324	0.000408244	0.000132617	0.000343548	5.16795e-05	0.000276519	0.000121837	0.000236693	0.000281	0.000245134	0.000696716	0.000565535	0	0.00320509	0.000566623	0.000312091	0.000357925	0.000239164	0.000125545	0.00027383	0.000282843	0.000376036	25	50	0	39	53	13	28	54	2	72	32	33	9	70	122	82	0
Q02819	Nucb1	Nucleobindin-1	CONCLUSIVE	#N/A	FALSE	1264	0.000313037	0.00196631	3.9963e-05	0.000718539	0.000595551	0	0.000112526	0.000906896	0	0.00068129	5.42743e-05	0.000533939	0	0.000532473	0	0.00176963	0	0.00132511	0	0.0011333	0.000276862	0.00113642	0	0.000970691	0.000197115	0.00045815	45	187	8	61	63	0	15	90	0	112	9	47	0	96	0	162	0
Q9R1J0	Nsdhl	Sterol-4-alpha-carboxylate 3-dehydrogenase decarboxylating	CONCLUSIVE	#N/A	TRUE	1257	0.00107608	0.000853284	0.000677729	0.00122472	0.000167807	0.000441469	0.00165507	0.000843263	0.000518936	0.00060932	0.000382319	0.000489753	0.000250812	0.000710317	0.00152536	0.000914145	0.000106105	0.000425961	0.000393903	0.000137583	0.000217316	0.000232408	0.000140072	0.000602303	0.00012118	0.000522823	122	64	107	82	14	7	174	66	10	79	50	34	4	101	133	66	9
Q3TDQ1	Stt3b	Dolichyl-diphosphooligosaccharide--protein glycosyltransferase subunit STT3B	CONCLUSIVE	#N/A	TRUE	1257	0.00108631	0.000211118	0.00016716	7.22646e-05	7.90829e-05	0.000166442	0.000384914	0.000196696	0.000159779	0.000206946	0.000517946	0.00121649	5.51605e-05	0.00021654	0.000343036	0.000225414	0.000191869	6.24536e-05	0.000102673	6.05165e-05	0.000161763	2.72602e-05	0.000172511	9.2148e-05	4.99701e-05	0	280	36	60	11	15	6	92	35	7	61	154	192	2	70	68	37	37
Q01853	Vcp	Transitional endoplasmic reticulum ATPase	CONCLUSIVE	#N/A	FALSE	1255	0.000126768	0.000113773	0	0.000167702	0.00058679	0	2.56325e-05	6.31227e-05	0	2.07847e-05	0	1.94085e-05	0	1.26347e-05	0.00029876	0.000541208	6.88352e-05	6.37709e-05	0.000432457	0.00127019	0.000570606	0.00148222	0.00101915	0.000940916	0.000472823	0.000939265	32	19	0	25	109	0	6	11	0	6	0	3	0	4	58	87	13
O35658	C1qbp	Complement component 1 Q subcomponent-binding protein mitochondrial	CONCLUSIVE	#N/A	FALSE	1251	5.74276e-05	0.000798611	0	0.000875187	0.00104573	0.00221733	6.19299e-05	0.00159718	0.000337869	0.00144625	7.96543e-05	0.00142553	0	0.000915787	0.000836321	0.00034268	0.00179615	0.00289661	0.00226066	0.000159249	0.000174142	0	0.000620146	0.00115939	0.00131167	0.00166417	5	46	0	45	67	27	5	96	5	144	8	76	0	100	56	19	117
P51410	Rpl9	60S ribosomal protein L9	CONCLUSIVE	#N/A	FALSE	1242	0.000798243	0.00133228	0.00201821	0.00121088	0.0023503	0.00142689	0.000860826	0.00192715	0.00303308	0.000596224	0.000937079	0.000298743	0.0049653	0.000901668	0.00023786	0.000417829	0.000844665	0.00107082	0.00060514	0.00161405	0.000378214	0.00096401	0.000316913	0.00123434	0.00239898	0.00175242	48	53	169	43	104	12	48	80	31	41	65	11	42	68	11	16	38
P62270	Rps18	40S ribosomal protein S18	CONCLUSIVE	#N/A	FALSE	1238	0.000546166	0.000444536	0.000814574	0.000640268	0.00139876	0.00105139	0.000996746	0.00124758	0.00123589	0.00262675	0.0045344	0.0043911	0.00179199	0.00132319	0.00188467	0.000395838	0.0016285	0.000281795	0.00118132	0.000728145	0.000716616	0.000774898	0.000133437	0.0020581	0.00153318	0.000968445	26	14	54	18	49	7	44	41	10	143	249	128	12	79	69	12	58
P50285	Fmo1	Dimethylaniline monooxygenase [N-oxide-forming] 1	CONCLUSIVE	#N/A	TRUE	1237	0.000612187	0.000861855	0.000586149	0.000741898	0.000367022	0.00171656	0.000588986	0.000365145	0.000141244	0.000335889	0.00048908	0.000499879	0	0.000449837	0.000319965	0.00120636	0	0.000563589	0	0.000114423	9.09988e-05	0.000210856	0	0.0003742	0.000180375	0.000276699	102	95	136	73	45	40	91	42	4	64	94	51	0	94	41	128	0
Q9CZH7	Mxra7	Matrix-remodeling-associated protein 7	CONCLUSIVE	#N/A	TRUE	1228	0.00129154	0.000352489	0.000425084	0.000425247	0.00119445	0.00166738	0.000522299	0.00044173	0.00147751	0.000737233	0.000839726	0.000996014	0.000637599	0.00057211	0.00144611	0.000422524	0.00383621	0.00572708	0.00537023	0.00152338	0.000883915	0.00217419	0.00205103	0.000426055	0.000785541	0.00236282	72	13	33	14	49	13	27	17	14	47	54	34	5	40	62	15	160
O35737	Hnrnph1	Heterogeneous nuclear ribonucleoprotein H	CONCLUSIVE	#N/A	FALSE	1221	0.000497791	2.14984e-05	0.000296184	0	0.000231929	0	9.2026e-05	0	0	5.59658e-05	8.01422e-05	0	0	3.40208e-05	0.001387	0	0.00057981	0	0.000682206	0	0.00933994	0	0.000926034	6.33389e-05	0.000128231	0	70	2	58	0	24	0	12	0	0	9	13	0	0	6	150	0	61
Q9CYL5	Glipr2	Golgi-associated plant pathogenesis-related protein 1	CONCLUSIVE	#N/A	FALSE	1219	0.000497606	0.0038235	0.000655107	0.00308955	0.000563508	0	0.000782569	0.00189212	0.000243967	0.00141417	0.000611114	0.00142212	0.00235829	0.000810055	0	0.00364651	0	0.00322637	0.00133745	0.00255134	0.000903784	0.0042248	0.0034243	0.00498609	0.000320458	0.00436968	24	122	44	88	20	0	35	63	2	78	34	42	16	49	0	112	0
P82347	Sgcd	Delta-sarcoglycan	CONCLUSIVE	#N/A	TRUE	1212	0.00191136	0.000567811	0.00047603	0.000243208	0.000225208	0	0.000369351	0.000224057	0.00110503	0.000183562	0.00158034	9.0215e-05	0.000628333	0.000369991	0.00219798	0.000156144	0.00128476	0.000296421	0.00171777	0.000287227	0.00272209	0.000349336	0.00154399	0.000426424	0.000351013	0.00043659	173	34	60	13	15	0	31	14	17	19	165	5	8	42	153	9	87
Q04857	Col6a1	Collagen alpha-1(VI) chain	CONCLUSIVE	#N/A	FALSE	1211	9.03378e-05	0.00017893	6.03977e-05	0.000247917	0.000524915	0.000200461	4.03119e-05	9.9272e-05	0	3.26877e-05	5.1309e-05	6.61342e-05	0	0.000151511	0.000101262	0.000401116	6.24553e-05	0.000919338	0.000345211	0.00025375	0.000318807	0.000585502	0.000672782	0.000564159	0.000310279	0.000943745	29	38	27	47	124	9	12	22	0	12	19	13	0	61	25	82	15
Q9CZR2	Naalad2	N-acetylated-alpha-linked acidic dipeptidase 2	CONCLUSIVE	#N/A	TRUE	1210	0.000552298	0.00042394	0.000114644	0.000416463	9.38165e-05	0.000277665	0.000335024	0.000425016	0	0.000154696	0.000418939	0.000155024	0.000153368	0.00017546	0.000577877	0.000460741	0.000328735	0.000497786	0.000271198	0.000388869	0.00020444	0.000689729	4.1113e-05	0.000256209	6.29848e-05	0.000284177	128	65	37	57	16	9	72	68	0	41	112	22	5	51	103	68	57
P62242	Rps8	40S ribosomal protein S8	CONCLUSIVE	#N/A	FALSE	1205	0.00127412	0.000649706	0.00147714	0.000597857	0.000813565	0.00197569	0.00142367	0.00111182	0.00261913	0.00191955	0.00135738	0.00037604	0.00109128	0.000856789	0.000658689	0.000385688	0.0002257	0	0.00134569	0.00130366	0.00128011	0.000943786	0.000682581	0.00232436	0.000751329	0.00121322	83	28	134	23	39	18	86	50	29	143	102	15	10	70	33	16	11
Q7M6Y3	Picalm	Phosphatidylinositol-binding clathrin assembly protein	CONCLUSIVE	#N/A	FALSE	1199	9.19189e-05	0.000299821	0.000232762	0.000303103	0.000769189	0.000899373	0.000302593	0.000406454	0.000512332	0.000621871	4.19392e-05	0.000300225	0.000447092	0.000528465	0.00011952	6.07751e-05	0	2.59593e-05	0	0.000109001	0	0.00013597	0	4.30897e-05	0.00141654	0.000350485	19	41	67	37	117	26	58	58	18	147	10	38	13	137	19	8	0
Q6NWW9	Fndc3b	Fibronectin type III domain-containing protein 3B	CONCLUSIVE	#N/A	TRUE	1195	0.000690444	0.000191936	0.00021656	0.000107507	0.000111441	0.000226978	0.000453592	9.1967e-05	0.000311276	0.000120288	0.000194929	5.18419e-05	0.000206863	9.28078e-05	0.000416206	0.000149546	0.000127291	0.000184532	0.000153142	0	0.000120327	2.32344e-05	0	3.92698e-05	6.81448e-06	0.000121958	261	48	114	24	31	12	159	24	20	52	85	12	11	44	121	36	36
P47955	Rplp1	60S acidic ribosomal protein P1	CONCLUSIVE	#N/A	FALSE	1183	0.00019606	0.000169347	0.000482711	0.000284564	0.00365391	0.000600796	0.000453066	0.000852005	0	0	0.000242806	0	0.00039822	0.000111662	0.000218513	0.000395838	0.00022462	0.000526017	0.00078755	0.00810668	0.000849322	0.015498	0	0.000249466	0.0102693	0.00313592	7	4	24	6	96	3	15	21	0	0	10	0	2	5	6	9	6
P61620	Sec61a1	Protein transport protein Sec61 subunit alpha isoform 1	CONCLUSIVE	#N/A	TRUE	1181	0.000878738	0.000202789	0.000361273	7.95104e-05	0.000446663	0.000431664	0.000202547	9.71675e-05	0	0.000129045	0.000517544	0.00314399	0.000572232	0.000459971	0.000409941	0.000474008	0.00043933	0.00170971	0.00028847	2.32517e-05	0.000228835	9.42653e-05	0.000149135	0.000378392	6.33585e-05	0.00128118	131	20	75	7	49	9	28	10	0	22	89	287	12	86	47	45	49
Q9JKR6	Hyou1	Hypoxia up-regulated protein 1	CONCLUSIVE	#N/A	FALSE	1172	0.000236517	0.000154599	3.67227e-05	0.000449206	0.000186764	0.00123407	4.82545e-05	0.000138894	0.000846194	0.000153718	3.87906e-05	0.000224445	0.000522589	0.000160551	0.00016208	0.0002911	0	0.000677435	0.000232606	0.000637035	0.000139322	0.000640041	8.12109e-05	0.00060731	7.68443e-05	0.000231552	74	32	16	83	43	54	14	30	45	55	14	43	23	63	39	58	0
Q99LC5	Etfa	Electron transfer flavoprotein subunit alpha mitochondrial	CONCLUSIVE	#N/A	FALSE	1172	0.000220536	0.00185519	0	0.00139633	0.00109453	0.00116551	4.1361e-05	0.00122227	0.000225652	0.000662384	5.81859e-05	0.000923878	0.000272655	0.000519881	0.000286757	0.000255967	3.84485e-05	0.00095184	0.000824695	0.000382221	0.00081776	0.000707414	0.00207088	0.00179346	0.00109503	0.000947257	23	128	0	86	84	17	4	88	4	79	7	59	4	68	23	17	3
Q8BG05	Hnrnpa3	Heterogeneous nuclear ribonucleoprotein A3	CONCLUSIVE	#N/A	FALSE	1169	0.000665554	6.36727e-05	0.00154875	0	0.000583878	0	0.00125376	0	0	0.000132605	0.000321349	0	0	0.000141065	0.00130358	0.000132294	0.000979675	0	0.00142133	7.30066e-05	0.000862208	2.95978e-05	0.00264902	0	0.000571488	0	79	5	256	0	51	0	138	0	0	18	44	0	0	21	119	10	87
P46935	Nedd4	E3 ubiquitin-protein ligase NEDD4	CONCLUSIVE	#N/A	FALSE	1168	0.00028438	0.00052236	5.16996e-05	0.000499831	3.91343e-05	5.14774e-05	0.000131987	0.000292006	0.000529467	7.23988e-05	6.55329e-05	0.000446783	0.000281492	0.000117679	0.00028552	0.000949654	9.14181e-05	0.000115895	0.000190529	0.000605173	0.000259249	0.000480572	0.000171497	0.000341997	8.65473e-05	0.00037933	79	96	20	82	8	2	34	56	25	23	21	76	11	41	61	168	19
P62204	Calm1	Calmodulin	CONCLUSIVE	#N/A	FALSE	1166	0.00032144	0.00259135	0.000184661	0.00341094	0.00384396	0	0.000207985	0.0016452	0	9.36937e-05	0.000297233	0.00241474	0	0.000153778	0.000334368	0.00430729	0.0018045	0.00143734	0.000708888	0.00479109	8.12271e-05	0.00481828	0	0.00279938	0.00222648	0	15	80	12	94	132	0	9	53	0	5	16	69	0	9	12	128	63
Q05920	Pc	Pyruvate carboxylase mitochondrial	CONCLUSIVE	#N/A	FALSE	1165	0.000146367	0.000696508	5.83924e-06	0.000500281	0.000257836	0.00038761	2.63071e-05	0.000357293	0	0.000139841	1.64481e-05	0.00019034	7.70748e-05	0.000177218	8.10611e-05	0.00033625	0	1.45442e-05	0.000147946	0.000248979	0.00032877	0.000328528	0.000120524	0.000152899	0.000200158	3.5703e-05	54	170	3	109	70	20	9	91	0	59	7	43	4	82	23	79	0
Q9Z0P4	Palm	Paralemmin-1	CONCLUSIVE	#N/A	FALSE	1153	0.000925379	0.000945116	0.000125719	0.00077642	0.000328541	0.000715308	0.000278701	0.000289828	0.000980966	0.000473851	0.000158997	0.000912185	0.00035559	0.000505189	0.00111653	0.00103421	0.0011143	0.000827579	0.000496407	0.000260079	0.000442402	0.000571129	0.00169461	0.000519776	7.15847e-05	0.000219625	111	75	21	55	29	12	31	24	20	65	22	67	6	76	103	79	100
Q9QZF2	Gpc1	Glypican-1	CONCLUSIVE	#N/A	FALSE	1145	0.000630569	0.000372594	0.000333434	0.000747426	0.000296019	0.000655806	0.000599642	0.00078055	0.000775703	0.000436105	0.000104359	0.000571059	0.000815028	0.000292526	0.000484494	0.000450085	2.29863e-05	0.000630572	0.000113778	0.000317926	6.51859e-05	0.00026181	0	0.000578655	0.000167357	0.000377542	110	43	81	77	38	16	97	94	23	87	21	61	20	64	65	50	3
Q8BY89	Slc44a2	Choline transporter-like protein 2	CONCLUSIVE	#N/A	TRUE	1142	0.000321106	0.000293959	0.000120165	0.000490126	0.000276566	0.000776099	0.000214597	0.000242396	0.000372517	9.49147e-05	0.000133302	0.000177261	0.000578716	0.000155061	0.000205823	0.000326688	0.00104579	0.000643098	0.000703165	0.000399758	0.000462857	0.000349556	0	0.000134274	0.000217471	0.000119145	71	43	37	64	45	24	44	37	14	24	34	24	18	43	35	46	173
Q8CIB5	Fermt2	Fermitin family homolog 2	CONCLUSIVE	#N/A	FALSE	1141	0.000225386	0.000837521	0.000144991	0.000620181	0.000248855	0.00104079	0.000202547	0.000639362	0.00110503	0.000418811	6.10585e-05	0.000391082	0.00123507	0.000471738	6.1055e-05	0.000376046	8.15899e-05	8.81851e-05	5.43655e-05	0.000260419	2.66974e-05	0.000387666	8.94812e-05	0.000390342	0.000245946	0.000432952	48	118	43	78	39	31	40	94	40	102	15	51	37	126	10	51	13
Q99K48	Nono	Non-POU domain-containing octamer-binding protein	CONCLUSIVE	#N/A	FALSE	1137	0.000263268	0	0.00157544	0	0.000825605	0	0.000203832	0	0	8.85436e-05	0.000169707	0	0	0.000188385	0.00145706	0	0.000640618	3.62222e-05	0.0011612	0	0.00069086	0	0.00122209	0	0.000654992	0.000400131	39	0	325	0	90	0	28	0	0	15	29	0	0	35	166	0	71
P11688	Itga5	Integrin alpha-5	CONCLUSIVE	#N/A	TRUE	1133	0.000172839	5.95851e-05	6.53241e-05	2.56729e-05	0.000255478	0	0.00014715	4.39238e-05	0	8.21978e-05	0.000412701	0	0	6.52792e-05	0.000457362	0.00020951	0.000279655	0.000309144	0.000396217	0.000178682	0.000476988	0.000165121	0.000510431	0.000171049	0.000315047	0.000179736	57	13	30	5	62	0	45	10	0	31	157	0	0	27	116	44	69
Q9CPR4	Rpl17	60S ribosomal protein L17	CONCLUSIVE	#N/A	FALSE	1128	0.000520593	0.00131152	0.00113398	0.000705223	0.00101401	0.00285378	0.00138481	0.00135739	0.00592152	0.0022458	0.000737127	0.000651804	0.00394757	0.00118993	0.000112819	0.00152598	0	0	0.000545343	0.000962417	0.000164441	0.000823028	0	0.00303969	0.000715224	0.0105145	30	50	91	24	43	23	74	54	58	148	49	23	32	86	5	56	0
Q9QY76	Vapb	Vesicle-associated membrane protein-associated protein B	CONCLUSIVE	#N/A	TRUE	1127	0.000972346	0.000436957	0.000575578	0.000800994	0.000553537	0.00319435	0.00107692	0.000799412	0.00185536	0.000712381	0.00203897	0.000751049	0.000934096	0.000534322	0.00138391	0.000949143	0.00101865	0.000599307	0.000978003	0.000455465	0.000597671	0.000184651	0.000542534	0.00101429	0.000327198	0.00199041	74	22	61	36	31	34	76	42	24	62	179	35	10	51	81	46	58
O54962	Banf1	Barrier-to-autointegration factor	CONCLUSIVE	#N/A	FALSE	1117	0.00484327	0.000813437	0.0108976	0	0.000438777	0.000769559	0.000502955	0.000259841	0.000633219	0.000250973	0.000186606	0.000585891	0.00382559	0.000343266	0.00326541	0.00140841	0	0.00202132	0.0148942	0.00217625	0	0.00201664	0	0.000639083	0.000492889	0.000945128	135	15	423	0	9	3	13	5	3	8	6	10	15	12	70	25	0
Q8R127	Sccpdh	Saccharopine dehydrogenase-like oxidoreductase	CONCLUSIVE	#N/A	FALSE	1113	0.000245613	0.000202506	0.00044361	0.000781389	0.000657426	0.0015433	0.000577897	0.000528283	0.000218945	0.000527175	0.000219374	0.00151936	0.0010053	0.000724005	0.000270976	0.000455814	0	0.00187705	9.84842e-05	0.000103196	0.000169271	0.000235334	0	0.000154681	0.000581571	0.000539208	33	18	83	62	65	29	72	49	5	81	34	125	19	122	28	39	0
Q9CZX7	Tmem55a	Type 2 phosphatidylinositol 4 5-bisphosphate 4-phosphatase	CONCLUSIVE	#N/A	TRUE	1112	0.00024848	0.00125824	0.00010706	0.00178821	8.44166e-05	0	0.000334952	0.00131376	0	0.000108641	3.23111e-05	0.000933322	0.00114817	2.97185e-05	9.69278e-05	0.00325809	4.98185e-05	0.00469994	0	0.0045434	0	0.00371009	0	0.00136479	3.20042e-05	0.000981903	20	67	12	85	5	0	25	73	0	10	3	46	13	3	6	167	3
Q62167	Ddx3x	ATP-dependent RNA helicase DDX3X	CONCLUSIVE	#N/A	FALSE	1111	0.000221868	0.000189556	0.00031172	0.000228683	0.000557124	0.000724222	0.000390102	0.00027248	0.000681045	0.000413328	0.000196519	5.51375e-05	0.0014058	0.000388421	0.00041392	0.000166627	0.000328787	0	0.000327084	0.000426328	0.000146258	0.000211812	0.000275743	0.000229117	0.000240209	0.000603554	46	26	90	28	85	21	75	39	24	98	47	7	41	101	66	22	51
P20108	Prdx3	Thioredoxin-dependent peroxide reductase mitochondrial	CONCLUSIVE	#N/A	FALSE	1106	6.21201e-05	0.00107044	1.78434e-05	0.00185132	0.000523383	0.00417518	0.000147379	0.00430123	0.000950239	0.000369379	0	0.000730426	0.00079489	0.000267467	0	0.000507248	0	0.00186664	0.000164396	0.00239013	0.000211917	0.00410292	0	0.00276646	0.000128017	0.00180016	5	57	2	88	31	47	11	239	13	34	0	36	9	27	0	26	0
P56959	Fus	RNA-binding protein FUS	CONCLUSIVE	#N/A	FALSE	1106	0.000228069	0	0.000305422	0	0.000393694	0	0.000438722	3.57156e-05	0	0.00293222	0.000144277	0	0	0.000751971	0.000344642	0	0	0	0.000224299	0	4.67291e-05	0	0	0	0.000476356	0	37	0	69	0	47	0	66	4	0	544	27	0	0	153	43	0	0
Q78XF5	Ostc	Oligosaccharyltransferase complex subunit OSTC	CONCLUSIVE	#N/A	TRUE	1106	0.00454302	0.000259135	0.000276992	0.000362866	0.000291209	0.000306446	0.00103992	0.000558745	0.00088254	0.0014991	0.003734	0.00332464	0.00121871	0.0012644	0.000891649	0.000336507	0.00489792	0.000402456	0.00109878	0.000594244	0.000406136	0.000602285	0	0.00082709	0.000220808	0	212	8	18	10	10	2	45	18	7	80	201	95	8	74	32	10	171
P25444	Rps2	40S ribosomal protein S2	CONCLUSIVE	#N/A	FALSE	1097	0.000566671	0.000724782	0.00118165	0.00044287	0.000429459	0.00171422	0.000975407	0.0010892	0.00173109	0.000790929	0.0003212	0.00042712	0.00123951	0.00045183	0.00106273	0.000513374	0.000262184	0.000613985	0.000450616	0.000831029	0.000227186	0.000765704	0.000449951	0.00139122	0.000570796	0.00043063	52	44	151	24	29	22	83	69	27	83	34	24	16	52	75	30	18
O70252	Hmox2	Heme oxygenase 2	CONCLUSIVE	#N/A	FALSE	1094	0.00128733	0.00159347	0.00101178	0.00147612	0.000303042	0.00101468	0.00077611	0.000748837	0.00161019	0.000407731	0.000333916	0.000579381	0.00115294	0.000242466	0.000619466	0.00171907	8.12911e-05	0.000462322	0.00031855	0.000579742	0.000115265	0.00040953	0	0.000240755	9.57417e-05	0.00066759	127	104	139	86	22	14	71	51	27	46	38	35	16	30	47	108	6
Q9EQ06	Hsd17b11	Estradiol 17-beta-dehydrogenase 11	CONCLUSIVE	#N/A	FALSE	1092	0.000921462	0.00152242	0.000984859	0.000635016	5.82418e-05	0.000689504	0.00128257	0.000201769	0.000378231	0.000337297	0.000139328	0.00159233	0.000914035	0.00034173	0.000515484	0.000538411	0	0.0076754	0.000106333	3.71403e-05	0.00056859	0.000545821	0	0.000127245	0	0.000493972	86	94	128	35	4	9	111	13	6	36	15	91	12	40	37	32	0
P05533	Ly6a	Lymphocyte antigen 6A-2/6E-1	CONCLUSIVE	#N/A	FALSE	1091	0.00162031	0.0014047	0.000359331	0.00165429	0.00275236	0.00238525	0.000642407	0.000897421	0.000560761	0.000395891	0.000516415	0.00299635	0.00271027	0.00123495	0.00188997	0.00246956	0.00143321	0.00198182	0	0.00726841	0	0.00585992	0	0.00049521	0.000757035	0.000470801	68	39	21	41	85	14	25	26	4	19	25	77	16	65	61	66	45
P35486		Pyruvate dehydrogenase E1 component subunit alpha somatic form	CONCLUSIVE	#N/A	FALSE	1079	0.000319297	0.000544516	0	0.000762484	0.000778797	0.000292695	0.000158922	0.000699705	0.00024084	0.000501142	0	0.000360999	0.000291007	0.00031334	5.32274e-05	0.000385688	0	0.000461276	0.00128645	0.00143314	0.00102409	0.00225789	0.00130015	0.000413219	0.000478039	0.0012941	39	44	0	55	70	5	18	59	5	70	0	27	5	48	5	30	0
P14206	Rpsa	40S ribosomal protein SA	CONCLUSIVE	#N/A	FALSE	1079	0.000129884	0.000163606	0.000256491	5.49835e-05	0.00158852	0	2.33444e-05	0.000188143	0.000254719	3.78586e-05	0.000206426	0	0	1.72603e-05	0.000197032	0.000152968	0	0	0.000823512	0.00118182	0.0010872	0.00165412	0.00395335	0.00144606	0.0036432	0.00306526	12	10	33	3	108	0	2	12	4	4	22	0	0	2	14	9	0
Q9WV27	Atp1a4	Sodium/potassium-transporting ATPase subunit alpha-4	CONCLUSIVE	#N/A	TRUE	1077	0.000377464	0.000360109	6.22098e-05	0.000209562	0	0	0.000196856	0.000268905	0	0.000178563	0	0.000282953	0	0.000207223	0.00056322	0.00028665	0.000731974	0	0.000276343	0	0.000228687	0	0.000157228	0	0	0	122	77	28	40	0	0	59	60	0	66	0	56	0	84	140	59	177
Q9CQN1	Trap1	Heat shock protein 75 kDa mitochondrial	CONCLUSIVE	#N/A	FALSE	1074	9.49751e-05	0.0005469	0	0.000398228	0.000264274	0.00126116	0.000185334	0.00122508	0.000399125	0.000525986	7.44926e-05	0.000553941	0.000160754	0.000360607	8.23291e-05	0.000241465	0	0.000376152	0.000127168	0.000227313	0.000145714	0.000150945	0.000330379	0.000281975	0.000190288	0.000387221	21	80	0	52	43	39	38	187	15	133	19	75	5	100	14	34	0
Q9D517	Agpat3	1-acyl-sn-glycerol-3-phosphate acyltransferase gamma	CONCLUSIVE	#N/A	TRUE	1072	0.00338829	0.00101406	0.000304904	0.000747736	9.23194e-05	0.000425031	0.000815037	6.15049e-05	0.000249807	0.000245049	5.88933e-05	0.00135908	0.000120737	0.0002099	0.000110419	0.000880108	0.000329164	0.000250617	0.000196641	0.000515124	0.000160942	0.000253589	0.000107885	7.56361e-05	0	0.000391499	399	79	50	52	8	7	89	5	5	33	8	98	2	31	10	66	29
O70423	Aoc3	Membrane primary amine oxidase	CONCLUSIVE	#N/A	TRUE	1070	0.000588509	0.000750772	0.000257761	0.000636083	0.0005048	0.000179061	0.000184543	7.25517e-05	0	9.85438e-05	3.25645e-05	0.000245385	0.00023737	0.000212989	0.000271355	0.000386697	0	0.000459123	4.83249e-05	0.00041233	0.000126566	0.0004619	0	0.000123918	0.000114685	0.000192423	141	119	86	90	89	6	41	12	0	27	9	36	8	64	50	59	0
Q3U4G3	Xxylt1	Xyloside xylosyltransferase 1	CONCLUSIVE	#N/A	TRUE	1066	0.000627191	0.00146515	0.000485481	0.000868935	0.000276723	0.000873606	0.000772987	0.000412962	9.58444e-05	0.000156698	0.000550773	0.000465574	0.000231618	0.000207828	0.000900249	0.000665116	0.000707668	0.000284095	9.43075e-05	0.000734089	6.17492e-05	0.000930028	0	0.000266013	0.000209823	0.000214583	77	119	83	63	25	15	88	35	2	22	78	35	4	32	85	52	65
Q8BHN3	Ganab	Neutral alpha-glucosidase AB	CONCLUSIVE	#N/A	FALSE	1065	0.000104854	0.000342551	5.10068e-05	0.00022337	0.00035852	0.000193477	0.000102132	0.000166585	0.000417898	0.000224786	4.98472e-05	8.83801e-05	9.61802e-05	0.000180693	3.07862e-05	0.000398354	2.26048e-05	0.000508186	0.000151052	0.000228625	0.000294879	0.000516911	0.000558626	0.000692904	0.000133599	0.00109155	31	67	21	39	78	8	28	34	21	76	17	16	4	67	7	75	5
Q8CGB6	Tns2	Tensin-2	CONCLUSIVE	#N/A	FALSE	1064	0.000323859	9.65278e-05	0.000221099	9.65484e-05	0.000272738	4.89219e-05	0.000273005	3.30369e-05	5.36728e-05	0.000231343	0.000112697	1.11738e-05	0	0.000187305	0.000169035	5.01395e-05	0	0	0.000188615	1.18584e-05	0.000125351	1.20188e-05	0.000231799	0	9.59593e-05	3.00416e-05	142	28	135	25	88	3	111	10	4	116	57	3	0	103	57	14	0
Q9D8N0	Eef1g	Elongation factor 1-gamma	CONCLUSIVE	#N/A	FALSE	1063	0.000219197	0.000231932	0.000309564	0.000197957	0.0005461	0.000156729	0.000165468	0.000814962	0.00111767	0.000460021	0.000139349	0.00051309	0.000883009	0.000343724	0.00017101	0.000217998	1.95322e-05	5.88093e-05	0.000108766	0.000164624	0.000526211	7.70085e-05	0.0032489	0.00160526	0.00096618	0.00317602	30	21	59	16	55	3	21	77	26	72	22	43	17	59	18	19	2
Q61245	Col11a1	Collagen alpha-1(XI) chain	CONCLUSIVE	#N/A	FALSE	1060	6.72577e-05	7.22353e-05	2.16069e-05	4.19589e-05	0.00022128	0	6.68047e-05	3.07661e-05	0	0.000150128	0	2.31238e-05	0	9.31422e-05	6.67408e-05	0.000222348	9.46293e-05	0.000256427	0.0001171	0.000300622	0.000171077	0.000357544	5.62151e-05	0.000267997	0.000106385	0.000186511	38	27	17	14	92	0	35	12	0	97	0	8	0	66	29	80	40
Q9D051	Pdhb	Pyruvate dehydrogenase E1 component subunit beta mitochondrial	CONCLUSIVE	#N/A	FALSE	1058	9.78348e-05	0.000470539	0	0.000783144	0.00189756	0.000254376	0.000105505	0.00161044	0.000366291	0.00044331	0	0.000551945	0	0.000361672	0.000150342	0.000265362	0	0.000906766	0.000367773	0.000662835	0.000387695	0.000546817	0.00115819	0.00139951	0.00161141	0.000527192	11	35	0	52	157	4	11	125	7	57	0	38	0	51	13	19	0
Q8CGC7	Eprs	Bifunctional glutamate/proline--tRNA ligase	CONCLUSIVE	#N/A	FALSE	1056	1.47823e-05	3.83047e-05	4.24607e-05	0.000171642	8.89612e-05	0.000558676	3.87144e-05	0.000241659	0.00393849	0.000107103	0	0.000175884	0.00184651	0.000134703	1.9221e-05	9.6167e-05	0	0	1.74643e-05	0	1.20068e-05	0	8.71929e-05	0.000156741	7.25316e-05	0.000639774	7	12	28	48	31	37	17	79	317	58	0	51	123	80	7	29	0
Q9R233	Tapbp	Tapasin	CONCLUSIVE	#N/A	TRUE	1056	0.000878926	0.000747312	0.000616365	0.000430211	0.000121306	0.00152202	0.000281388	0.000198932	0.000888776	6.60491e-05	0.000351207	0.000403698	0.000683397	6.57003e-05	0.000589279	0.00084105	0.00018356	9.21135e-05	7.95022e-05	0.000916366	0.000247262	0.00154392	0	0.000285411	8.84417e-05	0.000407015	128	72	125	37	13	31	38	20	22	11	59	36	14	12	66	78	20
P68040	Rack1	Receptor of activated protein C kinase 1	CONCLUSIVE	#N/A	FALSE	1051	0.000141015	0.000213153	0.00033272	0.000102335	0.0022311	0	4.34486e-05	0.000248038	0	2.64234e-05	5.23909e-05	6.57972e-05	0.000644438	5.62183e-05	0.000144067	0.000474506	0	0	0.00078302	0.00247891	0.00104993	0.00207012	0.000447877	0.00346892	0.00160869	0.00265351	14	14	46	6	163	0	4	17	0	3	6	4	9	7	11	30	0
Q6DFW4	Nop58	Nucleolar protein 58	CONCLUSIVE	#N/A	FALSE	1049	0.000256153	0	0.00347354	0	0	0	0.000167026	0	0	9.37637e-05	5.68057e-05	0	0	0.000137744	0.000116187	0	0	0	6.89711e-05	0	0.000508048	0	0.000813567	0	0	0	43	0	812	0	0	0	26	0	0	18	11	0	0	29	15	0	0
O09167	Rpl21	60S ribosomal protein L21	CONCLUSIVE	#N/A	FALSE	1046	0.00109758	0.000995443	0.00110345	0.000608255	0.00116611	0.00299647	0.00120516	0.000925034	0.0012915	0.00244306	0.000847696	0.000619213	0.00226985	0.00105018	0.00223156	0.000532732	0.00205387	0	0.00201346	0.000380456	0.000113464	0.000105165	0.000950738	0.00485836	0.000942457	0	55	33	77	18	43	21	56	32	11	140	49	19	16	66	86	17	77
P49817	Cav1	Caveolin-1	CONCLUSIVE	#N/A	FALSE	1036	0.00141711	0.000867666	0.000322033	0.000880868	0.000560659	0	0.0010446	0.000519682	0	0.00078429	0.00413643	0.000908131	0	0.000843862	0.00298552	0.000309851	0.00311692	0.00014438	0.000563725	6.21786e-05	0	0	0	0.000585826	0.000954972	0.000236282	79	32	25	29	23	0	54	20	0	50	266	31	0	59	128	11	130
Q8R2Y8	Ptrh2	Peptidyl-tRNA hydrolase 2 mitochondrial	CONCLUSIVE	#N/A	FALSE	1034	0.00234622	0.00093328	0.000633391	0.0012546	0.000455477	0.00163974	0.00186433	0.0018654	0.00207575	0.000817569	0.000244684	0.000950697	0.00163028	0.00052043	0.00110101	0.00138507	0.000141473	0.00241378	0.00107959	0.00134526	0.000434632	0.00133247	0	0.00199022	0.000696784	0.00267221	133	35	50	42	19	13	98	73	20	53	16	33	13	37	48	50	6
Q9JIK5	Ddx21	Nucleolar RNA helicase 2	CONCLUSIVE	#N/A	FALSE	1032	0.000142577	0	0.00147649	0	4.58885e-05	8.04826e-05	0.000627159	3.80449e-05	0.000220746	0.000180451	9.75789e-05	0	0	0.000224373	0.00018051	0	5.51652e-05	0	6.82649e-05	0	0.000106664	0	7.15009e-05	0	7.08781e-05	0	38	0	548	0	9	3	155	7	10	55	30	0	0	75	37	0	11
Q61598	Gdi2	Rab GDP dissociation inhibitor beta	CONCLUSIVE	#N/A	FALSE	1032	5.74018e-05	0.00186548	3.60677e-05	0.00166454	0.000273017	0.000974774	0.000100591	0.000644406	0.000802077	0.000112938	4.35414e-05	0.000855401	0.00102016	0.00015447	0	0.0012394	0	0.000673774	0	0.00101973	2.71974e-05	0.00129821	0	0.000958624	0.000184833	0.000708846	8	172	7	137	28	19	13	62	19	18	7	73	20	27	0	110	0
Q9CX30	Yif1b	Protein YIF1B	CONCLUSIVE	#N/A	TRUE	1032	0.000225869	0.000713871	0.00082573	0.000973555	0.000111614	0.000513864	0.000808235	0.000758469	0.000724842	8.97773e-05	0.000685321	0.000335333	0.000583885	0.00010642	0.000280342	0.00303094	0.000233287	0.00234134	0.00023774	0.00122778	0.000447533	0.00117225	0	0.000609629	1.76315e-05	0.00087903	22	46	112	56	8	7	73	51	12	10	77	20	8	13	21	188	17
Q8BKG3	Ptk7	Inactive tyrosine-protein kinase 7	CONCLUSIVE	#N/A	TRUE	1030	0.000369808	0.000477185	9.49968e-05	0.000488742	0.000118485	0.00058043	8.42994e-05	4.35515e-05	8.8444e-05	6.04686e-05	5.73406e-05	0	0.000149614	0.00012226	0.000218924	0.000750676	0	9.67973e-05	5.47019e-05	0.000401234	6.83776e-05	0.000586229	0	2.67789e-05	3.87245e-05	0.000118808	123	105	44	96	29	27	26	10	5	23	22	0	7	51	56	159	0
Q80UG5	Sept9	Septin-9	CONCLUSIVE	#N/A	FALSE	1025	9.31056e-05	0.000289749	9.43894e-05	0.000398779	0.00166713	0.000509079	1.77185e-05	0.000253869	0.000225555	0.000268192	4.27305e-05	0.000241492	0.000155736	0.000305681	2.1364e-05	0.000137604	0	0.000176327	0.000262702	0.000408161	0.000176457	0.000442545	0.000939323	0.000325205	0.000902925	0.00104604	17	35	24	43	224	13	3	32	7	56	9	27	4	70	3	16	0
Q6P9J9	Ano6	Anoctamin-6	CONCLUSIVE	#N/A	TRUE	1025	0.000602845	0.000264895	7.29895e-05	0.000249266	7.14437e-05	0.000200485	0.00024946	0.000289391	8.2483e-05	0.000208409	0.000118498	0.000211782	0.000298993	0.000170471	0.000537766	0.000330227	0.00015928	0.000197473	9.85518e-05	0.00013364	3.98557e-05	0.000104664	0	0.000270552	8.42672e-05	0.000369337	172	50	29	42	15	8	66	57	4	68	39	37	12	61	118	60	34
Q04736	Yes1	Tyrosine-protein kinase Yes	CONCLUSIVE	#N/A	FALSE	1024	0.000200667	0.000999179	8.05262e-05	0.000799513	0.000256651	0.0013504	0.000146388	0.000444564	0.000937539	0.000392232	7.67464e-05	0.000819272	0.00100696	0.000385883	6.90678e-05	0.00126044	0	0.00117177	4.88098e-05	0.000143206	2.23712e-05	0.000145144	0	0.000367975	0.000222984	0.000466449	34	112	19	80	32	32	23	52	27	76	15	85	24	82	9	136	0
P57716	Ncstn	Nicastrin	CONCLUSIVE	#N/A	TRUE	1022	0.000469024	0.00042265	5.82935e-05	0.000542198	5.51569e-05	0	0.000350167	0.000444225	7.95996e-05	0.000165631	0.00047306	0.00022095	0	8.63013e-05	0.000398755	0.000871067	0.000271257	0.000229893	0.000186484	0.000390812	3.41888e-05	0.000285192	0	0.000160673	4.25969e-05	0.000148511	104	62	18	71	9	0	72	68	3	42	121	30	0	24	68	123	45
P00397	Mtco1	Cytochrome c oxidase subunit 1	CONCLUSIVE	#N/A	TRUE	1019	4.34841e-05	0.000403764	0.000124904	0.000988775	9.28583e-05	0.000577418	0.000803884	0.000287948	0.000548215	0.000124937	0	0.00122752	0.000971532	0.000297185	0	0.00109253	0	0.00218331	0	0.000829008	0	0.000578338	0	0	0.000181357	0.000940991	7	43	28	94	11	13	120	32	15	23	0	121	22	60	0	112	0
Q9CZM2	Rpl15	60S ribosomal protein L15	CONCLUSIVE	#N/A	FALSE	1012	0.00059477	0.000851716	0.00349551	0.000583076	0.000744439	0.00134296	0.000742673	0.000181379	0	0.000930691	0.000176391	0.000408975	0.00589717	0.000349436	0.000651253	0.00105686	0.000899581	0.00113381	0.000362437	0.00192601	0.000148319	0.00173212	0	0.000743508	6.71984e-05	0.000927754	38	36	311	22	35	12	44	8	0	68	13	16	53	28	32	43	43
O08992	Sdcbp	Syntenin-1	CONCLUSIVE	#N/A	FALSE	1010	6.4073e-05	0.00188859	0	0.00184443	0.00033377	0	0.000184257	0.00146954	0.000125655	9.33804e-05	3.70299e-05	0.000261593	0.000531404	5.96027e-05	2.77708e-05	0.00201229	0	0.000630315	3.53259e-05	0.0050712	0.000121433	0.00268246	6.78341e-05	0.000697505	0.000100865	0.000140663	6	117	0	102	23	0	16	95	2	10	4	15	7	7	2	120	0
P20352	F3	Tissue factor	CONCLUSIVE	#N/A	TRUE	1010	0.000293232	0.00116556	0.000132581	0.00115858	0.000413239	0.00139777	0.000269374	0.00050342	0.00236416	0.000417861	5.64895e-05	0.000975488	0.002625	0.000528228	0.000466012	0.00187597	5.8065e-05	0.00390449	0.000395193	0.000847025	8.23323e-05	0.00091572	0	0.00112854	0.000335718	0.00164513	27	71	17	63	28	18	23	32	37	44	6	55	34	61	33	110	4
P55096	Abcd3	ATP-binding cassette sub-family D member 3	CONCLUSIVE	#N/A	TRUE	1008	0.000605647	0.0006152	9.74211e-05	0.000459447	5.26739e-05	0.000588944	0.000433679	0.00032285	0.000399085	0.000228789	0.000340223	0.00045102	0.000344439	0.000220206	0.000428404	0.0007228	7.77138e-05	0.000272986	6.41119e-05	0.000151154	0.000211203	7.65995e-05	0	0.000187005	5.82454e-05	0.000223374	125	84	28	56	8	17	83	46	14	54	81	57	10	57	68	95	12
P62301	Rps13	40S ribosomal protein S13	CONCLUSIVE	#N/A	FALSE	1007	0.000592075	0.00102281	0.00212585	0.000859344	0.0010632	0.00377984	0.000843724	0.000918908	0.00497629	0.00229283	0.00128317	0.000863316	0.00450964	0.000809289	0.000302445	0.00142781	0	0.000453857	0.0001399	0.00249209	0.000561059	0.00234009	0	0.00156949	0.000853375	0.00473503	28	32	140	24	37	25	37	30	40	124	70	25	30	48	11	43	0
P52480	Pkm	Pyruvate kinase PKM	CONCLUSIVE	#N/A	FALSE	1006	0.000342748	0.000699872	3.02262e-05	0.000661838	0.00029417	0.00103188	8.42994e-05	0.000365833	0.00159199	7.3614e-05	4.17022e-05	0.000363341	0.00218008	7.67122e-05	0.000437848	0.000547663	5.62608e-05	0.00011293	0.000397832	0.00104217	0.000410266	0.000823889	0.000152787	0.000535578	0.000211694	0.00209895	57	77	7	65	36	24	13	42	45	14	8	37	51	16	56	58	7
P24369	Ppib	Peptidyl-prolyl cis-trans isomerase B	CONCLUSIVE	#N/A	FALSE	1003	0.000679985	0.000603299	0.000498913	0.00117646	0.00162713	0.00116265	0.000302883	0.000749449	0.00113061	0.000439493	0.000371628	0.000700085	0.0007356	0.000483247	0.000518967	0.000603531	0	0.0003966	0.000978003	0.00161405	0.001765	0.00210329	0.00164325	0.00236993	0.00159932	0.00116828	46	27	47	47	81	11	19	35	13	34	29	29	7	41	27	26	0
Q9Z329		Inositol 1 4	CONCLUSIVE	#N/A	TRUE	1001	0.000226972	6.4328e-05	9.42278e-05	5.20453e-05	3.21289e-05	2.53575e-05	0.000183575	2.22611e-05	6.25951e-05	5.99557e-05	7.99345e-05	3.86111e-05	0	8.38889e-05	8.76154e-05	9.46729e-05	3.16015e-06	5.70892e-05	1.3687e-05	1.63907e-05	2.46448e-05	2.07656e-05	0	6.66845e-05	9.1356e-06	7.78567e-05	192	36	111	26	20	3	144	13	9	58	78	20	0	89	57	51	2
Q9ERS2	Ndufa13	NADH dehydrogenase [ubiquinone] 1 alpha subcomplex subunit 13	CONCLUSIVE	#N/A	TRUE	998	0.00150779	0.0018099	0.000302532	0.000863571	0.000753301	0.00206106	0.00184121	0.00244106	0.00182637	0.00162871	0.00192221	0.00137603	0.000788143	0.00187406	0.00207587	0.00128831	0.000177824	0	0.000550127	0.000614878	0.000462261	0.000778998	0.0064791	0.000131663	0.000342712	0.00102225	68	54	19	23	25	13	77	76	14	84	100	38	5	106	72	37	6
Q99LC3	Ndufa10	NADH dehydrogenase [ubiquinone] 1 alpha subcomplex subunit 10 mitochondrial	CONCLUSIVE	#N/A	FALSE	996	0	0.00106045	2.58352e-05	0.00143164	0.000452235	0.000900347	5.81967e-05	0.00144618	0	0.00039325	0	0.000381902	0.000767274	0.000365747	4.67802e-05	0.00185022	0	0.00284748	0.000416547	7.79422e-05	6.8185e-05	0.00052138	0.00282811	0.000507366	0.000463385	0.000710843	0	78	4	94	37	14	6	111	0	50	0	26	12	51	4	131	0
Q7TT50	Cdc42bpb	Serine/threonine-protein kinase MRCK beta	CONCLUSIVE	#N/A	FALSE	995	2.98234e-05	0.000216948	0.00010842	0.000385066	0.000167177	3.99829e-05	6.83435e-05	0.000199803	0.000131597	0.000143434	0	0.00018873	7.95045e-05	0.000211043	0	0.000225379	7.47422e-06	5.00091e-05	0	4.8458e-05	7.06529e-06	0.000137518	0	0.000105146	5.44177e-05	0.000122762	16	77	81	122	66	3	34	74	12	88	0	62	6	142	0	77	3
P47740	Aldh3a2	Fatty aldehyde dehydrogenase	CONCLUSIVE	#N/A	TRUE	991	0.000778452	0.000458706	0.000279504	0.00037981	0.000233087	0.00117925	0.000754112	0.000410914	0.000543382	0.000334587	0.000434643	0.00026934	0.000140693	0.000226184	0.000926421	0.000642283	0.000246896	0.000283192	0.000240055	0.000240107	0.000200047	5.7942e-05	8.38116e-05	0.000137103	0.000130287	0.000130346	118	46	59	34	26	25	106	43	14	58	76	25	3	43	108	62	28
Q01320	Top2a	DNA topoisomerase 2-alpha	CONCLUSIVE	#N/A	FALSE	990	6.68685e-05	0	0.00114794	0	2.27173e-05	0	9.91528e-05	0	0	5.48182e-05	5.43453e-06	0	0	6.66463e-05	2.98882e-05	0	0	0	0.000134795	0	3.56432e-05	0	0	0	1.61487e-05	0	32	0	765	0	8	0	44	0	0	30	3	0	0	40	11	0	0
P57780	Actn4	Alpha-actinin-4	CONCLUSIVE	#N/A	FALSE	989	3.85117e-05	0.000148179	0	2.9642e-05	0.000623257	0	0.000117042	9.63577e-05	0	4.89838e-05	3.64209e-05	0.000120069	0	7.53717e-05	0.000172989	0.000115453	1.40388e-05	0	0.000138979	7.28145e-05	0.00041139	0.000319799	6.67185e-05	0.000384594	0.00122354	0.000599514	11	28	0	5	131	0	31	19	0	16	12	21	0	27	38	21	3
P70333	Hnrnph2	Heterogeneous nuclear ribonucleoprotein H2	CONCLUSIVE	#N/A	FALSE	985	0.00038401	0	0.000229798	0	0	0	0	0	0	0	0	0	0	0	0.00129453	0	0	0	0.000623395	0	0.00908387	0	0	0	0.000116018	0	54	0	45	0	0	0	0	0	0	0	0	0	0	0	140	0	0
Q80V26	Impad1	Inositol monophosphatase 3	CONCLUSIVE	#N/A	TRUE	980	0.000582987	0.000989681	0.000161017	0.00113905	0.000121882	0	0.00030951	0.0019618	0	0.000760762	0.000116629	0.00232892	0	0.000486293	0.000489812	0.000577449	5.99407e-05	0.000842218	8.90093e-05	0.000404161	5.09951e-05	0.00018906	0.000170919	0.000159771	0.000215639	0	65	73	25	75	10	0	32	151	0	97	15	159	0	68	42	41	5
Q8BKE6	Cyp20a1	Cytochrome P450 20A1	CONCLUSIVE	#N/A	TRUE	979	0.000573629	0.000417869	0.00033748	0.000362788	1.87836e-05	0	0.00076021	0.000510571	0	0.000217564	0.000718958	0.000191873	0	0.00019287	0.000970536	0.000466666	0.000406455	0.000945659	0.000457248	0.000119781	0.000484638	4.85609e-05	0.000636569	0.00018467	5.9344e-05	0.000409658	83	40	68	31	2	0	102	51	0	36	120	17	0	35	108	43	44
Q9CVB6	Arpc2	Actin-related protein 2/3 complex subunit 2	CONCLUSIVE	#N/A	FALSE	979	0.000138362	0.000418287	6.87863e-05	0.000198246	0.00290714	0.000304403	0.000103299	9.25034e-05	0.000250473	0.00039089	9.22662e-05	5.21443e-05	0.000151324	0.000780739	0	8.35658e-05	0	0	7.04162e-05	0.00105144	8.06856e-05	0.0013648	0	9.47972e-05	0.00357334	0.00070097	13	26	9	11	201	4	9	6	4	42	10	3	2	92	0	5	0
Q7TMM9	Tubb2a	Tubulin beta-2A chain	CONCLUSIVE	#N/A	FALSE	978	0.00033006	0.000921895	0	0	0.000341271	0	0.000232133	0.000322203	0	0	0	0	0	0.000165912	0.00101694	0.00130701	0	0	0.000890093	0.000746144	0.0010607	0.000995716	0	0.00161901	0.00049905	0.00226831	46	85	0	0	35	0	30	31	0	0	0	0	0	29	109	116	0
Q9CRD0	Ociad1	OCIA domain-containing protein 1	CONCLUSIVE	#N/A	FALSE	978	0.000930745	0.000918382	0.000213507	0.00102881	0.000808075	0.0027729	0.000878252	0.0010299	0.0016732	0.000723452	0.000257748	0.000633331	0.00183794	0.000731814	0.000823624	0.00115707	0.000725696	0.0011792	0.000171052	0.000716942	4.89994e-05	0.00143058	0	0.000460553	0.000466199	0.00204331	72	47	23	47	46	30	63	55	22	64	23	30	20	71	49	57	42
Q9R0M6	Rab9a	Ras-related protein Rab-9A	CONCLUSIVE	#N/A	FALSE	978	0.000714845	0.00535465	0.000296591	0.00454594	0.00015111	0.000227167	0.000462533	0.000529248	0	0.000166691	5.50843e-05	0.000830158	0.000903424	0.000240656	0.000330487	0.00466472	0	0.000724535	0.000157648	0.0018171	9.03197e-05	0.0018975	0	0.000754605	2.72805e-05	0	45	223	26	169	7	2	27	23	0	12	4	32	8	19	16	187	0
Q8C1B7	Sept11	Septin-11	CONCLUSIVE	#N/A	FALSE	972	9.63078e-05	0.000515114	6.38388e-05	0.000790308	0.00177185	0	3.99455e-05	0.000826307	0.000305101	9.71719e-05	1.28445e-05	0.000580725	0.000157994	0.000129952	6.74296e-05	0.000430432	0	9.938e-05	0.000134787	0.000680503	4.21213e-05	0.00049451	0	0.000989763	0.00162212	0.00141495	13	46	12	63	176	0	5	77	7	15	2	48	3	22	7	37	0
P61358	Rpl27	60S ribosomal protein L27	CONCLUSIVE	#N/A	FALSE	970	0.000798243	0.000638787	0.00338874	7.95104e-05	0.00162713	0.00369313	0.00270907	0.00285672	0.00607766	0.002402	0.000915878	0.000421755	0.00484013	0.00172222	0.00036633	0	0	0	0.00128147	0	0.000222479	0.000494893	0	0	0.00082654	0.00154626	34	18	201	2	51	22	107	84	44	117	45	11	29	92	12	0	0
Q61656	Ddx5	Probable ATP-dependent RNA helicase DDX5	CONCLUSIVE	#N/A	FALSE	969	0.000452425	0	0.000332355	3.52229e-05	0.000226137	0.000297462	0.000431815	6.77957e-05	0.000122381	0.000236462	0.000369666	0	0	0.000257077	0.00056799	0	0.000284982	0	0.0006451	6.30901e-05	0.000936295	0.000100483	0.00188289	0	0.000129494	0.000239745	87	0	89	4	32	8	77	9	4	52	82	0	0	62	84	0	41
P14131	Rps16	40S ribosomal protein S16	CONCLUSIVE	#N/A	FALSE	966	0.00199014	0.000462804	0.000738118	0.00107394	0.00112933	0.00312743	0.00198108	0.00145725	0.0039887	0.00340404	0.000511888	0.00182148	0.000932816	0.00116832	0.000739351	0.000274737	0.000146157	0	0.00184481	0.000644358	0.00153358	0.000806743	0.00201435	0.000584367	0.00058214	0.000432105	91	14	47	29	38	20	84	46	31	178	27	51	6	67	26	8	5
O55131	Sept7	Septin-7	CONCLUSIVE	#N/A	FALSE	965	0.00015379	0.000642043	0.000147249	0.000868049	0.00116437	0.000314178	8.68724e-05	0.00101839	0.000172344	0.000204923	0.000126972	0.000597985	0.00130152	0.000233568	2.8567e-05	0.000344997	0	0.000196481	0.000121129	0.000913855	0.000138794	0.000218691	0	0.000587047	0.00113189	0.00135049	21	58	28	70	117	6	11	96	4	32	20	50	25	40	3	30	0
Q9R0Y5	Ak1	Adenylate kinase isoenzyme 1	CONCLUSIVE	#N/A	FALSE	965	0.000625428	0.00131855	0.000520034	0.00222957	0.00109594	0.00294204	0.000940697	0.00185961	0.00154932	0.00132408	0.000199752	0.00182774	0.00117003	0.00133856	0.000192606	0.000930423	0	0.00105978	0.000272228	0.00151184	6.23858e-05	0.000780604	0	0.000635239	0.000932741	0.000325192	38	53	44	80	49	25	53	78	16	92	14	68	10	102	9	36	0
Q8BGH2	Samm50	Sorting and assembly machinery component 50 homolog	CONCLUSIVE	#N/A	FALSE	958	0.000796541	0.000555704	0.000239554	0.000553352	0.0002868	0.000486786	0.000851649	0.000601568	0.000120163	0.000535792	0.000466249	0.000300191	0.000193591	0.000483122	0.000451468	0.000331412	0.000127396	3.65312e-05	0.000236472	4.71974e-05	0.000129028	0	8.64922e-05	0.000101063	0.00021045	8.96763e-05	117	54	49	48	31	10	116	61	3	90	79	27	4	89	51	31	14
Q9QZQ8	H2afy	Core histone macro-H2A.1	CONCLUSIVE	#N/A	FALSE	957	0.000472079	0	0.00365504	0	0.000104976	0	0.00085157	0	0	0.000270201	5.20858e-05	0	0	0.000328502	0.000412942	6.73918e-05	0	0	0.000411708	0	0.000422949	0	5.45226e-05	0	0.000132663	0	55	0	593	0	9	0	92	0	0	36	7	0	0	48	37	5	0
P11499	Hsp90ab1	Heat shock protein HSP 90-beta	CONCLUSIVE	#N/A	FALSE	954	0.000176407	0.000313315	6.9673e-05	0.000373391	0.000221745	0	4.75595e-05	0.000172486	0.000103787	8.4842e-05	4.2055e-05	0.00012964	0	7.38448e-05	0.000716806	0.000554027	5.30525e-05	3.54968e-05	0.000430375	0.00124589	0.000417916	0.0003796	0.000364187	0.000366619	0.00012118	0.00060996	40	47	22	50	37	0	10	27	4	22	11	18	0	21	125	80	9
P61027	Rab10	Ras-related protein Rab-10	CONCLUSIVE	#N/A	FALSE	952	0.000686489	0.0011342	0.000378325	0.000729906	6.50852e-05	0	0.000964125	0.00113317	0.00197248	0.00110287	0.00416582	0.00130361	0.00170239	0.000878331	6.22761e-05	0.000902511	0.000896234	0.000299829	0	5.5339e-05	0	0.00014022	0	0.00109017	0.000438671	0.000946309	43	47	33	27	3	0	56	49	21	79	301	50	15	69	3	36	42
P35762	Cd81	CD81 antigen	CONCLUSIVE	#N/A	TRUE	951	0.000487064	0.00106344	0.000398339	0.0028179	0.000569955	0.000677168	0.000437708	0.00231259	0.000795996	0.000331263	0.000258033	0.000883801	0.0014427	0.000215753	0.000985158	0.00220954	0	0.00170605	0.000201402	0.000867603	7.69249e-05	0.000808045	0	0.00100421	0.000487929	0.00187123	36	52	41	123	31	7	30	118	10	28	22	40	15	20	56	104	0
P62754	Rps6	40S ribosomal protein S6	CONCLUSIVE	#N/A	FALSE	948	0.000987385	0.00025198	0.000469625	0.000347419	0.000226535	0.000825189	0.00100948	0.000854449	0.000377219	0.00178289	0.00103383	0.000502595	0.00072927	0.000541896	0.00141726	0.0002215	0.000239956	0.000137615	0.000869598	0.000311143	0.000486058	0.000202727	0.00036655	0.00232234	0.000440433	0	77	13	51	16	13	9	73	46	5	159	93	24	8	53	85	11	14
Q71LX4	Tln2	Talin-2	CONCLUSIVE	#N/A	FALSE	946	9.41087e-05	0.000123962	4.3444e-05	0.000113825	0.000138848	1.92255e-05	5.07434e-05	3.89488e-05	0	0.000101102	1.28201e-05	1.31733e-05	0	0.000202599	6.64278e-05	5.70007e-05	0	0	9.56178e-05	5.35914e-05	7.8987e-05	5.1955e-05	0.000128099	0	8.88886e-05	3.54174e-05	70	61	45	50	76	2	35	20	0	86	11	6	0	189	38	27	0
Q9D6Z1	Nop56	Nucleolar protein 56	CONCLUSIVE	#N/A	FALSE	943	0.000627584	3.32854e-05	0.0018343	0	3.74053e-05	0	0.000433381	0	6.47776e-05	0.000346602	9.54478e-05	0	0	0.00032482	0.000214745	0	0	0	0.000300483	0	0.000271271	0	0.000174848	0	7.56329e-05	0	114	4	464	0	5	0	73	0	2	72	20	0	0	74	30	0	0
Q9EP72	Emc7	ER membrane protein complex subunit 7	CONCLUSIVE	#N/A	TRUE	943	0.00205357	0.000600795	0.000466186	0.000426255	0.000324076	0.00123151	0.000657228	0.000268682	0.000935377	0.00077622	0.000413475	0.000389459	0.00169533	0.000285224	0.00122313	0.0008738	0.00292192	0.000995285	0.00035062	0.000574056	0.00070307	0.000581824	0	0.000472019	0	0.000785319	155	30	49	19	18	13	46	14	12	67	36	18	18	27	71	42	165
Q8BRH0	Tmtc3	Transmembrane and TPR repeat-containing protein 3	CONCLUSIVE	#N/A	TRUE	940	0.000395651	0.000299026	0.000234272	0.000129291	0.000103759	7.44464e-05	0.000370529	0.000175958	0.000122514	0.000206371	0.000285825	0.000141696	0.000370085	0.000199243	0.000324919	8.71991e-05	8.35001e-05	0.000121049	8.61068e-05	7.21813e-05	0.000164441	3.6579e-05	0	0.000133953	4.76816e-05	0.000160004	114	57	94	22	22	3	99	35	6	68	95	25	15	72	72	16	18
P97333	Nrp1	Neuropilin-1	CONCLUSIVE	#N/A	TRUE	933	0.000176426	0.000522902	5.71356e-05	0.000228452	9.87208e-05	0	0.000160414	0.000105231	0	9.9825e-05	8.69682e-05	0.000977352	0.000221329	0.000118606	5.84752e-05	0.000689893	0.000240438	0.000482623	3.43308e-05	7.19467e-05	3.27813e-05	0.000139764	0.000230732	0.000174599	2.67337e-05	0.000250618	51	100	23	39	21	0	43	21	0	33	29	173	9	43	13	127	52
P21278	Gna11	Guanine nucleotide-binding protein subunit alpha-11	CONCLUSIVE	#N/A	FALSE	931	0.000266822	0.00252747	0.000172445	0.00103917	0.000193382	0.000826722	0.000201419	0.000682825	0.000889564	0.000303317	0.000138785	0.00050837	0.001391	0.00035458	0.000335377	0.00229049	0	0.000548832	0.000117687	0.000493272	0.000134851	3.12467e-05	0	0.000528118	0.000290207	0.000527192	30	188	27	69	16	13	21	53	17	39	18	35	22	50	29	164	0
P62717	Rpl18a	60S ribosomal protein L18a	CONCLUSIVE	#N/A	FALSE	930	0.00272128	0.000137113	0.00125066	0.0001536	0.000345149	0	0.000684748	0.000315353	0.000426943	0.00184023	0.00114809	0.000266647	0	0.000694333	0.00106152	0.000113953	0.00339483	0	0.000870201	0.000314426	0.00103149	0.00015934	0.00299627	0.00107724	0.000405023	0.000238967	150	5	96	5	14	0	35	12	4	116	73	9	0	48	45	4	140
Q6PIC6	Atp1a3	Sodium/potassium-transporting ATPase subunit alpha-3	CONCLUSIVE	#N/A	TRUE	922	0	0.000562205	0	0	0.00019275	0	0.000322916	0.000397226	0	0	0	0	0	0.000276454	0	0.000400918	0.00115015	0	0	0.000278607	0.000370373	0	0	0	0	0	0	118	0	0	45	0	95	87	0	0	0	0	0	110	0	81	273
Q6P5E4	Uggt1	UDP-glucose:glycoprotein glucosyltransferase 1	CONCLUSIVE	#N/A	FALSE	921	9.67568e-05	0.00017426	3.10447e-05	0.000198699	0.000134283	0.000191356	3.77409e-05	7.75335e-05	9.68949e-05	9.90097e-05	2.14158e-05	9.41354e-05	0.000117078	0.000111619	2.40913e-05	0.000284479	0	0.000254069	6.12907e-05	0.000210509	8.97374e-05	0.000151882	0.000281155	0.000116128	0.000167931	0.000203376	47	56	21	57	48	13	17	26	8	55	12	28	8	68	9	88	0
P27546	Map4	Microtubule-associated protein 4	CONCLUSIVE	#N/A	FALSE	921	8.23077e-05	0.000145864	0.00010802	0.000245104	0.000208273	0.000527632	0.000116307	0.000148005	0.00175331	0.000409504	0	8.80659e-05	0.000464059	0.000346241	6.27374e-05	1.78274e-05	0	0	0	2.45951e-05	0	1.49568e-05	0	7.58378e-05	0.000143787	0.000710316	29	34	53	51	54	26	38	36	105	165	0	19	23	153	17	4	0
Q9ER00	Stx12	Syntaxin-12	CONCLUSIVE	#N/A	TRUE	916	0.000419515	0.0012154	0.000125522	0.00116422	0.000158358	0.000333288	0.000414705	0.00124913	0	0.000519693	0.000353575	0.00243594	0.000248524	0.000520327	0.000787921	0.00107965	0.000669761	0.00143818	0.000192745	0.000787672	0.000176684	0.0004094	0.000185058	0.00128011	0.000190117	0.000383743	36	69	15	59	10	4	33	74	0	51	35	128	3	56	52	59	43
P53702	Hccs	Cytochrome c-type heme lyase	CONCLUSIVE	#N/A	FALSE	913	0.00062216	0.00078074	0.000101156	0.000218654	0.00098904	0.000503608	0.0009621	0.00103726	0.00117409	0.000349009	0.000305293	0.000249219	0.000417252	0.000449274	0.00129742	0.00167746	0.000611924	0.00141726	0.000291244	0.000305178	6.67436e-05	0.000762959	0	0.00156834	0.000503988	0.00123701	53	44	12	11	62	6	76	61	17	34	30	13	5	48	85	91	39
Q60766	Irgm1	Immunity-related GTPase family M protein 1	CONCLUSIVE	#N/A	FALSE	913	0.00024201	0.0024545	3.92424e-05	0.000449457	0.000286439	0.000893115	0.000159958	0.000384489	9.18606e-05	0.000307196	0.000162425	0.000267733	0.00022199	0.000292559	0.000121811	0.00300347	0	0.00144521	0	0.000338258	0.000162752	0.000137134	0	0.000370845	2.68136e-05	0.000102832	31	208	7	34	27	16	19	34	2	45	24	21	4	47	12	245	0
P55258	Rab8a	Ras-related protein Rab-8A	CONCLUSIVE	#N/A	FALSE	909	0.00033935	0.000582897	0.000587065	0.00109701	0	0.000441164	0.000299418	0.00075969	0	0.000795809	0.00172498	0.00209081	0	0.00060265	0.000882495	0.000581327	0.000742223	0	0.000306158	0.00227237	0.00333267	0.000650294	0.000930835	0.000778528	0.000211918	0	22	25	53	42	0	4	18	34	0	59	129	83	0	49	44	24	36
Q922Q1	Marc2	Mitochondrial amidoxime reducing component 2	CONCLUSIVE	#N/A	FALSE	907	0.000585693	0.00115662	0.000305265	0.000367912	0.000410794	0.000878086	0.000662174	0.00051999	0.000500206	0.000421289	0.00035214	0.000293119	0.000537243	0.000527255	0.000700145	0.000815879	8.8386e-05	0.000152069	0.00139062	0.000163725	0.000161133	0.000597385	0.000630075	0.000308512	0.000348795	0.000248865	62	81	45	23	32	13	65	38	9	51	43	19	8	70	57	55	7
P51655	Gpc4	Glypican-4	CONCLUSIVE	#N/A	FALSE	904	0.000361144	0.000303274	0.000177008	0.000320326	0.000148009	0.000327903	0.000414186	0.000606171	0.000505893	0.000245622	6.46029e-05	0.000187233	0.000570519	0.000223965	0.000275789	0.000630119	0	0.000492154	0.000180149	0.000596111	7.60502e-05	0.000946545	0	0.000544616	0.000216579	0.000302034	63	35	43	33	19	8	67	73	15	49	13	20	14	49	37	70	0
O35114	Scarb2	Lysosome membrane protein 2	CONCLUSIVE	#N/A	TRUE	898	0.000280554	0.00123184	9.59362e-06	0.000904888	3.63097e-05	0.00023881	0.00010085	0.000938581	0.000117901	0.000122664	0	0.000719984	0.000379892	8.5218e-05	0.000191084	0.00104894	0	0.000573493	0	0.00123876	0	0.00143153	0	0.000594962	2.86788e-05	0	42	122	2	80	4	5	14	97	3	21	0	66	8	16	22	100	0
Q9DC69	Ndufa9	NADH dehydrogenase [ubiquinone] 1 alpha subcomplex subunit 9 mitochondrial	CONCLUSIVE	#N/A	FALSE	894	0.000194797	0.00079373	0.000237194	0.000731411	0.00034528	0.000605577	0.000675874	0.00104281	0.000199316	0.000511016	0.000455213	0.00110651	0.000722499	0.000411934	0.000143163	0.000478786	6.79222e-05	0.00061352	0	0.000366969	0	0.000476077	0	0.000678919	0.000407254	0.000557801	23	62	39	51	30	10	74	85	4	69	62	80	12	61	13	36	6
Q9Z2X1	Hnrnpf	Heterogeneous nuclear ribonucleoprotein F	CONCLUSIVE	#N/A	FALSE	894	0.000223123	0	0.000138125	0	9.40991e-05	0	4.97827e-05	0	0	0	0	0	0	0	0.000630264	0	0.000380501	0	0.000865356	0	0.00952188	0	4.88733e-05	4.56854e-05	0	0	29	0	25	0	9	0	6	0	0	0	0	0	0	0	63	0	37
Q8C129	Lnpep	Leucyl-cystinyl aminopeptidase	CONCLUSIVE	#N/A	TRUE	893	0.000186906	0.000748679	3.35543e-05	0.000353414	0	0.000111367	0.000131014	0.000185007	0.000109964	9.26151e-05	0.000110719	0.000320497	0	0.000134125	0.000198473	0.000528299	4.16369e-05	0.000100291	4.12193e-05	0.000194361	4.72306e-05	9.84957e-05	0	0.000351443	2.13986e-05	0.000287227	60	159	15	67	0	5	39	41	6	34	41	63	0	54	49	108	10
P61021	Rab5b	Ras-related protein Rab-5B	CONCLUSIVE	#N/A	FALSE	893	0.000846509	0.000695898	0.000511898	0.000930457	0	0.000955684	0.000672645	0.00118318	0.000436872	0.000181809	0.0034117	7.27595e-05	0.000422298	0.000224985	0.000772417	0.000746262	0.00154831	0.000796889	0.000540404	0.000463303	0.00115399	0.000678271	0.000141505	0.000529101	0.000153025	0	57	31	48	37	0	9	42	55	5	14	265	3	4	19	40	32	78
P53690	Mmp14	Matrix metalloproteinase-14	CONCLUSIVE	#N/A	TRUE	892	0.000427924	0.000547323	7.48533e-05	0.00114265	0.000149107	0.000196136	0.000236653	0.00072318	9.68325e-05	0.000100745	0.000175972	0.000125433	7.80018e-05	0.000113734	0.000435148	0.000361831	0	0.000191349	4.53713e-05	0.00111249	2.07953e-05	0.000703507	0	0.00017917	7.5373e-05	0.000252927	78	66	19	123	20	5	40	91	3	21	37	14	2	26	61	42	0
Q8BM55	Tmem214	Transmembrane protein 214	CONCLUSIVE	#N/A	TRUE	888	0.00101785	0.000126456	0.00033709	8.65703e-05	0	0	0.000786898	0.000134648	0.000109377	9.75397e-05	0.000584219	9.10817e-05	0	7.78219e-05	0.000616415	0.000102177	1.24244e-05	9.97561e-05	8.4561e-05	0	7.92763e-05	0	0	2.75975e-05	1.19725e-05	0.00015305	219	18	101	11	0	0	157	20	4	24	145	12	0	21	102	14	2
O88587	Comt	Catechol O-methyltransferase	CONCLUSIVE	#N/A	TRUE	888	0.000650644	0.00218554	0.00095176	0.000510067	0.000147363	0.00172304	0.000987514	0.000314163	0	0.000358228	0.000574488	0.000452573	0	0.000393892	0.000736346	0.00272456	0	0.000840492	0.000577945	0.000438535	0.000342533	0.000148157	0	7.15451e-05	6.20761e-05	0.000476131	54	120	110	25	9	20	76	18	0	34	55	23	0	41	47	144	0
Q920L1	Fads1	Fatty acid desaturase 1	CONCLUSIVE	#N/A	TRUE	882	0.000564306	0.000755811	0.000446264	0.000568491	0.00022326	0.00163438	0.000585439	0.000341456	0.000672411	0.000231111	0.000161001	0.000244973	0.000761696	0.000125301	0.000390096	0.00068423	7.63809e-05	0.000804911	0.000153592	0.000544724	5.41514e-05	0.000639928	0	0.000212074	4.29348e-05	0.000752719	79	70	87	47	23	32	76	33	16	37	26	21	15	22	42	61	8
Q64310	Surf4	Surfeit locus protein 4	CONCLUSIVE	#N/A	TRUE	879	0.000344224	0.00104063	0.000247187	0.000241191	8.06508e-05	0.00280074	0.000844826	0.000257909	0.000838015	0.000103795	0.00393075	0.000193845	0.000253143	0.000160893	0.000169774	0.00111835	0	0.00114645	0	0.000596591	0.000404928	4.1701e-05	0	0.0011277	0.000101922	0	29	58	29	12	5	33	66	15	12	10	382	10	3	17	11	60	0
Q9CXY9	Pigk	GPI-anchor transamidase	CONCLUSIVE	#N/A	TRUE	877	0.000468842	0.000635373	0.00112032	0.000136879	8.78787e-05	0	0.00133374	0	0	0.000226193	0.000399431	0.000158413	0	0.000148242	0.000735751	0.00115511	0.000367353	0.000585562	0.000133702	0.000168118	0.000214481	0.000113596	5.13479e-05	0	5.5528e-05	0.000159715	58	52	193	10	8	0	153	0	0	32	57	12	0	23	70	91	34
P80318	Cct3	T-complex protein 1 subunit gamma	CONCLUSIVE	#N/A	FALSE	873	0	0.000141692	2.10356e-05	7.93645e-05	0.000859841	0	0	0.000254597	0.000620438	0.000256154	3.55521e-05	0.000124381	0.00062473	0.000467135	1.52357e-05	2.75997e-05	0	0	5.81418e-05	0.000253849	2.22071e-05	0.00022641	0	0.000487032	0.00202231	0.000501611	0	16	5	8	108	0	0	30	18	50	7	13	15	100	2	3	0
Q9CZE3	Rab32	Ras-related protein Rab-32	CONCLUSIVE	#N/A	FALSE	870	0.00156069	0.000995578	0.000719737	0.00150321	0.000311319	0.000614266	0.000524988	0.000767405	0.00033696	0.000187808	0.0005958	0.000467662	0.000508936	0.000353913	0.00182453	0.00130408	0.000861211	0.000614641	0.00063943	0.000645208	0.000434183	0.00143364	0.000272858	0.00025506	0.000110651	0.000282903	109	46	70	62	16	6	34	37	4	15	48	20	5	31	98	58	45
P62814	Atp6v1b2	V-type proton ATPase subunit B brain isoform	CONCLUSIVE	#N/A	FALSE	869	0	0.000566699	0	0.000603097	5.09473e-05	0	2.02151e-05	0.000271536	0	0	0	0.000102044	0	0	0	0.00104008	0	0.000201172	3.10052e-05	0.00284817	2.36846e-05	0.00289769	0	0.000760604	2.14614e-05	0.000329223	0	60	0	57	6	0	3	30	0	0	0	10	0	0	0	106	0
Q9DCJ5	Ndufa8	NADH dehydrogenase [ubiquinone] 1 alpha subcomplex subunit 8	CONCLUSIVE	#N/A	FALSE	868	0.000241329	0.000785691	0	0	0.00184156	0.000265468	0.000720692	0	0.00054609	0.000292194	0	0	0	0.000547662	0.000506898	0.00291509	0.000248127	0.00642492	0.000399162	0.00321738	0.00197023	0.0031957	0.000294802	0.00440917	0.000510082	0.00146715	13	28	0	0	73	2	36	0	5	18	0	0	0	37	21	100	10
P22315	Fech	Ferrochelatase mitochondrial	CONCLUSIVE	#N/A	FALSE	860	0.000220467	0.000540096	0	0.000913991	0.000371915	0.000924081	0.000262347	0.00090301	0.000894548	0.000611597	0.000105447	0.000571104	0.000702573	0.000430376	6.91956e-05	7.16278e-05	0	0.000101983	6.28716e-05	0.000935492	5.76326e-05	0.000600941	0	0.00101568	0.000548339	0.000801108	29	47	0	71	36	17	32	82	20	92	16	46	13	71	7	6	0
P01027	C3	Complement C3	CONCLUSIVE	#N/A	FALSE	855	0.000264961	0.000310537	3.4469e-05	0.000175564	7.30561e-05	0.00016474	1.44938e-05	1.94685e-05	0	2.35051e-05	0	1.56778e-05	6.82457e-05	8.41995e-05	8.48822e-05	0.000304515	0	2.06051e-05	6.98658e-05	0.000206315	9.82492e-05	0.000377741	0	4.5603e-05	3.29729e-05	0.000101162	138	107	25	54	28	12	7	7	0	14	0	5	5	55	34	101	0
Q8BU14	Sec62	Translocation protein SEC62	CONCLUSIVE	#N/A	TRUE	855	0.0008183	0.000776103	9.21759e-05	0.000353202	0	0	0.000917061	0.000267284	0	0.000364794	0.00209338	0.000799196	0	0.000115141	0.000292082	0.000151174	9.65076e-05	0	0	0	0.000121637	4.22773e-05	0	0.000238184	0.000110219	0	102	64	16	26	0	0	106	23	0	52	301	61	0	18	28	12	9
Q501J6	Ddx17	Probable ATP-dependent RNA helicase DDX17	CONCLUSIVE	#N/A	FALSE	850	0.000471578	0	0.000158738	3.3272e-05	0.000120157	0	0.000397304	4.98095e-05	0	0.00013316	0.000417327	0	0	0.000160587	0.000402399	0	0.000308593	0	0.000625621	0	0.000837889	9.49179e-05	0.00182542	2.91684e-05	0.00010545	9.70574e-05	96	0	45	4	18	0	75	7	0	31	98	0	0	41	63	0	47
P62835	Rap1a	Ras-related protein Rap-1A	CONCLUSIVE	#N/A	FALSE	850	0.000919715	0.000891833	0.000610603	0.00135168	0.000353724	0	0.00177779	0.00160876	0	0	0.000676953	0.000368411	0	0.00448298	0.000225638	0.000599494	0	0	0.000287023	0.000210529	0.000263105	6.0965e-05	0.000440922	0.000824324	0.000432115	0	53	34	49	46	15	0	95	64	0	0	45	13	0	324	10	22	0
Q8BRG8	Tmem209	Transmembrane protein 209	CONCLUSIVE	#N/A	TRUE	841	0.0010131	0	0.000576284	2.89129e-05	1.54689e-05	0	0.000705847	8.24451e-05	0.000100457	3.98157e-05	0.000523006	0	0	2.26906e-05	0.00111749	0.000169813	0.000380373	3.05403e-05	0.000169451	0	0.000226524	0	0.000126539	0	0	7.497e-05	178	0	141	3	2	0	115	10	3	8	106	0	0	5	151	19	50
Q99JY9	Actr3	Actin-related protein 3	CONCLUSIVE	#N/A	FALSE	840	6.11095e-05	0.000369484	6.58242e-05	0.000388041	0.00171277	0	4.11879e-05	0.00026556	0	0.000120233	6.62198e-05	0.000162171	0	0.000170538	9.93239e-05	0.000191921	0	0.000430377	0.00050538	0.000569277	0.000260588	0.000550144	0.000339658	0.000476254	0.00151515	0.00201235	8	32	12	30	165	0	5	24	0	18	10	13	0	28	10	16	0
Q91W90	Txndc5	Thioredoxin domain-containing protein 5	CONCLUSIVE	#N/A	FALSE	839	0.000199082	0.000405093	0	0.000376006	0.000260133	0.000164246	1.65146e-05	0.000122007	0.000450492	0.000133912	4.6465e-05	0.000525194	0.000217732	0.000122105	4.9781e-05	0.000925837	0	0.000472496	0.00060791	0.00278686	0.000232189	0.00201755	0.000218875	0.000522863	0.000256417	0.000252147	26	35	0	29	25	3	2	11	10	20	7	42	4	20	5	77	0
Q62159	Rhoc	Rho-related GTP-binding protein RhoC	CONCLUSIVE	#N/A	FALSE	836	0.000512861	0.00272579	0	0.00204502	0.000202337	0.00165608	0	0.000742903	0.00525605	0.000115734	0.000329864	0.00178317	0.00752697	0.000395734	0	0.00239007	0.000530708	0.0029295	0.000218911	0.00169171	0	0.00113338	0.000157635	0	0.000468787	0	31	109	0	73	9	14	0	31	54	8	23	66	64	30	0	92	24
Q9CZX8	Rps19	40S ribosomal protein S19	CONCLUSIVE	#N/A	FALSE	836	0.00184972	0.000266284	0.000379511	0.00156608	0.000269318	0.00047235	0.00121109	0.00149919	0.000518221	0.00173301	0.00110719	0.000107885	0	0.000965681	0.000229061	0.000138316	0	0	0.00626462	0.000381648	0.00204496	0.000154725	0.00153867	0.00163444	0.0011534	0.000435085	84	8	24	42	9	3	51	47	4	90	58	3	0	55	8	4	0
O08756	Hsd17b10	3-hydroxyacyl-CoA dehydrogenase type-2	CONCLUSIVE	#N/A	FALSE	835	0.000195738	0.000943088	0	0.000932191	0.000964225	0.00104967	0.000131927	0.00122275	0	0.000780925	0.000106053	0.00201784	0.000608773	0.000751086	0.000174978	0.000441842	9.81099e-05	0.0016411	0.000121407	0.000402851	0.000370968	0.000279365	0.000427407	0.000980661	0.00107147	0.00177257	16	51	0	45	58	12	10	69	0	73	10	101	7	77	11	23	6
Q8BNI4	Derl2	Derlin-2	CONCLUSIVE	#N/A	TRUE	835	0.00303266	0.000181747	0.000124717	0.000158355	0.000127084	0.000668668	0.000259328	0.000270931	0.000235801	9.34585e-05	0.000382191	0.000239995	0.000569837	0.000138479	0.00361323	0.000125873	0.00333923	0.00021506	0.000243069	4.63088e-05	7.59593e-05	0.000469354	0	0	0.000114715	0.000527927	227	9	13	7	7	7	18	14	3	8	33	11	6	13	208	6	187
Q8R1A4	Dock7	Dedicator of cytokinesis protein 7	CONCLUSIVE	#N/A	FALSE	834	3.89753e-05	0.000142752	8.93468e-05	6.09206e-05	0.0001263	3.21553e-05	6.62796e-05	0.000136801	4.40974e-05	8.12716e-05	2.20919e-05	4.89618e-05	2.13132e-05	9.80107e-05	3.11868e-05	0.000122406	1.00183e-05	0.000100546	1.48767e-05	4.67653e-05	1.98873e-05	5.79311e-05	7.61781e-05	9.34621e-05	9.91129e-05	0.000157965	26	63	83	24	62	3	41	63	5	62	17	20	2	82	16	52	5
Q9DCW4	Etfb	Electron transfer flavoprotein subunit beta	CONCLUSIVE	#N/A	FALSE	832	7.51288e-05	0.000794935	6.29417e-05	0.0015266	0.000340315	0.000895304	0.000108025	0.00101572	0.00103136	0.000306581	4.34194e-05	0.00102244	0.000801125	0.000339452	4.8844e-05	0.000393251	0	0.00154534	0.000724873	0.00227866	0.00132894	0.00248546	0.00071585	0.00148702	0.000290297	0.000742204	6	42	7	72	20	10	8	56	14	28	4	50	9	34	3	20	0
Q9R099	Tbl2	Transducin beta-like protein 2	CONCLUSIVE	#N/A	FALSE	832	0.00105469	0.000338502	0.000306063	0.000122324	7.85342e-05	0.000413217	0.000467417	0.000177891	0.000297508	0.000366381	0.000914312	0.000412907	0.000256771	0.000264957	0.000789018	0.000238219	0	0.000116288	0.000334557	0.000100161	0.00027382	8.88269e-05	0.000206495	8.57894e-05	5.58263e-05	0	146	31	59	10	8	8	60	17	7	58	146	35	5	46	84	21	0
Q3TN34	Micall2	MICAL-like protein 2	CONCLUSIVE	#N/A	FALSE	831	2.53159e-05	9.56668e-05	7.04452e-05	7.50188e-05	0.000361226	0.000226266	0.000187693	0.00012835	0.000242033	0.000509159	5.48659e-05	2.58396e-05	0.00011248	0.000456695	0	8.94461e-05	0	3.39606e-05	5.75752e-05	1.09691e-05	2.99872e-05	5.55875e-05	0	0.000122137	0.000298896	0	8	20	31	14	84	10	55	28	13	184	20	5	5	181	0	18	0
Q8K0C4	Cyp51a1	Lanosterol 14-alpha demethylase	CONCLUSIVE	#N/A	TRUE	826	0.000272958	0.000623689	0.000505983	0.000644935	6.90101e-05	0.000181553	0.000581871	0.000156318	0	0.000277542	0.000291657	0.000352466	0.000270758	9.61667e-05	0.00031365	0.00102671	0.000186662	0.000221402	6.29966e-05	0.000385063	9.62453e-05	0.000178411	0.00014113	0.000226156	1.6352e-05	0.000334459	43	65	111	60	8	4	85	17	0	50	53	34	6	19	38	103	22
Q9WV32	Arpc1b	Actin-related protein 2/3 complex subunit 1B	CONCLUSIVE	#N/A	FALSE	826	0.000102999	0.000454096	0.000141764	0.000232547	0.00155131	0.00110469	0.000249917	0.000149199	0.000656482	0.000547907	2.97633e-05	8.41037e-05	0.000366105	0.00070491	4.46424e-05	9.43485e-05	0	0	0	0.000148761	0	0.000241238	0	0.00081546	0.00187939	0.00118713	12	35	23	16	133	18	27	12	13	73	4	6	6	103	4	7	0
Q923B6	Steap4	Metalloreductase STEAP4	CONCLUSIVE	#N/A	TRUE	822	0.000930718	0.00113985	0.000273194	0.00118487	0.000360046	0.00102007	0	4.92039e-05	0	2.37623e-05	0	0	0	0.000184171	0.000839181	0.00102413	0	0	0.00013484	0.000400325	0.000309009	0.000417675	0	0	9.33342e-05	0	137	111	56	103	39	21	0	5	0	4	0	0	0	34	95	96	0
Q925I1	Atad3	ATPase family AAA domain-containing protein 3	CONCLUSIVE	#N/A	TRUE	820	0.000383589	0.000318493	7.37134e-05	0.000210413	0.000271647	0.000386298	0.000361227	0.000594777	0.00015893	0.000335427	0.000187343	0.000149992	0.00115221	0.00021108	0.000365297	0.000229064	7.22129e-05	0.000608791	4.46804e-05	0.000234091	4.09572e-05	0.000446045	0	0.000160401	0.000139172	0.000676062	71	39	19	23	37	10	62	76	5	71	40	17	30	49	52	27	10
Q62465	Vat1	Synaptic vesicle membrane protein VAT-1 homolog	CONCLUSIVE	#N/A	FALSE	818	0.000173018	0.00159295	6.77697e-05	0.000998776	5.34361e-05	0	0.000118735	0.000398722	0	2.75081e-05	9.54478e-05	0.000359616	0.000279538	3.7624e-05	0.000153389	0.00124731	8.40942e-05	0.000843996	0.000195119	0.00109042	0.00011924	0.00200314	0.000324718	0.000537029	4.72706e-05	0.000466162	22	134	12	75	5	0	14	35	0	4	14	28	5	6	15	101	8
D3Z7P3	Gls	Glutaminase kidney isoform mitochondrial	CONCLUSIVE	#N/A	FALSE	817	1.89494e-05	0.000257789	2.04114e-05	0.000320873	0.000366949	0.000101618	3.57613e-05	0.000370563	8.3615e-05	0.000248553	1.23204e-05	0.000618923	0	0.000203973	3.07993e-05	0.000141343	3.79921e-05	0.00153791	0.000109699	0.000418737	4.48918e-05	0.000873772	0.000105324	0.000323492	0.000178983	0.000312004	4	36	6	40	57	3	7	54	3	60	3	80	0	54	5	19	6
Q9DBG3	Ap2b1	AP-2 complex subunit beta	CONCLUSIVE	#N/A	FALSE	815	3.74842e-05	0.000360563	6.3623e-05	0.000138486	0.000254691	0.000170557	3.67482e-05	0.000157957	6.01457e-05	8.34344e-05	0	0.000161386	9.68987e-05	0.000144004	0	0.000246149	0	3.65702e-05	3.38178e-05	0.000649657	0	0.00113133	0	0.000141639	0.000239935	0.000269316	11	70	26	24	55	7	10	32	3	28	0	29	4	53	0	46	0
Q8C522	Endod1	Endonuclease domain-containing 1 protein	CONCLUSIVE	#N/A	FALSE	814	0.000573588	0.00071288	0.00025629	0.000248212	4.33035e-05	0.00132151	0.000185567	9.23188e-05	0.00134986	0.000150471	0.000143648	0.000301833	0.000362452	0.000325223	0.000364624	0.000980772	0.000204445	0.000427473	0.000126496	0.000187777	0.00018118	0.000358246	0	0.000567648	5.47244e-05	0.000125923	90	74	56	23	5	29	27	10	36	27	26	29	8	64	44	98	24
Q9CQD1	Rab5a	Ras-related protein Rab-5A	CONCLUSIVE	#N/A	FALSE	806	0.000787105	0.00080814	0.000597214	0.0010059	0	0.000212374	0.00110506	0.000946547	0	0.000155837	0.0030641	0.000194025	0.000211149	0.000153937	0.00094621	0.000769583	0.00160786	0.000398444	0.00051584	0.000360347	0	0.000260874	0.000141505	0.000176367	0.000102017	0	53	36	56	40	0	2	69	44	0	12	238	8	2	13	49	33	81
Q91ZW3	Smarca5	SWI/SNF-related matrix-associated actin-dependent regulator of chromatin subfamily A member 5	CONCLUSIVE	#N/A	FALSE	805	0.000167092	0	0.00119334	0	2.06423e-05	0	0.000291583	0	0	5.57883e-05	6.32081e-05	0	0	6.78257e-05	2.37016e-05	0	0	0	2.51247e-05	0	5.75778e-05	0	0.000115789	0	7.82596e-06	0	55	0	547	0	5	0	89	0	0	21	24	0	0	28	6	0	0
P17427	Ap2a2	AP-2 complex subunit alpha-2	CONCLUSIVE	#N/A	FALSE	801	3.06362e-05	0.000226398	0.000109999	0.000288204	0.00048571	7.30178e-05	5.13926e-05	0.000325438	0	0.000133948	0	0.0001223	9.67954e-05	0.00016285	1.77046e-05	0.000144325	0	8.21951e-05	3.37818e-05	0.000253686	2.58056e-05	0.000227221	0	0.000353721	0.00046182	0.000224191	9	44	45	50	105	3	14	66	0	45	0	22	4	60	4	27	0
P63001	Rac1	Ras-related C3 botulinum toxin substrate 1	CONCLUSIVE	#N/A	FALSE	801	0.000482272	0.000904948	0.000632929	0.00101376	0.00070057	0.00142689	0.000412479	0.000602236	0.00088057	0.000479888	0.000533414	0.000787596	0.00248265	0.000251937	0.00123255	0.00117514	0.000400104	0.00303399	0.00104524	0.00129701	0.000661874	0.00119771	0.000211275	0.00103684	0.000485508	0.00175242	29	36	53	36	31	12	23	25	9	33	37	29	21	19	57	45	18
O35598	Adam10	Disintegrin and metalloproteinase domain-containing protein 10	CONCLUSIVE	#N/A	TRUE	798	0.00057124	0.000128876	0.000174491	0.000389803	0	0	0.000363179	0.000364333	0	0.000216209	0.000262386	0.000125313	0	0.000156356	0.000388013	0.00012719	3.41878e-05	0.000526117	8.46123e-05	0.000125603	5.65553e-05	5.24185e-05	0	6.32825e-05	2.56233e-05	0.000168457	134	20	57	54	0	0	79	59	0	58	71	18	0	46	70	19	6
P62889	Rpl30	60S ribosomal protein L30	CONCLUSIVE	#N/A	FALSE	796	0.00155484	0.000797403	0.000438637	0.000470149	0.00128284	0.000794095	0.00299418	0.000844597	0	0.0034476	0.0008665	0.000272057	0.00296068	0.00349783	0.000469327	0	0	0	0.00234211	0.000769934	0.000894558	0.000146316	0.00194006	0.000989189	0.000929792	0	56	19	22	10	34	4	100	21	0	142	36	6	15	158	13	0	0
Q9R112	Sqrdl	Sulfide:quinone oxidoreductase mitochondrial	CONCLUSIVE	#N/A	FALSE	794	0.000319297	0.00125486	7.64292e-05	0.000756939	0.000404975	0.00101468	0.00021425	0.000575577	0.000250473	0.000384686	4.92087e-05	0.000428742	0.000151324	0.00057141	0.000239878	0.000289695	0	3.80736e-05	0.000222985	0.000295141	0.000147924	0.000236815	0.000428184	0.000231727	0.00020715	0	45	117	15	63	42	20	28	56	6	62	8	37	3	101	26	26	0
Q9D7B7	Gpx8	Probable glutathione peroxidase 8	CONCLUSIVE	#N/A	TRUE	793	0.000824979	0.000877526	0.000746008	0.00090543	0.000415217	0.000327707	0.00060958	0.00037621	0	0.000253825	0.000609222	0.000374241	0.000543027	0.000243626	0.000516484	0.000431823	0.00385938	0.000573836	0.00128872	0.000741384	0.000926533	0.000697743	0.000679315	0.000226788	0.000118063	0.000402471	54	38	68	35	20	3	37	17	0	19	46	15	5	20	26	18	189
Q9D7S7	Rpl22l1	60S ribosomal protein L22-like 1	CONCLUSIVE	#N/A	FALSE	793	0.000392579	0.000237363	0.000281911	0.000221586	0.000604617	0	0.000423357	0.000758225	0	0.00121295	0	0	0.00204659	0.000521698	0.000238215	0	0	0	0	0	0.00143845	0	0	0.000854729	0.0125848	0.000689479	15	6	15	5	17	0	15	20	0	53	0	0	11	25	7	0	0
Q61469	Plpp1	Phospholipid phosphatase 1	CONCLUSIVE	#N/A	TRUE	792	0.000270782	0.00127908	0	0.00110809	0	0.000161344	0.000644859	0.000114404	0.000464659	0.000532763	0.000127151	0.000994979	0.000481241	0.00118748	0.000909568	0.00228551	0.000331771	0.000332976	0.000429216	5.86632e-05	8.55325e-05	9.90951e-05	7.16693e-05	0.000100492	0.000319703	0.000743078	24	75	0	58	0	2	53	7	7	54	13	54	6	132	62	129	22
Q99KI3	Emc3	ER membrane protein complex subunit 3	CONCLUSIVE	#N/A	TRUE	790	0.00111326	0.000758168	0.000606163	0.000393592	0.000332491	0.000612305	0.00155674	0.000478466	0.0002879	0.000727437	0.000466634	0.000319658	0	0.000487718	0.000954423	0.000614737	0.000441495	0.00124724	0.000424926	4.24054e-05	0.00020867	0.000150427	0.000349697	0.000217925	2.10091e-05	0.000241714	91	41	69	19	20	7	118	27	4	68	44	16	0	50	60	32	27
P01942	Hba	Hemoglobin subunit alpha	CONCLUSIVE	#N/A	FALSE	790	0.000697058	0.000135955	0.000177617	0	0.000152782	0	0.000921448	0	0	9.83125e-05	0	0	0	8.96439e-05	0.00324537	0	0	0	0.0116038	0	0.0110801	0	0	0	0.000154462	0	31	4	11	0	5	0	38	0	0	5	0	0	0	5	111	0	0
Q6ZWN5	Rps9	40S ribosomal protein S9	CONCLUSIVE	#N/A	FALSE	789	0.000641886	0.000621957	0.000815507	0.000585262	0.000603883	0.000588408	0.00070996	0.00119205	0.000580995	0.00178462	0.00104156	0.000295663	0.00210605	0.00110234	0.000877429	0.000335986	0.000241988	0	0.00111613	0.000228202	0.00127891	0.000202379	0.000156823	0.000244323	0.000381576	0	39	25	69	21	27	5	40	50	6	124	73	11	18	84	41	13	11
Q60634	Flot2	Flotillin-2	CONCLUSIVE	#N/A	FALSE	788	0.000634118	0.000405958	0.00020893	0.000315812	0.000162206	0	0.000490751	0.000313388	8.77827e-05	0.000260941	0.000355699	0.000182749	0	0.000261727	0.000649922	0.000515453	0.000119657	0.000820628	0.000456554	0.000181015	0.00036761	0.00036693	0.000852999	0.000132893	0.00015374	0.0002948	85	36	39	25	16	0	61	29	2	40	55	15	0	44	67	44	12
Q8BWS5	Gprin3	G protein-regulated inducer of neurite outgrowth 3	CONCLUSIVE	#N/A	FALSE	786	0.000347335	0.000518695	4.80813e-05	0.00038265	9.66753e-05	0.000149608	7.67184e-05	0.000612244	0.000246206	0.00021956	0	0.000519393	0.000118996	0.000226894	0	0.000453424	0	0.000235777	0	0.000137804	0	0.000220529	0	0.000285758	6.10862e-05	0.000385855	83	82	16	54	17	5	17	101	10	60	0	76	4	68	0	69	0
Q8BTI8	Srrm2	Serine/arginine repetitive matrix protein 2	CONCLUSIVE	#N/A	FALSE	784	6.37886e-05	0	0.000339308	6.00079e-06	1.44473e-05	0	8.28024e-05	6.8445e-06	0	1.23954e-05	2.3553e-05	0	0	2.16631e-05	6.45109e-05	1.85496e-05	7.89453e-06	0	5.27536e-05	0	0.0002194	0	7.50367e-06	0	7.10021e-06	0	54	0	400	3	9	0	65	4	0	12	23	0	0	23	42	10	5
Q99LR1	Abhd12	Monoacylglycerol lipase ABHD12	CONCLUSIVE	#N/A	TRUE	783	0.00113118	0.000703343	0.00051849	0.000502634	0.00010902	0.000286812	0.000882455	0.000290526	0	0.000357778	0.000333828	0.000104813	0	0.000243075	0.00062589	0.000403132	0.000160846	0.000193716	0.000185771	2.78085e-05	3.04092e-05	0	0	0.000404913	8.95528e-05	0.000317022	141	58	90	37	10	5	102	25	0	51	48	8	0	38	60	32	15
Q8JZQ2	Afg3l2	AFG3-like protein 2	CONCLUSIVE	#N/A	TRUE	782	0.000362295	0.000427274	3.71663e-05	0.000148314	0.000135256	0.000227733	0.000218963	0.000207614	0.00035135	0.000215846	0.000231241	0.000448623	0.00011321	0.000257128	0.000155302	0.000562663	0	6.4089e-05	1.97552e-05	1.38002e-05	3.01817e-05	1.3987e-05	0	8.27407e-05	5.46971e-05	0.000183546	91	71	13	22	25	8	51	36	15	62	67	69	4	81	30	90	0
Q31125	Slc39a7	Zinc transporter SLC39A7	CONCLUSIVE	#N/A	TRUE	782	0.000154282	0.000405579	0.00011079	5.67932e-05	0.000446663	0.00052759	7.23383e-05	7.7734e-05	0.000236792	0.000217031	0.00107579	0.000339595	0.000429174	0.000112319	0.000497162	0.000379206	8.06933e-05	0.000575903	0.000166425	0.000523163	0.000889915	0.000282796	8.52202e-05	0.000219069	6.91183e-05	0.000397609	23	40	23	5	49	11	10	8	6	37	185	31	9	21	57	36	9
P29341	Pabpc1	Polyadenylate-binding protein 1	CONCLUSIVE	#N/A	FALSE	781	0.000140571	0.000242837	6.12876e-05	0.000144519	0.000266072	0.000430759	0.000221974	0.000225441	0.000886108	0.000689238	3.04653e-05	0.000147578	0.001035	0.000484359	3.26395e-05	0.000173438	0	0.000309797	1.66076e-05	0.000121815	1.90296e-05	0.000158739	6.37812e-05	0.00034282	0.00031038	0.000562098	28	32	17	17	39	12	41	31	30	157	7	18	29	121	5	22	0
Q8BFR5	Tufm	Elongation factor Tu mitochondrial	CONCLUSIVE	#N/A	FALSE	780	9.18333e-05	0.000640671	2.02909e-05	0.000370814	0.000508778	0.000404075	9.14152e-05	0.000777684	0.000290926	0.000413869	0	0.000484526	0.000351526	0.000343582	0.000165335	0.000232949	0.000103862	0.000246383	0.00025705	0.000379537	0.000174045	0.000632849	0.000830143	0.000461403	0.000551978	0.000418721	13	60	4	31	53	8	12	76	7	67	0	42	7	61	18	21	11
P62984	Uba52	Ubiquitin-60S ribosomal protein L40	CONCLUSIVE	#N/A	FALSE	778	0	0.00143283	0	0	0.00108475	0.00178361	0	0.00166217	0	0.00176686	0.00110287	0.000407377	0	0.00218787	0.00343816	0.00101846	0.00223392	0.000468484	0.00449729	0	0.00170196	0	0.000713054	0	0.000856779	0	0	38	0	0	32	10	0	46	0	81	51	10	0	110	106	26	67
Q8VBT0	Tmx1	Thioredoxin-related transmembrane protein 1	CONCLUSIVE	#N/A	TRUE	776	0.00111409	0.000399306	0.000412388	0.000252832	0.000124864	0.000410616	0.000557369	0.000415933	0	0.000200869	0.00118486	0.000225083	0	0.000201473	0.000806453	0.000144286	0.00198037	0	0.000759887	0.000199061	0.00084894	0.000242106	0.0010579	0	0.000157795	0	97	23	50	13	8	5	45	25	0	20	119	12	0	22	54	8	129
Q8R429	Atp2a1	Sarcoplasmic/endoplasmic reticulum calcium ATPase 1	CONCLUSIVE	#N/A	TRUE	776	0	0	0	0	0	0	0	0	0	0	0	0	0	0	0.00230977	0.0004792	0	0	0.000680076	0	0	0	0	0	0	0	0	0	0	0	0	0	0	0	0	0	0	0	0	0	553	95	0
Q6PB93	Galnt2	Polypeptide N-acetylgalactosaminyltransferase 2	CONCLUSIVE	#N/A	TRUE	775	0.000330501	0.000838268	3.21807e-05	0.00120465	3.80615e-05	0	0.000169145	0.00106298	0	0.000225325	2.42806e-05	0.000493998	0	0.000200991	0.000109256	0.000765287	0	0.000180349	0	0.000291258	2.12331e-05	8.85597e-05	0	8.31555e-05	3.84799e-05	0	59	99	8	127	5	0	28	131	0	46	5	54	0	45	15	87	0
Q91YT0	Ndufv1	NADH dehydrogenase [ubiquinone] flavoprotein 1 mitochondrial	CONCLUSIVE	#N/A	FALSE	774	0.000123865	0.000582495	1.48246e-05	0.000594272	0.000589133	0.000147609	9.64719e-05	0.000318977	0.000121458	0.000222644	0.000113344	0.000382092	0.000244596	0.000192039	0.000259484	0.00104817	0	0.000480023	0.00029593	0.00027431	0.000430381	0.000423076	0.00139879	0.0004699	0.0002009	0.000543856	18	56	3	51	63	3	13	32	3	37	19	34	5	35	29	97	0
P17742	Ppia	Peptidyl-prolyl cis-trans isomerase A	CONCLUSIVE	#N/A	FALSE	773	0.000155755	0.00100059	0.000265638	0.000989032	0.000476233	0.000696044	4.19915e-05	0.000535843	0.00217637	0	5.06339e-05	0.000381543	0.00221449	7.76185e-05	0.000455679	0.00198724	0.000260231	0.000470116	0.00173894	0.00479155	0.00140216	0.00413819	0.00222612	0.00202311	0.000183894	0.00564195	8	34	19	30	18	5	2	19	19	0	3	12	16	5	18	65	10
P40240	Cd9	CD9 antigen	CONCLUSIVE	#N/A	TRUE	772	0	0.000918295	0.000446401	0.00253589	0.000268788	0	0.000639906	0.0031312	0	0.000210023	0	0.00173045	0.0014061	0.000101385	0	0.00150862	0	0.00269126	0	0.000808047	0	0.000769346	0	0.00134226	0.000169839	0.000558295	0	43	44	106	14	0	42	153	0	17	0	75	14	9	0	68	0
P54754	Ephb3	Ephrin type-B receptor 3	CONCLUSIVE	#N/A	TRUE	771	0.000440521	0.000189556	4.84898e-05	0.000288576	7.86528e-05	0.000137947	0.000145638	0.000153707	0.000283769	0.000149023	0.0001561	8.4019e-05	0	0.000143575	0.00020905	0.000393845	0	0.000155285	6.38214e-05	7.80207e-05	0	5.08349e-05	0	0.000143198	7.73086e-05	4.23547e-05	137	39	21	53	18	6	42	33	15	53	56	16	0	56	50	78	0
Q07646	Mest	Mesoderm-specific transcript protein	CONCLUSIVE	#N/A	TRUE	771	5.71876e-05	0.00175767	0.000677596	0.000693995	0.000246093	0.0019082	0.000966181	0.000428001	0.000504685	0.000433397	0	0.000778273	0.000406541	0.000372384	0	0.000883054	0	0.00109959	0	0.000280825	0	0.000184169	0	0.000113191	0.000220972	0.000125547	6	122	99	43	19	28	94	31	9	52	0	50	6	49	0	59	0
Q00560	Il6st	Interleukin-6 receptor subunit beta	CONCLUSIVE	#N/A	TRUE	770	0.000222847	0.000547377	5.25086e-05	0.000695738	1.41952e-05	0	0.000153954	0.000312716	0	0.000133971	3.92408e-05	0.00020471	9.90121e-05	5.55264e-05	0.000226376	0.000710811	0	4.67097e-05	6.33516e-05	0.000102591	2.63966e-05	6.72809e-05	0	6.20266e-05	1.79391e-05	0	64	104	21	118	3	0	41	62	0	44	13	36	4	20	50	130	0
Q62523	Zyx	Zyxin	CONCLUSIVE	#N/A	FALSE	768	0	0.000367969	4.06538e-05	0.000565595	0.000407744	8.09583e-05	1.83154e-05	9.02073e-05	0.00069946	4.95049e-05	1.96311e-05	0.000277363	0.000362211	5.86818e-05	0.000154586	0.000400049	6.05359e-05	7.59447e-05	0.000355827	0.000549465	0.00103003	0.000795572	0	0.000554665	0.000505561	0.000521999	0	43	10	59	53	2	3	11	21	10	4	30	9	13	21	45	8
Q9DB20	Atp5o	ATP synthase subunit O mitochondrial	CONCLUSIVE	#N/A	FALSE	767	0.000344781	0.00126891	0.000118411	0.000964577	0.00130374	0.000964658	0.000452641	0.000890291	0.00158751	0.000498117	0.000168938	0.000758907	0.00245101	0.000310766	9.74587e-05	0.00068265	0	0.000603279	0.000843011	0.00205248	0.000710261	0.00223825	0.00038089	0.000845609	0.000334667	0.00227075	23	56	11	38	64	9	28	41	18	38	13	31	23	26	5	29	0
Q61165	Slc9a1	Sodium/hydrogen exchanger 1	CONCLUSIVE	#N/A	TRUE	766	0.000194693	0.000270749	7.54971e-05	0.000336271	0.000148161	0.000167051	0.000167966	3.94832e-05	0	0.000136199	5.06339e-05	0.000216208	0.000387536	0.000111771	0.000303786	0.000275156	1.56138e-05	0.000292517	0.000103048	0.000182214	0.000132836	0.000287279	0.000927549	0.00036994	6.01835e-05	0.000205162	50	46	27	51	28	6	40	7	0	40	15	34	14	36	60	45	3
Q8BX70	Vps13c	Vacuolar protein sorting-associated protein 13C	CONCLUSIVE	#N/A	FALSE	765	0	0.000106881	0	7.78981e-05	0	0	0	0.000106127	0	0	0	1.53038e-05	0	0	0	0.000259527	0	8.68541e-05	0	0.000187515	0	0.000205017	0	7.84075e-05	0	2.2443e-05	0	83	0	54	0	0	0	86	0	0	0	11	0	0	0	194	0
Q8C3X8	Lmf2	Lipase maturation factor 2	CONCLUSIVE	#N/A	TRUE	763	0.000204678	0.000275008	0.000222102	0.000200248	0.00019779	0	0.0002943	0.000197657	0.0001338	0.000143183	0.000102518	0.000482817	6.46682e-05	0.000206717	0.00035485	0.000435685	0.000151986	0.000231858	0.000112847	6.30644e-05	0.000362051	9.58766e-05	0	9.45272e-05	5.07721e-05	0.000269604	45	40	68	26	32	0	60	30	5	36	26	65	2	57	60	61	25
P28301	Lox	Protein-lysine 6-oxidase	CONCLUSIVE	#N/A	FALSE	763	0.000100994	0.00065761	5.0209e-05	0.000407805	0.000390617	0	0.000385382	0.000551419	0.000228534	0.000774444	6.06128e-05	0.000380615	0.000386593	0.000433606	0.000222234	0.000573371	0	0.000125059	6.42484e-05	0.000888655	0.000235578	0.000791507	0.000148047	0.00050743	0.000153428	0.000818651	13	56	9	31	37	0	46	49	5	114	9	30	7	70	22	47	0
Q8BG51	Rhot1	Mitochondrial Rho GTPase 1	CONCLUSIVE	#N/A	TRUE	761	0.000187227	0.000413035	6.17732e-05	0.000359876	0.000206292	0.000940707	0.000294673	0.000344506	0.000714504	0.000234516	0.0001974	0.000347078	0.000359723	0.000238047	0.000328981	0.000230435	0	0.000244371	0.000133914	0.000263101	0.000124673	9.77759e-05	0	0.00018028	0.000134695	0.000366593	37	54	17	42	30	26	54	47	24	53	45	42	10	59	50	29	0
Q9WUQ2	Preb	Prolactin regulatory element-binding protein	CONCLUSIVE	#N/A	TRUE	759	0.000627875	0.000520833	0.000456376	0.000388972	0.000104053	0.000602236	0.000842247	0.000343838	0.000720786	0.000328085	0.000411547	0.000200074	0.000326597	0.000286947	0.000557548	0.000468931	6.14069e-05	0.00030815	3.79944e-05	0.000278686	0.000130606	0	0	0	0.000105197	0.000201718	82	45	83	30	10	11	102	31	16	49	62	16	6	47	56	39	6
P82349	Sgcb	Beta-sarcoglycan	CONCLUSIVE	#N/A	TRUE	759	0.00086809	0.000527886	0.000351097	0.000422399	0.000325426	0.000356722	0.000634859	0.000708229	0	0.000540964	0.000250849	0.000537738	0.000141866	0.000509178	0.00119362	0.000689418	0	8.03115e-05	0.000297068	6.91737e-05	0.000208018	0	0	0.000385114	0.000436957	0	87	35	49	25	24	5	59	49	0	62	29	33	2	64	92	44	0
P97461	Rps5	40S ribosomal protein S5	CONCLUSIVE	#N/A	FALSE	759	0.00093911	0.000828057	0.000854209	0.000768601	0.000574281	0.00111913	0.000928342	0.00126965	0.0006446	0.00244991	0.000244234	0.000536779	0	0.000648952	0.000325627	0.000147469	0	0	0.000258883	0.000461158	0.000177983	0.000549881	0	0.000511162	0.000645104	0	60	35	76	29	27	10	55	56	7	179	18	21	0	52	16	6	0
P84099	Rpl19	60S ribosomal protein L19	CONCLUSIVE	#N/A	FALSE	759	0.00184085	0.000172371	0.000655107	0.000193097	0.000464894	0.000815366	0.000650011	0.000235978	0.000479222	0.00169519	0.00165232	0.000399063	0.000231618	0.000545547	0.000593106	0.000230232	0.000566134	0	0.0005389	0.000141171	0.00185248	0.000257546	0.000155223	0.000386928	0.000181847	0.00214583	113	7	56	7	21	7	37	10	5	119	117	15	2	42	28	9	26
P58871	Tnks1bp1	182 kDa tankyrase-1-binding protein	CONCLUSIVE	#N/A	FALSE	757	1.85638e-05	6.17329e-05	2.39952e-05	2.82909e-05	0.000196769	3.98202e-05	2.6025e-05	2.95796e-05	0.000207514	0.000275961	0	1.51582e-05	0.000131968	0.000346359	0	2.33207e-05	0	0	3.37752e-05	2.25217e-05	7.03654e-05	5.86966e-05	0	0	0.000130709	0.000110036	10	22	18	9	78	3	13	11	19	170	0	5	10	234	0	8	0
P43276	Hist1h1b	Histone H1.5	CONCLUSIVE	#N/A	FALSE	754	0.00147478	0	0.00187132	0	0.00023349	0	0.00103454	0	0	0.00072619	0.00121642	0	0	0.000582243	0.00024203	0	0	0	0.00156305	0	0.0014925	0	0.00131881	0	0.000245892	0	103	0	182	0	12	0	67	0	0	58	98	0	0	51	13	0	0
Q61735	Cd47	Leukocyte surface antigen CD47	CONCLUSIVE	#N/A	TRUE	754	0.000337212	0.000318574	0.000446468	0.00110632	8.59211e-05	0.000602779	0.000488654	0.000778494	0	0.000239584	0.000383681	0.000137675	0	0.000453723	0.000589191	0	0.000816935	0	0.000313736	0	0.000339519	0	0.00602448	0	0.000244309	0	32	20	59	62	6	8	43	51	0	26	42	8	0	54	43	0	58
O70258	Sgce	Epsilon-sarcoglycan	CONCLUSIVE	#N/A	TRUE	750	0.000211891	0.000496997	0.000288577	0.000334053	0.000585816	0.000574674	0.000299418	9.52552e-05	0.00017195	0.000511135	0.000310369	0.000501158	0.000207767	0.000454415	0.000190011	0.000619573	0	0.000627299	0	0.000126634	0.000166172	0.000256695	0	0.000108464	0.000407803	9.6243e-05	29	45	55	27	59	11	38	9	4	80	49	42	4	78	20	54	0
Q9DB73	Cyb5r1	NADH-cytochrome b5 reductase 1	CONCLUSIVE	#N/A	TRUE	749	0.000512969	0.000474727	0.000187941	0.000336811	0.000256073	0.0011228	0.000869293	0.000621744	0.00153979	0.00054926	0.000335789	0.000478702	0.000967478	0.000308845	0.000149735	0.000657567	8.39563e-05	0.0034828	0	0	0	0	0	0.00192703	0.000134837	0.00117211	49	30	25	19	18	15	77	41	25	60	37	28	13	37	11	40	6
P21279	Gnaq	Guanine nucleotide-binding protein G(q) subunit alpha	CONCLUSIVE	#N/A	FALSE	746	0.00019567	0.000873859	0.000146897	0.000783144	0.000169209	0.000508752	0.000153462	0.000798776	0.0005756	0.000217766	0.000231308	0.000682669	0.000695498	0.000241115	9.25179e-05	0.000865919	0	0.000190898	7.35546e-05	0.00110986	0.00032027	0.00178106	0	0.000369683	0.000137467	0.000175731	22	65	23	52	14	8	16	62	11	28	30	47	11	34	8	62	0
O35516	Notch2	Neurogenic locus notch homolog protein 2	CONCLUSIVE	#N/A	TRUE	745	5.17081e-05	0.000248159	3.5275e-05	0.000142282	1.75669e-05	3.6972e-05	7.10966e-05	7.67741e-05	6.08437e-05	2.71295e-05	8.96514e-06	2.95555e-05	3.67587e-05	3.29832e-05	4.70642e-05	0.000202994	0	6.24284e-05	0	0.000127705	1.46998e-05	9.08305e-05	0	7.67589e-05	5.54999e-06	4.2569e-05	40	127	38	65	10	4	51	41	8	24	8	14	4	32	28	100	0
P97450	Atp5j	ATP synthase-coupling factor 6 mitochondrial	CONCLUSIVE	#N/A	FALSE	744	0	0.000938465	0	0.00070087	0.00224986	0	0	0.000899339	0.000521819	0.000930691	0	0.0028969	0	0.000589326	0.000691957	0.000742807	0	0.00063456	0.00586802	0.00117852	0.00851682	0.00311599	0.0010329	0.00307213	0.0012693	0.00292071	0	21	0	14	56	0	0	21	3	36	0	60	0	25	18	16	0
P06795	Abcb1b	Multidrug resistance protein 1B	CONCLUSIVE	#N/A	TRUE	742	0.000180168	0.000147515	3.41416e-05	0.000207624	4.76067e-05	3.57841e-05	0.000167308	0.000155864	0	0.000221003	7.59244e-05	0.000126683	0	0.000171588	0.000120387	0.000168965	8.02717e-05	5.37088e-05	3.725e-05	6.50537e-05	2.8455e-05	0	4.76859e-05	4.45755e-05	7.52032e-05	0	72	39	19	49	14	2	62	43	0	101	35	31	0	86	37	43	24
O55242	Sigmar1	Sigma non-opioid intracellular receptor 1	CONCLUSIVE	#N/A	TRUE	741	0.00041523	0.000670933	0.00037015	0.000436416	0.000175117	0.000614266	0.00142056	0.000995552	0.000421199	0.000400656	0.000161362	0.000631343	0.000610723	0.000194081	0.00024203	0.00148395	0.00313864	0.00103721	9.47304e-05	0.000942996	0	0.000855151	0	0.00017004	0.000172124	0.000754407	29	31	36	18	9	6	92	48	5	32	13	27	6	17	13	66	164
E2JF22	Piezo1	Piezo-type mechanosensitive ion channel component 1	CONCLUSIVE	#N/A	TRUE	740	0.000136645	4.54783e-05	2.52063e-05	7.00516e-05	2.55537e-05	0	0.000104097	3.26867e-05	2.21266e-05	9.20825e-05	7.28132e-05	7.16549e-05	0	7.79659e-05	0.000123884	5.512e-05	1.84317e-05	2.69071e-05	3.52496e-05	0	2.61349e-05	0	1.99081e-05	1.48877e-05	9.68796e-06	0	109	24	28	33	15	0	77	18	3	84	67	35	0	78	76	28	11
Q8BHC4	Dcakd	Dephospho-CoA kinase domain-containing protein	CONCLUSIVE	#N/A	FALSE	740	0.00175544	0.000585017	0.0017668	0.000257462	0.000225403	0.000296497	0.0012223	0.000560627	0	0.000652693	0.000551201	0.00020316	0	0.000815566	0.00100648	0.00028217	0	0	0.000137174	0	0	0	0	0	0.000154294	0	127	28	178	11	12	3	82	28	0	54	46	9	0	74	56	13	0
P10107	Anxa1	Annexin A1	CONCLUSIVE	#N/A	FALSE	737	0.000415271	0.000920641	7.95217e-05	0.00076569	0.000150486	0.00059385	0.000159228	0.000280719	0.000217173	6.45566e-05	0.000135999	0.000437047	0.000459219	8.82967e-05	0.000251984	0.000999892	0.000542724	7.42765e-05	0.000381591	0.000959636	0.000472221	0.00113472	0	0.00109592	0.000364503	0.00151944	45	66	12	49	12	9	16	21	4	8	17	29	7	12	21	69	44
Q9WV92	Epb41l3	Band 4.1-like protein 3	CONCLUSIVE	#N/A	FALSE	735	6.1866e-05	0.000353277	2.96173e-05	0.000308456	2.80238e-05	0	4.44776e-05	0.000298719	0.000303318	0.000228415	3.27749e-05	0.000449036	0.000171033	0.000260344	0	0.000469552	0	0.000267417	0	9.53094e-05	0	1.81123e-05	0	0.000448986	6.19758e-05	0.000497998	18	68	12	53	6	0	12	60	15	76	11	80	7	95	0	87	0
P14824	Anxa6	Annexin A6	CONCLUSIVE	#N/A	FALSE	735	0.000564582	0.000831889	0	0.000329383	7.73672e-05	0	3.06981e-05	0.000329878	5.58261e-05	3.73383e-05	0	0.000139465	0	5.67434e-05	0.00037014	0.000558761	0	0	0.000282502	0.0001809	0.000764295	0.000258354	0.000105481	0.000323973	1.62954e-05	0.000187481	119	116	0	41	12	0	6	48	2	9	0	18	0	15	60	75	0
Q6PDH0	Phldb1	Pleckstrin homology-like domain family B member 1	CONCLUSIVE	#N/A	FALSE	733	1.63026e-05	5.98458e-05	6.68965e-05	9.4647e-05	9.81104e-05	0.000166523	0.000241107	0.000209162	0.000246637	0.000264748	4.03791e-05	1.90169e-05	0.000165562	0.000191267	2.4226e-05	3.65715e-05	0.000155645	0	1.15563e-05	0	0	0	4.43816e-05	5.53157e-05	0.000123986	0.000199401	7	17	40	24	31	10	96	62	18	130	20	5	10	103	8	10	50
Q8C0I1	Agps	Alkyldihydroxyacetonephosphate synthase peroxisomal	CONCLUSIVE	#N/A	FALSE	729	0.000321772	6.7345e-05	5.33227e-05	0.000285005	0.000114362	0.000884893	0.00030963	0.000344199	0.000553371	0.000225097	4.7206e-05	0.000533569	0.000598256	0.000197356	7.08049e-05	0	0	0	0.00023745	0.000137275	0.000215787	0.000113045	3.14456e-05	0.000367431	0.000391063	0.0010433	65	9	15	34	17	25	58	48	19	52	11	66	17	50	11	0	0
P30412	Ppic	Peptidyl-prolyl cis-trans isomerase C	CONCLUSIVE	#N/A	FALSE	728	0.000617509	0.000523618	8.65236e-05	0.00022953	0.000593544	0	0.000341082	0.000152718	0	2.63403e-05	0.000691997	0.000172174	0	0.000276205	0.000470008	0.00134809	6.03931e-05	0.000525308	0.000323848	0.00386329	0.000456711	0.00447115	0.000334851	0.000268294	0.00031038	0.00247985	41	23	8	9	29	0	21	7	0	2	53	7	0	23	24	57	3
O55222	Ilk	Integrin-linked protein kinase	CONCLUSIVE	#N/A	FALSE	727	0.000240179	0.000170846	0.000355091	9.5694e-05	0.000489579	0.000303056	0.000175212	9.20941e-05	0.000166243	0.0002162	0.000238831	2.30727e-05	0.000401744	0.00018024	0.000275558	0.000166392	0.000623172	0.000284288	0.000105157	0.000844777	0.000147269	0.000632849	0.000471162	0.000104864	0.000545912	0.000372196	34	16	70	8	51	6	23	9	4	35	39	2	8	32	30	15	66
Q6NZJ6	Eif4g1	Eukaryotic translation initiation factor 4 gamma 1	CONCLUSIVE	#N/A	FALSE	723	3.19297e-05	0.000123676	0.000120376	0.000121651	6.23733e-05	8.56134e-05	9.68429e-05	0.000106957	0.000399192	0.000270482	1.038e-05	9.12525e-05	0.000468157	0.000146389	5.44916e-05	1.25349e-05	0	0	1.98046e-05	3.11282e-05	1.13464e-05	2.80439e-05	0	1.18497e-05	4.62661e-05	9.20023e-05	16	41	84	36	23	6	45	37	34	155	6	28	33	92	21	4	0
Q9JIW9	Ralb	Ras-related protein Ral-B	CONCLUSIVE	#N/A	FALSE	723	0.00161199	0.000585727	0.000456349	0.00104985	0.000210632	0.000554132	0.000852469	0.00078583	0.000273575	0.000786118	0.00112869	0.000405004	0.000220374	0.00065501	0.00064493	0.000705847	0.00039363	0.000332682	0.000640924	0.000349227	0.00035251	0.000326725	0	0.000368145	0.000439203	0.000510415	104	25	41	40	10	5	51	35	3	58	84	16	2	53	32	29	19
P84078	Arf1	ADP-ribosylation factor 1	CONCLUSIVE	#N/A	FALSE	722	0.000635066	0.00106661	0.000595388	0.00113511	0.000431504	0.00201814	0.00114143	0.00112435	0.00217953	0.000169684	0.00128459	0.000172854	0.00163028	0.000492299	0.00061932	0.00110805	0.000872419	0.000425961	0	0.00155928	0	0.00158038	0.000336173	0.000523742	0.00024236	0.000697097	36	40	47	38	18	16	60	44	21	11	84	6	13	35	27	40	37
Q8R081	Hnrnpl	Heterogeneous nuclear ribonucleoprotein L	CONCLUSIVE	#N/A	FALSE	722	0.000277887	2.47085e-05	0.000755162	0	0.000607166	0	0.000176278	0	0	6.67048e-05	6.14059e-05	0	0	0.000117302	0.000233801	5.98936e-05	0.000189355	0	0.00062185	2.83305e-05	0.000578293	0	0.00020767	0	0.000444472	0.000287087	51	3	193	0	82	0	30	0	0	14	13	0	0	27	33	7	26
Q99NB9	Sf3b1	Splicing factor 3B subunit 1	CONCLUSIVE	#N/A	FALSE	713	0.000171402	0	0.00071037	0	4.65845e-05	0	5.28114e-05	0	0.000244903	0.000100635	1.27361e-05	0	0	0.000121047	2.86546e-05	1.92253e-05	0	0	8.50503e-05	0	0.000111376	0	0	0	2.10253e-05	6.45064e-05	70	0	404	0	14	0	20	0	17	47	6	0	0	62	9	5	0
Q9QXX4	Slc25a13	Calcium-binding mitochondrial carrier protein Aralar2	CONCLUSIVE	#N/A	TRUE	710	0.00069433	0.000299864	4.74856e-05	0.000143966	2.56746e-05	0.00027018	0.000371836	0.000198417	0.000111157	0.000313902	0.000368519	0.000107991	0.000335777	0.000195838	0	0.000133508	0.000397737	0.000139397	5.46872e-05	3.2745e-05	0	2.4891e-05	0	5.6093e-05	6.08364e-05	0.000124433	147	42	14	18	4	8	73	29	4	76	90	14	10	52	0	18	63
Q61112	Sdf4	45 kDa calcium-binding protein	CONCLUSIVE	#N/A	FALSE	709	0.000114982	0.000721953	0	0.000239632	0.000180291	0	4.76912e-05	0.00017937	0	0.000433119	0	0.00164666	0	0.00048661	0	0.000638897	0	0.00420022	0	0.000367905	0	0.000264126	0	0.000315115	0.000584793	0	13	54	0	16	15	0	5	14	0	56	0	114	0	69	0	46	0
Q791T5	Mtch1	Mitochondrial carrier homolog 1	CONCLUSIVE	#N/A	TRUE	708	0.000196996	0.000868502	0.000194511	0.000708849	4.46171e-05	0.000176069	0.000309809	0.000344807	0.000193167	0.000287103	0.000291742	0.00068364	0.000525159	9.81705e-05	0.000437587	0.000708913	0	0.00248849	0.000244375	0.000213389	0.000155564	0.000230695	0	0.000219325	2.81922e-05	0.000973069	24	70	33	51	4	3	35	29	4	40	41	51	9	15	41	55	0
P29533	Vcam1	Vascular cell adhesion protein 1	CONCLUSIVE	#N/A	TRUE	705	0.000406143	0.000189398	0.000121004	0.000278017	0.000182015	0.000185361	9.78476e-05	0.000262865	0.000152521	0.000185131	0.000104876	0.000112897	9.21456e-05	0.000161917	0.000106743	0.000183189	2.88754e-05	0.000197066	0.000107197	0.000426837	0.00012283	9.8666e-05	0.000274458	0.000153933	0.00017437	0.000256105	94	29	39	38	31	6	21	42	6	49	28	16	3	47	19	27	5
Q8BX02	Kank2	KN motif and ankyrin repeat domain-containing protein 2	CONCLUSIVE	#N/A	FALSE	705	1.51505e-05	9.73293e-05	7.34373e-05	5.77229e-05	0.000468387	0.000108329	3.67613e-05	2.74328e-05	4.45682e-05	8.61138e-05	1.9701e-05	6.18556e-05	0	8.15409e-05	3.44747e-05	0.000118955	0.000222755	0.000111782	0.000275651	9.8468e-05	0.000251245	0.000232868	0.00191275	0.000112452	0.000276446	7.48366e-05	4	17	27	9	91	4	9	5	2	26	6	10	0	27	7	20	44
P52825	Cpt2	Carnitine O-palmitoyltransferase 2 mitochondrial	CONCLUSIVE	#N/A	FALSE	704	0.000135871	0.000667479	0	0.000361543	0.000375872	0.000520446	0.000136058	0.000365515	0.000142747	0.00022065	3.36533e-05	0.000150569	0.000172481	0.00030953	0	0.00013716	0	0.000221324	4.01308e-05	0.000142973	7.35735e-05	0.000196052	9.2473e-05	0.000403393	0.000387504	0.000223714	28	91	0	44	57	15	26	52	5	52	8	19	5	80	0	18	0
P59279	Rab2b	Ras-related protein Rab-2B	CONCLUSIVE	#N/A	FALSE	703	0.000946066	0.000223444	0.000732447	0.00107634	0	0	0.00114777	0	0	0.000917765	0.00214006	0	0	0.000447888	0.00140313	0.0012767	0	0	0.000391201	0	0.000252143	0	0	0	0.000203088	0	64	10	69	43	0	0	72	0	0	71	167	0	0	38	73	55	0
O88322	Nid2	Nidogen-2	CONCLUSIVE	#N/A	FALSE	702	7.28262e-05	4.12806e-05	1.63427e-05	2.69757e-05	0.000460808	0	4.41764e-05	0	0	3.98015e-05	0	7.43325e-06	0	2.7219e-05	5.03062e-05	5.71798e-05	0	2.44235e-05	0.000406537	0.000157773	0.000340743	0.000111936	2.16847e-05	3.37838e-05	0.000248179	0.000149887	32	12	10	7	149	0	18	0	0	20	0	2	0	15	17	16	0
Q91VE0	Slc27a4	Long-chain fatty acid transport protein 4	CONCLUSIVE	#N/A	TRUE	701	0.000561129	0.000270218	0.000192559	0.000277483	0.000148458	0.000213035	0.000567637	0.000201407	0.000233723	0.000169348	0.000245374	4.86572e-05	7.06019e-05	0.00013066	9.03956e-05	0.000194944	8.62848e-05	0.00023981	6.57072e-05	0.000137702	8.47011e-05	0.000200625	0.000126174	0.000117944	4.26391e-05	0.000196228	113	36	54	33	22	6	106	28	8	39	57	6	2	33	14	25	13
Q9ERG0	Lima1	LIM domain and actin-binding protein 1	CONCLUSIVE	#N/A	FALSE	701	0	5.12764e-05	3.65399e-05	2.15407e-05	0.00103145	0	0	1.22847e-05	0	5.19111e-05	1.10278e-05	0	0	4.73339e-05	0	0	0	0	0.000645248	0.000316013	0.000176801	0.00058099	0.000309758	0.000125893	0.000699077	0.000167563	0	8	12	3	179	0	0	2	0	14	3	0	0	14	0	0	0
Q9R0P6	Sec11a	Signal peptidase complex catalytic subunit SEC11A	CONCLUSIVE	#N/A	TRUE	701	0.00114162	0.000242668	0.000448328	9.06152e-05	7.27209e-05	0	0.0012696	0.000206712	0	0.000311964	0.00185563	0	0	0.000227565	0.000719016	0	0.00598443	0	0.00059008	0	0.00121705	0	0.000623203	0	0.000122534	0	64	9	35	3	3	0	66	8	0	20	120	0	0	16	31	0	251
P13864	Dnmt1	DNA (cytosine-5)-methyltransferase 1	CONCLUSIVE	#N/A	FALSE	699	1.77387e-05	0	0.000781276	0	1.87488e-05	0	7.86434e-05	0	0	3.96406e-05	1.53777e-05	0	0	4.4003e-05	2.30652e-05	0	0	0	3.26001e-05	0	1.86772e-05	0	4.382e-05	0	5.07721e-06	0	9	0	552	0	7	0	37	0	0	23	9	0	0	28	9	0	0
Q8K299	Scara5	Scavenger receptor class A member 5	CONCLUSIVE	#N/A	TRUE	699	0.000786863	0.000776547	0.000289528	0.000418442	0	0.000278985	0.000490899	0.000254337	0	0.000210401	0.000315697	0.00019116	0	0.000269626	0.000465062	9.19054e-05	8.69202e-05	0	7.52923e-05	9.01654e-05	0.000147896	0.000159925	0	0.000154456	5.5839e-05	0	121	79	62	38	0	6	70	27	0	37	56	18	0	52	55	9	10
Q9CXW4	Rpl11	60S ribosomal protein L11	CONCLUSIVE	#N/A	FALSE	699	0.000394637	0.000135573	0.000115932	0.000182249	0.00355897	0.00115434	0.000522299	0.000285825	0.000738755	0.000799976	0.000186606	0	0.000765119	0.000514899	0.000536461	0.000140841	0	0	0.00178019	0.000186536	0.000509951	0.00044114	0.000512758	0.000639083	0.00320378	0	22	5	9	6	146	9	27	11	7	51	12	0	6	36	23	5	0
P61750	Arf4	ADP-ribosylation factor 4	CONCLUSIVE	#N/A	FALSE	697	0.000674072	0.000965278	0.000535004	0.00108134	0.000265162	0.0029172	0.000860826	0.000899339	0.00219164	0	0.00133786	0	0.00201765	0.000381883	0.000599696	0.00164346	0	0.0018085	0.000264061	0.00156794	0.000806856	0.00118408	0.00033804	0.000315991	0.000258938	0.00070097	38	36	42	36	11	23	45	35	21	0	87	0	16	27	26	59	0
Q8BVY0	Rsl1d1	Ribosomal L1 domain-containing protein 1	CONCLUSIVE	#N/A	FALSE	697	0.000593384	2.13557e-05	0.00223708	5.98087e-05	2.87988e-05	0	0.000487548	0.000143258	0.000581852	9.88345e-05	0.000104106	0	0	0.00013518	4.59263e-05	0	0	0	9.34729e-05	0	0	0	0	0	0	0	84	2	441	5	3	0	64	14	14	16	17	0	0	24	5	0	0
P03930	Mtatp8	ATP synthase protein 8	CONCLUSIVE	#N/A	TRUE	697	0.00162031	0.000288143	0.000547553	0.000242091	0.00090666	0.00238525	0.00149039	0.000690324	0	0.00512575	0.00293324	0	0	0.00740967	0.00247865	0	0.00248423	0	0.00134001	0	0.00559982	0	0.00181634	0	0.000859337	0	34	4	16	3	14	7	29	10	0	123	71	0	0	195	40	0	39
Q78IK4	Apool	MICOS complex subunit Mic27	CONCLUSIVE	#N/A	TRUE	696	0.000614497	0.0012749	0.000320137	0.000714094	0.000261978	0.000689215	0.0012214	0.00085522	0.000212666	0.000611095	0.000689385	0.000590313	0.000599584	0.000365071	0.000109669	0.000643299	0	0.000549553	0	0.000208826	0.000137013	0.000211652	0	0.000357725	0.000372456	0.00031742	51	70	37	35	16	8	94	49	3	58	66	30	7	38	7	34	0
Q9CY27	Tecr	Very-long-chain enoyl-CoA reductase	CONCLUSIVE	#N/A	TRUE	692	0.000642741	0.000391752	0.000327554	0.000315976	8.45262e-05	0.000444745	0.000715492	0.000450504	0.000304959	0.00050765	0.00140197	0.000457109	0	0.000181849	0.000984016	0.000423255	0.000346411	0	0.000188615	0	0	0.000109262	0	0.000523232	9.79176e-05	0.000136553	62	25	44	18	6	6	64	30	5	56	156	27	0	22	73	26	25
Q9D1M7	Fkbp11	Peptidyl-prolyl cis-trans isomerase FKBP11	CONCLUSIVE	#N/A	TRUE	691	0.00243047	0.000624309	0.000695848	0.000457284	0.00045333	0.00147658	0.000445403	0.00027613	0.000560761	0.000250036	0.000523301	0.000363194	0.000677568	0.000316653	0.00204489	0.00039912	0.000254793	0.000554056	0.000814516	0.000247787	0.000541918	0.000641801	0	0.000801768	0.000177323	0.000418489	153	26	61	17	21	13	26	12	6	18	38	14	6	25	99	16	12
P35279	Rab6a	Ras-related protein Rab-6A	CONCLUSIVE	#N/A	FALSE	691	0.000491227	0.000928152	0.00031968	0.00142966	0.000166885	0	0.000794609	0.00168997	0	0.000711442	0.000798458	0.00147909	0	0.000550793	0.000838332	0.000554427	0.000553991	0.00160623	0.000279295	0.000106421	0.00034912	0.000107861	0.000292535	0.000273454	0.000158175	0	32	40	29	55	8	0	48	76	0	53	60	59	0	45	42	23	27
Q9CQ62		2 4-dienoyl-CoA reductase	CONCLUSIVE	#N/A	FALSE	690	0.000142969	0.000388993	0	0.000435765	0.00101028	0.0016356	0.000102785	0.000690324	0.000841142	0.000291709	1.65253e-05	0.000482529	0.000745325	0.000296387	0	0.000134703	0	0.000792726	0.000472945	0.00092507	5.41918e-05	0.000853874	0	0.000962121	0.000818416	0.000753281	15	27	0	27	78	24	10	50	15	35	2	31	11	39	0	9	0
Q9R0X4	Acot9	Acyl-coenzyme A thioesterase 9 mitochondrial	CONCLUSIVE	#N/A	FALSE	683	0.000247292	0.000472744	1.04459e-05	0.000246319	0.000494193	0.000416041	0.00015687	0.00097982	0.000770248	0.000343444	3.78313e-05	0.000249437	0.000413641	0.000359556	0.000122944	0.000331218	4.8608e-05	0.000624442	0.000168422	0.000239508	2.75691e-05	0.000166092	0	0.000431878	0.000549588	0.00043112	34	43	2	20	50	8	20	93	18	54	6	21	8	62	13	29	5
P97797	Sirpa	Tyrosine-protein phosphatase non-receptor type substrate 1	CONCLUSIVE	#N/A	TRUE	682	0.000199172	0.000762062	9.833e-05	0.000411036	0.000152246	0.000445034	0.000181227	0.000297526	0.000549283	0.000255804	5.39569e-05	0.000579381	0.000353973	0.000223323	0.000169954	0.000635296	3.3277e-05	0.000400775	0	0.000366769	0	0.000491998	0	0.000221748	8.01665e-05	0.000737863	32	81	22	39	18	10	27	33	15	47	10	57	8	45	21	65	4
Q5I012	Slc38a10	Putative sodium-coupled neutral amino acid transporter 10	CONCLUSIVE	#N/A	TRUE	680	0.000155255	0.000358658	9.67636e-05	0.000128967	4.7769e-05	8.37807e-05	6.63389e-05	0.000152758	0	0.000140884	5.58676e-05	0.000110029	0	0.00011912	0.000201874	0.000248397	0.000113546	0.000212199	3.39161e-05	7.10776e-05	5.55176e-05	0.00015437	0	7.8273e-05	3.52144e-05	5.78783e-05	53	81	46	26	12	4	21	36	0	55	22	23	0	51	53	54	29
Q8K1N2	Phldb2	Pleckstrin homology-like domain family B member 2	CONCLUSIVE	#N/A	FALSE	678	8.18056e-05	6.56915e-05	4.03869e-05	9.09054e-05	7.29538e-05	0	0.000328065	0.00015553	3.00809e-05	0.000259312	7.09172e-05	1.66995e-05	0	0.000287406	2.32684e-05	6.02156e-05	0	0	2.95985e-05	0	6.78302e-05	0	4.05973e-05	0	0.000120731	0.00010102	32	17	22	21	21	0	119	42	2	116	32	4	0	141	7	15	0
Q9Z277	Baz1b	Tyrosine-protein kinase BAZ1B	CONCLUSIVE	#N/A	FALSE	677	4.96541e-05	0	0.000739487	0	0	0	0.000104766	0	0	1.88781e-05	7.4861e-06	0	0	2.23776e-05	4.21069e-05	0	0	0	0.000110695	0	6.5465e-05	0	0.000281129	0	3.7075e-06	0	23	0	477	0	0	0	45	0	0	10	4	0	0	13	15	0	0
Q9D6R2	Idh3a	Isocitrate dehydrogenase [NAD] subunit alpha mitochondrial	CONCLUSIVE	#N/A	FALSE	675	5.23438e-05	0.000356045	1.25294e-05	0.000339766	0.000450499	0.000187133	5.64476e-05	0.000846684	0.000102653	0.00044246	7.56281e-05	0.000812083	0.00055816	0.000389535	4.53742e-05	0.000356182	0	0.000608553	0.000764766	0.000408239	0.00062829	0.000536359	0.000554164	0.000673423	0.000299639	0.000919305	6	27	2	23	38	3	6	67	2	58	10	57	9	56	4	26	0
Q9CR20	Ier3ip1	Immediate early response 3-interacting protein 1	CONCLUSIVE	#N/A	TRUE	675	0.00155755	0.00035315	0.000195733	0.000197806	0.000264574	0	0.00083983	0.000282023	0	0.000204298	0.00661616	0.000508725	0.000830434	0.00391197	0.00207587	0.000611457	0.00562098	0.000731291	0.00186775	0.000337433	0.000885574	0.000547198	0.00136041	0.00104046	0.000334353	0	40	6	7	3	5	0	20	5	0	6	196	8	3	126	41	10	108
P62259	Ywhae	14-3-3 protein epsilon	CONCLUSIVE	#N/A	FALSE	673	0.000413208	0.00107884	4.49584e-05	0.00212028	0.000748692	0.000626712	0.000175541	0.002104	0	0.000229936	0.000119403	0.000879296	0.000356055	0.000119806	0.000586128	0.000511226	0.00023431	0.000302349	0.00031066	0.000520838	9.49243e-05	0.000131971	0	0.00100374	0.000473077	0.000164934	33	57	5	100	44	7	13	116	0	21	11	43	4	12	36	26	14
Q8BIJ6	Iars2	Isoleucine--tRNA ligase mitochondrial	CONCLUSIVE	#N/A	FALSE	672	6.62573e-05	0.000300457	0	0.000149593	9.00388e-05	0.000789583	0.000115684	0.000228516	0.000185627	0.000206922	1.91462e-05	0.000247325	6.72881e-05	0.000276727	0	0.000113953	0	0.000313204	1.56558e-05	5.46828e-05	4.78373e-05	4.98805e-05	0	0.000262285	0.000111077	0.000166238	21	63	0	28	21	35	34	50	10	75	7	48	3	110	0	23	0
P62849	Rps24	40S ribosomal protein S24	CONCLUSIVE	#N/A	FALSE	672	0.000504154	0	0.000430992	0	0.000652483	0	0.00129448	0.000591187	0	0.000671777	0.00101978	0	0.000511997	0.00700598	0.000624322	0	9.62657e-05	0.000257641	0.000436792	0	0.000227497	0	0	0.00171063	0.000309214	0.00110679	21	0	25	0	20	0	50	17	0	32	49	0	3	366	20	0	3
P18872	Gnao1	Guanine nucleotide-binding protein G(o) subunit alpha	CONCLUSIVE	#N/A	FALSE	671	0.000414906	0.000736229	0.000297944	0.000488742	6.12855e-05	0	0.000651699	0.000666338	0	0.000252391	0.000172022	0.000338791	0.000384721	0.00069041	0.000281474	0.000396584	0.000120559	0	0.000253618	6.25299e-05	0.000341888	0.000269348	0	0.00109793	0.000193622	0.000297021	46	54	46	32	5	0	67	51	0	32	22	23	6	96	24	28	10
Q9JM76	Arpc3	Actin-related protein 2/3 complex subunit 3	CONCLUSIVE	#N/A	FALSE	668	7.17522e-05	0.00059652	5.15253e-05	0.000182249	0.00236452	0	5.80332e-05	0.000285825	0	0.000141172	4.66515e-05	0	0	0.00031466	0.000116622	0.000450692	0	0	0.000178019	0.000839412	0	0.00230023	0	0	0.00532936	0.00165397	4	22	4	6	97	0	3	11	0	9	3	0	0	22	5	16	0
P51174	Acadl	Long-chain specific acyl-CoA dehydrogenase mitochondrial	CONCLUSIVE	#N/A	FALSE	667	0.000163361	0.00040407	0	0.000289196	0.000171542	0.000584029	0.000144138	0.000656129	0.000480559	0.000701265	7.72461e-05	0.00115202	0.000369511	0.000284192	7.72417e-05	0.000198226	0	3.98445e-05	0.000245638	0.000450434	7.03654e-05	0.00024783	0.000353763	0.000352734	0.000357058	0.000244524	22	36	0	23	17	11	18	61	11	108	12	95	7	48	8	17	0
Q9QZD8	Slc25a10	Mitochondrial dicarboxylate carrier	CONCLUSIVE	#N/A	TRUE	664	0.000967905	0.000723118	0.000127826	0.000715871	0.000257015	0.000397739	0.00111577	0.00125702	0	0.00057398	0.000385782	0.000199856	0.000553623	0.000399181	0.000607571	0.000174702	0	0	0.00012881	0.000347074	0.000168681	0	0	0.000132122	0.000343906	0	87	43	16	38	17	5	93	78	0	59	40	11	7	45	42	10	0
P62245	Rps15a	40S ribosomal protein S15a	CONCLUSIVE	#N/A	FALSE	663	0.000245613	0.000779648	0.000828963	0.00012477	0.000734295	0	0.000556226	0.000498095	0.0039016	0.00455323	0.000511013	0.00148411	0.00209525	0.00193879	0.000383237	0.000385688	0	0	0.00077187	0.000297979	0.000139648	0.0003883	0	0.0013855	0.000590519	0.00113234	10	21	47	3	22	0	21	14	27	212	24	37	12	99	12	10	0
P63325	Rps10	40S ribosomal protein S10	CONCLUSIVE	#N/A	FALSE	662	0.000503135	0.000321759	0.00040299	0.000327679	0.000131485	0	0.00129385	0.00061669	0	0.00355355	0.00144271	0	0.000962968	0.00158925	0	0	0	0	0.000960221	0	0.000330078	0.00013597	0	0.000459623	0.000664653	0	26	11	29	10	5	0	62	22	0	210	86	0	7	103	0	0	0
Q9DBL1	Acadsb	Short/branched chain specific acyl-CoA dehydrogenase mitochondrial	CONCLUSIVE	#N/A	FALSE	661	5.1738e-05	0.000614471	2.65379e-05	0.000312888	0.000733213	0.000739869	3.98531e-05	0.000342605	0.000130455	0.000142189	0	0.000470747	0.000577972	0.000182691	2.88315e-05	0.000162489	0	0.00087252	0.000207826	0.000525208	0.000112063	0.00151905	0	0.00092164	0.000336365	0	7	55	5	25	73	14	5	32	3	22	0	39	11	31	3	14	0
Q9JJZ4	Ube2j1	Ubiquitin-conjugating enzyme E2 J1	CONCLUSIVE	#N/A	TRUE	661	0.000301224	0.000440142	0.000331674	0.000255033	6.82235e-05	0.000430759	0.000227388	2.90891e-05	0.000590739	0.000280963	7.83392e-05	0.00054112	0.00157034	0.000200148	0.000378618	0.00176592	0.000335517	0.00288246	8.3038e-05	0.000261033	0.000114178	0.000264565	0.000159453	0.00137128	0	0.000727422	30	29	46	15	5	6	21	2	10	32	9	33	22	25	29	112	25
Q9JIS8	Slc12a4	Solute carrier family 12 member 4	CONCLUSIVE	#N/A	TRUE	660	0.000173627	0.000124552	1.47927e-05	0.000264106	0	0.000105208	0.000168198	0.000157725	0	0.00013124	7.39831e-05	8.17007e-05	0	0.000124361	0.000309946	0.000512948	7.86688e-06	0.000157909	0	8.16059e-05	0	7.75408e-05	6.54271e-05	7.86337e-05	1.76883e-05	0	59	28	7	53	0	5	53	37	0	51	29	17	0	53	81	111	2
P27808	Mgat1	Alpha-1 3-mannosyl-glycoprotein 2-beta-N-acetylglucosaminyltransferase	CONCLUSIVE	#N/A	TRUE	658	0.000107147	0.000960959	4.61653e-05	0.000907166	4.85348e-05	0	0.000100141	0.00079673	0	0.00029982	2.47695e-05	0.000711589	0	0.000233515	2.7864e-05	0.000964652	0	0.000862405	0	0.000334262	2.70757e-05	0.000514452	0	0.000212074	4.29348e-05	0	15	89	9	75	5	0	13	77	0	48	4	61	0	41	3	86	0
O35143	Atpif1	ATPase inhibitor mitochondrial	CONCLUSIVE	#N/A	FALSE	652	0	0.00250426	0	0.000816107	0.00110522	0.0010769	9.7452e-05	0.000305436	0.000531665	0.000895571	0	0.00118063	0	0.000240178	0	0.000520315	0	0.00622288	0.000597874	0.00490742	0.0015414	0.00502674	0.00143508	0.00134147	0.00305207	0.000793551	0	55	0	16	27	5	3	7	3	34	0	24	0	10	0	11	0
P05202	Got2	Aspartate aminotransferase mitochondrial	CONCLUSIVE	#N/A	FALSE	651	0.00014851	0.000662226	0	0.00030177	0.000625625	0.000159281	0.000152146	0.000462517	0.000349498	0.000279207	6.43718e-05	0.000291038	0.000263936	0.000159858	6.75865e-05	0.000104943	0	0.000278911	0.000221074	0.000617738	9.85115e-05	0.000847839	0.00101412	0.000396826	0.000357058	0.000929193	20	59	0	24	62	3	19	43	8	43	10	24	5	27	7	9	0
Q6VVW5	Npr2	Atrial natriuretic peptide receptor 2	CONCLUSIVE	#N/A	TRUE	651	0.000198227	0.000327291	7.00784e-05	0.000268528	4.14423e-05	0.000152638	0.00018088	0.000247383	8.97111e-05	8.53356e-05	8.19557e-05	5.97642e-05	6.50388e-05	8.02429e-05	0.000122926	0.000306488	2.0381e-05	0.000114548	0	0.000158564	1.15595e-05	9.64261e-05	0	9.05418e-05	3.4042e-05	0	65	71	32	52	10	7	55	56	5	32	31	12	3	33	31	64	5
P18572	Bsg	Basigin	CONCLUSIVE	#N/A	TRUE	650	0.0004022	0.000297772	0.000111991	0.000264081	0.000145006	0	0.000203589	0.000214018	0.000482918	0.000459364	0.000896572	0.000442355	0.00105032	0.000418861	0.00059768	0.000373791	0.000131654	0	0.000203646	2.84519e-05	0	0	0.00018249	0.000755454	4.93364e-05	0.000594653	49	24	19	19	13	0	23	18	10	64	126	33	18	64	56	29	12
P61255	Rpl26	60S ribosomal protein L26	CONCLUSIVE	#N/A	FALSE	650	0.00044041	0.00036614	0.00298865	0.000149151	0.00281288	0.0003149	0.000641167	0.000510364	0	0.00127088	0.000763583	0.000539424	0	0.00064964	0.000143163	0.000484105	0.000235464	0	0.000254955	0	0.000959881	0	0	0.00130755	0.000983228	0	20	11	189	4	94	2	27	16	0	66	40	15	0	37	5	14	8
P14901	Hmox1	Heme oxygenase 1	CONCLUSIVE	#N/A	FALSE	649	0.000397741	0.000267205	0.000571236	0.000280625	0.000360333	0.000947968	0.000417009	0.000272069	0.000585015	0.000135256	6.70447e-05	9.0215e-05	0.000392708	0.000184995	0.00106307	0.00135325	0.000118139	0.000592841	0	0.00145528	0.000397844	0.0010286	0	0.000524829	8.53815e-05	0.00058212	36	16	72	15	24	12	35	17	9	14	7	5	5	21	74	78	8
P70290	Mpp1	55 kDa erythrocyte membrane protein	CONCLUSIVE	#N/A	FALSE	647	0.000191852	0.000735351	3.44423e-05	0.000893383	0.00023278	0.000636895	4.43344e-05	0.000466487	0.00072562	0.00030557	1.78197e-05	0.000593057	0.000389674	0.000355113	0.000213823	0.000613294	0	9.19158e-05	4.53323e-05	0.000261257	3.89576e-05	0.000156468	0	0.000386512	0.000100019	0.000496395	28	71	7	77	25	13	6	47	18	51	3	53	8	65	24	57	0
P24270	Cat	Catalase	CONCLUSIVE	#N/A	FALSE	647	0.00024841	0	0.000182734	0	0.000477538	0	5.88041e-05	2.63292e-05	0.000178231	1.05961e-05	5.25235e-05	0	0	1.93236e-05	3.15123e-05	8.56272e-05	0	0	0.000491043	0.00105008	0.00020669	0.000957857	0.000442595	0.00104331	0.000489031	0.0011173	41	0	42	0	58	0	9	3	5	2	10	0	0	4	4	9	0
P54761	Ephb4	Ephrin type-B receptor 4	CONCLUSIVE	#N/A	TRUE	646	0.000446434	0.000229828	6.04e-05	0.000120514	3.07731e-05	6.93928e-05	0.00010466	0.000121838	3.80659e-05	0.000104667	8.13289e-05	4.22649e-05	9.199e-05	8.25414e-05	0.000227147	0.000350519	0	0.000460008	6.42093e-05	0.000100922	3.06556e-05	8.52399e-05	0	1.92092e-05	1.94446e-05	0	138	47	26	22	7	3	30	26	2	37	29	8	4	32	54	69	0
O08807	Prdx4	Peroxiredoxin-4	CONCLUSIVE	#N/A	FALSE	646	0.000186451	0.000986415	0.000158995	0.000749835	0.000411731	0	0.000540373	0.000101281	0.000205681	0.000580833	0	0.000304492	0.000414207	0.00041812	0	0.00118944	0	0.000375178	7.70981e-05	0.00151475	0.000154598	0.00208794	0	0.00107252	6.00371e-05	0.00107448	16	56	19	38	26	0	43	6	3	57	0	16	5	45	0	65	0
O54724	Ptrf	Polymerase I and transcript release factor	CONCLUSIVE	#N/A	FALSE	645	0.000276942	0.000123122	0	6.89631e-05	0.000365274	0.000232962	0.000237166	0.000247777	0.000958444	0.000470094	0.000112979	6.65106e-05	0.000173713	0.000402666	0.000307144	0.000166279	0.000827427	0	0.00037723	0.000141171	0.000246997	8.58487e-05	0.00230247	0.000266013	0.000377682	0.00037552	34	10	0	5	33	4	27	21	20	66	16	5	3	62	29	13	76
Q4PZA2	Ece1	Endothelin-converting enzyme 1	CONCLUSIVE	#N/A	TRUE	645	9.54985e-05	0.000307533	2.68347e-05	0.000400757	0	0	0.000188061	0.000769859	0.000879425	0.000130708	1.43979e-05	0.000135616	0.000442754	8.60768e-05	3.23933e-05	0.000573768	2.77489e-05	0.000245077	0	0.000259064	0	0.000116698	0	0.000135601	1.06958e-05	0.000355498	23	49	9	57	0	0	42	128	36	36	4	20	15	26	6	88	5
P35282	Rab21	Ras-related protein Rab-21	CONCLUSIVE	#N/A	FALSE	643	0.00129445	0.000847879	0.000578383	0.000633218	3.90902e-05	0	0.0010392	0.000687525	0	0.000616269	0.00078551	0.000305349	0	0.000378443	0.000916375	0.000474293	0.000557503	0.000154352	0.000451996	0.000274202	0.000327104	7.57944e-05	0.000137043	0.000427015	0.00013585	0	90	39	56	26	2	0	67	33	0	49	63	13	0	33	49	21	29
Q9WUM5	Suclg1	Succinyl-CoA ligase [ADP/GDP-forming] subunit alpha mitochondrial	CONCLUSIVE	#N/A	FALSE	643	0.000166108	0.000432422	1.98804e-05	0.000859448	0.000526701	0.0015836	0.000159228	0.0010293	0.00097728	0.000371201	3.19998e-05	0.000723389	0.000721629	0.000191309	2.39985e-05	0.000101438	0.000234358	0.000618971	0.000228955	0.000495812	0.000192386	0.0004701	0.000293098	0.000712349	0.000340731	0.000364666	18	31	3	55	42	24	16	77	18	46	4	48	11	26	2	7	19
Q9WVA4	Tagln2	Transgelin-2	CONCLUSIVE	#N/A	FALSE	643	0.000304857	0.000266785	0.000138264	0.00046188	0.00180974	0	0.000138424	0.000464841	0	9.82137e-05	0.000180823	0	0	0.000191901	0.000479849	0.00017637	0	0	0.000769625	8.34256e-05	0.00072982	0.000281848	0.000815373	0.000285821	0.00435364	0.000422695	19	11	12	17	83	0	8	20	0	7	13	0	0	15	23	7	0
P80316	Cct5	T-complex protein 1 subunit epsilon	CONCLUSIVE	#N/A	FALSE	641	0	1.78425e-05	2.11911e-05	0	0.00114691	0	0	5.98451e-05	0	0	0	0	0	3.29412e-05	3.06968e-05	0.000148287	0	0.000253355	1.95239e-05	0.00072626	2.23712e-05	0.000425065	0	0.00113897	0.00117067	0.00112725	0	2	5	0	143	0	0	7	0	0	0	0	0	7	4	16	0
Q62087	Pon3	Serum paraoxonase/lactonase 3	CONCLUSIVE	#N/A	FALSE	635	0.000369808	0.000190874	0.000304421	0.000122185	0.000147085	0.000644922	0.000534977	0.000300506	0.000265332	0.000236616	0.000390959	0.000382981	0.000512961	0.000251712	0.000562948	0.00026911	0.000542515	0.000798577	0.000179024	0.000484607	0.000119661	0.000681293	8.59424e-05	0	0.000209112	0.000178213	41	14	47	8	12	10	55	23	5	30	50	26	8	35	48	19	45
Q8CI59	Steap3	Metalloreductase STEAP3	CONCLUSIVE	#N/A	TRUE	634	0.000451465	0.000276924	0.000108066	0.000387776	7.11314e-05	0	0.000430413	0.000312768	0	0.000331845	0.000680652	6.41118e-05	0	0.000307802	0.000382845	0.000102745	6.12182e-05	0	0.000216443	3.40199e-05	0.000148805	5.7467e-05	0	0.000116554	0.000146074	0	69	28	23	35	8	0	61	33	0	58	120	6	0	59	45	10	7
P63024	Vamp3	Vesicle-associated membrane protein 3	CONCLUSIVE	#N/A	TRUE	634	0.00108499	0.00149946	0.000155827	0.00215218	0.000252758	0	0.000768893	0.00125733	0.000364767	0.000840333	0.00378919	0.00141751	0.000440748	0.00046963	0.00262003	0.00160641	0.00174026	0.000166341	0.00153822	0.00037609	0.000822523	0	0.00285529	0.00128851	0	0.000612498	35	32	7	41	6	0	23	28	2	31	141	28	2	19	65	33	42
P63044	Vamp2	Vesicle-associated membrane protein 2	CONCLUSIVE	#N/A	TRUE	633	0.00121113	0.00153945	0	0.00149151	0.000112216	0.000590437	0.000415571	0.000757571	0.000323888	0.000553601	0.00331681	0.00130361	0.000391354	0.000482841	0.00193271	0.0018154	0.00154523	0.000738496	0.00109267	0.000524766	0.000782511	0.000628571	0.00227303	0.00138927	0.000165447	0.000543856	44	37	0	32	3	3	14	19	2	23	139	29	2	22	54	42	42
P61514	Rpl37a	60S ribosomal protein L37a	CONCLUSIVE	#N/A	FALSE	633	0.00159649	0.000262304	0.00137074	0.000352611	0.00103759	0	0.0042667	0.00175958	0	0.00379358	0.00177512	0.000113357	0.00123362	0.00188174	0	0	0	0	0.00177954	0	0.000591987	0	0	0.000927364	0.00125164	0	46	5	55	6	22	0	114	35	0	125	59	2	5	68	0	0	0
P97742	Cpt1a	Carnitine O-palmitoyltransferase 1 liver isoform	CONCLUSIVE	#N/A	TRUE	631	0.000289144	0.000149849	2.9662e-05	9.79223e-05	7.8585e-05	0	0.000271723	0.00024532	0.000194417	0.000223944	5.72934e-05	0.000303557	5.87284e-05	0.000253601	0.000365224	0.000155672	0	0.00019948	0.000204963	0	4.69709e-05	0	3.93579e-05	0.000257535	2.48278e-05	0.000272045	70	24	10	14	14	0	61	41	8	62	16	45	2	77	68	24	0
Q9CZW4	Acsl3	Long-chain-fatty-acid--CoA ligase 3	CONCLUSIVE	#N/A	TRUE	630	0.000594248	0.00022121	0.000130567	0.00010513	0	0.000158543	0.000425631	0.000102782	0	9.30691e-05	0.000215288	1.44845e-05	0	3.88955e-05	0.000507435	0.000243734	7.70572e-05	5.949e-05	0.000205381	4.61158e-05	9.24523e-05	5.45298e-05	2.817e-05	7.89977e-05	1.52316e-05	0	134	33	41	14	0	5	89	16	0	24	56	2	0	11	88	35	13
Q02788	Col6a2	Collagen alpha-2(VI) chain	CONCLUSIVE	#N/A	FALSE	629	5.86717e-05	5.60123e-05	3.10447e-05	7.32049e-05	0.000234995	0.000198716	2.33106e-05	4.02578e-05	0	4.59045e-05	3.21236e-05	9.58164e-05	4.39043e-05	9.11004e-05	9.63653e-05	0.000150321	1.23823e-05	0.000182267	0.000199195	0.00016591	0.000275065	0.000358007	7.84619e-05	0.000495073	0.000159092	0.00034574	19	12	14	14	56	9	7	9	0	17	12	19	2	37	24	31	3
Q61072	Adam9	Disintegrin and metalloproteinase domain-containing protein 9	CONCLUSIVE	#N/A	TRUE	629	0.000238056	0.000228468	2.71346e-05	0.00024954	6.6754e-05	0.000189126	0.000130397	0.000301047	8.89254e-05	9.25184e-05	8.18931e-05	0.000148102	0.000161173	9.03865e-05	0.000260405	0.000415357	0.000136367	0.000182483	4.37497e-05	0.000144078	0	7.96514e-05	0	0.000112186	8.76044e-05	0.000174206	63	40	10	39	13	7	32	55	4	28	25	24	6	30	53	70	27
Q91WS0	Cisd1	CDGSH iron-sulfur domain-containing protein 1	CONCLUSIVE	#N/A	TRUE	627	0.000886937	0.000849087	0.000275994	0.00155193	0.00116511	0.00422782	0.00105212	0.00235541	0.00382668	0.000646313	0.000307554	0.00299347	0.00399326	0.000495034	0.00142236	0.000789233	0	0.00222096	0.000293401	0.00169091	0.000168095	0.000519332	0	0.00403766	0.00142162	0	30	19	13	31	29	20	33	55	22	25	12	62	19	21	37	17	0
P60904	Dnajc5	DnaJ homolog subfamily C member 5	CONCLUSIVE	#N/A	FALSE	626	0.000483784	0.00187693	0.000127382	0.00150186	0.000131485	0	0.000626055	0.000817581	0.00075901	0.000465346	0.000447351	0.00142212	0.000458556	0.000360024	0.00111132	0.00174729	0.00038798	0.000259593	0.000346747	0.000419235	0.000152814	0.000509889	0	0.000478774	0.000138469	0	30	77	11	55	6	0	36	35	8	33	32	54	4	28	53	69	18
P62281	Rps11	40S ribosomal protein S11	CONCLUSIVE	#N/A	FALSE	625	0.00123273	0.000488748	0.00103034	0.000239538	0.00131818	0.00130046	0.000828136	0.000966017	0.00154564	0.00141371	0.000543086	0.00108909	0.00129295	0.000676755	0.00057809	0.000222137	0	0.000162656	0.000401105	0.00052537	0	0.000532479	0	0.00107997	0.000642042	0.000665478	61	16	71	7	48	9	38	33	13	80	31	33	9	42	22	7	0
Q8CCK0	H2afy2	Core histone macro-H2A.2	CONCLUSIVE	#N/A	FALSE	624	0.00073816	0	0.00145462	0	0	0	0.000731239	0	0	0.000210156	2.23225e-05	0	0	0.000205314	0.000837044	0	0	0	0.000596266	0	0.000520552	0	0	0	9.58119e-05	0	86	0	236	0	0	0	79	0	0	28	3	0	0	30	75	0	0
P26618	Pdgfra	Platelet-derived growth factor receptor alpha	CONCLUSIVE	#N/A	TRUE	623	0.000351843	0.000226029	2.31604e-05	0.000382292	3.9844e-05	6.28932e-05	6.32379e-05	5.94604e-05	0	5.64055e-05	3.55848e-05	0.000134072	0	0.000109878	0.000182997	0.000317688	3.13519e-05	0.000117997	3.87968e-05	8.63878e-05	2.77843e-05	4.63536e-05	0	8.70498e-05	2.0141e-05	0.000173794	120	51	11	77	10	3	20	14	0	22	14	28	0	47	48	69	8
Q8VCH8	Ubxn4	UBX domain-containing protein 4	CONCLUSIVE	#N/A	FALSE	622	0.000378613	0.000104922	0.000122347	0.000224389	2.57254e-05	0.000360952	0.000272198	0.000338204	7.4251e-05	0.000165538	0.00033916	0.000103052	0	8.05024e-05	0.000336406	0.000158544	0.000447021	0.00191308	0.000229618	0.000120302	0.000191349	4.43382e-05	6.01257e-05	0	8.66939e-05	0	60	11	27	21	3	8	40	37	2	30	62	10	0	16	41	16	53
Q61263	Soat1	Sterol O-acyltransferase 1	CONCLUSIVE	#N/A	TRUE	621	0.00166153	0.000214506	0.000301471	0.000170211	5.62465e-05	0.000169113	0.000337954	0.000137042	0	0.000129263	6.66367e-05	4.82817e-05	0	7.07191e-05	0.000476681	0.000102136	0	0	6.84602e-05	2.04959e-05	0	0	0	3.51101e-05	3.04633e-05	0	281	24	71	17	7	4	53	16	0	25	13	5	0	15	62	11	0
P50516	Atp6v1a	V-type proton ATPase catalytic subunit A	CONCLUSIVE	#N/A	FALSE	621	1.5525e-05	0.00079788	0	0.000140206	2.10973e-05	0	0	0.000359819	0	0	0	0	0	0	6.72891e-05	0.000422569	0	0.000152726	6.84761e-05	0.00183865	0	0.00128175	0	0.000338013	0	0	3	102	0	16	3	0	0	48	0	0	0	0	0	0	10	52	0
Q8BH79	Ano10	Anoctamin-10	CONCLUSIVE	#N/A	TRUE	620	0.000266485	0.000417457	0.000323577	0.000287154	3.95054e-05	0.000242506	0.000308278	0.000231609	5.70121e-05	0.000114395	0.00014281	0.000253204	0.000241107	0.000115898	0.000258302	0.000266295	0	0.000155992	0.000144252	8.39742e-05	5.50964e-05	0	6.15551e-05	8.63101e-05	4.57642e-05	0	55	57	93	35	6	7	59	33	2	27	34	32	7	30	41	35	0
Q9QZE5	Copg1	Coatomer subunit gamma-1	CONCLUSIVE	#N/A	FALSE	619	6.94125e-05	0.00017671	0.000160029	0.000296936	2.48227e-05	0.000156729	5.90956e-05	0.000386313	4.29874e-05	2.87513e-05	9.5011e-06	4.17632e-05	0	7.86487e-05	0.000133008	0.00017784	0	0	7.85536e-05	0.000348243	0.000124629	0.000564729	0	0.000325391	6.2739e-05	0.000697762	19	32	61	48	5	6	15	73	2	9	3	7	0	27	28	31	0
P60335	Pcbp1	Poly(rC)-binding protein 1	CONCLUSIVE	#N/A	FALSE	619	0.000134535	0.000162687	0.000231864	9.11243e-05	0.000377835	0	0.000203116	0.000220865	0.000316609	0	0.000202156	0	0	6.43623e-05	0.000594772	0.000267598	0.0011149	0.000168444	0.000593395	0.000357527	0.000866917	0.000519915	0.00156676	0.000239656	0.00033116	0.000945128	15	12	36	6	31	0	21	17	6	0	26	0	0	9	51	19	93
P19253	Rpl13a	60S ribosomal protein L13a	CONCLUSIVE	#N/A	FALSE	619	0.000975194	0.000166427	0.000564748	0.00026634	0.00038474	0	0.000746332	0.000911364	0	0.000921522	0.000272708	0.000179808	0.000223631	0.000451487	0.00137028	7.40978e-05	0.00119834	0	0.00075446	0	0.000476959	0	0.00319723	0	0.000270118	0	62	7	50	10	18	0	44	40	0	67	20	7	2	36	67	3	57
Q9CQC7	Ndufb4	NADH dehydrogenase [ubiquinone] 1 beta subcomplex subunit 4	CONCLUSIVE	#N/A	TRUE	615	0.000915814	0.00142173	0.000177742	0.0003353	0.000840894	0	0.000613922	0.00154172	0.000873744	0.0010822	0	0.000485063	0.00246341	0.000986778	0.00199541	0.00143811	0.000198501	0.00199222	0.00110537	0.00137275	0	0.00173916	0	0.00271899	0.000318802	0.00211921	37	38	10	8	25	0	23	43	6	50	0	12	14	50	62	37	6
Q5SYD0	Myo1d	Unconventional myosin-Id	CONCLUSIVE	#N/A	FALSE	612	0.000190436	0.000167916	8.88888e-05	9.13658e-05	0.000103515	0.000136164	0.000280667	0.000170111	0.000112041	0.000158199	0.000118314	7.25666e-05	9.02526e-05	0.000154373	0.000152698	0.000134569	0	2.55464e-05	7.34961e-05	1.65027e-05	3.00766e-05	1.11507e-05	0	8.48087e-05	5.17815e-05	0.000167229	60	35	39	17	24	6	82	37	6	57	43	14	4	61	37	27	0
P12023	App	Amyloid beta A4 protein	CONCLUSIVE	#N/A	TRUE	612	0.000663475	0.000194309	7.4444e-05	0.000175542	1.69052e-05	0.000118599	0.000165457	9.61075e-05	0	8.70257e-05	9.34645e-05	0.0001693	0	9.25777e-05	0.000177932	0.000345116	6.65109e-05	0.000100129	4.11523e-05	0.000165298	0.000117885	0.000182103	0.000197556	9.84906e-05	1.42426e-05	0.000136553	160	31	25	25	3	4	37	16	0	24	26	25	0	28	33	53	12
P01831	Thy1	Thy-1 membrane glycoprotein	CONCLUSIVE	#N/A	FALSE	611	0.0010249	0.000297925	0.000651064	0.00070087	0.000830305	0	0.000552629	0.00117057	0	0.000465346	0.00273381	0.000515005	0	0.00067576	0.00117889	0	0.00123818	0	9.78003e-05	0.000170799	7.47089e-05	0	0.0003756	0.000292584	0.000406177	0	52	10	46	21	31	0	26	41	0	27	160	16	0	43	46	0	47
Q8R1F1	Fam129b	Niban-like protein 1	CONCLUSIVE	#N/A	FALSE	608	3.83668e-05	0.000296414	2.75513e-05	0.000873447	9.26892e-05	0.000274329	2.75832e-05	0.000277881	0.000426373	9.69211e-05	2.5869e-05	0.000194932	0.000545492	7.81781e-05	2.77152e-05	0.000274462	0	0.000228747	0	0.000347254	0	0.000524185	0.000162476	0.000227817	4.39257e-05	8.42287e-05	9	46	9	121	16	9	6	45	17	26	7	28	18	23	5	41	0
O89051	Itm2b	Integral membrane protein 2B	CONCLUSIVE	#N/A	TRUE	608	0.00062419	0.00146969	0.000112058	0.00136184	8.15604e-05	0.00085828	0.000220061	0.000886781	0.000706222	6.29791e-05	7.28418e-05	0.00119579	0.000426664	8.61391e-05	0.000358985	0.0017153	0	0.000289846	0	0.000915382	0.000227497	0.000737998	0	7.12761e-05	0	0	52	81	13	67	5	10	17	51	10	6	7	61	5	9	23	91	0
P60843	Eif4a1	Eukaryotic initiation factor 4A-I	CONCLUSIVE	#N/A	FALSE	607	0.000235934	0.000190203	0.000152482	0.000253023	0.000480925	0	0.000118735	0.000170881	0	0.000123787	4.77239e-05	0.000269712	0.000391354	8.77892e-05	0.000603331	0.000382838	0.000620195	0	0.000364222	0.00047706	0.000253385	0.000303924	0.00137381	0.00074717	0.000141812	0.000776937	30	16	27	19	45	0	14	15	0	18	7	21	7	14	59	31	59
P70302	Stim1	Stromal interaction molecule 1	CONCLUSIVE	#N/A	TRUE	607	0.000568675	0.000162054	0.000174058	0.000221004	1.26687e-05	0.000499932	0.000231229	0.000175554	0.000164545	0.000122281	0.000185879	0.000235981	0.000132546	0.000122649	0.000345473	0.00020495	0	5.00237e-05	4.62588e-05	7.27082e-05	0.000159015	0	0.000177656	0	3.60222e-05	0	122	23	52	28	2	15	46	26	6	30	46	31	4	33	57	28	0
Q80WW9	Ddrgk1	DDRGK domain-containing protein 1	CONCLUSIVE	#N/A	FALSE	604	0.000527094	0.000260472	0.000196532	0.000223134	0.00017907	0.00137706	0.000306071	8.80985e-05	0.00107346	0.000336822	0.000650257	0.000893902	0.000936765	0.000282876	0.000777627	0.000461602	0.000189679	8.15863e-05	0.00043591	0	0.000710802	0	0.000321943	0.000120377	8.70379e-05	0.000333795	52	17	27	13	13	19	28	6	18	38	74	54	13	35	59	29	14
Q61398	Pcolce	Procollagen C-endopeptidase enhancer 1	CONCLUSIVE	#N/A	FALSE	603	0.000313839	9.28152e-05	9.79862e-05	8.08696e-05	0.00073244	0.00165861	0.000110362	9.88285e-05	0.00036126	3.57958e-05	2.3658e-05	0	0.000291007	2.17597e-05	7.09699e-05	0.000203558	4.55959e-05	0.000201351	0.000519094	0.000449334	0.00065945	0.000946782	0.000498393	0.000303837	0.000310491	0.000269604	46	9	20	7	79	34	15	10	9	6	4	0	6	4	8	19	5
Q91YX5	Lpgat1	Acyl-CoA:lysophosphatidylglycerol acyltransferase 1	CONCLUSIVE	#N/A	TRUE	603	0.000448742	0.000508728	0.000601105	0.000467607	0.000187633	0.000863847	0.00132148	0.000225008	0.000203086	0.000188654	0.000187026	9.86513e-05	0.000184042	0.000130735	0.00012343	0.000758868	0.000103811	0.000185223	0	0.000119652	3.27104e-05	0	0	0.000102484	8.89198e-05	0	52	39	97	32	16	14	142	18	4	25	25	7	3	19	11	56	9
P62911	Rpl32	60S ribosomal protein L32	CONCLUSIVE	#N/A	FALSE	602	0.000733201	0.000393261	0.00190224	0.000320397	0.00115707	0	0.00145384	0.00123338	0	0.0012616	0.00100468	0.000231752	0	0.00071662	0.000492058	0.000371404	0.000252906	0.000126912	0.000312961	0.000860829	0.000986158	0.000540105	0	0.00168528	0.000670192	0	31	11	112	8	36	0	57	36	0	61	49	6	0	38	16	10	8
O70496	Clcn7	H(+)/Cl(-) exchange transporter 7	CONCLUSIVE	#N/A	TRUE	602	0.000139171	0.000468815	0	0.000464586	0	0	2.14403e-05	0.000120957	4.67883e-05	1.39082e-05	1.37882e-05	0.000318191	0	6.34094e-06	1.55109e-05	0.000886651	0	0.000512073	0	0.00049619	0	0.000307331	0	0.000259718	0	5.23763e-05	35	78	0	69	0	0	5	21	2	4	4	49	0	2	3	142	0
P61622	Itga11	Integrin alpha-11	CONCLUSIVE	#N/A	TRUE	601	0.000147823	6.09393e-05	4.24607e-05	0.000127431	3.28713e-05	0	0.000173904	9.34378e-05	6.32508e-05	0.000169217	0.000212026	0.000100953	0	0.000156439	0.000101347	0.000109733	4.67013e-05	2.88436e-05	2.22273e-05	0	0	0	0	8.77752e-05	7.38503e-05	8.85063e-05	55	15	22	28	9	0	60	24	4	72	91	23	0	73	29	26	13
Q9CR68	Uqcrfs1	Cytochrome b-c1 complex subunit Rieske mitochondrial	CONCLUSIVE	#N/A	TRUE	601	0.000198104	0.000634124	0	0.000670905	0.000285045	0.000499932	0.000125668	0.000506406	0.000274241	0.000254751	0.000191941	0.000818323	0.000331365	0.000250872	0.000681855	0.00100645	9.34551e-05	0.00112553	0.000289118	0.000504918	0.000507966	0.00085974	0.000407129	0.00110712	0.000280173	0.000767485	17	36	0	34	18	6	10	30	4	25	19	43	4	27	45	55	6
Q6A026	Pds5a	Sister chromatid cohesion protein PDS5 homolog A	CONCLUSIVE	#N/A	FALSE	599	3.35598e-05	0	0.000819376	0	9.77255e-06	0	6.72116e-05	0	0	7.54615e-05	8.31227e-06	0	0	6.30738e-05	2.18184e-05	0	0	0	0	0	0	0	0	0	0	0	14	0	476	0	3	0	26	0	0	36	4	0	0	33	7	0	0
Q61102	Abcb7	ATP-binding cassette sub-family B member 7 mitochondrial	CONCLUSIVE	#N/A	TRUE	598	0.000157101	0.000430011	1.82942e-05	0.000244452	0.000109629	0.000273234	0.000228943	0.000190665	0	0.000319306	1.84042e-05	0.00015255	6.03684e-05	0.000220057	0.000104898	0.000586739	0	0.000250617	0	0	1.60942e-05	0.000111877	0	2.5212e-05	3.28128e-05	0.000223714	37	67	6	34	19	9	50	31	0	86	5	22	2	65	19	88	0
P21958	Tap1	Antigen peptide transporter 1	CONCLUSIVE	#N/A	TRUE	597	0.00072768	0.00051997	0.000164682	0.000164292	6.59242e-05	0.000189201	3.32916e-05	4.47185e-05	0	7.71291e-06	5.73478e-05	2.16067e-05	0	3.16478e-05	0.00020644	0.000249312	0	8.28258e-05	4.3767e-05	0.000290453	0.000242391	0.000526792	0	0	0	0	165	78	52	22	11	6	7	7	0	2	15	3	0	9	36	36	0
P32067	Ssb	Lupus La protein homolog	CONCLUSIVE	#N/A	FALSE	597	0.000607819	9.30388e-05	0.00109948	3.90846e-05	3.13664e-05	0.000715164	0.000215725	0.000122595	0.00439083	0.000248932	4.66889e-05	0	0.0012033	0.000214713	0.000200084	0	0	0	0	0	0	0	0	6.85281e-05	6.60649e-05	0.00121614	79	8	199	3	3	13	26	11	97	37	7	0	22	35	20	0	0
P43275	Hist1h1a	Histone H1.1	CONCLUSIVE	#N/A	FALSE	597	0.0014241	4.53182e-05	0.00248664	0	0.000122226	0	0.000969945	0	0	0.000589875	7.79715e-05	0	0	0.000908392	0.000272884	0	0	0	0.00106616	0	0.000539798	0	0	0	0	0	95	2	231	0	6	0	60	0	0	45	6	0	0	76	14	0	0
P51660	Hsd17b4	Peroxisomal multifunctional enzyme type 2	CONCLUSIVE	#N/A	FALSE	596	0.000234586	9.84978e-05	8.11085e-05	0.000132409	0.000212523	0.000434862	0.000323249	0.000226539	0.000434494	9.87672e-05	9.79152e-05	2.12834e-05	0.000339706	0.000135088	2.25945e-05	8.18604e-05	0	0	0.000143707	0.000278577	9.05655e-05	0.000160251	0	0.000451415	0.000179049	0.000514998	54	15	26	18	36	14	69	36	17	26	26	3	11	39	4	12	0
P18242	Ctsd	Cathepsin D	CONCLUSIVE	#N/A	FALSE	596	4.67264e-05	0.000588584	0	0.00101541	7.40807e-05	0	0	0.00024818	0	1.36199e-05	0	7.63087e-05	0	1.2419e-05	3.03786e-05	0.000794894	0	0.000417881	5.15241e-05	0.00161968	0	0.00139536	0	0.00196531	6.68706e-05	0.000769357	6	50	0	77	7	0	0	22	0	2	0	6	0	2	3	65	0
Q8K310	Matr3	Matrin-3	CONCLUSIVE	#N/A	FALSE	595	0.000154742	0	0.000287287	0	0.000261572	0	0.000211645	0	0	2.31023e-05	0.000196311	0	0	1.50466e-05	0.000309172	4.14866e-05	0.000408617	0	0.000156064	0	0.000243201	0	0.00021577	0	0.000145835	0	41	0	106	0	51	0	52	0	0	7	60	0	0	5	63	7	81
Q9Z1N5	Ddx39b	Spliceosome RNA helicase Ddx39b	CONCLUSIVE	#N/A	FALSE	591	0.000387931	0	0.00173573	0	0.000202758	0	0.000201128	0	0	9.13295e-05	0.000122878	0	0	0.000136812	0.00031041	0	0	0	0.000271464	0	0.000438304	0	0.000142166	0	0.000134522	9.82668e-05	52	0	324	0	20	0	25	0	0	14	19	0	0	23	32	0	0
O09117	Sypl1	Synaptophysin-like protein 1	CONCLUSIVE	#N/A	TRUE	590	0.000281373	0.000332854	0.000114205	0.000435022	0.000216119	0.0015745	0.000356204	0.000726559	0.00165543	0.000406509	9.54478e-05	0.000839103	0.00139148	0.000341403	0.000620375	0.000518684	0	0.00105031	0.000242815	0.000911715	0	0.000451281	0	0.00108962	0.000451697	0.000483428	23	18	13	21	13	18	27	41	23	38	9	42	16	35	39	27	0
O08532	Cacna2d1	Voltage-dependent calcium channel subunit alpha-2/delta-1	CONCLUSIVE	#N/A	TRUE	586	0.000191057	0.00028442	3.11815e-05	0.000200975	4.72059e-05	8.27932e-05	2.80959e-05	9.22518e-05	0	5.06269e-05	6.52472e-05	4.7275e-05	8.23156e-05	4.38548e-05	8.6573e-05	0.000495485	0	7.7666e-05	6.22446e-05	0.000110377	4.38906e-05	0.000116956	0.00017469	0.000206268	2.2371e-05	0.00024785	66	65	15	41	12	4	9	22	0	20	26	10	4	19	23	109	0
Q60865	Caprin1	Caprin-1	CONCLUSIVE	#N/A	FALSE	586	2.70974e-05	0.000116052	3.89173e-05	0.000107064	0.000288449	0.000548959	4.38327e-05	7.85036e-05	0.00103626	0.000130323	0	0.000162259	0.000802635	9.00243e-05	4.69787e-05	9.21942e-05	2.41459e-05	0.000218102	2.98796e-05	0.000446156	4.27965e-05	0.000626724	0	8.04503e-05	0.000414938	0.000208209	6	17	12	14	47	17	9	12	39	33	0	22	25	25	8	13	4
P62751	Rpl23a	60S ribosomal protein L23a	CONCLUSIVE	#N/A	FALSE	585	0.0011462	0.000278446	0.000396844	0.000450559	0.000945682	0	0.00125813	0.000889456	0.000481679	0.00119916	0.00221794	0.000167129	0	0.00125662	0.000106455	0	0	0	0.00016927	0.000141895	0	0	0	0.00072921	0.000878748	0.000808811	56	9	27	13	34	0	57	30	4	67	125	5	0	77	4	0	0
P80315	Cct4	T-complex protein 1 subunit delta	CONCLUSIVE	#N/A	FALSE	583	1.18478e-05	0.000161178	2.55237e-05	4.0124e-05	0.00067621	0	3.83299e-05	0.000188783	0.000104558	0.000295266	2.05416e-05	0.000145114	0	0.000453442	5.39187e-05	0.000213953	1.58359e-05	0	4.89909e-05	0.000349077	3.36814e-05	0.000124871	5.64446e-05	0.000562804	0.000671435	0.000507195	2	18	6	4	84	0	6	22	3	57	4	15	0	96	7	23	2
P84091	Ap2m1	AP-2 complex subunit mu	CONCLUSIVE	#N/A	FALSE	581	0.000124783	0.000221903	0.000426949	0.000360447	0.000349116	0.00015745	0.000174144	0.000297712	0.000431851	0.000539159	5.72687e-05	0.000155833	0.000521805	0.000538441	0	0.000219	0	0.000196932	0	0.000178103	0	0.000244981	4.66262e-05	0	0.000352954	0.000386742	17	20	81	29	35	3	22	28	10	84	9	13	10	92	0	19	0
Q62371	Ddr2	Discoidin domain-containing receptor 2	CONCLUSIVE	#N/A	TRUE	581	0.000228069	0.000254318	4.56427e-05	0.000272235	1.52424e-05	0.000133667	0.000149183	0.000238299	0.000263965	0.000134046	2.26884e-05	0.00023813	0	0.000101359	0.000213907	0.000252459	5.99688e-05	0.000140435	0.00013605	0.00012312	0	4.59736e-05	0	0.000144305	1.92625e-05	0.000320115	61	45	17	43	3	5	37	44	12	41	7	39	0	34	44	43	12
P50580	Pa2g4	Proliferation-associated protein 2G4	CONCLUSIVE	#N/A	FALSE	581	7.29359e-05	0.000244994	0.000122209	0.000329343	0.000451522	0.000173834	9.61329e-05	0.000751297	0.00233627	0.000318892	0	0.000410272	0.00149787	0.000258466	8.42993e-05	0.000139983	0	0	0	0.000323045	6.14357e-05	0.00028471	0	0.00178046	0.000264427	0.00101409	9	20	21	24	41	3	11	64	49	45	0	31	26	40	8	11	0
P83093	Stim2	Stromal interaction molecule 2	CONCLUSIVE	#N/A	TRUE	581	0.00123696	5.82272e-05	4.9177e-05	0.000246418	0	0	0.000244632	0	0	7.48545e-05	7.79192e-05	0	0	8.19052e-05	0.000139133	8.06533e-05	0	0	5.6635e-05	1.48362e-05	0.000113566	0	0.000734082	0	0	0	289	9	16	34	0	0	53	0	0	20	21	0	0	24	25	12	0
Q61147	Cp	Ceruloplasmin	CONCLUSIVE	#N/A	FALSE	580	0.000183573	0.000559515	1.94495e-05	0.00023441	8.58806e-05	0.000129106	0	0	0	5.2631e-06	0	0	0	4.31913e-05	3.91304e-05	0.000330798	0	0	9.95517e-06	0.00028165	3.4221e-05	0.000792948	0	0	0	3.96401e-05	61	123	9	46	21	6	0	0	0	2	0	0	0	18	10	70	0
B9EJ86	Osbpl8	Oxysterol-binding protein-related protein 8	CONCLUSIVE	#N/A	TRUE	579	0.000287332	0.00016287	0.000144433	0.00023719	5.85694e-05	7.70424e-05	0.000224648	0.000104053	0.000190179	0.000175879	6.53855e-05	9.3848e-05	0.000127663	0.000146052	0.000233506	0.00015792	5.28072e-05	0.00012527	1.78219e-05	1.24497e-05	2.0421e-05	0	0	6.39801e-05	2.15881e-05	0	80	30	56	39	12	3	58	20	9	56	21	16	5	51	50	28	11
Q8JZR0	Acsl5	Long-chain-fatty-acid--CoA ligase 5	CONCLUSIVE	#N/A	TRUE	579	0.000182322	0.000332123	0.000191353	0.000292896	3.81172e-05	0.000167132	0.000362984	0.000189612	0.000110018	0.000102199	0.000259372	0.000114519	0.000132934	7.45502e-05	0.000109416	0.000264278	0.000124972	0.000301021	3.86619e-05	0.000202559	0	9.03318e-05	0	2.77591e-05	3.21135e-05	0.000215525	39	47	57	37	6	5	72	28	4	25	64	15	4	20	18	36	20
Q3TVI8	Pbxip1	Pre-B-cell leukemia transcription factor-interacting protein 1	CONCLUSIVE	#N/A	FALSE	579	0.000711501	0.000278829	0.000104078	0.000163614	0.00014921	0.00065947	0.000113672	5.0896e-05	7.75192e-05	0.000111376	4.18815e-05	0.000100415	0	0.000203111	0.000194167	0.0002138	4.69632e-05	0.000212102	2.90576e-05	9.13436e-05	2.49715e-05	5.40048e-05	0	7.82371e-05	1.5085e-05	0	162	42	33	22	25	21	24	8	3	29	11	14	0	58	34	31	8
Q6A0A9	FAM120A	Constitutive coactivator of PPAR-gamma-like protein 1	CONCLUSIVE	#N/A	FALSE	577	8.327e-05	0.000125868	0.000195884	0.000116692	5.07259e-05	0.000123185	0.000130053	0.0002454	0.000253401	0.000183293	1.2446e-05	6.096e-05	0.000122474	0.000132789	1.86679e-05	0	0	0	0	6.46949e-05	1.08839e-05	7.5658e-05	0.000227995	0.000153449	6.16388e-05	0.000132377	29	29	95	24	13	6	42	59	15	73	5	13	6	58	5	0	0
Q61425	Hadh	Hydroxyacyl-coenzyme A dehydrogenase mitochondrial	CONCLUSIVE	#N/A	FALSE	577	0	0.00046112	0	0.00072319	0.0013404	0.000581662	0	0.00107528	0	0.000222299	0	0.000714078	0.000216865	0.000364856	0	3.1936e-05	0	0.000109128	0	0.000757827	0	0.000785944	0	0.000422663	0.000873151	0.000267887	0	30	0	42	97	8	0	73	0	25	0	43	3	45	0	2	0
P08003	Pdia4	Protein disulfide-isomerase A4	CONCLUSIVE	#N/A	FALSE	576	0.000295275	0.000166427	3.59385e-05	0.0003983	0.000258437	0	0.000107941	0.000202986	0	0.00015317	4.77239e-05	8.17309e-05	0	0.000119713	9.76114e-05	0.000157177	0	9.39904e-05	0.000289722	0.000260215	0.000237125	0.000307692	0.000317906	0.000534906	0.000159001	0.000197766	59	22	10	47	38	0	20	28	0	35	11	10	0	30	15	20	0
P17047	Lamp2	Lysosome-associated membrane glycoprotein 2	CONCLUSIVE	#N/A	TRUE	575	0.000107715	0.00111647	1.6575e-05	0.000925003	8.36436e-05	0	0.000199131	0.000256335	0	1.34558e-05	0.000186756	0.00184704	0	1.8404e-05	0.000100042	0.00047119	0	0.000330277	2.54516e-05	0.000360037	0.000349962	0.000256788	0	0.000388326	1.3213e-05	0	14	96	3	71	8	0	24	23	0	2	28	147	0	3	10	39	0
Q922J9	Far1	Fatty acyl-CoA reductase 1	CONCLUSIVE	#N/A	TRUE	574	0.000347197	0.00011246	0.000173635	0.000167975	0	0.000842281	0.000641859	0.000628664	0.000510674	0.000298183	5.37473e-05	0.000253128	0.000352598	0.000158191	0.000386958	0.000155773	6.62956e-05	0.000182975	0.000133312	6.44726e-05	2.35007e-05	0	0	0.000220887	3.19421e-05	0	56	12	39	16	0	19	96	70	14	55	10	25	8	32	48	16	8
P62137	Ppp1ca	Serine/threonine-protein phosphatase PP1-alpha catalytic subunit	CONCLUSIVE	#N/A	FALSE	574	0.000116108	0.000438763	0.00051416	0.000671743	0.0013543	0	0	0.00042047	0.000512332	8.46083e-05	0	0.000173814	0	0.0002083	6.29051e-05	0	0	0	4.80111e-05	0.0008217	3.66753e-05	0.000203956	0	0	0.00127946	0.000127449	12	30	74	41	103	0	0	30	9	10	0	11	0	27	5	0	0
Q6Q477	Atp2b4	Plasma membrane calcium-transporting ATPase 4	CONCLUSIVE	#N/A	TRUE	572	0.000206682	0.00020427	4.56672e-05	0.00013012	3.96092e-05	0	9.14404e-05	0.000103635	0	6.2561e-05	8.2695e-05	0	0	0.000128879	0.000289416	0.000108185	0	0	9.20378e-05	0	0.00010546	1.86184e-05	0	4.7202e-05	7.7359e-05	0	78	51	24	29	11	0	32	27	0	27	36	0	0	61	84	26	0
P67984	Rpl22	60S ribosomal protein L22	CONCLUSIVE	#N/A	FALSE	572	0.0020455	0.000377062	0.000268696	0.000549119	0.000847463	0.00303214	0.00164095	0.00101176	0.00293523	0.00119972	0.000259499	0.00207762	0.00248265	0.000457464	6.48709e-05	0	0	0	0.000453855	0.000216168	0.000425491	0.000701098	0.00174302	0.00125903	0.00113523	0.00180719	82	10	15	13	25	17	61	28	20	55	12	51	14	23	2	0	0
Q6GU68	Islr	Immunoglobulin superfamily containing leucine-rich repeat protein	CONCLUSIVE	#N/A	FALSE	571	0.000290948	0.000755533	0.000112501	0.00070742	0.00019262	0.000800125	0.000128722	0.000205323	0.000614479	0.000130471	9.05416e-05	8.52827e-05	0.000371238	0.000130863	0.000203707	0.000691175	2.99143e-05	0.000360276	8.63751e-05	0.000426679	0.00024036	0.000589709	0	0.000177191	0.000115305	0.0002948	39	67	21	56	19	15	16	19	14	20	14	7	7	22	21	59	3
Q4VA53	Pds5b	Sister chromatid cohesion protein PDS5 homolog B	CONCLUSIVE	#N/A	FALSE	569	2.87058e-05	0	0.000727822	0	0	0	8.81067e-05	0	0	4.05488e-05	0	0	0	4.9298e-05	2.58407e-05	0	0	0	0	0	8.36988e-06	0	0	0	0	0	13	0	459	0	0	0	37	0	0	21	0	0	0	28	9	0	0
P97315	Csrp1	Cysteine and glycine-rich protein 1	CONCLUSIVE	#N/A	FALSE	569	0	0	0	0	0.00301258	0	0	0.000119823	0	7.23335e-05	0	0	0	9.23379e-05	0	0	0	0.000177545	0.000136819	0.00037275	0.000125418	0.000523099	0.000262726	0.00122794	0.00488675	0	0	0	0	0	134	0	0	5	0	5	0	0	0	7	0	0	0
Q3V1M1	Igsf10	Immunoglobulin superfamily member 10	CONCLUSIVE	#N/A	FALSE	568	6.89308e-05	5.58179e-06	7.95524e-06	0	6.69085e-05	0	0.000171236	1.24812e-05	0	0.000116247	7.46951e-06	1.00509e-05	0	6.2813e-05	1.60052e-05	1.73961e-05	0	0	4.68265e-05	0	3.49928e-05	4.32443e-06	2.73664e-05	1.82724e-05	6.97578e-05	2.43205e-05	56	3	9	0	40	0	129	7	0	108	7	5	0	64	10	9	0
Q8BYU6	Tor1aip2	Torsin-1A-interacting protein 2	CONCLUSIVE	#N/A	TRUE	566	0.000292583	0.00035573	0.000274049	0.000107703	0.000112365	0	0.000281226	5.52809e-05	0.00056132	0.000333714	0.00050728	0.000290845	0	0.000142002	0.00020676	0.000459446	1.70031e-05	0.000375427	0	7.71659e-05	0	7.82101e-05	0	0.000226607	0	0.000377016	46	37	60	10	13	0	41	6	15	60	92	28	0	28	25	46	2
Q9QYC7	Ggcx	Vitamin K-dependent gamma-carboxylase	CONCLUSIVE	#N/A	TRUE	565	0.000341652	0.000140265	0.000127214	7.85651e-05	9.17097e-05	0.000241271	0.000254723	7.33184e-05	9.92629e-05	0.000140157	0.000244987	9.64359e-05	0.000209894	7.73519e-05	0.00020841	0.000225197	0.000152219	7.92152e-05	9.06946e-05	8.04133e-05	2.39819e-05	8.89107e-05	0	0.000150273	2.53525e-05	0	81	22	42	11	16	8	56	12	4	38	67	14	7	23	38	34	27
Q8BMA6	Srp68	Signal recognition particle subunit SRP68	CONCLUSIVE	#N/A	FALSE	564	0.000388266	0.000108111	0.000414552	0.00058825	0	7.30568e-05	0.000214862	0.000333012	0	0.00025017	0.000119577	0.000100117	0	0.000228112	6.64278e-05	0.00010429	1.36569e-05	0	4.22497e-05	6.19797e-05	0	2.69222e-05	6.49037e-05	6.06702e-05	3.50937e-05	0	76	14	113	68	0	2	39	45	0	56	27	12	0	56	10	13	2
O08914	Faah	Fatty-acid amide hydrolase 1	CONCLUSIVE	#N/A	TRUE	562	0.000347422	0.000650187	0.000166323	0.00023345	0.00011241	0.000473166	0.000172463	4.79292e-05	0.000194668	7.23335e-05	4.78063e-05	9.90651e-05	0.000156812	0.00011872	0.000157752	0.000493601	0	0.000133159	5.47276e-05	0.000401423	4.1806e-05	0.000494038	0	3.27452e-05	0.00010891	0.000108959	63	78	42	25	15	12	29	6	6	15	10	11	4	27	22	57	0
P28653	Bgn	Biglycan	CONCLUSIVE	#N/A	FALSE	559	0.000129796	0.000340071	8.69926e-05	0.00024909	0.000282212	0	4.66572e-05	0.000238152	0	7.5666e-05	0	0.000127181	0	3.44971e-05	0.000135016	0.000937568	0	0.000325018	0.000214684	0.00239952	0.000147596	0.00114	0	0.000513806	5.20104e-05	0.00193764	15	26	14	17	24	0	5	19	0	10	0	9	0	5	12	69	0
Q3UVK0	Ermp1	Endoplasmic reticulum metallopeptidase 1	CONCLUSIVE	#N/A	TRUE	559	0.000263118	0.000220359	0.000160859	3.6125e-05	1.93275e-05	5.08469e-05	0.000402614	6.69568e-05	0	6.84027e-05	0.000292827	0	0.000101107	6.23714e-05	0.000249659	0.000111669	0	0	2.35244e-05	0.000104762	6.73878e-05	0	0	0	9.15933e-06	0	74	41	63	6	4	2	105	13	0	22	95	0	4	22	54	20	0
Q9DBE8		Alpha-1 44621	CONCLUSIVE	#N/A	TRUE	558	0.000377002	0.000337266	0.000458575	0.000247536	0.000219565	0.000550126	0.000589095	0.00028977	9.05325e-05	0.00022202	0.000233445	0.000150779	0.000218781	0.000171771	0.000150063	0.000205391	7.19867e-05	0.000165138	3.81775e-05	0.000266694	0	0.000310848	0	0.000411169	0.000118917	0.000354708	49	29	83	19	21	10	71	26	2	33	35	12	4	28	15	17	7
Q7TMB8	Cyfip1	Cytoplasmic FMR1-interacting protein 1	CONCLUSIVE	#N/A	FALSE	557	4.33205e-05	0.000416002	0.000175671	0.000142395	6.23322e-05	0	6.59532e-05	0.000121812	0	6.01644e-05	2.20909e-05	6.65849e-05	0	5.68913e-05	0	0.000296115	0	0.000109389	0	2.64991e-05	3.86364e-05	2.68577e-05	0	3.78281e-05	4.59502e-05	0.000184613	17	108	96	33	18	0	24	33	0	27	10	16	0	28	0	74	0
Q9R0A0	Pex14	Peroxisomal membrane protein PEX14	CONCLUSIVE	#N/A	FALSE	557	0.000424597	0.00056479	0.000146354	0.000460145	5.76996e-05	0.00188228	0.000421255	0.000381331	0.00134896	0.000311881	0.000139872	0.000235759	0.000845158	0.000243755	0.000353339	0.000880108	0	0.000615152	0	5.88713e-05	0	0	0	0	4.37504e-05	0.000223714	50	44	24	32	5	31	46	31	27	42	19	17	14	36	32	66	0
Q9QY73	Tmem59	Transmembrane protein 59	CONCLUSIVE	#N/A	TRUE	556	0.000247134	0.000762062	1.41974e-05	0.000786735	4.03004e-05	0.000494773	0.000255849	0.00113123	0.000872391	0.000172884	0	0.000661893	0.000773015	7.0938e-05	0.000128537	0.00147469	0	0.00042435	0	0.000908039	0	0.000468846	0	0.000410886	0	0.000455739	25	51	2	47	3	7	24	79	15	20	0	41	11	9	10	95	0
Q9CQW0	Emc6	ER membrane protein complex subunit 6	CONCLUSIVE	#N/A	TRUE	553	0.00130622	0.000614268	0.000729552	0.000688127	0.00071002	0	0.00100169	0.000798893	0	0.0014468	0.000150981	0.00113769	0	0.0008332	0.00147198	0.000455814	0.00667326	0	0.0004321	0.000100616	0.000825194	0	0	0	0.000149547	0	45	14	35	14	18	0	32	19	0	57	6	24	0	36	39	10	172
Q9CQV8	Ywhab	14-3-3 protein beta/alpha	CONCLUSIVE	#N/A	FALSE	551	0.000441305	0.000588584	5.59238e-05	0.00140662	0.000264574	0.000464029	0.000167966	0.000883671	0	0.000170248	0.000292551	0.000381543	0	0.000144888	0.000438802	0.000713367	0.000208184	0.000383057	0.000193215	0.00119226	0.000147596	0.000478799	0	0.0023892	0.000334353	0	34	30	6	64	15	5	12	47	0	15	26	18	0	14	26	35	12
Q61235	Sntb2	Beta-2-syntrophin	CONCLUSIVE	#N/A	FALSE	550	0.000257894	0.000250601	0.000123463	0.000259938	0.000609131	0	0.000251626	0.000275731	7.22519e-05	0.000300685	0.000106461	0	0.000174604	0.000200733	7.98411e-05	0.00017356	0	0	0.000162499	7.44948e-05	0.000128011	0.000161792	9.75116e-05	0.000273454	0.000311077	0.000283084	42	27	28	25	73	0	38	31	2	56	20	0	4	41	10	18	0
Q5SS80	Dhrs13	Dehydrogenase/reductase SDR family member 13	CONCLUSIVE	#N/A	FALSE	547	0.000407614	0.000256723	0.000164648	0.000258832	0.000253878	0.000303594	0.00060441	0.000184515	0.000749421	0.000490098	0.000566848	0.000235759	0.000482947	0.000284381	0.000640428	0.000146685	0	0	0.000126412	2.94356e-05	0.000128754	0	0	0	9.47926e-05	0	48	20	27	18	22	5	66	15	15	66	77	17	8	42	58	11	0
Q9CZT5	Vasn	Vasorin	CONCLUSIVE	#N/A	TRUE	546	9.48878e-05	0.000602402	3.40695e-05	0.000168709	0.000109604	0	2.04654e-05	7.55971e-05	0	4.97844e-05	5.34678e-05	0.000116221	0.000101182	0.000109704	0.000166563	0.000886567	0	0.000827379	7.84728e-05	0.000205568	0.000134876	0.000283356	0	7.04289e-05	2.85169e-05	0	20	84	10	21	17	0	4	11	0	12	13	15	3	29	27	119	0
P35550	Fbl	rRNA 2'-O-methyltransferase fibrillarin	CONCLUSIVE	#N/A	FALSE	546	0.00017576	0	0.00287486	0	0.00015923	0	0.000368549	0	0	7.68461e-05	2.53944e-05	0	0	0.000155712	0.000279322	0	7.83079e-05	0	0	0	0.000148047	0	9.30386e-05	0	0	0	18	0	410	0	12	0	35	0	0	9	3	0	0	20	22	0	6
Q80T21	Adamtsl4	ADAMTS-like protein 4	CONCLUSIVE	#N/A	FALSE	544	0.00032053	3.72694e-05	0.000137218	0	0.000242918	0	6.97967e-05	0	0	7.27664e-05	1.3359e-05	0	0	0.000130243	0.00030056	1.45192e-05	0	0	0.000188615	0	0.000198599	5.41388e-05	0	2.74509e-05	0.000116443	0	104	8	62	0	58	0	21	0	0	27	5	0	0	53	75	3	0
O35704	Sptlc1	Serine palmitoyltransferase 1	CONCLUSIVE	#N/A	TRUE	543	0.000357775	0.000183668	0.000315089	0	0.000174294	0.000289601	0.000327587	9.77837e-05	0	0.000165281	0.000228227	0.000121266	0.000191954	0.000118413	0.00048276	0.000646619	0.000189479	7.24445e-05	0.000390788	0.000116996	0.000191906	0	0	0.00012025	9.27423e-05	0	53	18	65	0	19	6	45	10	0	28	39	11	4	22	55	61	21
Q07417	Acads	Short-chain specific acyl-CoA dehydrogenase mitochondrial	CONCLUSIVE	#N/A	FALSE	541	0	0.0006443	1.11305e-05	0.00103672	0.000421263	0	4.17877e-05	0.00029188	0	0.000237191	8.0621e-05	0.000189846	0.000220374	0.000265712	0	9.73582e-05	0	0.000207926	0.000230733	0.000483545	0.00027907	0.000680678	0.00127996	6.90271e-05	0.000192983	0	0	55	2	79	40	0	5	26	0	35	12	15	4	43	0	8	0
Q91WD5	Ndufs2	NADH dehydrogenase [ubiquinone] iron-sulfur protein 2 mitochondrial	CONCLUSIVE	#N/A	FALSE	540	9.65478e-05	0.000239756	0	0.000326972	0.000346746	0.000246547	8.92433e-05	0.000259729	0	0.000331672	4.18486e-05	0.00034913	0.000490249	0.00029143	0.000286945	0.000270732	0	0.000666082	0.000342196	0.000322711	0.0001307	0.000375534	0.00013142	0.00022522	0.000100667	0.000635869	14	23	0	28	37	5	12	26	0	55	7	31	10	53	32	25	0
O35874	Slc1a4	Neutral amino acid transporter A	CONCLUSIVE	#N/A	TRUE	540	6.00183e-05	0.000226804	3.01694e-05	0.000193097	9.78725e-05	0.000300398	0.000297729	0.000304288	0.0006356	0.000257165	0.000306976	0.000196031	0.000341331	0.000148351	8.58442e-05	0.000245043	0.000794192	0.000225436	0	3.12062e-05	0	7.37998e-05	0	0.000213828	8.76105e-05	0.000197642	10	25	7	19	12	7	46	35	18	49	59	20	8	31	11	26	99
Q9DBU0	Tm9sf1	Transmembrane 9 superfamily member 1	CONCLUSIVE	#N/A	TRUE	540	0.000115917	0.000796434	3.78362e-05	0.000571006	9.30811e-05	0	4.54562e-05	0.000244233	0	0.000179688	1.82705e-05	0.000395815	0	0.000134436	5.48084e-05	0.000587443	0	8.48174e-05	0	0.000420065	0	0.000286918	0	9.38587e-05	9.04849e-06	0	22	100	10	64	13	0	8	32	0	39	4	46	0	32	8	71	0
P35821	Ptpn1	Tyrosine-protein phosphatase non-receptor type 1	CONCLUSIVE	#N/A	FALSE	539	0.000598682	0.000189927	0.000371531	0.000387981	0.00010044	0.000211391	0.000239118	0.000117771	8.69699e-05	0.000174505	0.000768885	0.000253479	0	0.000182691	0.000394031	0.000185702	0	0	9.78003e-05	0	9.80554e-05	0	0	0.000153607	1.90395e-05	9.73569e-05	81	17	70	31	10	4	30	11	2	27	120	21	0	31	41	16	0
P45952	Acadm	Medium-chain specific acyl-CoA dehydrogenase mitochondrial	CONCLUSIVE	#N/A	FALSE	538	1.51685e-05	0.000470028	0	0.000295378	0.00075237	0.0007592	0	0.000153806	0.000267727	0.00026528	7.88975e-05	0.000755535	0.000215663	0.00035074	0	0.000142915	0	0.000834273	0.000125445	0.000276038	7.18696e-05	0.000173193	0.000385414	0.000135103	0.00041679	9.99007e-05	2	41	0	23	73	14	0	14	6	40	12	61	4	58	0	12	0
Q62318	Trim28	Transcription intermediary factor 1-beta	CONCLUSIVE	#N/A	FALSE	538	0.000176111	0	0.000472871	0	7.28372e-05	0	0	0	0	0	4.6465e-05	0	0	1.22105e-05	0.000507767	0	1.53517e-05	0	0.000259628	2.65415e-05	0.000732846	2.01755e-05	0.000340472	0	1.97244e-05	0	46	0	172	0	14	0	0	0	0	0	14	0	0	4	102	0	3
P17426	Ap2a1	AP-2 complex subunit alpha-1	CONCLUSIVE	#N/A	FALSE	536	3.26814e-05	9.88002e-05	9.6221e-05	0.00019369	0.000319763	0.000140206	3.17193e-05	0.000321916	5.76832e-05	7.14451e-05	0	6.40462e-05	4.64658e-05	8.59921e-05	3.82453e-05	0.000112904	0	0	8.10832e-05	0.000209574	4.9551e-05	0.000200929	0	0.000106732	0.00017118	4.30483e-05	10	20	41	35	72	6	9	68	3	25	0	12	2	33	9	22	0
Q80W68	Kirrel	Kin of IRRE-like protein 1	CONCLUSIVE	#N/A	TRUE	533	0.000303515	0.000214098	6.10271e-05	0.000143905	5.49938e-05	0	0.000183294	0.000181724	0	8.84688e-05	0.000175411	2.64356e-05	5.75375e-05	0.000119389	0.000210481	0.000305031	9.19547e-05	9.77174e-05	0.000100403	0.000105207	9.20368e-05	8.53047e-05	0	3.60446e-05	2.43243e-05	5.33057e-05	75	35	21	21	10	0	42	31	0	25	50	4	2	37	40	48	17
P14094	Atp1b1	Sodium/potassium-transporting ATPase subunit beta-1	CONCLUSIVE	#N/A	TRUE	533	0.000220567	0.000666804	0.00025644	0.000622483	0.000228369	0	0.000419086	0.000289073	0	0.000174505	0.000273157	0.000360207	0.00059733	0.000276363	0.000341426	0.000676223	0.000182504	0.000845384	0.000121607	0.000236647	5.9718e-05	0.000350549	0.000366952	0.000717216	0.000180375	0.000899271	21	42	34	35	16	0	37	19	0	19	30	21	8	33	25	41	13
Q01730	Rsu1	Ras suppressor protein 1	CONCLUSIVE	#N/A	FALSE	533	0.000311228	0.000557561	0	0.000351338	0.000955523	0.000824196	9.94456e-05	0.000300553	0.00101727	0.000251992	0.000199855	0.000150597	0.00106527	0.000551456	0.000164871	0.000253413	6.16286e-05	0.000278336	0.000400381	0.00105883	6.55389e-05	0.000587201	0.000109833	0.000136891	0.000583971	0.000607339	27	32	0	18	61	10	8	18	15	25	20	8	13	60	11	14	4
P62071	Rras2	Ras-related protein R-Ras2	CONCLUSIVE	#N/A	FALSE	527	0.000485207	0.0010883	5.61979e-05	0.000768601	0	0.000671478	0.00047261	0.000906896	0.0019338	0.000369539	0.000244234	0.00028117	0.000667604	0.000336956	0.000508792	0.00100771	0.000941422	0.00104982	0.00046599	0.000461158	0.000237311	0.000687351	0	0.000371754	0.000201595	0.000515419	31	46	5	29	0	6	28	40	21	27	18	11	6	27	25	41	45
P32883	Kras	GTPase KRas	CONCLUSIVE	#N/A	FALSE	524	0.000287199	0.00260472	0.000242632	0.00151617	0.000229577	0.00108715	0	0.000856513	0.00109334	0.000576142	0.000292909	0.000744918	0.00060049	0.000525342	0	0.00114074	0	0.000997165	0.000111772	0.0010248	0	0.000445142	0	0	0.000174076	0.00066759	17	102	20	53	10	9	0	35	11	39	20	27	5	39	0	43	0
Q6NS46	Pdcd11	Protein RRP5 homolog	CONCLUSIVE	#N/A	FALSE	523	2.57221e-05	0	0.000515959	0	4.66059e-06	0	5.9176e-05	0	0	2.0993e-05	0	0	0	3.28149e-05	2.00675e-05	0	0	0	8.50894e-06	0	0	0	0	0	7.36223e-06	0	15	0	419	0	2	0	32	0	0	14	0	0	0	24	9	0	0
P63101	Ywhaz	14-3-3 protein zeta/delta	CONCLUSIVE	#N/A	FALSE	523	0.000338846	0.00112287	0.000131021	0.00147857	0.000159392	0	0.000154597	0.000925034	0	0.000102566	0.000112979	0.000638501	0	0.000114305	0.000423647	0.000552558	0.000243873	0.000664345	0.00032334	0.000542096	0.000222297	0.000297609	0.000289749	0.00232157	0.00019024	0	26	57	14	67	9	0	11	49	0	9	10	30	0	11	25	27	14
P80313	Cct7	T-complex protein 1 subunit eta	CONCLUSIVE	#N/A	FALSE	518	5.28249e-05	0.000133081	2.95039e-05	3.97552e-05	0.000925231	0	4.43072e-05	0.000110528	0	0.000195035	0	0.000115024	8.34505e-05	0.000346316	9.92144e-05	8.29514e-05	0	0	2.91244e-05	9.15535e-05	0	7.21718e-05	3.72838e-05	0.000453075	0.000690463	0.000579846	9	15	7	4	116	0	7	13	0	38	0	12	2	74	13	9	0
Q9Z0F8	Adam17	Disintegrin and metalloproteinase domain-containing protein 17	CONCLUSIVE	#N/A	TRUE	518	0.000324316	0.000262621	0.000210712	0.000169981	3.14801e-05	0	0.000174872	5.59271e-05	0	6.41468e-05	6.69404e-05	3.78314e-05	0	7.69615e-05	0.00041668	0.000242513	2.58028e-05	8.28688e-05	3.193e-05	2.00746e-05	1.46346e-05	2.71283e-05	0	2.29256e-05	2.32066e-05	0	84	45	76	26	6	0	42	10	0	19	20	6	0	25	83	40	5
Q922F4	Tubb6	Tubulin beta-6 chain	CONCLUSIVE	#N/A	FALSE	517	0.000257152	0.000496675	0	9.67643e-05	0	0	0	0.000124166	0	0	0	0	0	0.000108214	0.000863785	0.000673013	0	0	0.000366259	0	0.0010018	0.000276047	0	0.000848297	0.000288277	0.0013643	36	46	0	8	0	0	0	12	0	0	0	0	0	19	93	60	0
Q8CJ26	Nradd	Death domain-containing membrane protein NRADD	CONCLUSIVE	#N/A	TRUE	517	0.000560171	0.00133361	0.000351977	0.00113825	0.000228369	0.000200265	0.000151022	0.000142001	0	0.000159197	0.000242806	4.57406e-05	0	0.000301487	0.000455235	0.00175928	3.74367e-05	0.00169077	0.000254796	0.000388344	0.000132707	0.000491998	0.000177916	0	0.000360749	0	40	63	35	48	12	2	10	7	0	13	20	2	0	27	25	80	2
P47915	Rpl29	60S ribosomal protein L29	CONCLUSIVE	#N/A	FALSE	517	0.000578726	0	0.0043278	0.00016896	0.000949159	0	0.000279769	0.000144537	0	0.000349009	0.000138399	0	0	0.000334148	0.000285432	0	0	0	0.00112226	0	0.001059	0	0	0	0.000102814	0	29	0	302	5	35	0	13	5	0	20	8	0	0	21	11	0	0
P23116	Eif3a	Eukaryotic translation initiation factor 3 subunit A	CONCLUSIVE	#N/A	FALSE	516	4.2763e-05	4.66838e-05	0.000119421	7.64341e-05	7.42539e-05	0.000118907	6.40496e-05	8.60337e-05	0.000293523	0.000218131	0	3.10383e-05	0.000101333	0.000159118	4.01582e-05	3.35756e-05	0	4.46175e-05	0	5.76448e-05	0	3.75588e-05	0	5.64269e-05	4.69189e-05	0.00014082	18	13	70	19	23	7	25	25	21	105	0	8	6	84	13	9	0
Q9QYF1	Rdh11	Retinol dehydrogenase 11	CONCLUSIVE	#N/A	TRUE	516	0.0004648	0.000198554	0.00073285	0.000153989	6.86553e-05	0.000144495	0.000337793	0.000146366	0	0.000150207	0.000464251	0.000148512	0	0.000169189	0.00074889	3.17339e-05	0.00106695	0	0.000300829	7.00494e-05	0.000344701	0	0.000192555	5.99983e-05	0.000112791	0	46	13	101	9	5	2	31	10	0	17	53	9	0	21	57	2	79
Q8BH95	Echs1	Enoyl-CoA hydratase mitochondrial	CONCLUSIVE	#N/A	FALSE	515	7.70718e-05	0.000416068	0	0.00063389	0.0014214	0.0012596	0.000106861	0.000414671	0	0.000192557	0	0.000665289	0	0.000395052	0	0.000224763	0	0.000708956	0.0001639	0.00047706	0.000166936	0.000348131	0	0.000196132	0.000841416	0.000652627	7	25	0	34	95	16	9	26	0	20	0	37	0	45	0	13	0
P61979	Hnrnpk	Heterogeneous nuclear ribonucleoprotein K	CONCLUSIVE	#N/A	FALSE	514	0.000365502	4.16967e-05	0.000371416	2.33551e-05	0.000168687	9.86187e-05	0.000104117	4.99479e-05	0	6.0304e-05	0.000131524	0	9.80498e-05	4.94881e-05	0.000421451	0.000129951	0.000193571	0	0.00022813	0.000418329	0.00020912	0.000593586	0.000679001	0.000204746	0.000248707	0.000681288	53	4	75	2	18	2	14	5	0	10	22	0	2	9	47	12	21
P57776	Eef1d	Elongation factor 1-delta	CONCLUSIVE	#N/A	FALSE	511	0	3.43515e-05	4.89582e-05	5.77229e-05	0.000864714	0	4.9015e-05	0.000148137	0.000401114	8.94259e-05	0	5.567e-05	0	5.43606e-05	0.000118199	7.13729e-05	0	0	0.000244327	0.00106345	0.000387636	0.000938124	0.000216538	0.00128196	0.00184406	0.0022451	0	2	6	3	56	0	4	9	6	9	0	3	0	6	8	4	0
P70168	Kpnb1	Importin subunit beta-1	CONCLUSIVE	#N/A	FALSE	510	0.000127573	7.71341e-05	0.000421408	4.93763e-05	3.96257e-05	0.000104248	0.000106129	3.69591e-05	0	1.91238e-05	0.000186428	0	0	3.19689e-05	9.9528e-05	7.44079e-05	0	2.93375e-05	0.000301439	5.05379e-05	0.000276321	5.12218e-05	2.31534e-05	3.24648e-05	5.32064e-05	0.000120029	35	14	161	8	8	4	27	7	0	6	59	0	0	11	21	13	0
Q9DCS9	Ndufb10	NADH dehydrogenase [ubiquinone] 1 beta subcomplex subunit 10	CONCLUSIVE	#N/A	FALSE	510	0.000852669	0.000493608	0.000273582	0.000491519	0.000690298	0	0.000704312	0.000473029	0	0.000301417	0.00122672	0	0.000515876	0.00024591	0.00101435	0.00108256	0.000121244	0.00107082	9.00207e-05	0.00059741	0	0.000892306	0	0.000377035	0.000591957	0.000597418	47	18	21	16	28	0	36	18	0	19	78	0	4	17	43	38	5
P61222	Abce1	ATP-binding cassette sub-family E member 1	CONCLUSIVE	#N/A	FALSE	508	3.1983e-05	8.86315e-05	8.80403e-05	3.61049e-05	0.000268019	0.000647937	2.87421e-05	0.000185316	0.00119173	0.000452139	0	5.22313e-05	0.00185681	0.000391021	3.46556e-05	5.02232e-05	0	0	3.52669e-05	0	0	0	0	9.49555e-05	0.000283781	0.000561712	6	11	23	4	37	17	5	24	38	97	0	6	49	92	5	6	0
Q60605	Myl6	Myosin light polypeptide 6	CONCLUSIVE	#N/A	FALSE	506	0.000169164	0.000511406	0.000288508	0.000966762	0.00163791	0	0.000114017	0.000490084	0	7.39622e-05	0.000109986	0.000207196	0	8.43009e-05	0.000137475	0	0	0.000170197	0.00132905	0.00175912	0.00232439	0.0015972	0.00342518	0.00125559	0.00128914	0	8	16	19	27	57	0	5	16	0	4	6	6	0	5	5	0	0
P26369	U2af2	Splicing factor U2AF 65 kDa subunit	CONCLUSIVE	#N/A	FALSE	505	0.000154607	3.04825e-05	0.000656487	0	0.000703377	0.000144191	0.000275464	5.84232e-05	0.000118645	0.000223366	0.000134029	0	0	0.000251909	0.000139848	0	3.59392e-05	0	0.000166775	5.82516e-05	0	0	0	0	0.000369407	0.000177087	23	3	136	0	77	3	38	6	3	38	23	0	0	47	16	0	4
Q91ZR2	Snx18	Sorting nexin-18	CONCLUSIVE	#N/A	FALSE	505	5.72031e-05	0.000157211	0.000108295	7.04457e-05	0.000586544	0	6.16879e-05	0	0	5.45682e-05	5.40975e-05	5.94479e-05	0	0.000128538	6.76179e-05	0.000106159	0	0.000195329	1.72027e-05	0.000594849	0	0.000639438	0	0.000293347	0.000348293	0.000308244	11	20	29	8	83	0	11	0	0	12	12	7	0	31	10	13	0
Q8VDZ4	Zdhhc5	Palmitoyltransferase ZDHHC5	CONCLUSIVE	#N/A	TRUE	504	0.000276873	0.000128254	8.01705e-05	0.000105866	0.000206331	0	0.000115579	7.76253e-05	0.000131367	0.000128865	0.000123882	5.83433e-05	0	0.000145988	0.000220652	0.000266476	2.98446e-05	0.00029953	0.000110795	3.09589e-05	0.000118489	0.000101978	0	2.65167e-05	0.000157216	0	62	19	25	14	34	0	24	12	5	33	32	8	0	41	38	38	5
Q60961	Laptm4a	Lysosomal-associated transmembrane protein 4A	CONCLUSIVE	#N/A	TRUE	503	0.000370001	0.000517853	0.000108247	0.000556914	0.00039107	0.00215564	0.000177338	0.000635217	0.00225748	7.18989e-05	5.93989e-05	0.000134277	0.0015587	4.37062e-05	0.000178186	0.00114051	9.15833e-05	0.00069856	0.000135997	0.0017338	0	0.00197391	0	0.000244113	4.70677e-05	0.000541522	27	25	11	24	21	22	12	32	28	6	5	6	16	4	10	53	5
Q9DBV4	Mxra8	Matrix-remodeling-associated protein 8	CONCLUSIVE	#N/A	TRUE	502	0.000122807	0.000851716	9.85625e-05	0.000489295	0.000294503	0	0.000233708	0.00019882	0.000212506	0.000132655	7.5149e-05	0.00119153	0.000308125	0.000287996	0.000197255	0.000431063	0	0	0	7.51208e-05	0	3.80687e-05	0	0	3.72176e-05	0	17	78	19	40	30	0	30	19	5	21	12	101	6	50	21	38	0
Q8VCF0	Mavs	Mitochondrial antiviral-signaling protein	CONCLUSIVE	#N/A	TRUE	501	0.000228523	6.71665e-05	0.000118518	0.000214978	0.000155273	0.000998539	0.000458651	0.000257465	0.000448163	0.000222034	0.000192603	0.0003732	0.000270758	0.000177149	0.000165079	0.000109649	6.78772e-05	0.000749361	0	0	2.40613e-05	0	0	0	0.000114464	0.000292651	36	7	26	20	18	22	67	28	12	40	35	36	6	35	20	11	8
Q6GV12	Kdsr	3-ketodihydrosphingosine reductase	CONCLUSIVE	#N/A	TRUE	501	0.000269287	0.000247134	0.000359125	0.000195423	0.000104555	0.000343829	0.000435599	0.000320419	0	0.000126148	0.000350167	0.000345534	0	0.000122693	0.000412673	0.000347352	0.00115693	0.00036124	0.00017498	0.000233357	0.000200499	0.000185833	0	0.000142767	5.78068e-05	0	28	17	52	12	8	5	42	23	0	15	42	22	0	16	33	23	90
P17182	Eno1	Alpha-enolase	CONCLUSIVE	#N/A	FALSE	500	5.88566e-05	0.000322501	0	0.00052323	0	0	0	0.000106571	0.000216423	0	0	0.000432533	0.000156902	0	8.6096e-05	0.000831807	0	0.000276341	0.000194699	0.000612044	0.000362528	0.00100803	0.00147211	0.000480539	0	0.000920629	8	29	0	42	0	0	0	10	5	0	0	36	3	0	9	72	0
P18052	Ptpra	Receptor-type tyrosine-protein phosphatase alpha	CONCLUSIVE	#N/A	TRUE	498	0.000157915	0.000261987	5.25508e-05	0.000195659	0.000130851	0	7.47641e-05	0.000167377	0	0.000165032	4.00674e-05	0.0001258	0	0.000141268	8.01301e-05	0.000459662	0	0.00014467	0	4.67277e-05	0	7.44229e-05	0	5.71757e-05	9.92169e-05	0.000101467	41	45	19	30	25	0	18	30	0	49	12	20	0	46	16	76	0
P11983	Tcp1	T-complex protein 1 subunit alpha	CONCLUSIVE	#N/A	FALSE	498	3.44565e-05	0.000121528	6.5982e-05	6.80701e-05	0.000827222	0	4.3351e-05	9.98238e-05	0	7.53257e-05	0	0	0	7.78419e-05	0.00020908	0.000117233	0	0	0.000142479	8.95775e-05	0.000108839	5.04387e-05	0	0.000869543	0.00080377	0.000151288	6	14	16	7	106	0	7	12	0	15	0	0	0	17	28	13	0
P61022	Chp1	Calcineurin B homologous protein 1	CONCLUSIVE	#N/A	FALSE	497	0.000884208	0.000594017	0.000246925	0.000471354	0.000400524	0.000351234	0.000653345	0.000237188	0	0.000443868	0.000255507	0.000240666	0.000232805	0.000261117	0.00161811	0.000308551	0.00212295	0.000307517	0.000162499	0.000368927	0.000186198	0.000143815	0.000104012	0.00024307	5.62399e-05	0	54	24	21	17	18	3	37	10	0	31	18	9	2	20	76	12	97
Q9DB25	Alg5	Dolichyl-phosphate beta-glucosyltransferase	CONCLUSIVE	#N/A	TRUE	496	0.000601146	0.000283029	0.000304301	0.000350435	0	0.00056371	0.00142408	0.000214128	0	0.000267143	0.000256295	0.000177033	0	0.0002043	0.00057663	0.000154752	0.000223927	5.288e-05	0.000195601	5.12398e-05	0.000149418	0	0	0	0	0	61	19	43	21	0	8	134	15	0	31	30	11	0	26	45	10	17
Q60716	P4ha2	Prolyl 4-hydroxylase subunit alpha-2	CONCLUSIVE	#N/A	FALSE	495	0.000160541	7.19015e-05	2.98885e-05	0	0.000307044	0	3.20606e-05	1.7226e-05	0	2.5997e-05	3.60818e-05	2.91309e-05	0.000126807	3.31866e-05	0	0.000149391	2.38424e-05	7.97631e-05	0.000373717	0.000638923	0.00064233	0.00062668	0.000906476	0.00028245	0.000326757	0.000548245	27	8	7	0	38	0	5	2	0	5	7	3	3	7	0	16	3
P62315	Snrpd1	Small nuclear ribonucleoprotein Sm D1	CONCLUSIVE	#N/A	FALSE	494	0.000348812	0	0.00396918	0	0.00123972	0.0011511	0.000723383	0	0.0028415	0.000281554	0.000232604	0.000131456	0.0017167	0.000492062	0.00170954	0.000505608	0.00028691	0.000287952	0	0.00120909	0.000203409	0	0	0	0.000737262	0	13	0	206	0	34	6	25	0	18	12	10	3	9	23	49	12	8
O08734	Bak1	Bcl-2 homologous antagonist/killer	CONCLUSIVE	#N/A	TRUE	493	0.00035138	0.000600412	0.000109707	0.000155216	0.000166087	0.00098312	0.000461304	0.00035408	0.000449414	0.000414135	0.000211903	0.000174646	0.00119466	0.00101105	0.00041716	0.000767686	0	0.00127064	0.0007328	0.000847296	0.000260588	0.00093927	9.7045e-05	0.000136073	0.000236127	0.000201235	23	26	10	6	8	9	28	16	5	31	16	7	11	83	21	32	0
Q8K224	Nat10	RNA cytidine acetyltransferase	CONCLUSIVE	#N/A	FALSE	490	9.66623e-05	0	0.000785937	0	8.47463e-06	0	0.00024547	0	0	1.90864e-05	4.8656e-05	0	0	1.98897e-05	0	0	0	0	0	0	0	0	0	0	0	0	31	0	351	0	2	0	73	0	0	7	18	0	0	8	0	0	0
Q3TLH4	Prrc2c	Protein PRRC2C	CONCLUSIVE	#N/A	FALSE	489	6.7315e-06	1.86544e-05	1.85299e-05	3.98949e-05	4.5738e-05	9.62624e-05	1.08889e-05	3.57533e-05	0.000389439	9.22189e-05	0	3.11473e-05	8.77315e-05	9.39277e-05	0	1.93793e-05	0	1.50502e-05	0	0	0	0	0	1.66545e-05	1.54136e-05	0.000236448	6	11	23	21	30	12	9	22	59	94	0	17	11	105	0	11	0
P10404		MLV-related proviral Env polyprotein	CONCLUSIVE	#N/A	TRUE	489	9.96247e-05	0.000173178	0.000103734	0.000253044	0.000128614	7.12332e-05	0.000145038	0.000469011	0.000263759	0.000165521	0.000138183	0.000219641	7.08222e-05	7.94349e-05	0.000116585	0.000281595	0	0.000106915	4.94342e-05	0.00024173	1.88812e-05	3.50002e-05	0	0.000310568	8.1267e-05	0.000131227	20	23	29	30	19	2	27	65	9	38	32	27	2	20	18	36	0
Q9CQY5	Magt1	Magnesium transporter protein 1	CONCLUSIVE	#N/A	TRUE	488	0.000714845	8.64428e-05	0.000157421	3.22789e-05	3.88568e-05	0	0.000534483	0.000110452	0	0.000225033	0.0013716	3.11309e-05	0	7.59966e-05	0.000470944	0.000224505	0.000496846	0	0.000252237	0	7.22558e-05	3.34853e-05	0	0	0	0	75	6	23	2	3	0	52	8	0	27	166	2	0	10	38	15	39
O35609	Scamp3	Secretory carrier-associated membrane protein 3	CONCLUSIVE	#N/A	TRUE	486	0.000210425	0.000318072	3.94191e-05	0.000433776	9.94616e-05	0.000523329	0.000147993	0.000569864	0	0.000168004	0.000150693	0.000866581	0.000195116	8.75377e-05	0.000475844	0.000272966	0	0.000147276	9.07946e-05	0.00118923	3.46786e-05	0.000578556	8.71737e-05	0.000271625	0.000172829	0	23	23	6	28	8	8	15	43	0	21	19	58	3	12	40	19	0
Q6PIX5	Rhbdf1	Inactive rhomboid protein 1	CONCLUSIVE	#N/A	TRUE	485	0.000283488	0.000169149	8.83936e-05	0.000157906	0.000121655	0.000133354	0.000136767	6.48388e-05	0	0.000143518	2.5869e-05	0.000115741	0	0.000130863	0.000145505	0.000216724	0	0.000240184	0	5.17187e-05	0	7.86278e-05	0	6.64467e-05	4.48408e-05	0	76	30	33	25	24	5	34	12	0	44	8	19	0	44	30	37	0
Q07797	Lgals3bp	Galectin-3-binding protein	CONCLUSIVE	#N/A	FALSE	484	6.6405e-05	0.000694264	0	0.000374815	0.000150399	0	0	0	0	0	0	0	0	8.82457e-06	0	0.000686485	0	2.96934e-05	9.15289e-05	0.000786447	7.34141e-05	0.00139004	0	3.28587e-05	0	7.28912e-05	12	83	0	40	20	0	0	0	0	0	0	0	0	2	0	79	0
P54763	Ephb2	Ephrin type-B receptor 2	CONCLUSIVE	#N/A	TRUE	483	0.000139247	0.000210482	1.16272e-05	0.000148054	1.32019e-05	4.63088e-05	0.00011175	0.000126653	3.81045e-05	6.79612e-05	0.000101062	5.81731e-05	9.20833e-05	0.000123938	0.000105267	0.00035596	0	0.000364904	5.3562e-05	5.05123e-05	1.8412e-05	0	0	9.61432e-05	1.39031e-05	4.26554e-05	43	43	5	27	3	2	32	27	2	24	36	11	4	48	25	70	0
P70295	Aup1	Ancient ubiquitous protein 1	CONCLUSIVE	#N/A	TRUE	483	0.000420538	0.000270749	0.000195733	0.000369239	5.29148e-05	0	0.00039472	0.000169214	0.000137455	0.000136199	0.000121521	0.000178054	0.000387536	6.83043e-05	0.000374669	0.000403562	0.000645372	0.000355199	0.000206096	0.000188962	4.42787e-05	0.000259919	0	4.62426e-05	0	0	54	23	35	28	5	0	47	15	3	20	18	14	7	11	37	33	62
Q8K2C9	Hacd3	Very-long-chain (3R)-3-hydroxyacyl-CoA dehydratase 3	CONCLUSIVE	#N/A	TRUE	483	0.000749731	0.000279984	0.000310362	0.000224035	0.000107876	0.000315335	0.000380476	0.000127767	0.000103787	6.94162e-05	7.64637e-05	0.000244876	0	0.00014769	0.000951918	0.000637132	0	0.000165652	7.2945e-05	0.00030574	3.34333e-05	0.000232408	0	0.000104748	3.0295e-05	0.000232366	85	21	49	15	9	5	40	10	2	9	10	17	0	21	83	46	0
Q9CQN6	Tmem14c	Transmembrane protein 14C	CONCLUSIVE	#N/A	TRUE	482	0.000224068	0	0.000703953	0.000569127	0.000152246	0	0.000392657	0.00024343	0	0	0.00638579	0	0.00139377	8.93294e-05	0.000509863	0	0.002658	0	0.000231632	0.000631059	0.00079624	0	0.000355832	0.000415777	7.21498e-05	0	8	0	35	12	4	0	13	6	0	0	263	0	7	4	14	0	71
O88967	Yme1l1	ATP-dependent zinc metalloprotease YME1L1	CONCLUSIVE	#N/A	TRUE	481	0.000357256	0.000236257	3.20682e-05	0.000113427	6.6754e-05	0.000255443	0.000173369	0.000239345	0.000394101	0.000206965	4.25844e-05	0.00017503	6.34924e-05	0.000113942	0.000267105	0.000189338	1.79068e-05	0.000107831	3.69316e-05	4.64383e-05	2.53906e-05	3.92223e-05	0	5.30334e-05	1.53381e-05	0	80	35	10	15	11	8	36	37	15	53	11	24	2	32	46	27	3
Q61555	Fbn2	Fibrillin-2	CONCLUSIVE	#N/A	FALSE	481	0.000165854	2.32437e-05	7.01981e-05	0	2.38817e-05	1.57071e-05	5.80399e-05	9.54628e-06	0	1.24861e-05	1.14262e-05	0	0	3.32796e-05	3.99892e-05	3.27709e-05	0	0	3.81512e-05	0	4.37151e-05	0	0	0	0	1.44679e-05	151	14	89	0	16	2	49	6	0	13	12	0	0	38	28	19	0
Q9D3D9	Atp5d	ATP synthase subunit delta mitochondrial	CONCLUSIVE	#N/A	FALSE	480	9.5029e-05	0.000344742	0	6.43656e-05	0.00126555	0	6.14876e-05	0.000110123	0.000223637	0.000116336	9.88567e-05	6.20765e-05	0.000675551	9.09246e-05	0	0.000567054	0	0.00107082	0.000628716	0.00279989	0.000216122	0.00380596	0.00138838	0.00253921	0.000342712	0.00287898	5	12	0	2	49	0	3	4	2	7	6	2	5	6	0	19	0
Q78HU7	Gypc	Glycophorin-C	CONCLUSIVE	#N/A	TRUE	479	0.00178134	0.00111769	0.000289626	0.00130899	0.000228369	0	0.000362453	0.000535546	0	0.000440854	0.00134029	0.00131733	0	0.000241189	0.00244734	0.00153057	0.00377362	0.000450871	0.0013342	0.000990277	0.000509593	0.000826557	0.000213499	0.000498933	0	0.00110679	53	22	12	23	5	0	10	11	0	15	46	24	0	9	56	29	84
P07146	Prss2	Anionic trypsin-2	CONCLUSIVE	#N/A	FALSE	479	0.000402366	0	2.79619e-05	0	3.52765e-05	0	0	0	0	4.53996e-05	0	0	0.000276811	6.20948e-05	0.000810095	0	0.00379937	0	0.00349934	0	0	0	0	0	0	0	31	0	3	0	2	0	0	0	0	4	0	0	3	6	48	0	219
Q99KE1	Me2	NAD-dependent malic enzyme mitochondrial	CONCLUSIVE	#N/A	FALSE	478	4.87891e-05	0.000114719	0	0.000413076	0.000198902	0.000193805	6.43062e-05	0.000840226	0.000127576	0.000284422	0	0.000230178	0.000269762	0.000203152	0	9.36391e-05	0	7.27212e-05	8.96641e-05	0.000159722	4.10962e-05	0.000104748	0	0.000160946	0.000167574	0.000428437	9	14	0	45	27	5	11	107	4	60	0	26	7	47	0	11	0
Q811D0	Dlg1	Disks large homolog 1	CONCLUSIVE	#N/A	FALSE	478	3.52815e-05	0.000197322	7.60069e-06	0.000167279	0.000201369	5.04536e-05	2.28285e-05	9.7103e-05	0	0.000206706	0	9.79506e-05	5.01625e-05	0.000208172	0	5.54028e-05	0	0	1.16712e-05	0.0001651	2.67466e-05	0.000223112	0	9.42735e-05	0.000233271	0.000139419	10	37	3	28	42	2	6	19	0	67	0	17	2	74	0	10	0
Q61411	Hras	GTPase HRas	CONCLUSIVE	#N/A	FALSE	478	0.000337881	0.00242596	0.000242632	0.00151617	0.000229577	0.00108715	0.00025506	0.000856513	0	0.000457959	0.000292909	0.000744918	0	0.00044452	0	0.0010081	0	0.000997165	0.000111772	0	0	0.000445142	0	0.000702202	0.000174076	0.00066759	20	95	20	53	10	9	14	35	0	31	20	27	0	33	0	38	0
Q924Z4	Cers2	Ceramide synthase 2	CONCLUSIVE	#N/A	TRUE	478	0.000134441	0.000139711	0.000705964	0.000184966	6.85107e-05	0.00144191	0.000299024	0.000170401	0.00103815	0.000146951	0.000225809	0.000260721	0.000716795	0.000100496	0.00017481	0.000237503	0.00011231	0.000270523	6.94897e-05	0.00020388	4.77744e-05	0.000177119	0	0.000698506	0	0.000442718	16	11	117	13	6	24	33	14	21	20	31	19	12	15	16	18	10
Q3TEA8	Hp1bp3	Heterochromatin protein 1-binding protein 3	CONCLUSIVE	#N/A	FALSE	478	0.000161378	0	0.00129543	0	7.04894e-05	0	0.000217537	0	0	2.01594e-05	9.4931e-05	0	0	7.81229e-05	0.000112412	3.62018e-05	0	0	0.000152526	0	6.55389e-05	0	0.000219665	0	0	0	28	0	313	0	9	0	35	0	0	4	19	0	0	17	15	4	0
Q640P4	Glt8d2	Glycosyltransferase 8 domain-containing protein 2	CONCLUSIVE	#N/A	TRUE	477	0.000311063	0.000829752	4.59889e-05	0.00127034	0.000124327	0	0.00020719	0.000649379	0	0.000208005	1.58624e-05	0.000657406	0.000130078	0.000116717	0	0.00084763	0	0.000711834	0	0.000174421	0	0.000128568	0	0.0002173	7.07027e-05	0	34	60	7	82	10	0	21	49	0	26	2	44	2	16	0	59	0
P48771	Cox7a2	Cytochrome c oxidase subunit 7A2 mitochondrial	CONCLUSIVE	#N/A	FALSE	477	0.00130796	0.000639642	0.000248625	0.000977116	0.00141149	0.00275063	0.00120308	0.00373357	0	0.00137922	0.000633635	0.00113084	0.0010939	0.00116559	0.00185078	0.000241636	0	0.00103212	0.00292694	0	0.000218726	0	0	0.00205584	0.0012222	0	34	11	9	15	27	10	29	67	0	41	19	18	4	38	37	4	0
Q99KV1	Dnajb11	DnaJ homolog subfamily B member 11	CONCLUSIVE	#N/A	FALSE	476	9.81081e-05	0.000121334	2.56187e-05	0.00012082	0.000521166	0	0	0.000129195	0	0.00017158	6.95863e-05	7.28272e-05	0	0.00019912	0.000173956	0.000448174	0	0	0.000619584	0.00103567	0.000625426	0.00015667	0.00192626	0.000344236	0.000252726	0.000587405	11	9	4	8	43	0	0	10	0	22	9	5	0	28	15	32	0
Q9JLR1	Sec61a2	Protein transport protein Sec61 subunit alpha isoform 2	CONCLUSIVE	#N/A	TRUE	476	0.000315273	9.12553e-05	0.000101156	0	0.000127618	0	5.06368e-05	3.8867e-05	0	5.8657e-05	0.000133747	0.00303445	0	2.67425e-05	0.000139554	0.000368673	0	0	0	0	0	0	0	0.000159323	0	0	47	9	21	0	14	0	7	4	0	10	23	277	0	5	16	35	0
O55126	Gbas	Protein NipSnap homolog 2	CONCLUSIVE	#N/A	FALSE	475	0.000193169	0.000360691	0	0.000230891	0.00100369	0.00089371	6.12688e-05	0.000230436	0.000534818	0.000357703	0.000147757	0.000352577	0.000565444	0.000534546	4.43246e-05	7.13729e-05	0	0	0.000112766	0.000196936	0.00032303	0.000299401	0	0.000404828	0.0011318	0.000374183	17	21	0	12	65	11	5	14	8	36	15	19	7	59	3	4	0
Q8BP67	Rpl24	60S ribosomal protein L24	CONCLUSIVE	#N/A	FALSE	475	0.000569447	0	0.0010077	0.000206626	0.000138185	0	0.00142557	0.000707033	0	0.0019918	0.00100494	0	0	0.000632418	0.000343775	0	0	0	0.000302745	0	0.00104069	0	0.000387562	0	0.000261945	0	28	0	69	6	5	0	65	24	0	112	57	0	0	39	13	0	0
O09005	Degs1	Sphingolipid delta(4)-desaturase DES1	CONCLUSIVE	#N/A	TRUE	475	0.000672205	0.000612638	0.000276849	6.69561e-05	0	0	0.000884812	8.59165e-05	0	0.00016424	0.000102835	0.000290587	0	0.000212814	0.000501294	0.000745107	0.000634221	0	0.000245258	0	5.62052e-05	0	0.000156985	0	0	0	68	41	39	4	0	0	83	6	0	19	12	18	0	27	39	48	48
Q8JZN5	Acad9	Acyl-CoA dehydrogenase family member 9 mitochondrial	CONCLUSIVE	#N/A	FALSE	474	7.15226e-05	0.000378389	0	0.000328728	0.000222157	0.000365284	8.81486e-05	0.000481018	0	0.00018316	0	0.000450527	0.000181588	0.000191451	0	0.00010429	0	0.000287836	4.22497e-05	0.000106251	2.90468e-05	0.000143585	0	7.58378e-05	7.45741e-05	0.000370112	14	49	0	38	32	10	16	65	0	41	0	54	5	47	0	13	0
P70206	Plxna1	Plexin-A1	CONCLUSIVE	#N/A	TRUE	474	5.39467e-05	0.000104478	7.2636e-06	8.27849e-05	1.60365e-05	4.82159e-05	5.09042e-05	9.52385e-05	5.95106e-05	6.1915e-05	2.04603e-05	6.05689e-05	7.19066e-05	5.64558e-05	3.06887e-05	0.000121775	0	0.000117598	5.57679e-06	6.13579e-05	0	5.03428e-05	0	7.00719e-05	1.0133e-05	9.99271e-05	32	41	6	29	7	4	28	39	6	42	14	22	6	42	14	46	0
Q921V5	Mgat2	Alpha-1 6-mannosyl-glycoprotein 2-beta-N-acetylglucosaminyltransferase	CONCLUSIVE	#N/A	TRUE	474	0.000288957	0.000458616	4.15e-05	0.000489295	7.85342e-05	0	0.000186967	0.0011406	0	0.000227409	0	0.000306731	0	0.000172798	4.69654e-05	0.000226876	0	0.000445771	0	0.000200322	0	0.000177654	0	0.000557631	4.34205e-05	0	40	42	8	40	8	0	24	109	0	36	0	26	0	30	5	20	0
Q7TMK9	Syncrip	Heterogeneous nuclear ribonucleoprotein Q	CONCLUSIVE	#N/A	FALSE	473	0.000112753	7.74701e-05	0.000158256	6.9428e-05	0.000125365	0.00025652	0.000149228	0.000103936	0.000361839	0.000304753	7.99739e-05	4.18493e-05	0.000182171	0.000269709	0.000166603	0	0.000198661	0	0.000161064	5.3296e-05	0.00011656	0	0.000276726	0.00012173	0.000114421	0.000270037	22	10	43	8	18	7	27	14	12	68	18	5	5	66	25	0	29
Q8BTY2	Slc4a7	Sodium bicarbonate cotransporter 3	CONCLUSIVE	#N/A	TRUE	473	5.24957e-05	6.53476e-05	3.76972e-05	3.13735e-05	0.000104908	0	0.000113223	0.000111827	7.26712e-05	0.000264626	2.94467e-05	0.000100859	6.58565e-05	0.000219133	3.6137e-05	0.000193963	1.23823e-05	0.000405959	1.53227e-05	0	0	0	0	3.66721e-05	5.30308e-06	0	17	14	17	6	25	0	34	25	4	98	11	20	3	89	9	40	3
Q8BU31	Rap2c	Ras-related protein Rap-2c	CONCLUSIVE	#N/A	FALSE	473	0.000523438	0.00142418	0.000425999	0.0011227	0.000237105	0.000374266	0	0.00060658	0	0.000396688	0.00024201	0	0.000992285	0.000264327	0	0.0020001	0	0	0	0.00241919	9.92036e-05	0.00122596	0	0.000414414	0.000104874	0	30	54	34	38	10	3	0	24	0	26	16	0	8	19	0	73	0
P07214	Sparc	SPARC	CONCLUSIVE	#N/A	FALSE	473	0.000126873	0.000367573	0	0.000196933	0.000502866	0	2.28033e-05	0.000275672	0	0.000305094	0	0.000155397	0.000375803	0.000134881	0	0.000514677	0	0.000397125	0.000402212	0.00153923	0.000220416	0.00143005	0	0.00172644	4.53923e-05	0.000626695	12	23	0	11	35	0	2	18	0	33	0	9	5	16	0	31	0
O09044	Snap23	Synaptosomal-associated protein 23	CONCLUSIVE	#N/A	FALSE	472	0.000745027	0.001333	7.64292e-05	0.000695148	0.00010331	0	0.000475504	0.00061669	0.000447274	0.000531824	0.000421788	0.000297967	0.000648529	0.000484931	0.000454714	0.00112217	6.09683e-05	0.000203966	0.000402378	0.000105408	8.64489e-05	0.000106834	0.000193166	0.000541699	0.000130557	0.000300416	49	58	7	27	5	0	29	28	5	40	32	12	6	40	23	47	3
P61161	Actr2	Actin-related protein 2	CONCLUSIVE	#N/A	FALSE	472	0.000170184	6.12486e-05	9.89312e-05	0	0.00155279	0	4.36968e-05	8.21731e-05	0	8.50378e-05	9.83549e-05	0	0	0.000174464	0.000105374	0	0	0	0.000268082	0	0.000460768	0	0.000514782	7.21806e-05	0.000974206	0	21	5	17	0	141	0	5	7	0	12	14	0	0	27	10	0	0
P61804	Dad1	Dolichyl-diphosphooligosaccharide--protein glycosyltransferase subunit DAD1	CONCLUSIVE	#N/A	TRUE	472	0.000734666	0.000640671	0.000101455	0.000191388	0	0.000606113	0.000639906	0.000532099	0	0.000518881	0.00531551	0.000184582	0	0.00013518	0.00110223	0.000798682	0.000339912	0.000303241	0.000467364	0.00019589	0.00128526	0.000744529	0.000897452	0.000335565	0.000218365	0	26	15	5	4	0	3	21	13	0	21	217	4	0	6	30	18	9
Q9WV91	Ptgfrn	Prostaglandin F2 receptor negative regulator	CONCLUSIVE	#N/A	TRUE	471	0.000239745	0.000274539	2.60851e-05	0.0003137	0	0.000207784	0.00010185	7.3666e-05	0.000106857	7.62341e-05	4.72353e-05	0.00016017	7.74694e-05	3.76525e-05	0.000127528	0.000250983	0	0.00011695	2.40328e-05	0.000157392	0	0.000165903	0	0.000140201	0	0.000191391	66	50	10	51	0	8	26	14	5	24	15	27	3	13	27	44	0
Q9DCS3	Mecr	Trans-2-enoyl-CoA reductase mitochondrial	CONCLUSIVE	#N/A	FALSE	468	6.8482e-05	0.000375242	1.84414e-05	0.000666779	0.000325717	0.00128535	0.000147702	0.000694396	0.000553996	0.000314389	0	0.000419391	0.000365124	0.000218414	0	0.000201633	0	0.000160766	9.91113e-05	0.000534103	0	0.000165406	8.15647e-05	0.000355807	0.000301366	0.00033827	8	29	3	46	28	21	16	56	11	42	0	30	6	32	0	15	0
P09405	Ncl	Nucleolin	CONCLUSIVE	#N/A	FALSE	467	0.000257425	2.04797e-05	0.0003762	1.52948e-05	1.22744e-05	9.68751e-05	6.81842e-05	5.88777e-05	5.31414e-05	1.18476e-05	4.69814e-05	0	0	0	0.000369957	3.54593e-05	0.000132802	0	0.000261446	1.56546e-05	0.00035949	1.58664e-05	0.000846296	0	4.26572e-05	8.92324e-05	57	3	116	2	2	3	14	9	2	3	12	0	0	0	63	5	22
Q9Z0M5	Lipa	Lysosomal acid lipase/cholesteryl ester hydrolase	CONCLUSIVE	#N/A	FALSE	465	2.41283e-05	0.0002553	1.73265e-05	0.000217903	0.000131154	0	1.73466e-05	4.66012e-05	0	0	0	0	0	1.28256e-05	0	0.000757776	0	0.000107891	0	0.00238362	0	0.00213332	0	0	0	0.00079455	3	21	3	16	12	0	2	4	0	0	0	0	0	2	0	60	0
Q9R0E1	Plod3	Procollagen-lysine 2-oxoglutarate 5-dioxygenase 3	CONCLUSIVE	#N/A	FALSE	464	5.17081e-05	4.55934e-05	0	2.18895e-05	0.000398182	0	9.29367e-06	1.87254e-05	0	5.65197e-05	0	0	0	4.46647e-05	5.0426e-05	5.41317e-05	0	8.09256e-05	0.000235196	0.000253917	0.000645158	0.000196799	0	0.000396588	0.000329299	0.000709484	12	7	0	3	68	0	2	3	0	15	0	0	0	13	9	8	0
Q91XB7	Yif1a	Protein YIF1A	CONCLUSIVE	#N/A	TRUE	464	0.000152565	0.000280029	0.00101732	5.53588e-05	0.000103662	0.000623351	0.000152775	4.73567e-05	0	0	0.0004818	0	0	6.95123e-05	0.000269225	0.0012321	0	0.00102331	0.000432591	0.000264418	0.000454373	0.000267996	0	0.000194124	3.74293e-05	0	14	17	130	3	7	8	13	3	0	0	51	0	0	8	19	72	0
Q62009	Postn	Periostin	CONCLUSIVE	#N/A	FALSE	463	0.000110497	0.000403159	8.20839e-06	9.03269e-05	3.62447e-05	8.17312e-05	3.69806e-05	0.000198695	4.48341e-05	0.000183251	6.60617e-06	8.08921e-05	0	0.000100256	3.96347e-05	0.000364977	0	0.000102226	1.26043e-05	0.00030377	0	0.00024095	0	7.91863e-05	4.25322e-05	0.000100378	29	70	3	14	7	3	9	36	2	55	2	13	0	33	8	61	0
P63321	Rala	Ras-related protein Ral-A	CONCLUSIVE	#N/A	FALSE	463	0.000774993	0.000656014	0	0.000813631	0	0	0.000551597	0.000628664	0	0.000257521	0.000631531	0.000202502	0	0.000420195	0.000786009	0.00055981	0.00039363	0.000291097	0.000717835	0.000241772	0.000470013	0.000217817	0	0.000506199	0.000266184	0.000510415	50	28	0	31	0	0	33	28	0	19	47	8	0	34	39	23	19
P16045	Lgals1	Galectin-1	CONCLUSIVE	#N/A	FALSE	462	9.46066e-05	0.000429012	0	0.000921143	9.64225e-05	0	0.000102024	0.00174729	0.000417456	0	0	0.000231752	0	0.000113151	0.000399797	0.00100279	0	0	0.000391201	0.00516497	0.00138959	0.00340682	0	0.00273859	0.000385868	0.000467313	4	12	0	23	3	0	4	51	3	0	0	6	0	6	13	27	0
Q8K4Q8	Colec12	Collectin-12	CONCLUSIVE	#N/A	TRUE	460	0.000305527	0.000240669	4.32618e-05	0.00026232	0	0	0.000213466	0.000180768	0	0.000120413	0.000119374	0.00011244	0	5.8329e-05	8.95254e-05	0.00020272	0.000172552	0.000115452	9.96456e-05	4.47485e-05	1.63111e-05	0.000105826	0	0.000102207	0	0	71	37	14	36	0	0	46	29	0	32	32	16	0	17	16	30	30
P16332	Mut	Methylmalonyl-CoA mutase mitochondrial	CONCLUSIVE	#N/A	FALSE	459	5.12242e-05	0.000335524	0	0.000108423	6.3809e-05	0.000457826	4.60335e-05	0.000234969	0.000200914	0.000265023	0	5.57693e-05	0.000182074	0.000200812	0	0.00010725	0	5.72631e-05	0.000105907	8.13809e-05	0.000145622	0.000172463	0.000799908	0	2.56576e-05	0	12	52	0	15	11	15	10	38	8	71	0	8	6	59	0	16	0
Q9JJX6	P2rx4	P2X purinoceptor 4	CONCLUSIVE	#N/A	TRUE	459	0.00023865	0.000808545	0	0.00133774	5.59151e-05	0.000294204	2.66235e-05	0.000321855	0	0	0	0.00017471	0	0	0.000139105	0.000775353	0	0.00070652	5.44455e-05	0.000527717	4.67893e-05	0.000795059	0	0.000293187	0	0	29	65	0	96	5	5	3	27	0	0	0	13	0	0	13	60	0
Q3TJD7	Pdlim7	PDZ and LIM domain protein 7	CONCLUSIVE	#N/A	FALSE	459	1.39736e-05	0	0.000135465	0	0.00144317	0	6.78112e-05	0	0	4.2767e-05	1.81706e-05	0	0	0.000150413	1.81695e-05	2.19429e-05	2.80161e-05	3.74904e-05	0.000104006	4.84368e-05	0.000172141	0.000135004	0.00164212	0	0.000641928	0.000230078	2	0	27	0	152	0	9	0	0	7	3	0	0	27	2	2	3
Q8C8U0	Ppfibp1	Liprin-beta-1	CONCLUSIVE	#N/A	FALSE	458	3.62463e-05	0.000129501	0	0.000117173	3.13448e-05	0.000212046	4.6195e-05	0.000109782	0.000232638	0.000195935	2.57089e-05	0.000156056	0.000234247	0.000176031	4.28456e-05	0.000269066	0	5.30437e-05	1.09003e-05	7.42422e-05	1.249e-05	0.000115764	0	0.000176094	1.98058e-05	0.000499143	11	26	0	21	7	9	13	23	12	68	9	29	10	67	10	52	0
A6X919	Dpy19l1	Probable C-mannosyltransferase DPY19L1	CONCLUSIVE	#N/A	TRUE	458	0.000222566	0.000129394	8.60597e-05	8.69712e-05	2.32655e-05	0.000183621	0.00026771	0.000167399	0	0.000112282	0.000133576	4.8929e-05	0.000273843	8.87307e-05	0.000389573	6.049e-05	1.71627e-05	8.03832e-05	0.000106191	4.45086e-05	0.000113566	3.75924e-05	0	0.000114367	0	0.000140946	52	20	28	12	4	6	58	27	0	30	36	7	9	26	70	9	3
Q3V009	Tmed1	Transmembrane emp24 domain-containing protein 1	CONCLUSIVE	#N/A	TRUE	458	0.000421979	0.000616587	0.000282822	0.000238181	0	0.000301721	0.000318544	0.000346378	0	0.000196798	0.000829177	0.000367537	0	0.000280384	0.0010608	0.000485933	0.000357215	0.000867977	0.000139592	0.000365676	0.000133291	0.000667124	0	0.000709935	3.62338e-05	0	30	29	28	10	0	3	21	17	0	16	68	16	0	25	58	22	19
A2AGT5	Ckap5	Cytoskeleton-associated protein 5	CONCLUSIVE	#N/A	FALSE	456	4.5569e-05	2.85023e-05	0.000177156	6.65195e-05	2.13534e-05	0	2.54181e-05	4.55233e-05	0.000157162	6.04583e-05	1.22598e-05	5.13231e-06	5.58527e-05	9.64731e-05	2.04318e-05	1.4805e-05	0	0	1.29951e-05	0	1.19122e-05	0	0	9.33044e-06	6.74629e-06	2.06979e-05	29	12	157	25	10	0	15	20	17	44	9	2	5	77	10	6	0
Q60751	Igf1r	Insulin-like growth factor 1 receptor	CONCLUSIVE	#N/A	TRUE	456	4.41854e-05	6.67891e-05	2.00397e-05	5.51303e-05	3.16024e-05	0	0.000137933	0.000111166	9.57746e-05	8.54094e-05	9.07206e-05	0.000125329	3.30641e-05	4.07935e-05	9.07154e-06	0.000124162	3.4192e-05	0.00018094	0	6.04577e-05	2.20372e-05	3.26805e-05	0	8.28527e-05	2.79561e-05	0.000183794	19	19	12	14	10	0	55	33	7	42	45	33	2	22	3	34	11
P46460	Nsf	Vesicle-fusing ATPase	CONCLUSIVE	#N/A	FALSE	454	6.00828e-05	0.000194612	4.62273e-05	0.000268882	6.41521e-05	0	5.55372e-05	0.000279748	0	4.50334e-05	1.48816e-05	8.41037e-05	9.15263e-05	5.81722e-05	0	0.000128044	0	4.60568e-05	4.96889e-05	0.000587605	8.94699e-05	0.000339241	2.72613e-05	0.000471438	8.84417e-05	0.000395709	14	30	15	37	11	0	12	45	0	12	4	12	3	17	0	19	0
P63089	Ptn	Pleiotrophin	CONCLUSIVE	#N/A	FALSE	453	0.000380116	0.000287285	0.00143305	0.00109421	0.00149799	0.00122305	4.09917e-05	0.000468023	0	0.00033239	0	0.000155191	0	0.000969862	7.41382e-05	0.000149225	0	0	0.000125743	0.00118584	0.000144081	0.00053417	0.000120729	0	0.000636465	0	20	10	105	34	58	9	2	17	0	20	0	5	0	64	3	5	0
Q03145	Epha2	Ephrin type-A receptor 2	CONCLUSIVE	#N/A	TRUE	452	7.18991e-05	6.91601e-05	1.40811e-05	0.000116214	1.33235e-05	0	0.000186791	0.000184628	0	9.43075e-05	0.000110493	0.000218825	6.96986e-05	9.90212e-05	2.97463e-05	0.00015396	7.42603e-05	0.000359497	0	4.53134e-05	0	4.59266e-05	3.11398e-05	0.000116435	1.12249e-05	0.000215242	22	14	6	21	3	0	53	39	0	33	39	41	3	38	7	30	17
Q9Z1Q2	Abhd16a	Protein ABHD16A	CONCLUSIVE	#N/A	TRUE	451	0.000360497	0.000172989	0.000172582	8.7205e-05	1.5552e-05	0.000163658	0.000314711	0.00014091	6.73315e-05	0.000130097	0.000168659	2.80346e-05	0	0.000155126	0.000431543	0.000206668	0	0.00013817	0.000113575	0	0.000227742	4.02063e-05	7.26968e-05	0.000101933	1.47403e-05	0.000150746	63	20	42	9	2	4	51	17	2	26	34	3	0	34	58	23	0
Q05512	Mark2	Serine/threonine-protein kinase MARK2	CONCLUSIVE	#N/A	FALSE	451	8.22931e-06	0.000217685	6.50042e-05	0.000195087	5.59151e-05	0.000970874	0.000159741	0.000280133	0.000871492	0.000111539	0	0.000241906	0.000468011	0.000127951	0	0.000277835	0	3.31181e-05	0	4.99192e-05	0	1.44556e-05	0	0.000232107	2.11987e-05	0	2	35	22	28	10	33	36	47	36	31	0	36	16	39	0	43	0
Q921H8	Acaa1a	3-ketoacyl-CoA thiolase A peroxisomal	CONCLUSIVE	#N/A	FALSE	450	7.5306e-05	3.4149e-05	4.32618e-05	7.651e-05	0.000337706	0.000376914	1.6242e-05	8.72674e-05	0	1.97552e-05	0	0	0	1.80134e-05	4.89592e-05	7.09521e-05	0	0	0.000274025	0.00117465	0.00012845	0.000820152	0	0.0016992	0.000446172	0.00138871	10	3	8	6	33	7	2	8	0	3	0	0	0	3	5	6	0
Q3UN02	Lclat1	Lysocardiolipin acyltransferase 1	CONCLUSIVE	#N/A	TRUE	449	0.000764275	0.000154034	0.000359786	0.000172555	8.07795e-05	0.000121437	0.000549463	0.000282923	0	0.000237623	0.000125148	0.000429913	0	0.000115107	0.000585219	0.000173355	0	9.11336e-05	8.42747e-05	0	0	0	8.09139e-05	7.56361e-05	0	0.000279642	90	12	59	12	7	2	60	23	0	32	17	31	0	17	53	13	0
P70452	Stx4	Syntaxin-4	CONCLUSIVE	#N/A	TRUE	449	0.00106075	0.00051827	0.000246215	0.000453583	5.82418e-05	0	0.000300423	0.000294893	0	0.000524685	6.50198e-05	0.000472448	0.000152339	0.00029047	0.000334368	0.000437459	2.86428e-05	8.62405e-05	0	7.42805e-05	0	7.52857e-05	0	0.000381734	0.000101203	0	99	32	32	25	4	0	26	19	0	56	7	27	2	34	24	26	2
P70699	Gaa	Lysosomal alpha-glucosidase	CONCLUSIVE	#N/A	FALSE	448	3.35044e-05	0.000440604	2.40596e-05	0.000170201	2.2765e-05	0	1.08394e-05	4.36795e-05	0	0	0	1.64148e-05	0	1.06858e-05	1.30695e-05	0.000426159	0	0.000242704	0	0.000516807	0	0.000400207	0	0.000149209	0	8.82648e-05	10	87	10	30	5	0	3	9	0	0	0	3	0	4	3	81	0
Q9CPU4	Mgst3	Microsomal glutathione S-transferase 3	CONCLUSIVE	#N/A	TRUE	448	0.000333906	0.00113562	2.99722e-05	0.000388718	0.000708989	0.00119374	0.00101274	0.000634827	0.0025784	0.000912443	0	0.00238569	0.00296713	0.000682231	0.000189949	0.0010159	0	0.000391934	0	0	0	0.000256611	0	0.000371754	0.000125437	0.00233657	16	36	2	11	25	8	45	21	21	50	0	70	20	41	7	31	0
Q06335	Aplp2	Amyloid-like protein 2	CONCLUSIVE	#N/A	TRUE	445	0.000370331	0.000443727	1.29724e-05	0.000183537	9.81955e-05	0.000322917	6.81842e-05	5.23357e-05	0.000106283	7.89837e-05	7.43872e-05	0.000147509	6.42108e-05	7.20194e-05	3.5234e-05	0.000361685	0	0.000205985	0	0.00020351	4.27965e-05	0.000111065	0	4.02251e-05	3.49013e-05	0.000178465	82	65	4	24	16	10	14	8	4	20	19	20	2	20	6	51	0
P62746	Rhob	Rho-related GTP-binding protein RhoB	CONCLUSIVE	#N/A	FALSE	444	0.000358395	0.00125585	4.67934e-05	0.000496534	6.64135e-05	0.000349442	8.78394e-05	0.000377565	0.00239611	5.69811e-05	0.000197713	0.000239438	0	0.000155871	0.000466012	0.00268604	0.000326616	0.00257871	0.00021556	0.000451747	0.000123498	0.000429244	0.000155223	0.000145098	0.000111906	0	22	51	4	18	3	3	5	16	25	4	14	9	0	12	22	105	15
Q00262	Stx2	Syntaxin-2	CONCLUSIVE	#N/A	TRUE	442	0.000386692	0.000601211	0.000182478	0.00056125	0.000225208	0.000473984	0.000285949	0.000320081	0.000585015	0.000492719	0.000249023	0.000703677	0.00047125	0.000369991	0.000129293	0.000277589	5.90696e-05	0.000800336	0	3.82969e-05	6.28175e-05	0	0	0	0.00018025	0	35	36	23	30	15	6	24	20	9	51	26	39	6	42	9	16	4
P59999	Arpc4	Actin-related protein 2/3 complex subunit 4	CONCLUSIVE	#N/A	FALSE	441	0.000323098	5.7457e-05	8.18884e-05	0.000514925	0.00209202	0	0.000143471	0.000192715	0	0.000565063	0.000214189	0.000310383	0	0.00109109	0.000222415	0	5.08069e-05	0	0.000785895	0	0.000792448	0	0.00199202	0	0.00132189	0.000500693	17	2	6	16	81	0	7	7	0	34	13	10	0	72	9	0	2
Q05186	Rcn1	Reticulocalbin-1	CONCLUSIVE	#N/A	FALSE	440	0.000117894	0.000460363	0	8.31801e-05	0.000427226	0	0	5.69252e-05	0.000231206	4.2955e-05	4.25844e-05	0.000160444	0	7.8335e-05	7.66475e-05	0.000524536	0	0.000158152	0.000292498	0.00134516	0.000502733	0.0012253	0.00131056	0.00072921	2.53079e-05	0.000711754	12	31	0	5	32	0	0	4	4	5	5	10	0	10	6	34	0
Q9D6K9	Cers5	Ceramide synthase 5	CONCLUSIVE	#N/A	TRUE	440	0.00104119	0.000128237	0.000304609	0.000117537	3.14421e-05	0	0.000582201	7.82034e-05	0	0.00011465	0.000407843	0.000125952	0.000164482	9.22423e-05	0.000130369	0.00012111	0	0.000372459	0	0	0	0	0	0	1.98673e-05	0	135	11	55	9	3	0	70	7	0	17	61	10	3	15	13	10	0
Q9R0E2	Plod1	Procollagen-lysine 2-oxoglutarate 5-dioxygenase 1	CONCLUSIVE	#N/A	FALSE	439	9.2105e-05	0.000152482	9.44867e-06	7.4268e-05	0.000298009	0	1.89193e-05	3.17663e-05	0	8.82111e-05	0	0	0	5.59536e-05	1.14059e-05	4.13238e-05	0	3.53017e-05	0.000261159	0.000144429	0.000324183	0.000192609	0.000236814	0.000338562	0.000357776	0.000462178	21	23	3	10	50	0	4	5	0	23	0	0	0	16	2	6	0
Q8BFZ9	Erlin2	Erlin-2	CONCLUSIVE	#N/A	TRUE	438	0.000441382	0.000212929	0.000175338	0.000174923	0.000165903	0.000134296	0.000182293	0.000108828	0	0.00012318	0.000179105	6.13462e-05	0	0.000127294	0.00108678	0.000309685	0.000200837	0	0.000574721	9.7657e-05	0.000391563	3.29928e-05	0.000686023	0.000223052	0.000112893	0.000123701	47	15	26	11	13	2	18	8	0	15	22	4	0	17	89	21	16
Q5U431	Gpr39	G-protein coupled receptor 39	CONCLUSIVE	#N/A	TRUE	438	0.000546166	0.000264605	7.03953e-05	0.000343848	0.000142731	0.000700928	6.796e-05	9.12863e-05	0.000205981	7.34756e-05	6.07015e-05	3.43055e-05	9.95549e-05	0.000133994	0.000318664	0.000285883	0	9.39316e-05	5.79081e-05	0.000461158	0.000238872	0.000651898	0	0	4.20874e-05	9.22329e-05	78	25	14	29	15	14	9	9	5	12	10	3	2	24	35	26	0
Q9CQJ8	Ndufb9	NADH dehydrogenase [ubiquinone] 1 beta subcomplex subunit 9	CONCLUSIVE	#N/A	FALSE	438	0.000784865	0.00035052	0	0.000302051	0.000702969	0.00102035	0.000288545	0.000620135	0.00104947	0.000405553	0	0.000262178	0.000760844	0.000270234	0.00231941	0.000896348	0	0.000478579	0.000324544	0.000185494	0	0.000752016	0	0.000476634	0.000336968	0.00129229	44	13	0	10	29	8	15	24	10	26	0	9	6	19	100	32	0
Q9D1L0	Chchd2	Coiled-coil-helix-coiled-coil-helix domain-containing protein 2	CONCLUSIVE	#N/A	FALSE	437	8.34764e-05	0.000283905	0	0.000212028	5.67191e-05	0	0	0.00012092	0	9.12442e-05	0	0.000443056	0.000296713	0.000183038	0	0.000327709	0	0.0148935	0	0.000795724	0	0.00131971	0	0.0013631	0.000143357	0.00233657	4	9	0	6	2	0	0	4	0	5	0	13	2	11	0	10	0
Q9R087	Gpc6	Glypican-6	CONCLUSIVE	#N/A	FALSE	435	0.000276149	0.000104354	6.61009e-05	0.000243545	0.000179815	0.000205678	0.000111675	6.66691e-05	0.000135391	6.03692e-05	0	9.39537e-05	0.000163593	8.25693e-05	0.00011969	0.000325229	0.000438313	9.26114e-05	0.000123704	8.97389e-05	0.000141745	0.000434554	0	8.54029e-05	0.00013338	0.000265232	48	12	16	25	23	5	18	8	4	12	0	10	4	18	16	36	57
O35166	Gosr2	Golgi SNAP receptor complex member 2	CONCLUSIVE	#N/A	TRUE	435	0.00063257	0.000409788	0.000638112	0.000561073	0.000122802	0.000430759	0.00105573	0.000850857	0.000177222	0.000250233	0.000443922	0.000393542	0	0.000192142	0.0009596	0.000283808	0	0.000484899	0	5.22066e-05	8.56333e-05	0	0	0.000268294	7.75951e-05	0.000297582	42	18	59	22	6	4	65	39	2	19	34	16	0	16	49	12	0
Q8C2Q3	Rbm14	RNA-binding protein 14	CONCLUSIVE	#N/A	FALSE	435	0.000496366	1.44287e-05	0.000226203	0	0.000110259	0	0.000262494	0	0	5.0082e-05	9.1025e-05	0	0	3.04441e-05	0.000328912	0	0.000133966	0	0.000134201	0	0.000217091	0	0.00024254	0	9.01603e-05	0	104	2	66	0	17	0	51	0	0	12	22	0	0	8	53	0	21
Q9ESW4	Agk	Acylglycerol kinase mitochondrial	CONCLUSIVE	#N/A	FALSE	434	0.00035646	0.000515885	4.35701e-05	0.000321063	0	0	0.000310797	0.000615225	0	0.00029844	0.000131496	8.67007e-05	0.000700905	0.000211653	0.000266264	0.000238192	0	0.000142437	6.27223e-05	0	8.62435e-05	0.000133225	0	0.000202654	4.55864e-05	0.000199801	47	45	8	25	0	0	38	56	0	45	20	7	13	35	27	20	0
P84104	Srsf3	Serine/arginine-rich splicing factor 3	CONCLUSIVE	#N/A	FALSE	433	0.000973467	0	0.00292202	0	0.000502691	0.000556835	0.000608877	0	0	0.000136199	0.000101268	0	0.000276811	0.000139713	0.000101262	0	0	0	0.000933874	0.00020246	0.000590383	0.0001026	0	0	0.000651988	0	50	0	209	0	19	4	29	0	0	8	6	0	2	9	4	0	0
O54774	Ap3d1	AP-3 complex subunit delta-1	CONCLUSIVE	#N/A	FALSE	432	7.19018e-05	8.85576e-05	0.000112827	0.000234486	0	9.52053e-05	4.30772e-05	0.000300887	3.13353e-05	3.72587e-05	1.38515e-05	0.0002131	3.78624e-05	6.37003e-05	7.96414e-05	5.43631e-05	0	0	0	3.69234e-05	2.01882e-05	0	0	8.69699e-05	4.5733e-06	0.000140311	27	22	59	52	0	5	15	78	2	16	6	49	2	30	23	13	0
Q91VC3	Eif4a3	Eukaryotic initiation factor 4A-III	CONCLUSIVE	#N/A	FALSE	432	0.000466127	0	0.000418408	6.5775e-05	3.16716e-05	0	0.000100534	0	0	0	0	0	0	2.47775e-05	0.000616195	8.53957e-05	7.26873e-05	0	0.000449739	0	0.00207604	0	0.000148047	0	0.000106733	0	60	0	75	5	3	0	12	0	0	0	0	0	0	4	61	7	7
P61226	Rap2b	Ras-related protein Rap-2b	CONCLUSIVE	#N/A	FALSE	431	0.00059323	0.0010022	0.000162882	0.00129997	0	0.000374266	0.00022579	0.000631854	0	0.000259373	0.00037814	0.000313436	0	0.000208679	0.000340306	0.00153432	0.000349818	0.000187247	0.000519464	0.00160271	6.61358e-05	0.000735578	0	0.000362612	0	0	34	38	13	44	0	3	12	25	0	17	25	11	0	15	15	56	15
Q8CG48	Smc2	Structural maintenance of chromosomes protein 2	CONCLUSIVE	#N/A	FALSE	428	0	6.07858e-05	0.000148238	7.26342e-05	9.83655e-05	0.000153352	7.80598e-05	6.60184e-05	0.000252366	0.000166446	9.29634e-06	2.1891e-05	7.62335e-05	0.000145357	3.83452e-05	4.20987e-05	0	0	1.33028e-05	5.57572e-05	2.03238e-05	0	0	4.77568e-05	2.76241e-05	0.00026485	0	15	77	16	27	8	27	17	16	71	4	5	4	68	11	10	0
Q9ESZ8	Gtf2i	General transcription factor II-I	CONCLUSIVE	#N/A	FALSE	428	2.87943e-05	4.35246e-05	0.000238937	3.25053e-05	0.000226081	9.1504e-05	0.000155259	1.39033e-05	9.41157e-05	9.79184e-05	1.38677e-05	0	0	0.000168365	5.40808e-05	0	0.000124014	0	2.11672e-05	0	1.21271e-05	0	3.04846e-05	0	9.34044e-05	0	9	9	104	6	52	4	45	3	5	35	5	0	0	66	13	0	29
Q9CR61	Ndufb7	NADH dehydrogenase [ubiquinone] 1 beta subcomplex subunit 7	CONCLUSIVE	#N/A	FALSE	428	0.000792417	0.00137394	0	0.00031572	0.000538418	0.000499932	0.00118128	0.000337604	0	0.000448362	0.000101021	0.000647046	0.000497048	0.000260164	0.000575789	0.00142733	0.000124607	0.00162577	0.000115647	0.000848262	0.00101593	0.00135102	0.000148047	0.00041517	0.000620383	0.000306994	34	39	0	8	17	3	47	10	0	22	5	17	3	14	19	39	4
Q02257	Jup	Junction plakoglobin	CONCLUSIVE	#N/A	FALSE	428	0.00019715	0.000233222	0	0.000384638	0	0	0.00022185	0.00047183	0	0.000127424	0.000352965	0.000223975	0	0	0	5.38411e-05	0	0	0	0	0	0	0	0	0	0	46	36	0	53	0	0	48	76	0	34	95	32	0	0	0	8	0
P39054	Dnm2	Dynamin-2	CONCLUSIVE	#N/A	FALSE	427	0	7.21185e-05	6.06163e-05	7.45753e-05	0.000249369	0.00015745	1.97891e-05	0.000154172	0.000129555	0.000147627	6.36319e-06	8.99039e-05	0.000678347	0.000140463	0	7.49211e-05	0	5.90797e-05	1.82111e-05	0.000127216	1.39113e-05	7.09156e-05	0	0.000108962	0.000223747	0.000241714	0	13	23	12	50	6	5	29	6	46	2	15	26	48	0	13	0
P70404	Idh3g	Isocitrate dehydrogenase [NAD] subunit gamma 1 mitochondrial	CONCLUSIVE	#N/A	FALSE	427	0	0.000515797	0	0.000288908	0.000287059	0.000174277	0	9.41511e-05	0.000143401	0.000198926	0	0.000331707	0.000404299	0.000200821	0	0.000267921	0	0.00185282	0.000335955	0.000281623	0	0.000342521	0	0.000313579	0.000153479	0.00123071	0	42	0	21	26	3	0	8	3	28	0	25	7	31	0	21	0
Q61559	Fcgrt	IgG receptor FcRn large subunit p51	CONCLUSIVE	#N/A	TRUE	426	0.000323671	0.000145453	0.000138201	0.000414761	2.37754e-05	0	3.77348e-05	0.00015206	0	5.35466e-05	0	5.71444e-05	0	4.18502e-05	0.000352613	0.00159347	0	0.000657161	0	0.000606455	0.000232109	0.000937358	0	0	0	0.000172842	37	11	22	28	2	0	4	12	0	7	0	4	0	6	31	116	0
Q8K1E0	Stx5	Syntaxin-5	CONCLUSIVE	#N/A	TRUE	425	0.000512675	0.000380673	0.000167929	0.000426445	2.44451e-05	0	0.000290983	0.000351774	0	0.000180895	0.000405452	0.000190951	0.000255758	5.02006e-05	0.000362546	0.000338971	0.000192351	0.000506754	0.00013389	9.35307e-05	5.11388e-05	7.89969e-05	0	0.000160221	2.31692e-05	0.000236948	57	28	26	28	2	0	30	27	0	23	52	13	4	7	31	24	16
Q6ZQ38	Cand1	Cullin-associated NEDD8-dissociated protein 1	CONCLUSIVE	#N/A	FALSE	425	4.93223e-05	0.000176575	2.23695e-05	0.000175828	2.46936e-05	7.42447e-05	6.71864e-05	3.00824e-05	0.000152728	2.72397e-05	6.75119e-06	9.75056e-05	5.53623e-05	7.2444e-05	5.40064e-05	0.000232354	0	9.05409e-05	4.72304e-05	0.000121476	1.96794e-05	5.01598e-05	2.47346e-05	3.85355e-05	4.23514e-05	0.000239356	19	45	12	40	7	4	24	8	10	12	3	23	3	35	16	57	0
P68373	Tuba1c	Tubulin alpha-1C chain	CONCLUSIVE	#N/A	FALSE	425	0	0.00066645	0	0	0	0	0	0	0	6.21843e-05	0	0	0	0	0.00139624	0.00136236	0	0	0	0	0.0010782	0	0	0	0	0	0	62	0	0	0	0	0	0	0	10	0	0	0	0	151	122	0
P58242	Smpdl3b	Acid sphingomyelinase-like phosphodiesterase 3b	CONCLUSIVE	#N/A	FALSE	423	0.000154047	0.000497457	4.52541e-05	0.000474273	8.56384e-05	0.000100133	7.55111e-05	0.000334716	0.000494355	8.57216e-05	1.21403e-05	0.000171527	0	6.6997e-05	0.000209408	0.000725703	0	0.000244222	3.47449e-05	0.000533973	0	0.000282899	0	0.000145522	8.41748e-05	0.000138349	22	47	9	40	9	2	10	33	12	14	2	15	0	12	23	66	0
Q9DBE9	Ftsj3	pre-rRNA processing protein FTSJ3	CONCLUSIVE	#N/A	FALSE	423	0.000224804	0	0.000506184	0	0	0	0.000201339	0	0	6.66366e-06	6.93648e-05	0	0	1.51903e-05	9.90868e-05	0	7.12994e-05	0	0.000189065	0	0.000223859	0	8.47117e-05	0	0	0	59	0	185	0	0	0	49	0	0	2	21	0	0	5	20	0	14
Q91X78	Erlin1	Erlin-1	CONCLUSIVE	#N/A	TRUE	423	0.000664434	0.000167389	0.000238565	0.000125011	5.0162e-05	0	0.000517491	0.000294086	0	0.000242087	0.000191999	0	0.000262411	0.000286964	0.000563965	0.000231859	7.40078e-05	9.90353e-05	9.15818e-05	4.79818e-05	0.000402262	0	5.86197e-05	0	3.96198e-05	0.000486222	72	12	36	8	4	0	52	22	0	30	24	0	4	39	47	16	6
Q14C51	Ptcd3	Pentatricopeptide repeat domain-containing protein 3 mitochondrial	CONCLUSIVE	#N/A	FALSE	422	0.000172467	0.000267741	0	4.7358e-05	0.000114018	0.000466603	6.03207e-05	0.00016205	0.000191969	0.000163041	0	0.000159858	0	0.000133798	8.48531e-05	9.51552e-05	0	0.000237613	0.000254424	8.07869e-05	4.4171e-05	4.9128e-05	0.00047375	8.30341e-05	0.000100062	0.000184196	37	38	0	6	18	14	12	24	7	40	0	21	0	36	14	13	0
Q921F2	Tardbp	TAR DNA-binding protein 43	CONCLUSIVE	#N/A	FALSE	419	9.25499e-05	0	0.000542758	0	0.000188653	0	0.000191295	0	0	0	0.000113661	0	0	2.45979e-05	0.000260737	4.8444e-05	0.00128858	0	0.000204105	2.67338e-05	0.000570061	4.06434e-05	0.000244957	6.86937e-05	0.000105959	0.000152385	12	0	98	0	18	0	23	0	0	0	17	0	0	4	26	4	125
Q9JIF7	Copb1	Coatomer subunit beta	CONCLUSIVE	#N/A	FALSE	418	4.02053e-05	8.60951e-05	0.000137139	7.37536e-05	5.46361e-05	4.79124e-05	0	7.76524e-05	0	1.17191e-05	1.45225e-05	6.01875e-05	0	5.34289e-05	9.58429e-05	0.000147314	0	0	0	0.00023808	0	0.000258957	2.12827e-05	0.000139261	0.000224399	0.000441324	12	17	57	13	12	2	0	16	0	4	5	11	0	20	22	28	0
P70180	Npr3	Atrial natriuretic peptide receptor 3	CONCLUSIVE	#N/A	TRUE	418	0.000285938	0.000468232	3.4222e-05	0.000242091	0.000121428	0	0.000134906	0.00027613	0	9.89728e-05	9.29548e-05	4.86421e-05	8.4696e-05	0.000189992	0	0.000252568	0	0.000207771	0	0.00027876	5.64498e-05	0.000408102	0	8.84303e-05	7.16114e-05	0.000156934	48	52	8	24	15	0	21	32	0	19	18	5	2	40	0	27	0
P19536	Cox5b	Cytochrome c oxidase subunit 5B mitochondrial	CONCLUSIVE	#N/A	FALSE	418	0	0.000942654	0	0.000380159	0.000542377	0.000713445	0	0.000578146	0.000293523	6.54392e-05	0	0.000244426	0	3.97795e-05	0.00123255	0.00180189	0	0.00321246	0.000165038	0.000778205	0.000567321	0.000744917	0	0.00555453	0.000578326	0.00821449	0	25	0	9	16	4	0	16	2	3	0	6	0	2	38	46	0
Q9JLM8	Dclk1	Serine/threonine-protein kinase DCLK1	CONCLUSIVE	#N/A	FALSE	417	0.000143599	5.7457e-05	0.000142547	0.000121579	0.000137746	0.000150994	9.10927e-05	1.83539e-05	0.000223637	0.000166195	4.02749e-05	0	0.000150123	0.00033339	0	8.62187e-05	0	0	0	0	0.000120068	0	0.000590229	0	6.16518e-05	0	34	9	47	17	24	5	20	3	9	45	11	0	5	99	0	13	0
Q8CHK3	Mboat7	Lysophospholipid acyltransferase 7	CONCLUSIVE	#N/A	TRUE	417	0.00056704	0.000397948	0.000135731	0.000148599	4.58669e-05	0	0.00025479	0.000127119	0	8.26407e-05	0.000175559	0	0	3.7677e-05	0.000500315	0.000233207	0.000297752	0.000307889	0.000100488	7.01975e-05	0	5.92895e-05	0	0	0	0	84	39	28	13	5	0	35	13	0	14	30	0	0	7	57	22	33
P56135	Atp5j2	ATP synthase subunit f mitochondrial	CONCLUSIVE	#N/A	TRUE	416	0.000326554	0.00109691	0.000130277	0.000860158	0.000345149	0.00233491	0.0010956	0.00105118	0.00106736	0.000349009	0.00210744	0.00319976	0.000515876	0.0023723	0.000377431	0.00085465	0	0.000876125	0.000480111	0.000188656	0	0.00101978	0.000345723	0.00161586	0.000186934	0	9	20	5	14	7	9	28	20	5	11	67	54	2	82	8	15	0
Q9D710	Tmx2	Thioredoxin-related transmembrane protein 2	CONCLUSIVE	#N/A	TRUE	415	0.000454593	0.000359934	0.000233174	0.000109967	0.000147085	0.00131564	0.000291805	9.40713e-05	0.000827835	0.000236616	0.000516065	5.30281e-05	0.00146194	0.000224383	0.000422211	0.000390918	0.000101269	0	0.000125317	0.000281385	6.15399e-05	0.000247167	0	0.000224943	5.57633e-05	0.000356425	42	22	30	6	10	17	25	6	13	25	55	3	19	26	30	23	7
Q9CQ91	Ndufa3	NADH dehydrogenase [ubiquinone] 1 alpha subcomplex subunit 3	CONCLUSIVE	#N/A	TRUE	415	0	0.00137897	8.18884e-05	0.00167351	0.000361584	0	0.00139372	0.00187209	0	0.000465346	0	0.000869071	0.00162132	0.000272774	0	0.00364108	0	0.00795466	0	0.00270107	0	0.00407304	0	0	0	0.000751039	0	24	3	26	7	0	34	34	0	14	0	14	6	9	0	61	0
Q9QYJ0	Dnaja2	DnaJ homolog subfamily A member 2	CONCLUSIVE	#N/A	FALSE	413	4.64996e-05	0.000328007	2.78262e-05	0.000183723	0.000368605	0	3.34301e-05	0.000168392	0.000227979	4.74381e-05	0	0.000101251	0	4.32554e-05	8.06163e-05	0.000401603	9.32282e-05	8.31705e-05	0.000217914	0.000779044	7.34396e-05	0.000952948	0	0.000437172	0.000326075	0.000357291	6	28	5	14	35	0	4	15	5	7	0	8	0	7	8	33	9
O54931	Akap2	A-kinase anchor protein 2	CONCLUSIVE	#N/A	FALSE	413	0	0.000140522	1.79733e-05	9.68727e-05	0.000558776	0	0	0.000103587	0	1.25065e-05	0	8.17491e-05	0	1.99566e-05	0	1.68442e-05	0	0.000134302	1.77421e-05	9.91516e-05	3.38825e-05	0.000295199	0	7.43092e-05	0.000334652	0	0	26	7	16	115	0	0	20	0	4	0	14	0	7	0	3	0
G5E870	Trip12	E3 ubiquitin-protein ligase TRIP12	CONCLUSIVE	#N/A	FALSE	412	2.20749e-05	4.76681e-06	0.000313643	0	6.42817e-06	0	8.67203e-05	0	0	9.65161e-06	1.5036e-05	0	0	2.13729e-05	1.02512e-05	0	3.37207e-05	0	0	0	0	0	1.0016e-05	0	9.47746e-06	0	14	2	277	0	3	0	51	0	0	7	11	0	0	17	5	0	16
Q99J47	Dhrs7b	Dehydrogenase/reductase SDR family member 7B	CONCLUSIVE	#N/A	TRUE	411	0.00055358	0.000433329	0.000184566	0.000502171	0	0.000141364	0.000735567	0.000229111	0	0.000190172	0.000539886	3.22875e-05	0	0.000149758	0.000475586	0.000248369	0.000132129	0	9.81031e-05	0	0	0	6.27938e-05	0	2.54646e-05	0.000195317	56	29	26	30	0	2	69	16	0	22	63	2	0	19	37	16	10
Q9DC70	Ndufs7	NADH dehydrogenase [ubiquinone] iron-sulfur protein 7 mitochondrial	CONCLUSIVE	#N/A	FALSE	411	0.000228069	0.000495567	4.09442e-05	0.000337919	0.000271188	0.000713445	0.000338182	0.000185833	0.00117409	0.000236828	0.000148285	0.000465574	0.000607996	0.000511451	9.26727e-05	0.00114157	0	0.00283002	4.71537e-05	0.000148229	0.000162092	0.000250392	9.05465e-05	0.000296241	0.000122397	0.00122044	16	23	4	14	14	7	22	9	14	19	12	20	6	45	5	51	0
O88653	Lamtor3	Ragulator complex protein LAMTOR3	CONCLUSIVE	#N/A	FALSE	411	0	0.00136229	0	0.00017441	0.000104976	0	0	0	0	0	0	0.00046257	0	0	0.000167409	0.00384133	0	0.00193438	0.000170362	0.00517687	0	0.00429705	0	0.000993842	0	0.000339179	0	35	0	4	3	0	0	0	0	0	0	11	0	0	5	95	0
P84096	Rhog	Rho-related GTP-binding protein RhoG	CONCLUSIVE	#N/A	FALSE	410	0.00081914	0.000429574	0.00015606	0.000849221	0	0.00071718	0.000378583	0.000339018	0.000688474	0.000146182	0.000362302	0.000218405	0.000237681	0.000159951	0.000630369	0.000525021	0	0.00152494	0.000884811	0.000376653	0.000601974	0.000557942	0.000371667	0.000446689	0.000200962	0	49	17	13	30	0	6	21	14	7	10	25	8	2	12	29	20	0
Q922Q4	Pycr2	Pyrroline-5-carboxylate reductase 2	CONCLUSIVE	#N/A	FALSE	407	7.98243e-05	0.000135742	0	0.000506879	0.000338985	0.000927478	6.4562e-05	0.000476971	0.000528342	0.00018323	0.000181649	0.000423672	0.000283732	0.00017503	0.000207587	7.8343e-05	0	0.000107082	0.000511618	0.000138347	0.000529499	0.000175274	6.33825e-05	0.000651731	0.000436957	0.000197148	8	9	0	30	25	13	6	33	9	21	21	26	4	22	16	5	0
Q91VM5	Rbmxl1	RNA binding motif protein X-linked-like-1	CONCLUSIVE	#N/A	FALSE	407	0.000271567	0	0.00132963	0	7.82812e-05	0	0.000363854	2.38411e-05	0	8.63528e-05	9.98758e-05	0	0	0.000170601	0.000149805	0	0	0	0.000149725	0	6.23858e-05	0	0	0	0.000127192	0	33	0	225	0	7	0	41	2	0	12	14	0	0	26	14	0	0
Q9CQW2	Arl8b	ADP-ribosylation factor-like protein 8B	CONCLUSIVE	#N/A	FALSE	406	0.000223165	0.00241319	0	0.00218012	0	0	0	0.000348131	0	9.00669e-05	4.46449e-05	0.00103728	0.000366105	5.47503e-05	0	0.0019948	0	0.00216467	0	0.000386778	0	0.000512631	0	0.000101933	0	0.000565298	13	93	0	75	0	0	0	14	0	6	3	37	3	4	0	74	0
Q8K211	Slc31a1	High affinity copper uptake protein 1	CONCLUSIVE	#N/A	TRUE	405	0.000521302	0.000911104	0.000116983	0.000882728	0.00030993	0.000349442	0.000193247	0.000896717	0.000287533	0.000256415	0	0.000638501	0.00092647	0.000155871	0.000783747	0.000690697	0	0.00100526	5.389e-05	0.00101643	0	0.000372011	0	0.000677123	0.000153871	0	32	37	10	32	14	3	11	38	3	18	0	24	8	12	37	27	0
Q9JJE7	Fads3	Fatty acid desaturase 3	CONCLUSIVE	#N/A	TRUE	405	0.000263118	0.000171987	0.000153199	0.000204708	7.73098e-05	0	0.000207058	7.21073e-05	0	0.000105713	2.46591e-05	0.000162588	0.000303321	5.67013e-05	0.000166439	0.000279173	0.000522779	0.000629613	3.52865e-05	0.000345098	0	0.000387243	0	0.000190017	3.66373e-05	0.000187342	37	16	30	17	8	0	27	7	0	17	4	14	6	10	18	25	55
Q99JY8	Plpp3	Phospholipid phosphatase 3	CONCLUSIVE	#N/A	TRUE	405	0.000460525	0.000371261	0.000102885	0.00043323	2.78142e-05	0	0.000220725	0.000400255	0	9.84385e-05	0.000177435	0	0	0.000130558	0.000425819	0.00046604	0	0.00151013	0.000220051	0.000212842	0.000504285	0.000251676	0.000260031	0.00024307	1.7575e-05	0.000134802	45	24	14	25	2	0	20	27	0	11	20	0	0	16	32	29	0
Q91V92	Acly	ATP-citrate synthase	CONCLUSIVE	#N/A	FALSE	404	2.34132e-05	3.09668e-05	5.25407e-05	2.47787e-05	0.000286351	0.00020926	0	2.11969e-05	0.000723181	0.000235445	0	0	0.000228858	0.000168015	1.90272e-05	2.29787e-05	0	0	0	0	1.664e-05	2.05638e-05	0	1.7378e-05	7.79033e-05	9.63753e-05	8	7	25	5	72	10	0	5	42	92	0	0	11	72	5	5	0
O55029	Copb2	Coatomer subunit beta'	CONCLUSIVE	#N/A	FALSE	404	1.05844e-05	5.86633e-05	0.000179883	0.000179228	4.79449e-05	0	2.66333e-05	2.55534e-05	4.15149e-05	0	0	0	0	1.40657e-05	9.17511e-06	8.31041e-05	0	0	4.66848e-05	0.000489184	0.00012036	0.000539187	5.60288e-05	0.000219972	1.8177e-05	0.000418258	3	11	71	30	10	0	7	5	2	0	0	0	0	5	2	15	0
P47757	Capzb	F-actin-capping protein subunit beta	CONCLUSIVE	#N/A	FALSE	404	2.3054e-05	0.00013939	0	0.000195188	0.000861537	0.000164839	2.48614e-05	0.000567711	0.000406906	0.000100797	0	0.000263545	0	8.27184e-05	0	0.00019911	0	9.27786e-05	0.000686368	0.000479471	0.000109231	0.000465711	0.000402719	0.000650234	0.00106896	0.000911008	2	8	0	10	55	2	2	34	6	10	0	14	0	9	0	11	0
Q9Z127	Slc7a5	Large neutral amino acids transporter small subunit 1	CONCLUSIVE	#N/A	TRUE	404	4.36539e-05	4.71327e-05	1.34348e-05	9.50398e-05	0.000101696	0.000178361	8.74277e-05	0.000171637	0.000403595	0.000152692	0.000751465	0.000366639	0.000221665	6.46417e-05	5.67621e-05	5.87572e-05	0.000183381	0.000133852	0	7.56588e-05	0	2.19093e-05	0	0.000407332	6.96133e-05	0.000533942	7	5	3	9	12	4	13	19	11	28	139	36	5	13	7	6	22
Q9DC23	Dnajc10	DnaJ homolog subfamily C member 10	CONCLUSIVE	#N/A	FALSE	402	4.42909e-05	9.73799e-05	0.000187941	0.000143179	0.000164149	0	8.25003e-05	0.000128315	0	6.33762e-05	3.83958e-05	3.28779e-05	0	3.85254e-05	0	0.000107487	0	0.000151238	7.99175e-05	0.000286116	0.000122097	4.24372e-05	0	0.000191268	0.000152124	0.00015911	11	16	65	21	30	0	19	22	0	18	11	5	0	12	0	17	0
P35569	Irs1	Insulin receptor substrate 1	CONCLUSIVE	#N/A	FALSE	402	0	5.87152e-05	2.78939e-05	7.016e-05	0.000249854	0.000388836	0.00010612	6.37696e-05	0.000457068	0.000135867	0	1.69162e-05	7.36367e-05	0.000125952	0	8.53957e-05	0	0	0	2.69289e-05	0	1.36467e-05	0	0	2.44596e-05	0.000153497	0	15	15	16	71	21	38	17	30	60	0	4	4	61	0	21	0
P29387	Gnb4	Guanine nucleotide-binding protein subunit beta-4	CONCLUSIVE	#N/A	FALSE	402	0.00016904	0	0	0.000811006	0.000306283	0	0.00019242	0.00111548	0.000331509	0.000114968	0	0	0	8.98549e-05	0	0.00038342	0	0	0	0.00122071	0	0.00023095	0	0.00114314	0.000161276	0	18	0	0	51	24	0	19	82	6	14	0	0	0	12	0	26	0
Q9D6J6	Ndufv2	NADH dehydrogenase [ubiquinone] flavoprotein 2 mitochondrial	CONCLUSIVE	#N/A	FALSE	401	9.01242e-05	0.000389225	0	0.000283416	0.000507385	0	0	0.000801945	0	9.00669e-05	0	0	0	0.000133454	0.000418522	0.000889572	0	0.000863564	0.000511086	0.000803308	0.000366013	0.000565402	0.000613379	0.000496921	0.000342712	0.00127192	7	20	0	13	29	0	0	43	0	8	0	0	0	13	25	44	0
Q8BG67	Efr3a	Protein EFR3 homolog A	CONCLUSIVE	#N/A	FALSE	400	9.3567e-05	0.000247507	5.87917e-05	0.000112227	0.000127151	0.000167254	0.000155558	8.47101e-05	0.000114686	0.00011591	2.02783e-05	5.73014e-05	0.000138575	0.000121233	3.04157e-05	0.000208149	0	0.000115058	6.44837e-05	0.000121624	2.95552e-05	6.1635e-05	3.71473e-05	0	7.02998e-05	0	24	42	21	17	24	6	37	15	5	34	6	9	5	39	6	34	0
P63158	Hmgb1	High mobility group protein B1	CONCLUSIVE	#N/A	FALSE	400	2.97021e-05	0.000359173	0.000949144	0.000150885	0.000645807	0.0032918	6.40615e-05	0.000107562	0.00690258	0.000259728	0	0	0.00422298	0.000213144	0	0.000163245	0	0	0	0	0	7.82621e-05	0	0.00074956	0.000114769	0.00215181	2	16	89	6	32	31	4	5	79	20	0	0	40	18	0	7	0
Q91YR7	Prpf6	Pre-mRNA-processing factor 6	CONCLUSIVE	#N/A	FALSE	399	0.000105188	0	0.000411792	0	0	0	0.000109776	4.91517e-05	0	3.85728e-05	2.94154e-05	0	0	2.16441e-05	1.32362e-05	0	0.000145132	0	9.54099e-05	0	0.00015434	0	0.000560407	0	0	0	31	0	169	0	0	0	30	10	0	13	10	0	0	8	3	0	32
P80314	Cct2	T-complex protein 1 subunit beta	CONCLUSIVE	#N/A	FALSE	397	1.79045e-05	0	0	0	0.00052717	0	0	0	0	0	3.10428e-05	0	0	1.90347e-05	0.000116404	9.37187e-05	0.000143589	0	0.000157943	0.000351687	5.65553e-05	0.000178223	0.000132689	0.00122262	0.000609835	0.000353761	3	0	0	0	65	0	0	0	0	0	6	0	0	4	15	10	18
P05480	Src	Neuronal proto-oncogene tyrosine-protein kinase Src	CONCLUSIVE	#N/A	FALSE	396	5.31178e-05	0.000294401	3.39057e-05	0.000389763	7.21832e-05	0.000464201	7.00117e-05	0.000324873	0.000312513	0.000129024	5.11643e-05	0.000231324	0.000293696	0.000112941	0	0.000148287	0	0.000364197	3.90478e-05	0.000245496	0.000201341	0.000311023	0	0.000210271	2.53391e-05	0.000272096	9	33	8	39	9	11	11	38	9	25	10	24	7	24	0	16	0
P17439	Gba	Glucosylceramidase	CONCLUSIVE	#N/A	FALSE	396	3.09997e-05	0.000318635	0	0.000388443	2.52758e-05	0	0	0.000251466	0	0	0	8.10008e-05	0	0	0	0.00035049	0	8.31705e-05	0	0.0013002	0	0.0010673	0	0.000257701	0	0.000285832	5	34	0	37	3	0	0	28	0	0	0	8	0	0	0	36	0
Q3UIU2	Ndufb6	NADH dehydrogenase [ubiquinone] 1 beta subcomplex subunit 6	CONCLUSIVE	#N/A	TRUE	395	0.00132209	0.00116889	7.16524e-05	0.000887038	0.000372884	0.00107017	0.000376611	0.000325207	0.00146762	0.000828897	0.000302749	0.000611066	0.00159599	0.000596692	0.000648709	0.00078343	0.000700183	0.00107082	0.000288817	0.000129701	0	0.00105165	0	0.000222181	0.000257034	0.000657159	53	31	4	21	11	6	14	9	10	38	14	15	9	30	20	20	21
P59222	Scarf2	Scavenger receptor class F member 2	CONCLUSIVE	#N/A	TRUE	393	0.000218487	0.000127468	0.000110102	0.000168757	8.85513e-05	0	0.000128142	5.55243e-05	0	7.70921e-05	0.000112979	6.25982e-05	0	5.19569e-05	7.47612e-05	7.82489e-05	0	0.000164544	6.974e-05	5.979e-05	7.99107e-05	0.000100998	0	0	4.60789e-05	5.049e-05	57	22	40	26	17	0	31	10	0	23	34	10	0	17	15	13	0
Q8VCH6	Dhcr24	Delta(24)-sterol reductase	CONCLUSIVE	#N/A	TRUE	393	0.000216578	0.000299311	0.000151081	8.38249e-05	5.88626e-05	0	0.000393711	7.17081e-05	0.000582496	0.000119042	9.65577e-05	0.000272848	0.000483883	9.37439e-05	0.000144828	0.000456697	0.000124063	0.00018262	4.09397e-05	0	0	0	3.9307e-05	0	0	0	35	32	34	8	7	0	59	8	16	22	18	27	11	19	18	47	15
Q6P5D8	Smchd1	Structural maintenance of chromosomes flexible hinge domain-containing protein 1	CONCLUSIVE	#N/A	FALSE	392	7.95459e-06	0	0.00028561	0	0	0	0.000101223	0	0	1.80852e-05	2.34458e-05	0	0	2.28331e-05	4.13726e-06	0	6.37934e-06	0	1.3157e-05	0	6.03032e-06	0	9.09525e-05	0	0	0	5	0	250	0	0	0	59	0	0	13	17	0	0	18	2	0	3
Q9QX47	Son	Protein SON	CONCLUSIVE	#N/A	FALSE	392	0.000111049	0	8.16204e-05	0	7.10149e-06	0	4.50842e-05	0	0	4.56968e-06	1.01931e-05	0	0	5.20844e-06	6.45524e-05	0	0.000110012	0	3.02525e-05	0	0.000101517	0	2.07471e-05	0	5.60903e-06	0	85	0	87	0	4	0	32	0	0	4	9	0	0	5	38	0	63
Q8K297	Colgalt1	Procollagen galactosyltransferase 1	CONCLUSIVE	#N/A	FALSE	391	0.00017595	0.000140802	4.83102e-05	4.38145e-05	0.000267233	7.4004e-05	0.000106034	5.24736e-05	0.000304465	0.000144808	0	1.69025e-05	7.35771e-05	0.000103156	0	7.3137e-05	0	6.94211e-05	0.000162631	0.000233195	8.82703e-05	0.000318164	0.000213672	0.000261192	0.000137751	0.000681656	34	18	13	5	38	2	19	7	10	32	0	2	2	25	0	9	0
Q8CI51	Pdlim5	PDZ and LIM domain protein 5	CONCLUSIVE	#N/A	FALSE	391	5.40266e-05	0.00013883	7.37134e-05	5.48904e-05	0.000396458	0	8.15673e-05	0	0	1.88973e-05	6.55699e-05	5.29384e-05	0	5.60009e-05	0.000119424	0.000279967	0	0	0.000151913	0	0.000225264	0.000123374	0.000120116	8.02007e-05	0.000519576	0.000284658	10	17	19	6	54	0	14	0	0	4	14	6	0	13	17	33	0
O35435	Dhodh	Dihydroorotate dehydrogenase (quinone) mitochondrial	CONCLUSIVE	#N/A	TRUE	390	0.000169753	0.000598717	0	0.000533827	0.000131818	0.00028899	0.000235365	0.000433244	0	0.00024033	7.00756e-05	0.000316826	0.000172394	0.000154687	0.000241747	0.000533129	0	0.00026025	0	5.60395e-05	0	8.51967e-05	0	7.19979e-05	8.3292e-05	0.000159715	21	49	0	39	12	5	27	37	0	34	10	24	3	24	23	42	0
O70458	Osmr	Oncostatin-M-specific receptor subunit beta	CONCLUSIVE	#N/A	TRUE	390	0.000128245	0.00018888	2.12522e-05	0.000317387	2.68116e-05	0	4.60999e-05	9.52661e-05	0	3.16301e-05	3.42079e-05	5.37016e-05	0	8.65235e-05	0.000141099	0.000314986	0	0	3.80726e-05	0.000125382	2.49286e-05	6.93155e-05	0	0	8.47073e-06	0	39	38	9	57	6	0	13	20	0	11	12	10	0	33	33	61	0
Q8JZU2	Slc25a1	Tricarboxylate transport protein mitochondrial	CONCLUSIVE	#N/A	TRUE	390	0.000677608	0.000155189	8.10985e-05	0.000278159	0.000320892	0.000146818	0.000420725	0.000520518	0	0.000421953	0.000178006	0.000134133	0	0.000294701	0.000654132	0	0	0	0	0	0	0	0	0.000182889	0.000202762	0	66	10	11	16	23	2	38	35	0	47	20	8	0	36	49	0	0
Q8VEK0	Tmem30a	Cell cycle control protein 50A	CONCLUSIVE	#N/A	TRUE	390	0.000307017	0.000225408	3.14956e-05	0.00037134	0	0	0.000113516	0.000241424	0	0.000161081	0.000182505	0.000372459	0	9.09246e-05	0.000114059	0.00017907	0.000410364	0.000353017	0.000290177	0.00015203	0.000216122	0.000154087	0.00153232	0.000234389	2.25964e-05	0	35	17	5	25	0	0	12	19	0	21	24	26	0	13	10	13	35
Q80X50	Ubap2l	Ubiquitin-associated protein 2-like	CONCLUSIVE	#N/A	FALSE	389	5.19183e-05	6.53982e-05	6.21376e-06	9.27981e-05	8.62315e-05	0.000123741	9.6425e-05	0.000246509	0	0.000151332	0	3.29729e-05	0	0.000147188	0	2.26466e-05	0	3.09541e-05	1.43122e-05	0.000129974	0	2.02666e-05	0	0	9.41141e-05	9.49824e-05	18	15	3	19	22	6	31	59	0	60	0	7	0	64	0	5	0
Q8K284	Gtf3c1	General transcription factor 3C polypeptide 1	CONCLUSIVE	#N/A	FALSE	389	7.5987e-06	0	0.000314302	0	1.85869e-05	0	5.73611e-05	0	0	1.46182e-05	0	0	0	2.54468e-05	0	0	1.42192e-05	0	1.00547e-05	0	5.76052e-06	0	0	0	9.13463e-06	0	5	0	288	0	9	0	35	0	0	11	0	0	0	21	0	0	7
Q8BUR4	Dock1	Dedicator of cytokinesis protein 1	CONCLUSIVE	#N/A	FALSE	388	3.4241e-06	0.000168212	0.000165972	3.47885e-05	5.81637e-05	0	0	1.48799e-05	3.0218e-05	1.04796e-05	0	1.11838e-05	9.73663e-05	3.82224e-05	0	4.57036e-05	0	9.18666e-06	0	6.2312e-05	0	0.000108266	0	0	1.47008e-05	7.89296e-05	2	65	135	12	25	0	0	6	3	7	0	4	8	28	0	17	0
P52332	Jak1	Tyrosine-protein kinase JAK1	CONCLUSIVE	#N/A	FALSE	388	7.20011e-05	7.1161e-05	2.38634e-05	0.000145367	3.38691e-05	0	7.76461e-05	0.0001404	0	8.71766e-05	1.68048e-05	4.52249e-05	0	0.000112611	2.52057e-05	0.000243522	0	0.000126307	2.29021e-05	5.27952e-05	3.67389e-05	2.91871e-05	0	4.93307e-05	1.42673e-05	0.00012767	26	17	12	31	9	0	26	35	0	36	7	10	0	51	7	56	0
Q920B9	Supt16h	FACT complex subunit SPT16	CONCLUSIVE	#N/A	FALSE	388	3.3546e-05	0	0.000685454	0	1.24327e-05	0	1.64437e-05	0	0	0	1.05749e-05	0	0	7.29481e-06	7.13766e-05	0	0	0	5.54856e-05	1.58564e-05	2.88989e-05	0	0	0	3.14234e-05	0	11	0	313	0	3	0	5	0	0	0	4	0	0	3	18	0	0
P46061	Rangap1	Ran GTPase-activating protein 1	CONCLUSIVE	#N/A	FALSE	387	0.000140946	0	5.83924e-05	0	1.47335e-05	0	3.50761e-05	0	0	0	3.28963e-05	0	0	0	7.75367e-05	0	0	0	0.0013091	0	0.000246577	0	0.002531	0	1.39645e-05	0	26	0	15	0	2	0	6	0	0	0	7	0	0	0	11	0	0
Q9WTK3	Gpaa1	Glycosylphosphatidylinositol anchor attachment 1 protein	CONCLUSIVE	#N/A	TRUE	386	0.000298216	3.88598e-05	0.000143997	6.96516e-05	0	0.000294109	0.000316052	2.97918e-05	0.000242003	6.74414e-05	0.000227323	3.35873e-05	0.000255861	2.45979e-05	0.000233995	4.037e-05	0.000123704	0.000110358	8.50438e-05	8.91127e-05	8.77018e-05	8.12867e-05	3.26609e-05	0.000152653	0	0	58	5	39	8	0	8	57	4	8	15	51	4	7	6	35	5	18
Q9D6J5	Ndufb8	NADH dehydrogenase [ubiquinone] 1 beta subcomplex subunit 8 mitochondrial	CONCLUSIVE	#N/A	TRUE	386	0.000497829	0.000648708	0	0.00034882	0.000303264	0.000859203	0.000296198	0.000248665	0.000908976	0.00025519	0.00026787	0.000953175	0.00134239	0.000615941	0.000491066	0.000431307	0	0.00345426	0.000170362	0	0	0	0	0.000509663	4.42209e-05	0.000904477	29	25	0	12	13	7	16	10	9	17	18	34	11	45	22	16	0
Q8K1A5	Tmem41b	Transmembrane protein 41B	CONCLUSIVE	#N/A	TRUE	386	0.000855848	0.000182441	0.0002285	9.28988e-05	0	0.000784544	0.000615298	0	0.000839215	0.000268653	9.51198e-05	0.000322542	0.000390009	0.00020997	0.000827494	0.000223991	7.33296e-05	0	0.000272228	0	0.000187157	0	0	0	0	0.000216795	78	11	29	5	0	10	52	0	13	28	10	18	5	24	58	13	5
Q91ZU6	Dst	Dystonin	CONCLUSIVE	#N/A	FALSE	385	9.50161e-06	2.61133e-06	7.75354e-06	2.92531e-06	1.17382e-05	0	2.88766e-05	3.12808e-06	0	4.30538e-05	1.87203e-06	0	0	3.34034e-05	1.12315e-06	0	0	0	2.14306e-06	0	9.82241e-06	0	0	0	3.7085e-06	0	22	4	25	4	20	0	62	5	0	114	5	0	0	97	2	0	0
P40124	Cap1	Adenylyl cyclase-associated protein 1	CONCLUSIVE	#N/A	FALSE	384	2.02087e-05	0.000417473	9.67458e-06	0.000376416	0.000155619	0.000337155	2.17931e-05	0.000195155	0.00107006	1.17809e-05	5.83963e-05	7.70063e-05	0.00033521	5.90818e-05	8.75894e-05	0.000275027	0	3.61458e-05	0.00012256	0.000560395	0.000229801	0.000283989	0	0.000399988	0.000202446	0	3	41	2	33	17	7	3	20	27	2	10	7	7	11	10	26	0
Q9R049	Amfr	E3 ubiquitin-protein ligase AMFR	CONCLUSIVE	#N/A	TRUE	384	0.000288013	0.000172639	9.27135e-05	0.000100903	0.000121465	0.000497081	6.96158e-05	3.59656e-05	0.000613523	0.000130268	8.17912e-05	0.000121643	0.000317709	5.54315e-05	0.000329298	0.000140359	2.65492e-05	0.000159874	6.57072e-05	4.30319e-05	0	6.10599e-05	0	0	8.52782e-06	0	58	23	26	12	18	14	13	5	21	30	19	15	9	14	51	18	4
Q9D1B9	Mrpl28	39S ribosomal protein L28 mitochondrial	CONCLUSIVE	#N/A	FALSE	383	0	0.000356815	0	0.000231416	0.0005065	0.00266501	0.000120583	0.0005579	0.00131572	0.000727895	0	0.000791294	0.000618248	0.000495309	0	0.000292643	0	0.000433328	0	0.00032299	0	4.36481e-05	0	0.000258203	0.000181357	0.000245476	0	19	0	11	30	30	9	31	18	67	0	39	7	50	0	15	0
O35286	Dhx15	Pre-mRNA-splicing factor ATP-dependent RNA helicase DHX15	CONCLUSIVE	#N/A	FALSE	383	0.000317289	0	0.000455691	0	2.72894e-05	5.74346e-05	8.6624e-05	0	0.000307184	4.56566e-05	6.96349e-06	0	0.000142758	9.92736e-05	8.87793e-05	0	0	0	6.64304e-05	0	0.000137013	0	0	0	3.44867e-05	0	79	0	158	0	5	2	20	0	13	13	2	0	5	31	17	0	0
Q3TMX7	Qsox2	Sulfhydryl oxidase 2	CONCLUSIVE	#N/A	TRUE	383	4.15271e-05	0.000285957	1.6567e-05	0.000359405	5.0162e-05	0	6.46864e-05	0.000521334	0	0.000169461	7.99996e-06	0.0001281	0	8.46177e-05	0	0.000202877	0	0.000136174	0	0.000207921	0	0.000162104	0	9.58932e-05	2.77339e-05	0	9	41	5	46	8	0	13	78	0	42	2	17	0	23	0	28	0
P42932	Cct8	T-complex protein 1 subunit theta	CONCLUSIVE	#N/A	FALSE	383	5.82659e-05	4.40364e-05	1.67363e-05	5.91975e-05	0.000657186	0	1.88502e-05	5.06406e-05	0	4.58552e-05	1.01021e-05	0	0	4.64578e-05	0.000113642	4.57477e-05	0	0	7.70981e-05	0.000100984	0.00012147	9.2115e-05	5.55175e-05	0.000467067	0.000710439	0.000575614	10	5	4	6	83	0	3	6	0	9	2	0	0	10	15	5	0
P97792	Cxadr	Coxsackievirus and adenovirus receptor homolog	CONCLUSIVE	#N/A	TRUE	382	0.000454889	0.000555365	6.91004e-05	0.00035551	8.3214e-05	0.000688035	0.000103771	0.000266106	0.000154401	0.000107093	0.000106169	5.71444e-05	0	0.000125551	0.000420861	0.000370895	0	0.0002347	0.000289382	0.000348711	0.00021553	0.000245864	0	0.000103887	0	0	52	42	11	24	7	11	11	21	3	14	14	4	0	18	37	27	0
Q6KCD5	Nipbl	Nipped-B-like protein	CONCLUSIVE	#N/A	FALSE	382	2.28233e-06	0	0.000299106	3.8647e-06	0	0	4.92252e-06	0	0	0	0	0	0	8.18906e-06	0	0	0	0	0	0	0	0	0	0	0	0	2	0	365	2	0	0	4	0	0	0	0	0	0	9	0	0	0
Q8VE98	Cd276	CD276 antigen	CONCLUSIVE	#N/A	TRUE	381	5.05217e-05	0.000672029	0.000108839	0.000598844	0.000164773	0.000361238	5.44827e-05	0.000204913	0	9.71924e-05	4.37973e-05	0.000165014	0.000215492	0.000298094	0	0.00115829	4.05169e-05	0.00132836	0	0.000332734	7.66003e-05	0.00024849	9.62773e-05	0	8.67625e-05	0.000332739	5	44	15	35	12	5	5	14	0	11	5	10	3	37	0	73	3
Q8R311	Ctage5	cTAGE family member 5	CONCLUSIVE	#N/A	TRUE	381	0.000262324	0.000223042	0.000126564	9.02275e-05	1.114e-05	8.79213e-05	0.000212168	8.31225e-05	9.64596e-05	0.00012903	5.68521e-05	8.03249e-05	0	0.000143799	8.52732e-05	0.000115855	0	4.39875e-05	0	0	2.33046e-05	0	0	0	7.03901e-06	8.0985e-05	64	36	43	13	2	3	48	14	4	36	16	12	0	44	16	18	0
Q9CQS8	Sec61b	Protein transport protein Sec61 subunit beta	CONCLUSIVE	#N/A	TRUE	381	0.000266081	0.000653574	9.55365e-05	0	0	0.0030916	0.00032281	9.63577e-05	0.000782729	0	0.00207599	0	0.0016551	7.9559e-05	0.000648709	0.000731201	0	0.0110651	0.00082519	0.000749382	0.00226928	0.000759523	0	0.000296241	0	0.00284769	8	13	4	0	0	13	9	2	4	0	72	0	7	3	15	14	0
Q9CQB5	Cisd2	CDGSH iron-sulfur domain-containing protein 2	CONCLUSIVE	#N/A	TRUE	380	0.00205769	0.000500515	0.000169843	0.000881093	0	0	0.00107125	0.0011306	0	0.000392959	0.000164029	0	0	0.000169726	0.0025833	0.000334263	0.000410972	0.000126912	0.000586802	0	0.000134476	0	0.0003756	0	0.000101544	0	87	14	10	22	0	0	42	33	0	19	8	0	0	9	84	9	13
P09411	Pgk1	Phosphoglycerate kinase 1	CONCLUSIVE	#N/A	FALSE	379	0.000114855	0.00037037	2.74925e-05	0.000466766	0.00015608	0	0	0.000210739	0.00054059	4.68693e-05	0	2.50092e-05	0.000163299	1.22105e-05	0.000517723	0.000336668	0.000112579	0.000205433	0.000215301	0.00035831	0.000261212	0.000376609	0.000121597	0.000340997	6.5748e-05	0.000504295	15	32	5	36	15	0	0	19	12	7	0	2	3	2	52	28	11
P15092	Ifi204	Interferon-activable protein 204	CONCLUSIVE	#N/A	FALSE	378	8.48134e-05	0	0.000870576	0	0.000169493	0	5.38016e-05	0	0	6.10766e-05	0	0	0	0.000159118	1.29742e-05	0	0	0	1.65038e-05	0	0	1.75274e-05	0	0	9.85296e-05	0	17	0	243	0	25	0	10	0	0	14	0	0	0	40	2	0	0
Q64430	Atp7a	Copper-transporting ATPase 1	CONCLUSIVE	#N/A	TRUE	377	5.78204e-05	0.000265435	6.15124e-06	0.000170433	0	4.59361e-05	4.15691e-05	9.61639e-05	0	3.55797e-05	0	5.59563e-05	0	4.95176e-05	0	0.000269025	0	5.17096e-05	0	4.45384e-05	0	0	0	0	0	0	27	82	4	47	0	3	18	31	0	19	0	16	0	29	0	80	0
Q99L43	Cds2	Phosphatidate cytidylyltransferase 2	CONCLUSIVE	#N/A	TRUE	377	0.000215741	0.000184794	0.000108447	0.000219191	4.88628e-05	0.000308517	0.000457556	0.000229175	0.000169239	0.000100615	0.000523673	0.000105698	0	8.60097e-05	0.000177665	0.000124219	0	0.000154352	0	0	0.000245328	5.05296e-05	6.85217e-05	8.54029e-05	2.46999e-05	0	30	17	21	18	5	6	59	22	4	16	84	9	0	15	19	11	0
Q8K4L3	Svil	Supervillin	CONCLUSIVE	#N/A	FALSE	377	7.35708e-06	0	2.11325e-06	0	2.1995e-05	0	2.06281e-05	0	0	7.72002e-05	1.40313e-05	0	0	8.44718e-05	1.33927e-05	0	0	0	2.67711e-05	0	8.92376e-05	0	0.000686985	0	7.58072e-06	0	5	0	2	0	11	0	13	0	0	60	11	0	0	72	7	0	0
Q5U458	Dnajc11	DnaJ homolog subfamily C member 11	CONCLUSIVE	#N/A	FALSE	376	0.000251325	0.000310823	5.33227e-05	0.000145082	6.20968e-05	0.00032673	0.000369585	8.27401e-05	0.000134422	0.000229759	0.000103985	0.000223875	0	0.000173066	6.68437e-05	1.7939e-05	0	0.000168573	0	7.91971e-05	3.24763e-05	0	0	0	7.84742e-05	0	44	36	13	15	8	8	60	10	4	46	21	24	0	38	9	2	0
Q4PJX1	Odr4	Protein odr-4 homolog	CONCLUSIVE	#N/A	TRUE	376	0.000471446	0.000129568	0.000117978	0.000120955	0	0.000204297	0.000485298	0.000165554	0	0.000181141	0.000161001	0.000221642	0	0.000142387	0.000362232	0.000224338	0	0	5.9074e-05	2.47602e-05	5.41514e-05	0	0	0.000169659	1.22671e-05	0.000141135	66	12	23	10	0	4	63	16	0	29	26	19	0	25	39	20	0
Q80ZJ1	Rap2a	Ras-related protein Rap-2a	CONCLUSIVE	#N/A	FALSE	376	0.000488542	0.00105495	0	0.00118179	0	0.000374266	0.000150527	0.000682402	0.000410612	0.00027463	0.000363015	0.000313436	0	0.000250415	0.000294932	0.00147953	0	0.000187247	0	0.00160271	0	0.000766227	0	0.000310811	0	0	28	40	0	40	0	3	8	27	4	18	24	11	0	18	13	54	0
O35083	Agpat1	1-acyl-sn-glycerol-3-phosphate acyltransferase alpha	CONCLUSIVE	#N/A	TRUE	376	0.000380916	0.000152412	0.000611434	9.48545e-05	0.000121797	0.000640849	0.000483271	0.000146058	0	0.000176342	0.000339928	7.3185e-05	0	0.000169726	0.000670105	0.000633341	0.00022462	0	0.000111184	0	0	9.83997e-05	0.00010675	0	0	0	34	9	76	5	8	8	40	9	0	18	35	4	0	19	46	36	15
Q3THE2	Myl12b	Myosin regulatory light chain 12B	CONCLUSIVE	#N/A	FALSE	375	9.2819e-05	0.000112242	0	0.000125737	0.000655897	0	0.000340327	0.000107562	0	0.000584388	0.000144837	0	0	0.000370042	4.8276e-05	5.83017e-05	0	0	0.00171947	0.000128695	0.00151286	0.000228264	0.00412723	0.000165344	0.000892644	0.000244524	5	4	0	4	26	0	17	4	0	36	9	0	0	25	2	2	0
Q6AZB0	Boc	Brother of CDO	CONCLUSIVE	#N/A	TRUE	374	2.5889e-05	0.000247842	2.06565e-05	0.00021432	2.73631e-05	4.11356e-05	6.82457e-05	0.000141672	0	4.02461e-05	0	4.22791e-05	0	4.12847e-05	0	0.00033878	0	0.000154352	0	0.000109681	0	6.06355e-05	0	1.70806e-05	1.729e-05	0.000151561	9	57	10	44	7	2	22	34	0	16	0	9	0	18	0	75	0
Q9WUM4	Coro1c	Coronin-1C	CONCLUSIVE	#N/A	FALSE	374	7.40985e-05	3.05468e-05	2.41865e-05	0.000216725	0.000247159	9.63301e-05	3.63218e-05	0.00021467	0.000673741	0.000494798	0	0	0.000191549	0.000327635	0	6.34677e-05	0	0	0	2.33498e-05	0	0.000224825	0	0.000159995	0.000428028	0.000221826	11	3	5	19	27	2	5	22	17	84	0	0	4	61	0	6	0
O88561	Slc27a3	Long-chain fatty acid transport protein 3	CONCLUSIVE	#N/A	TRUE	374	0.000110103	0.000101304	0.000127191	0.000308028	3.25263e-05	0.000239598	0.000165196	7.62772e-05	0	4.60462e-05	2.07495e-05	5.47241e-05	0	2.29015e-05	6.2245e-05	0.000300687	0.000147165	0.000410989	7.12608e-05	6.63736e-05	6.35082e-05	5.04538e-05	0.000592964	5.68499e-05	0	0	23	14	37	38	5	7	32	11	0	11	5	7	0	6	10	40	23
Q9DCT2	Ndufs3	NADH dehydrogenase [ubiquinone] iron-sulfur protein 3 mitochondrial	CONCLUSIVE	#N/A	FALSE	371	0.000109265	0.000660647	0	0.000616735	0.000395956	0	0.000144017	0.0011431	0	0.000467115	3.1574e-05	0.000138787	0	0.000338806	0.000189433	0.000495676	0	0	0.000281129	0.000126249	0	0	0	0.000252312	0.000416988	0.000159917	9	36	0	30	24	0	11	65	0	44	3	7	0	35	12	26	0
Q9JKB3	Ybx3	Y-box-binding protein 3	CONCLUSIVE	#N/A	FALSE	370	0	0.000106956	0	0	6.00971e-05	0	7.63059e-05	0.000525297	0.00176927	0.000394448	0	0.000144444	0.000125754	0.000204517	9.20053e-05	0.000402783	0	0.000308491	0	0.000383234	0	0.000217515	0.00148888	0.000498933	7.59472e-05	0.000640776	0	8	0	0	5	0	8	41	34	51	0	10	2	29	8	29	0
P03921	Mtnd5	NADH-ubiquinone oxidoreductase chain 5	CONCLUSIVE	#N/A	TRUE	370	0.000373478	0.000190829	4.53287e-05	0.000213774	0	0.000112835	0.000204216	0.000380986	0.000185689	8.73961e-05	0	0.000188991	0.000112184	0.000113244	3.41988e-05	0.000107383	0	8.46777e-05	0	0.000127635	0	3.69607e-05	0	0.000218643	7.67855e-05	0	71	24	12	24	0	3	36	50	6	19	0	22	3	27	5	13	0
P62141	Ppp1cb	Serine/threonine-protein phosphatase PP1-beta catalytic subunit	CONCLUSIVE	#N/A	FALSE	369	0	0	0.000448759	0	0.00112788	0	0	0.000325318	0	3.41538e-05	0	0	0	0.000132355	0	0	0	0	8.07526e-05	0.000795392	0.000148047	0.000188675	0	0	0.000863592	0.000128618	0	0	64	0	85	0	0	23	0	4	0	0	0	17	0	0	0
Q9DC11	Plxdc2	Plexin domain-containing protein 2	CONCLUSIVE	#N/A	TRUE	368	0.000114465	0.000491745	8.65236e-05	0.000357047	1.63736e-05	0.000258456	0.000201401	0.000287982	7.08887e-05	9.48252e-05	5.22262e-05	9.83854e-05	0	7.20534e-05	7.83347e-05	0.000378411	0	0.000226286	0	0.000208826	4.56711e-05	4.23304e-05	0	0.000196749	3.6211e-05	0.000119033	19	54	20	35	2	6	31	33	2	18	10	10	0	15	10	40	0
Q64735	Cr1l	Complement component receptor 1-like protein	CONCLUSIVE	#N/A	TRUE	368	0.000396643	0.000109918	3.79772e-05	0.000268656	8.08512e-05	0.00018907	0.000135451	0.000220246	7.77867e-05	6.93683e-05	5.73082e-05	0.000118755	0.000281969	4.21679e-05	2.57872e-05	0.000384091	7.95239e-05	0.000798126	2.18684e-05	0.000194775	3.75865e-05	0.000452883	0	0	3.40583e-05	0	60	11	8	24	9	4	19	23	2	12	10	11	6	8	3	37	9
P84084	Arf5	ADP-ribosylation factor 5	CONCLUSIVE	#N/A	FALSE	366	0.000638595	0.0010189	0.00035667	0.000871081	0.000265162	0	0.000879956	0	0.00177419	0	0.00121484	0.000144845	0	0.00029702	0	0.000863513	0	0	0	0	0	0	0.00033804	0.000210661	0.000228474	0	36	38	28	29	11	0	46	0	17	0	79	5	0	21	0	31	0
Q9CX13	Cnih4	Protein cornichon homolog 4	CONCLUSIVE	#N/A	TRUE	366	9.18841e-05	0.000520833	0.000181451	0.000661252	0.000249727	0.00114972	0.000520211	0.000665492	0.00202721	0.000160695	0	0.000225083	0.00195958	3.66315e-05	0	0.00137072	0	0.00314313	0	0.00203042	0	0.00181579	0	0.00115939	5.91732e-05	0.00226933	4	15	11	17	8	7	21	20	15	8	0	6	12	2	0	38	0
Q9CR89	Ergic2	Endoplasmic reticulum-Golgi intermediate compartment protein 2	CONCLUSIVE	#N/A	TRUE	365	0.00014398	0.000256042	0.000139884	0.000301169	0.000138112	0.000302788	0.000283136	0.000269904	0.000398631	0.000214775	2.20264e-05	0.000553255	0.000180625	0.000155319	0.000198226	0.000571883	0	0.00022723	0	0.00023486	0	0.000178529	0	0.000125726	2.90896e-05	0	17	20	23	21	12	5	31	22	8	29	3	40	3	23	18	43	0
P51863	Atp6v0d1	V-type proton ATPase subunit d 1	CONCLUSIVE	#N/A	FALSE	363	6.36775e-05	0.000233757	0	0.000308075	0	0	0	0.000263543	0	0	2.3658e-05	7.42796e-05	0	0	0.000177425	0.00137134	0	0.00104946	0.000165508	0.00108786	0.000103443	0.000415465	0	0.000594171	2.34333e-05	0	7	17	0	20	0	0	0	20	0	0	3	5	0	0	15	96	0
Q06185	Atp5i	ATP synthase subunit e mitochondrial	CONCLUSIVE	#N/A	FALSE	362	0.000404743	0.00142752	0	0	0	0.00385863	0.000387978	0.00039086	0.00370418	0.00133705	0.0032748	0.000293771	0.00319698	0.000681294	0	0.00134176	0.000480877	0.00289574	0	0.00109119	0.00068185	0.00134295	0.00142834	0.00373848	7.72308e-05	0.00325803	9	21	0	0	0	12	8	6	14	34	84	4	10	19	0	19	8
Q62425	Ndufa4	Cytochrome c oxidase subunit NDUFA4	CONCLUSIVE	#N/A	FALSE	361	0.00124604	0.00035315	0.000223695	0.000395613	0.000423318	0	0.00109178	0.00180494	0	0.000715043	0.00162028	0.000763087	0	0.000776185	0.00136704	0.000244583	0.00187366	0	0.00109489	0.00020246	0.00066418	0.000273599	0.000865713	0.000462426	0.000869317	0	32	6	8	6	8	0	26	32	0	21	48	12	0	25	27	4	36
O88696	Clpp	ATP-dependent Clp protease proteolytic subunit mitochondrial	CONCLUSIVE	#N/A	FALSE	361	0	0.000159697	0	0.000139143	0.000287141	0.00276984	0	0.000391099	0.000966901	0.000492719	3.05293e-05	0.00116941	0.000751054	0.000290156	0	0	0	6.29894e-05	0.000194162	0.000122071	0.00031147	0.000164964	0	0.000662187	0.000342712	0.000927754	0	9	0	7	18	33	0	23	14	48	3	61	9	31	0	0	0
Q91XA2	Golm1	Golgi membrane protein 1	CONCLUSIVE	#N/A	TRUE	360	0.000178741	0.000614044	3.50057e-05	0.000770421	0	0	0.000140185	0.000859128	0	0.000319703	0	0.000172487	0	0.000161952	0	0.000523084	0	0	0	9.85682e-05	0	0	0	0.000144729	0	0	22	50	6	56	0	0	16	73	0	45	0	13	0	25	0	41	0
P50637	Tspo	Translocator protein	CONCLUSIVE	#N/A	TRUE	360	0	0	0	0	0.000513493	0	0	0	0	0	0.00440585	0	0	0	0	0.000237347	0	0.00177414	0	0	0	0	0	0.00106577	0	0.00111989	0	0	0	0	20	0	0	0	0	0	269	0	0	0	0	8	0
Q9JIZ9	Plscr3	Phospholipid scramblase 3	CONCLUSIVE	#N/A	TRUE	359	0.00036676	0.000554383	6.19696e-05	0.00040185	0	0	0.00029082	0.000328137	0	0.000132058	0.000102864	0.000176163	0	0.000146217	0.000112209	0.000982463	0.0001586	0	0.000107052	0.000803911	0	0.000511612	0	6.40522e-05	7.40998e-05	0	34	34	8	22	0	0	25	21	0	14	11	10	0	17	8	58	11
Q80X71	Tmem106b	Transmembrane protein 106B	CONCLUSIVE	#N/A	TRUE	359	0.000104497	0.000912626	0	0.000865073	0	0	0	0.00028592	0	3.0459e-05	5.0327e-05	0.000265462	0	1.85155e-05	9.05834e-05	0.00144037	0	0.00277245	0	0.000563452	0	0.000122373	0	0.000172359	0	0	9	52	0	44	0	0	0	17	0	3	5	14	0	2	6	79	0
O08599	Stxbp1	Syntaxin-binding protein 1	CONCLUSIVE	#N/A	FALSE	358	0.000107508	0.000430637	0.000104222	0.000227555	0.000131485	0	2.31872e-05	3.11459e-05	9.48762e-05	9.40092e-05	9.31982e-06	7.90065e-05	0.000114639	0.00010715	2.79578e-05	0.000329199	0	4.32654e-05	3.55638e-05	0.000232908	4.07503e-05	0.000254945	0	7.97957e-05	0.000124622	0.000247818	20	53	27	25	18	0	4	4	3	20	2	9	3	25	4	39	0
Q8BLI4	Dse	Dermatan-sulfate epimerase	CONCLUSIVE	#N/A	TRUE	358	4.66614e-05	0.000448381	7.1802e-06	0.000372487	1.8117e-05	0	4.31312e-05	0.000226913	0	5.82896e-05	8.66802e-06	0.000108861	0	5.31501e-05	0	0.000251221	0	6.25949e-05	0	1.73295e-05	0	1.17094e-05	0	0	0	0	14	89	3	66	4	0	12	47	0	20	3	20	0	20	0	48	0
Q6URW6	Myh14	Myosin-14	CONCLUSIVE	#N/A	FALSE	358	0.000113351	0	0	0	2.38646e-05	0	6.19795e-05	0	0	0.000142396	0	0	0	9.29249e-05	0	0	0	0	0	0	3.32828e-05	0	0	2.84392e-05	5.3463e-05	9.46309e-05	71	0	0	0	11	0	36	0	0	102	0	0	0	73	0	0	0
Q00993	Axl	Tyrosine-protein kinase receptor UFO	CONCLUSIVE	#N/A	TRUE	357	0.000125849	5.97864e-05	1.54924e-05	0.000146127	0	0	0.000182247	0.000250009	8.46194e-05	7.54615e-05	0.000105981	0.000105698	0	3.72709e-05	0.000116885	0.000152451	3.36424e-05	0.000154352	0	4.98549e-05	1.36293e-05	0	0	4.27015e-05	6.17499e-06	4.73628e-05	35	11	6	24	0	0	47	48	4	24	34	18	0	13	25	27	7
P70403	Cux1	Protein CASP	CONCLUSIVE	#N/A	TRUE	357	0.000145991	0.000263387	0	0.000311005	2.55989e-05	0	4.0629e-05	0.00045706	0	0.000197669	1.22477e-05	0.000315327	0	0.00014269	3.67411e-05	0.000118323	0	3.79051e-05	0	2.44863e-05	0	4.13627e-05	0	0.000111855	0	0	31	37	0	39	4	0	8	67	0	48	3	41	0	38	6	16	0
Q6PHN9	Rab35	Ras-related protein Rab-35	CONCLUSIVE	#N/A	FALSE	357	0.000222396	0.000192095	0.000296591	0.00129115	0.000582853	0.00113583	0.000736627	0.000598281	0	0.000166691	6.88554e-05	7.78273e-05	0.000225856	0.00029132	0.000165243	0.000798241	0	0.00166217	0	0.000110127	0	0.000334853	0	0.000141488	0.000163683	0	14	8	26	48	27	10	43	26	0	12	5	3	2	23	8	32	0
O08795	Prkcsh	Glucosidase 2 subunit beta	CONCLUSIVE	#N/A	FALSE	356	5.51569e-05	0.000148219	0	0.000197174	0.000224862	0	0	5.32649e-05	0.000144226	3.21544e-05	2.65642e-05	6.0051e-05	0	3.42058e-05	0	0.000134732	0	0.000147983	0.000233144	0.000393002	0.000476216	0.000785876	0.000136254	0.000200148	6.84108e-05	0.000928348	9	16	0	19	27	0	0	6	4	6	5	6	0	7	0	14	0
Q9CR67	Tmem33	Transmembrane protein 33	CONCLUSIVE	#N/A	TRUE	356	6.46351e-05	0	0.000176375	6.56685e-05	0	0	0.000515799	0.000374508	0	2.26079e-05	0.00283523	0	0	7.21507e-05	6.72346e-05	6.08982e-05	0	0	0	0	0	0	0	0	3.32999e-05	0	5	0	19	3	0	0	37	20	0	2	253	0	0	7	4	3	0
P04104	Krt1	Keratin type II cytoskeletal 1	CONCLUSIVE	#N/A	FALSE	355	0.000526314	0	0	0	0	0	0.000151354	0	0	0	0.000595313	0	0	0	0.0002216	0	2.67993e-05	0	0.000190688	0	0.000227997	0	0	0	0	0	105	0	0	0	0	0	28	0	0	0	137	0	0	0	34	0	4
Q5XF89	Atp13a3	Probable cation-transporting ATPase 13A3	CONCLUSIVE	#N/A	TRUE	354	0.00015716	0.000182128	2.63333e-05	0.000155238	3.55949e-05	5.6186e-05	3.6721e-05	2.65596e-05	0	3.89379e-05	0	3.4221e-05	0	5.22126e-05	9.5364e-05	0.000242677	0	3.51376e-05	1.73297e-05	3.17779e-05	9.9285e-06	1.84045e-05	0	0	1.57439e-05	0	60	46	14	35	10	3	13	7	0	17	0	8	0	25	28	59	0
Q99104	Myo5a	Unconventional myosin-Va	CONCLUSIVE	#N/A	FALSE	354	3.96322e-05	0	5.56824e-05	0	1.40497e-05	0	0.000128218	2.24644e-05	0	4.67104e-05	1.34441e-05	0	0	4.67135e-05	5.15326e-05	0	7.60047e-05	0	3.42011e-05	0	5.55176e-05	0	0.000202496	0	8.87758e-06	0	23	0	45	0	6	0	69	9	0	31	9	0	0	34	23	0	33
Q6P4S8	Ints1	Integrator complex subunit 1	CONCLUSIVE	#N/A	TRUE	354	0	0	0.000355161	0	0	0	0	0	0	0	0	0	0	0	7.56581e-06	0	0	0	7.21806e-06	0	0	0	0	0	8.74344e-06	0	0	0	340	0	0	0	0	0	0	0	0	0	0	0	4	0	0
Q8K363	Ddx18	ATP-dependent RNA helicase DDX18	CONCLUSIVE	#N/A	FALSE	354	5.32162e-05	0	0.000840721	0	0	0	0.000302593	0	0	4.23042e-05	5.45209e-05	0	0	3.08592e-05	0	0	0	0	6.40148e-05	0	1.83376e-05	0	3.07309e-05	0	0	0	11	0	242	0	0	0	58	0	0	10	13	0	0	8	0	0	0
[truncated: 4,598 more rows]
[truncated: 9 more columns]
