# Supplementary material for: Comparative membrane proteomics reveals diverse cell regulators concentrated at the nuclear envelope
Source: Life Sci Alliance. 2023 Jul 11;6(9):e202301998. doi: 10.26508/lsa.202301998 (PMC10336727; doi:10.26508/lsa.202301998)
Supplement: Supplementary file 2 [file LSA-2023-01998_TableS2.xlsx]

## Sheet: Legend
Table S2: Protein enrichment in NE fraction with chemical extraction

## Sheet: Table S2
ACC	Gene	protein description	PROTEIN_EVIDENCE	Benchmarks	Transmembrane region	U1_NE_NSAF	U4_NE_NSAF	C1_NE_NSAF	C2_NE_NSAF	preU1_NE_NSAF	preU4_NE_NSAF	preC1_NE_NSAF	FC U1/PreU1	FC C1/PreC1	FC U4/PreU4	FC C2/PreU4
Q9ERU9	Ranbp2	E3 SUMO-protein ligase RanBP2	CONCLUSIVE	1. Nuclear Envelope-NPC	FALSE	0.000408926	0.00014053	0.000174066	0.000190114	0.000588691	0.000222555	0.000582958	0.694637	0.298591	0.631439	0.854234
Q8VCB1	Ndc1	Nucleoporin NDC1	CONCLUSIVE	1. Nuclear Envelope-NPC	TRUE	0.00129996	0.00108992	0.00128315	0.0026634	0.000188826	0.000301373	0.000635629	6.88445	2.01871	3.61652	8.83755
Q8CJF7	Ahctf1	Protein ELYS	CONCLUSIVE	1. Nuclear Envelope-NPC	FALSE	0.000629199	0.000154257	0.000233223	0.000186466	0.000339937	0.000424999	0.00055567	1.85093	0.419715	0.362958	0.438744
Q99P88	Nup155	Nuclear pore complex protein Nup155	CONCLUSIVE	1. Nuclear Envelope-NPC	FALSE	0.000261681	0.000129345	0.000253701	5.21584e-05	0.000569904	0.000422854	0.000603676	0.459168	0.42026	0.305886	0.123348
F6ZDS4	Tpr	Nucleoprotein TPR	CONCLUSIVE	1. Nuclear Envelope-NPC	FALSE	3.94032e-05	3.75745e-05	0.000223726	4.21336e-05	0.000565065	0.000917756	0.00107102	0.0697322	0.208891	0.0409417	0.0459093
Q80U93	Nup214	Nuclear pore complex protein Nup214	CONCLUSIVE	1. Nuclear Envelope-NPC	FALSE	0.000401227	0.000110188	6.5711e-05	4.91255e-05	0.000420842	0.000607986	0.000377411	0.953391	0.17411	0.181235	0.0808004
Q8BJ71	Nup93	Nuclear pore complex protein Nup93	CONCLUSIVE	1. Nuclear Envelope-NPC	FALSE	0.000440545	0.000152087	0.000329503	0.000458565	0.000502438	0.000507679	0.00142509	0.876814	0.231216	0.299573	0.903257
Q8R0G9	Nup133	Nuclear pore complex protein Nup133	CONCLUSIVE	1. Nuclear Envelope-NPC	FALSE	0.000146517	2.39653e-05	0.000158161	5.91208e-05	0.000476779	0.000307309	0.000576133	0.307307	0.274523	0.0779842	0.192382
Q8K3Z9	Pom121	Nuclear envelope pore membrane protein POM 121	CONCLUSIVE	1. Nuclear Envelope-NPC	TRUE	0.00106965	0.00068969	0.000359817	0.000348535	0.000579928	6.7608e-05	0.000721766	1.84445	0.498523	10.2013	5.15524
Q6ZPR5	Smpd4	Sphingomyelin phosphodiesterase 4	CONCLUSIVE	1. Nuclear Envelope-NPC	TRUE	0.000853529	0.000565033	0.0008475	0.000420037	8.08817e-05	0	0.000211762	10.5528	4.00213	>1000	>1000
Q6PFD9	Nup98	Nuclear pore complex protein Nup98-Nup96	CONCLUSIVE	1. Nuclear Envelope-NPC	FALSE	6.68133e-05	1.3718e-05	9.60204e-05	0	0.000356554	0.000502593	0.00145408	0.187386	0.0660352	0.0272945	0
Q6ZQH8	Nup188	Nucleoporin NUP188 homolog	CONCLUSIVE	1. Nuclear Envelope-NPC	FALSE	9.43915e-05	7.86807e-05	0.000136896	0.000211084	0.000326825	0.00018449	0.000279223	0.288814	0.490277	0.426476	1.14415
Q9Z0W3	Nup160	Nuclear pore complex protein Nup160	CONCLUSIVE	1. Nuclear Envelope-NPC	FALSE	0.000109317	3.94863e-05	0.000165833	7.30576e-05	0.000362567	0.000593138	0.000323955	0.301509	0.5119	0.0665718	0.123171
Q8BH74	Nup107	Nuclear pore complex protein Nup107	CONCLUSIVE	1. Nuclear Envelope-NPC	FALSE	0.000124133	1.79351e-05	6.72528e-05	0	0.00019605	0.00047092	0.000558919	0.633168	0.120326	0.0380853	0
Q9WUU9	Mcm3ap	Germinal-center associated nuclear protein	CONCLUSIVE	1. Nuclear Envelope-NPC	FALSE	0.000155518	2.10653e-05	0.000105321	1.08264e-05	8.28962e-05	8.74685e-05	9.64606e-05	1.87605	1.09185	0.240833	0.123775
Q8R322	Gle1	Nucleoporin GLE1	CONCLUSIVE	1. Nuclear Envelope-NPC	FALSE	0.000178149	5.93989e-05	0	0	0.000112544	2.90163e-05	0.000203996	1.58292	0	2.04708	0
P58742	Aaas	Aladin	CONCLUSIVE	1. Nuclear Envelope-NPC	FALSE	0.000128655	0	0.000129267	1.56329e-05	0.000199497	0.000148589	0.000357885	0.644893	0.361196	0	0.105209
Q8CEC0	Nup88	Nuclear pore complex protein Nup88	CONCLUSIVE	1. Nuclear Envelope-NPC	FALSE	9.75277e-05	6.9843e-05	4.41088e-05	0	0.000353602	8.08064e-05	0.000266516	0.275812	0.165502	0.864324	0
Q8R4R6	Nup35	Nucleoporin NUP35	CONCLUSIVE	1. Nuclear Envelope-NPC	FALSE	0.000284911	0.000315125	0.00016607	0	0.000558593	0.000124815	0.000259998	0.510052	0.638733	2.52474	0
Q8R2U0	Seh1l	Nucleoporin SEH1	CONCLUSIVE	1. Nuclear Envelope-NPC	FALSE	0.000159649	0	5.7663e-05	0	0.00033619	0.00019719	0.000630812	0.474876	0.0914108	0	0
Q8C570	Rae1	mRNA export factor	CONCLUSIVE	1. Nuclear Envelope-NPC	FALSE	6.07359e-05	0	2.25638e-05	0	0.000460434	0.000330691	0.000746259	0.13191	0.0302359	0	0
Q8BTS4	Nup54	Nuclear pore complex protein Nup54	CONCLUSIVE	1. Nuclear Envelope-NPC	FALSE	7.51288e-05	4.88468e-05	0.000105829	0	0.000498352	0.000835158	0.00046599	0.150754	0.227105	0.0584881	0
Q8R480	Nup85	Nuclear pore complex protein Nup85	CONCLUSIVE	1. Nuclear Envelope-NPC	FALSE	0.000116816	0	6.32887e-05	0	0.000129146	0	0.000225418	0.904526	0.280762	-	-
P59110	Senp1	Sentrin-specific protease 1	CONCLUSIVE	1. Nuclear Envelope-NPC	FALSE	5.98682e-05	6.05497e-05	0	0	5.67321e-05	0	0	1.05528	-	>1000	-
Q63850	Nup62	Nuclear pore glycoprotein p62	CONCLUSIVE	1. Nuclear Envelope-NPC	FALSE	2.42812e-05	1.05247e-05	0.00018154	6.49092e-05	0.000195578	0.000559116	0.000662662	0.124151	0.273955	0.0188238	0.116093
Q9D1M0	Sec13	Protein SEC13 homolog	CONCLUSIVE	1. Nuclear Envelope-NPC	FALSE	0	0	0.000373914	0	0.00122156	0.00141725	0.00139411	0	0.26821	0	0
Q91ZX6	Senp2	Sentrin-specific protease 2	CONCLUSIVE	1. Nuclear Envelope-NPC	FALSE	5.97325e-05	0	3.53039e-05	0	0	0	0	>1000	>1000	-	-
Q8R332	Nup58	Nucleoporin p58/p45	CONCLUSIVE	1. Nuclear Envelope-NPC	FALSE	0.000114229	4.24393e-05	5.65825e-05	6.54345e-05	2.06181e-05	0	0.000152948	5.54022	0.369945	>1000	>1000
Q9JIH2	Nup50	Nuclear pore complex protein Nup50	CONCLUSIVE	1. Nuclear Envelope-NPC	FALSE	0	0	0	0	0.000285689	6.52867e-05	0.000192662	0	0	0	0
P59235	Nup43	Nucleoporin Nup43	CONCLUSIVE	1. Nuclear Envelope-NPC	FALSE	0	0	0	0	0.000191098	0.000240186	0.000347449	0	0	0	0
Q8CIC2	Nupl2	Nucleoporin-like protein 2	CONCLUSIVE	1. Nuclear Envelope-NPC	FALSE	4.56139e-05	5.27236e-05	0	0	4.32244e-05	0	0	1.05528	-	>1000	-
P34022	Ranbp1	Ran-specific GTPase-activating protein	CONCLUSIVE	1. Nuclear Envelope-NPC	FALSE	0	0	0	0	0.00020867	0	0	0	-	-	-
Q9CWU9	Nup37	Nucleoporin Nup37	CONCLUSIVE	1. Nuclear Envelope-NPC	FALSE	0	0	0	0	0.000315565	0	3.24001e-05	0	0	-	-
Q6ZWQ0	Syne2	Nesprin-2	CONCLUSIVE	2. Nuclear Envelope- INM/NL	TRUE	0.000487725	0.000361602	0.00041312	0.000338368	7.39481e-05	0.000179986	0.000142133	6.5955	2.90657	2.00905	1.87996
P48678	Lmna	Prelamin-A/C	CONCLUSIVE	2. Nuclear Envelope- INM/NL	FALSE	0.00840736	0.0155715	0.00834718	0.0144334	0.0523334	0.0497605	0.0433933	0.16065	0.192361	0.312928	0.290058
Q6ZWR6	Syne1	Nesprin-1	CONCLUSIVE	2. Nuclear Envelope- INM/NL	TRUE	0.000317882	0.00020605	0.000254323	5.86887e-05	4.53908e-05	5.5322e-05	7.80269e-05	7.00322	3.25943	3.72456	1.06086
Q61029	Tmpo	Lamina-associated polypeptide 2, isoforms beta/delta/epsilon/gamma	CONCLUSIVE	2. Nuclear Envelope- INM/NL	TRUE	0.0179357	0.0111393	0.035501	0.0459731	0.00666727	0.0188016	0.0162526	2.69012	2.18433	0.592466	2.44517
Q9DBS1	Tmem43	Transmembrane protein 43	CONCLUSIVE	2. Nuclear Envelope- INM/NL	TRUE	0.00715226	0.00168155	0.00518967	0.0187889	0.000922842	0.00147047	0.00137312	7.75025	3.77949	1.14354	12.7774
Q4FZC9	Syne3	Nesprin-3	CONCLUSIVE	2. Nuclear Envelope- INM/NL	TRUE	0.00244958	0.00139677	0.00239736	0.0029196	0.000521353	0.00140417	0.000964161	4.69851	2.48648	0.994731	2.07924
Q8BJS4	Sun2	SUN domain-containing protein 2	CONCLUSIVE	2. Nuclear Envelope- INM/NL	TRUE	0.00830784	0.00763752	0.0039416	0.010468	0.00177983	0.00258039	0.00469602	4.66777	0.839348	2.95983	4.05676
P14733	Lmnb1	Lamin-B1	CONCLUSIVE	2. Nuclear Envelope- INM/NL	FALSE	0.00129239	0.00119099	0.00854354	0.00632183	0.0153138	0.0197995	0.0129785	0.0843941	0.658284	0.0601524	0.319293
Q921T2	Tor1aip1	Torsin-1A-interacting protein 1	CONCLUSIVE	2. Nuclear Envelope- INM/NL	TRUE	0.00859151	0.00344719	0.00415872	0.00895875	0.00279688	0.000153396	0.00287582	3.07182	1.4461	22.4724	58.4026
Q9WU40	Lemd3	Inner nuclear membrane protein Man1	CONCLUSIVE	2. Nuclear Envelope- INM/NL	TRUE	0.0024372	0.00140353	0.00161381	0.000991645	0.000716183	0.000429432	0.000642233	3.40304	2.51282	3.26834	2.3092
Q9D666	Sun1	SUN domain-containing protein 1	CONCLUSIVE	2. Nuclear Envelope- INM/NL	TRUE	0.00175561	0.00118238	0.00168252	0.000827379	0.000265123	6.66454e-05	0.000520602	6.62188	3.23188	17.7414	12.4147
O08579	Emd	Emerin	CONCLUSIVE	2. Nuclear Envelope- INM/NL	TRUE	0.0064106	0.00976811	0.00400747	0.00451495	0.00170561	0.00454201	0.00181478	3.75853	2.20824	2.15061	0.994043
Q3U9G9	Lbr	Lamin-B receptor	CONCLUSIVE	2. Nuclear Envelope- INM/NL	TRUE	0.00212185	0.00294485	0.00108768	0.00335423	0.000328671	0.0005346	0.000700225	6.45583	1.55332	5.50852	6.27428
Q6DVA0	Lemd2	LEM domain-containing protein 2	CONCLUSIVE	2. Nuclear Envelope- INM/NL	TRUE	0.00165585	0.0014517	0.00113746	0.00160355	0.000651327	0.00037707	0.000620104	2.54227	1.83431	3.84995	4.25265
P21619	Lmnb2	Lamin-B2	CONCLUSIVE	2. Nuclear Envelope- INM/NL	FALSE	0.000310726	0.000153261	0.00130264	0.00101682	0.00144178	0.00313084	0.00142664	0.215515	0.913086	0.048952	0.324775
Q8BN21	Vrk2	Serine/threonine-protein kinase VRK2	CONCLUSIVE	2. Nuclear Envelope- INM/NL	TRUE	0.000615742	0.000385207	0.000800634	0.000313932	6.01533e-05	4.03229e-05	0.000251987	10.2362	3.17729	9.55306	7.78546
Q8C0L0	Tmx4	Thioredoxin-related transmembrane protein 4	CONCLUSIVE	2. Nuclear Envelope- INM/NL	TRUE	0.00122953	0.000694062	0.000545303	0.000879035	0.000361279	0.00281532	0.000283767	3.40328	1.92166	0.246531	0.312233
Q9D2V8	Mfsd10	Major facilitator superfamily domain-containing protein 10	CONCLUSIVE	2. Nuclear Envelope- INM/NL	TRUE	0.00111334	0.0008134	0.000810317	0.00078617	0.000530826	0	0.000509591	2.09737	1.59013	>1000	>1000
A2A8U2	Tmem201	Transmembrane protein 201	CONCLUSIVE	2. Nuclear Envelope- INM/NL	TRUE	0.0002212	0.000120891	0.000293873	3.85643e-05	5.46815e-05	0	7.95364e-05	4.04524	3.69482	>1000	>1000
Q8VC65	Nrm	Nurim	CONCLUSIVE	2. Nuclear Envelope- INM/NL	TRUE	0.000450916	0.000496547	0.000586314	0	0.00023097	0.000580603	0.000120944	1.95227	4.84782	0.855226	0
Q3TNL8	Itprip	Inositol 1,4,5-trisphosphate receptor-interacting protein	CONCLUSIVE	2. Nuclear Envelope- INM/NL	FALSE	0.000149581	0.000119697	0.000157093	0	0	0	0	>1000	>1000	>1000	-
Q8BH07	Arl6ip6	ADP-ribosylation factor-like protein 6-interacting protein 6	CONCLUSIVE	2. Nuclear Envelope- INM/NL	TRUE	0.000875948	0.00104106	0.000973638	0.00460769	0.000428419	0	0	2.04461	>1000	>1000	>1000
Q3TP92	Ctdnep1	CTD nuclear envelope phosphatase 1	CONCLUSIVE	2. Nuclear Envelope- INM/NL	TRUE	0.000209375	0.000204196	0.000102092	0	0	0	0	>1000	>1000	>1000	-
Q920G9	Gmcl1	Germ cell-less protein-like 1	CONCLUSIVE	2. Nuclear Envelope- INM/NL	FALSE	0.00015843	0.000121496	0	0	0.000127034	0	0.000191495	1.24715	0	>1000	-
Q6ZQE4	Nemp1	Nuclear envelope integral membrane protein 1	CONCLUSIVE	2. Nuclear Envelope- INM/NL	TRUE	0.000124212	0.000158352	0.000370521	0.000478538	0.000166172	0.00102108	0.000193363	0.74749	1.9162	0.155082	0.468658
Q7TPN9	Prr14	Proline-rich protein 14	CONCLUSIVE	2. Nuclear Envelope- INM/NL	FALSE	0.000119997	1.35686e-05	0.000162813	0	0	0	0	>1000	>1000	>1000	-
Q3UJ81	Cnep1r1	Nuclear envelope phosphatase-regulatory subunit 1	CONCLUSIVE	2. Nuclear Envelope- INM/NL	TRUE	0.000306525	0.000310015	0.000431781	0	0.000193645	0	8.44995e-05	1.58292	5.10986	>1000	-
P35564	Canx	Calnexin	CONCLUSIVE	3. Endoplasmic Reticulum	TRUE	0.0175641	0.0143036	0.0164173	0.00738016	0.00306155	0.0044786	0.00284167	5.73698	5.77734	3.19376	1.64787
Q9DBG6	Rpn2	Dolichyl-diphosphooligosaccharide--protein glycosyltransferase subunit 2	CONCLUSIVE	3. Endoplasmic Reticulum	TRUE	0.00557126	0.00467619	0.0038425	0.0110786	0.000661724	0.00159109	0.00106294	8.4193	3.61497	2.93898	6.96292
Q91YQ5	Rpn1	Dolichyl-diphosphooligosaccharide--protein glycosyltransferase subunit 1	CONCLUSIVE	3. Endoplasmic Reticulum	TRUE	0.0070634	0.0029683	0.00458194	0.0085496	0.000706663	0.00045035	0.000946797	9.99544	4.83941	6.59111	18.9844
Q99PL5	Rrbp1	Ribosome-binding protein 1	CONCLUSIVE	3. Endoplasmic Reticulum	TRUE	0.00173873	0.00145039	0.00151584	0.00145982	0.00114242	0.00176918	0.00209932	1.52197	0.722059	0.819808	0.825138
Q8BMK4	Ckap4	Cytoskeleton-associated protein 4	CONCLUSIVE	3. Endoplasmic Reticulum	TRUE	0.00590839	0.0132334	0.00588464	0.0179841	0.00724066	0.00276899	0.002884	0.816002	2.04044	4.77914	6.49481
O55143	Atp2a2	Sarcoplasmic/endoplasmic reticulum calcium ATPase 2	CONCLUSIVE	3. Endoplasmic Reticulum	TRUE	0.00487204	0.00389745	0.00405232	0.00392848	0.000956403	0.000913097	0.00168453	5.09413	2.40561	4.26839	4.30237
Q91YH5	Atl3	Atlastin-3	CONCLUSIVE	3. Endoplasmic Reticulum	TRUE	0.00338774	0.00132515	0.00231761	0.00258749	0.000581652	0.000506123	0.00165953	5.82434	1.39654	2.61825	5.11237
Q61595	Ktn1	Kinectin	CONCLUSIVE	3. Endoplasmic Reticulum	TRUE	0.000957651	0.000880249	0.0009386	0.000257289	0.000109445	0.000275119	0.000179092	8.75003	5.24089	3.19952	0.93519
Q99P72	Rtn4	Reticulon-4	CONCLUSIVE	3. Endoplasmic Reticulum	TRUE	0.00137666	0.00118628	0.000521647	0.00174457	0.000109363	0.000759281	0.000304511	12.588	1.71307	1.56237	2.29767
Q8VHE0	Sec63	Translocation protein SEC63 homolog	CONCLUSIVE	3. Endoplasmic Reticulum	TRUE	0.00154607	0.000626439	0.00110349	0.000482933	7.16616e-05	6.67185e-05	0.000312704	21.5746	3.52886	9.38929	7.23837
Q8R0X7	Sgpl1	Sphingosine-1-phosphate lyase 1	CONCLUSIVE	3. Endoplasmic Reticulum	TRUE	0.00115239	0.00227092	0.00100139	0.00166053	0.000692504	0.000142834	0.000418406	1.6641	2.39334	15.899	11.6256
Q9EPE9	Atp13a1	Manganese-transporting ATPase 13A1	CONCLUSIVE	3. Endoplasmic Reticulum	TRUE	0.000729062	0.000196066	0.000543186	0.00019205	0.0001412	0	0.000220051	5.16334	2.46846	>1000	>1000
Q9CY50	Ssr1	Translocon-associated protein subunit alpha	CONCLUSIVE	3. Endoplasmic Reticulum	TRUE	0.00222168	0.00659091	0.00238072	0.00476022	0.000507812	0.000744634	0.000738632	4.37502	3.22314	8.8512	6.39269
Q62186	Ssr4	Translocon-associated protein subunit delta	CONCLUSIVE	3. Endoplasmic Reticulum	TRUE	0.0038984	0.00698434	0.011369	0.00409409	0.00193505	0.00141505	0.00353105	2.01463	3.21973	4.93575	2.89325
Q61335	Bcap31	B-cell receptor-associated protein 31	CONCLUSIVE	3. Endoplasmic Reticulum	TRUE	0.00357092	0.00394297	0.00510071	0.00135872	0.00128438	0.000786461	0.000797572	2.78026	6.3953	5.01356	1.72764
Q9CYN2	Spcs2	Signal peptidase complex subunit 2	CONCLUSIVE	3. Endoplasmic Reticulum	TRUE	0.00640007	0.00521753	0.00387618	0.00279483	0.000267762	0	0.000934729	23.9021	4.14685	>1000	>1000
P97363	Sptlc2	Serine palmitoyltransferase 2	CONCLUSIVE	3. Endoplasmic Reticulum	TRUE	0.000370613	0.000163114	0.000652416	0.000373431	0.000345796	0.000325967	0.000490399	1.07177	1.33038	0.500398	1.14561
P47758	Srprb	Signal recognition particle receptor subunit beta	CONCLUSIVE	3. Endoplasmic Reticulum	TRUE	0.000866495	0.000576235	0.00148166	0.00104711	0.000472416	0.00188498	0.000608616	1.83418	2.43448	0.305698	0.555503
P56395	Cyb5a	Cytochrome b5	CONCLUSIVE	3. Endoplasmic Reticulum	TRUE	0.000857814	0.00231354	0.0029434	0.00840817	0.0151737	0.00696262	0.00204943	0.0565329	1.4362	0.33228	1.20762
Q61543	Glg1	Golgi apparatus protein 1	CONCLUSIVE	4. Golgi	TRUE	0.00195926	0.000301534	0.000607744	0.000207033	0.000195706	0.00021577	0.000292152	10.0113	2.08023	1.39748	0.959505
Q9D0F3	Lman1	Protein ERGIC-53	CONCLUSIVE	4. Golgi	TRUE	0.00369323	0.00111897	0.00488251	0.0124154	0.00430739	0.000843466	0.00490326	0.857415	0.995768	1.32664	14.7195
P27046	Man2a1	Alpha-mannosidase 2	CONCLUSIVE	4. Golgi	TRUE	0.000394263	0.0001733	0.00016968	2.96889e-05	2.63105e-05	0.000202824	5.0516e-05	14.985	3.35893	0.854435	0.146378
Q8BI84	Mia3	Transport and Golgi organization protein 1 homolog	CONCLUSIVE	4. Golgi	TRUE	0.000330878	0.000196484	0.000451744	9.2874e-05	0.000191263	0.000541215	0.000136819	1.72997	3.30176	0.363043	0.171603
Q9DBH5	Lman2	Vesicular integral-membrane protein VIP36	CONCLUSIVE	4. Golgi	TRUE	0.00221189	0.00146131	0.00109012	0.00116828	0.000524006	0.000481566	0.000383552	4.22112	2.84217	3.0345	2.42599
O08547	Sec22b	Vesicle-trafficking protein SEC22b	CONCLUSIVE	4. Golgi	TRUE	0.00335633	0.00645005	0.00285794	0.00389063	0.00306793	0.00287727	0.0019651	1.09401	1.45435	2.24172	1.35219
Q9DC16	Ergic1	Endoplasmic reticulum-Golgi intermediate compartment protein 1	CONCLUSIVE	4. Golgi	TRUE	0.00120012	0.00208076	0.00163206	0.000897706	0.000521674	0	0.000437066	2.30051	3.73413	>1000	>1000
Q9R0Q3	Tmed2	Transmembrane emp24 domain-containing protein 2	CONCLUSIVE	4. Golgi	TRUE	0.00090547	0.00250634	0.000289176	0.000828077	6.02131e-05	0	0	15.0377	>1000	>1000	>1000
Q8BXA1	Golim4	Golgi integral membrane protein 4	CONCLUSIVE	4. Golgi	TRUE	0.000136494	6.3389e-05	0	0	3.69552e-05	0	0	3.69348	-	>1000	-
Q9QYE6	Golga5	Golgin subfamily A member 5	CONCLUSIVE	4. Golgi	TRUE	0.000350395	4.93605e-05	4.55609e-05	4.68344e-05	7.47089e-05	0	2.17334e-05	4.69013	2.09635	>1000	>1000
Q9CQE7	Ergic3	Endoplasmic reticulum-Golgi intermediate compartment protein 3	CONCLUSIVE	4. Golgi	TRUE	0.000491868	0.000505898	0.000617883	0.000768869	0.000158001	5.29567e-05	0.000165469	3.11308	3.73413	9.55306	14.5188
Q8R1V4	Tmed4	Transmembrane emp24 domain-containing protein 4	CONCLUSIVE	4. Golgi	TRUE	0.000478243	9.75502e-05	0	0	0	0	0	>1000	-	>1000	-
Q80XR2	Atp2c1	Calcium-transporting ATPase type 2C member 1	CONCLUSIVE	4. Golgi	TRUE	4.17382e-05	0	0	0	1.31839e-05	0	1.72589e-05	3.16584	0	-	-
Q69ZN7	Myof	Myoferlin	CONCLUSIVE	5. Plasma Membrane / Endosome / Lysosome	TRUE	0.00312593	0.0026923	0.00261308	0.0032571	0.000850981	0.00120823	0.0016478	3.67333	1.5858	2.2283	2.69576
Q8VDN2	Atp1a1	Sodium/potassium-transporting ATPase subunit alpha-1	CONCLUSIVE	5. Plasma Membrane / Endosome / Lysosome	TRUE	0.00182589	0.00232965	0.00281653	0.00198996	0.000987866	0.00175464	0.00117705	1.84832	2.39288	1.32771	1.13412
P15116	Cdh2	Cadherin-2	CONCLUSIVE	5. Plasma Membrane / Endosome / Lysosome	TRUE	0.00111366	0.000424669	0.00219043	0.0057893	0.000233775	4.47735e-05	0.000629549	4.76384	3.47937	9.48482	129.302
Q64449	Mrc2	C-type mannose receptor 2	CONCLUSIVE	5. Plasma Membrane / Endosome / Lysosome	TRUE	0.000425298	0.000147851	0.000308784	4.03982e-05	8.18313e-05	2.05704e-05	0.000103553	5.19726	2.98188	7.18754	1.9639
B2RXS4	Plxnb2	Plexin-B2	CONCLUSIVE	5. Plasma Membrane / Endosome / Lysosome	TRUE	0.000202811	6.76218e-05	0.000486849	2.54862e-05	0.000105128	2.20222e-05	0.000117552	1.92918	4.14158	3.07063	1.1573
Q61391	Mme	Neprilysin	CONCLUSIVE	5. Plasma Membrane / Endosome / Lysosome	TRUE	0.000838688	0.000143935	0.00034321	0.000244686	0.000121028	6.7608e-05	0.000204207	6.92967	1.6807	2.12897	3.61919
Q9ESD7	Dysf	Dysferlin	CONCLUSIVE	5. Plasma Membrane / Endosome / Lysosome	TRUE	0.000274993	0.000254284	0.000252283	0.000140898	4.34313e-05	4.85225e-05	4.29573e-05	6.33168	5.87288	5.24054	2.90377
P43406	Itgav	Integrin alpha-V	CONCLUSIVE	5. Plasma Membrane / Endosome / Lysosome	TRUE	0.000636148	0.000233317	0.000926585	0.000576396	8.69457e-05	4.8569e-05	0.000237756	7.31661	3.89721	4.80382	11.8676
P10852	Slc3a2	4F2 cell-surface antigen heavy chain	CONCLUSIVE	5. Plasma Membrane / Endosome / Lysosome	TRUE	0.000582748	0.00338894	0.000647229	0.000924956	0.000414166	0.000829034	0.000321291	1.40704	2.01447	4.08782	1.1157
P00405	Mtco2	Cytochrome c oxidase subunit 2	CONCLUSIVE	5. Plasma Membrane / Endosome / Lysosome	TRUE	0.000464177	0.00347523	0.00047553	0.0024253	0.000133291	0	0.000465305	3.48242	1.02197	>1000	>1000
O35379	Abcc1	Multidrug resistance-associated protein 1	CONCLUSIVE	5. Plasma Membrane / Endosome / Lysosome	TRUE	0.000277922	0.000117748	0.000146724	2.79305e-05	2.77225e-05	9.29168e-05	3.11066e-05	10.0252	4.7168	1.26724	0.300597
Q01279	Egfr	Epidermal growth factor receptor	CONCLUSIVE	5. Plasma Membrane / Endosome / Lysosome	TRUE	0.000197912	2.28759e-05	0.000140679	0	2.50059e-05	0	1.74586e-05	7.9146	8.05786	>1000	-
Q9D7N9	Apmap	Adipocyte plasma membrane-associated protein	CONCLUSIVE	5. Plasma Membrane / Endosome / Lysosome	TRUE	0.000515492	0.000720344	0.00031013	0.00122377	0.000174981	0	0.000101807	2.94599	3.04627	>1000	>1000
Q9Z1G4	Atp6v0a1	V-type proton ATPase 116 kDa subunit a isoform 1	CONCLUSIVE	5. Plasma Membrane / Endosome / Lysosome	TRUE	0.000106559	3.95898e-05	0.000183092	0	2.88506e-05	0	3.77679e-05	3.69348	4.84782	>1000	-
P11438	Lamp1	Lysosome-associated membrane glycoprotein 1	CONCLUSIVE	5. Plasma Membrane / Endosome / Lysosome	TRUE	0.000259527	9.54478e-05	0.000214745	0.000462518	0.000163955	0.00129887	0.000169103	1.58292	1.26991	0.0734851	0.356092
O70309	Itgb5	Integrin beta-5	CONCLUSIVE	5. Plasma Membrane / Endosome / Lysosome	TRUE	0.000108033	7.63104e-05	0.000124864	9.09176e-05	0	0	0	>1000	>1000	>1000	>1000
Q02013	Aqp1	Aquaporin-1	CONCLUSIVE	5. Plasma Membrane / Endosome / Lysosome	TRUE	0.000510401	0.00373524	0.000632793	0.000904325	0.000292448	0.000414696	0.000471187	1.74527	1.34298	9.00717	2.18069
P63082	Atp6v0c	V-type proton ATPase 16 kDa proteolipid subunit	CONCLUSIVE	5. Plasma Membrane / Endosome / Lysosome	TRUE	0.000123599	0	0	0	0	0	0	>1000	-	-	-
Q9R0K7	Atp2b2	Plasma membrane calcium-transporting ATPase 2	CONCLUSIVE	5. Plasma Membrane / Endosome / Lysosome	TRUE	6.92966e-05	0	5.19834e-05	0	6.06152e-05	0	0	1.14322	>1000	-	-
Q8BH59	Slc25a12	Calcium-binding mitochondrial carrier protein Aralar1	CONCLUSIVE	6. Mitochondria	TRUE	0.00119324	0.0011857	0.000772702	0.000806907	0.000268158	0.000329552	0.000265231	4.44977	2.91332	3.59791	2.4485
Q60930	Vdac2	Voltage-dependent anion-selective channel protein 2	CONCLUSIVE	6. Mitochondria	TRUE	0.00312803	0.00691528	0.00327917	0.00700205	0.000800018	0.00257827	0.00114576	3.90995	2.86202	2.68213	2.71579
P51881	Slc25a5	ADP/ATP translocase 2	CONCLUSIVE	6. Mitochondria	TRUE	0.00258224	0.0111741	0.00388703	0.00525596	0.0108032	0.000510463	0.00189628	0.239025	2.04982	21.8902	10.2964
Q8CAQ8	Immt	MICOS complex subunit Mic60	CONCLUSIVE	6. Mitochondria	TRUE	0.00095747	0.000888535	0.000828154	0.000112755	0.000399698	0.000348311	0.000209295	2.39549	3.95687	2.55098	0.32372
P48962	Slc25a4	ADP/ATP translocase 1	CONCLUSIVE	6. Mitochondria	TRUE	0.0022608	0.0119265	0.0020898	0.00474039	0.0107017	0.000612556	0.00164817	0.211256	1.26796	19.47	7.7387
Q61941	Nnt	NAD(P) transhydrogenase, mitochondrial	CONCLUSIVE	6. Mitochondria	TRUE	0.000546863	0.000446038	0.000409057	0.000141473	0.000306472	9.33813e-05	8.7534e-05	1.78438	4.67312	4.77653	1.51501
Q9Z2I0	Letm1	Mitochondrial proton/calcium exchanger protein	CONCLUSIVE	6. Mitochondria	TRUE	0.000943182	0.000247544	0.000838224	6.93948e-05	0.000122996	0.000192381	0.000143122	7.66837	5.85669	1.28674	0.360716
Q8VEM8	Slc25a3	Phosphate carrier protein, mitochondrial	CONCLUSIVE	6. Mitochondria	TRUE	0.00100172	0.00385347	0.000709401	0.000561865	0.00115265	0.00207369	0.000606526	0.869054	1.16961	1.85827	0.270949
Q9CZW5	Tomm70	Mitochondrial import receptor subunit TOM70	CONCLUSIVE	6. Mitochondria	TRUE	0.000470323	0.000308057	0.000400904	0.000104774	8.91371e-05	9.95863e-05	8.64356e-05	5.2764	4.63818	3.09337	1.05209
O35465	Fkbp8	Peptidyl-prolyl cis-trans isomerase FKBP8	CONCLUSIVE	6. Mitochondria	TRUE	0.00127084	0.000433789	0.000784906	0.00108287	0.00013548	0.000151361	0.000525494	9.38027	1.49365	2.86592	7.15421
Q9CR62	Slc25a11	Mitochondrial 2-oxoglutarate/malate carrier protein	CONCLUSIVE	6. Mitochondria	TRUE	0.000833834	0.000872709	0.000542106	0.000638808	0.000520345	0.000581343	0.000336383	1.60246	1.61157	1.50119	1.09885
Q791V5	Mtch2	Mitochondrial carrier homolog 2	CONCLUSIVE	6. Mitochondria	TRUE	0.000474204	0.0022016	0.00078102	0.00218319	0.000639094	0.000133877	0.000679761	0.741994	1.14896	16.4449	16.3074
Q9D880	Timm50	Mitochondrial import inner membrane translocase subunit TIM50	CONCLUSIVE	6. Mitochondria	TRUE	0.000226131	0.000282288	0.00017642	0	8.57142e-05	0.000316015	0.000388985	2.6382	0.453538	0.893273	0
Q9CPQ3	Tomm22	Mitochondrial import receptor subunit TOM22 homolog	CONCLUSIVE	6. Mitochondria	TRUE	0.000337286	0.00140349	0.000350851	0.000540986	0.000639235	0.00785586	0.000520683	0.52764	0.673828	0.178655	0.068864
Q9CQH3	Ndufb5	NADH dehydrogenase [ubiquinone] 1 beta subcomplex subunit 5, mitochondrial	CONCLUSIVE	6. Mitochondria	TRUE	0.000692656	0.000175745	0.000680973	0.000135485	0.000384217	0.000160972	0	1.80277	>1000	1.09178	0.841671
Q9DCC8	Tomm20	Mitochondrial import receptor subunit TOM20 homolog	CONCLUSIVE	6. Mitochondria	TRUE	0	0	0	0.000235464	0	0	0	-	-	-	>1000
Q6TEK5	Vkorc1l1	Vitamin K epoxide reductase complex subunit 1-like protein 1	CONCLUSIVE	#N/A	TRUE	0.00029027	0.000251635	9.43577e-05	0	0.000550129	0	0	0.52764	>1000	>1000	-
Q99LV7	Pigx	Phosphatidylinositol-glycan biosynthesis class X protein	CONCLUSIVE	#N/A	TRUE	0.000226274	6.53855e-05	9.80726e-05	0	0	0	0	>1000	>1000	>1000	-
P50427	Sts	Steryl-sulfatase	CONCLUSIVE	#N/A	TRUE	0.000214912	1.33076e-05	7.98411e-05	0	0	0	1.6927e-05	>1000	4.7168	>1000	-
Q9CRC0	Vkorc1	Vitamin K epoxide reductase complex subunit 1	CONCLUSIVE	#N/A	TRUE	0.000218153	0.000618929	0.000232085	0	0.000338278	0	0.000164013	0.644893	1.41504	>1000	-
Q9JJQ0	Pigb	GPI mannosyltransferase 3	CONCLUSIVE	#N/A	TRUE	5.89109e-05	6.63908e-05	3.06401e-05	0	4.46599e-05	0	0	1.3191	>1000	>1000	-
P50172	Hsd11b1	Corticosteroid 11-beta-dehydrogenase isozyme 1	CONCLUSIVE	#N/A	TRUE	0.000415524	0	7.10914e-05	0	0	0	0	>1000	>1000	-	-
Q9D136	Ogfod3	2-oxoglutarate and iron-dependent oxygenase domain-containing protein 3	CONCLUSIVE	#N/A	TRUE	0.000273683	0	0	0	0	0	0	>1000	-	-	-
Q8VDP6	Cdipt	CDP-diacylglycerol--inositol 3-phosphatidyltransferase	CONCLUSIVE	#N/A	TRUE	0.000134914	0.000649762	0.000428818	0	0.000596619	0	0.000297533	0.226131	1.44124	>1000	-
Q9Z1X2	Ptdss2	Phosphatidylserine synthase 2	CONCLUSIVE	#N/A	TRUE	0.000236266	0.00011704	8.77746e-05	2.70684e-05	6.39685e-05	0	4.46615e-05	3.69348	1.96533	>1000	>1000
Q8K3K7	Agpat2	1-acyl-sn-glycerol-3-phosphate acyltransferase beta	CONCLUSIVE	#N/A	TRUE	0.000310109	7.96543e-05	0.000268818	0	0	0	0	>1000	>1000	>1000	-
Q8K2C8	Gpat4	Glycerol-3-phosphate acyltransferase 4	CONCLUSIVE	#N/A	TRUE	0.000105032	3.64209e-05	5.46281e-05	0	0	0	0	>1000	>1000	>1000	-
Q8C025	Chpt1	Cholinephosphotransferase 1	CONCLUSIVE	#N/A	TRUE	0.000104293	0.00013214	2.0863e-05	0	0	0	0	>1000	>1000	>1000	-
Q80TN4	Dnajc16	DnaJ homolog subfamily C member 16	CONCLUSIVE	#N/A	TRUE	7.44476e-05	1.43419e-05	3.76453e-05	0	0	0	0	>1000	>1000	>1000	-
Q8CIB6	Tmem230	Transmembrane protein 230	CONCLUSIVE	#N/A	TRUE	0.000665203	0.000115333	0.000276783	0.000320084	0.000100857	0	0.000308071	6.5955	0.898438	>1000	>1000
Q9CPV7	Zdhhc6	Palmitoyltransferase ZDHHC6	CONCLUSIVE	#N/A	TRUE	0.000224204	9.38301e-05	4.02105e-05	0	4.39571e-05	0	0	5.10052	>1000	>1000	-
Q8BM55	Tmem214	Transmembrane protein 214	CONCLUSIVE	#N/A	TRUE	0.00101785	0.000584218	0.000616415	1.24244e-05	7.92763e-05	0	8.4561e-05	12.8392	7.2896	>1000	>1000
Q8K2Y3	Eva1b	Protein eva-1 homolog B	CONCLUSIVE	#N/A	TRUE	0.000642488	0.000151902	0.000405048	5.20461e-05	7.37978e-05	0	9.66076e-05	8.70606	4.19271	>1000	>1000
Q9JJR8	Tmem9b	Transmembrane protein 9B	CONCLUSIVE	#N/A	TRUE	3.20902e-05	0.000153004	0	0	0	0	0	>1000	-	>1000	-
Q9CR23	Tmem9	Transmembrane protein 9	CONCLUSIVE	#N/A	TRUE	0.000820053	0.00037814	0.000136123	0	6.61358e-05	0	8.65773e-05	12.3995	1.57227	>1000	-
Q9D0Z3	Tmem53	Transmembrane protein 53	CONCLUSIVE	#N/A	TRUE	0.000104119	5.01447e-05	7.52127e-05	0	0	0	0	>1000	>1000	>1000	-
Q9D2C7	Tmbim6	Bax inhibitor 1	CONCLUSIVE	#N/A	TRUE	0.00016167	7.00756e-05	0.00024525	0.00014406	0	0	4.45672e-05	>1000	5.50293	>1000	>1000
Q8VCA6	Tmem161a	Transmembrane protein 161A	CONCLUSIVE	#N/A	TRUE	7.98243e-05	2.30666e-05	2.59484e-05	0	2.52143e-05	0	0	3.16584	>1000	>1000	-
Q9D1I2	Card19	Caspase recruitment domain-containing protein 19	CONCLUSIVE	#N/A	TRUE	0.000104688	9.07537e-05	6.80613e-05	0	0	0	0	>1000	>1000	>1000	-
Q8BRG8	Tmem209	Transmembrane protein 209	CONCLUSIVE	#N/A	TRUE	0.0010131	0.000523006	0.00111749	0.000380373	0.000226524	0.000126539	0.000169451	4.47238	6.59478	4.13316	3.00597
P11276	Fn1	Fibronectin	CONCLUSIVE	#N/A	FALSE	0.0022958	0.00312223	0.00797328	0.00874232	0.00883405	0.00236232	0.00986524	0.25988	0.80822	1.32168	3.70073
Q9QXS1	Plec	Plectin	CONCLUSIVE	#N/A	FALSE	0.00126194	0.000782424	0.00117711	0.00242911	0.00221365	0.00384808	0.00366342	0.570073	0.321314	0.203328	0.631253
Q8BTM8	Flna	Filamin-A	CONCLUSIVE	#N/A	FALSE	0.00127743	0.000680755	0.00100225	0.000588493	0.00096018	0.00211866	0.00118513	1.33041	0.845689	0.321314	0.277767
Q60847	Col12a1	Collagen alpha-1(XII) chain	CONCLUSIVE	#N/A	FALSE	0.000575144	0.000490608	0.00122024	0.00193692	0.000300632	0.000318538	0.000859891	1.91312	1.41906	1.54019	6.08065
Q8VDD5	Myh9	Myosin-9	CONCLUSIVE	#N/A	FALSE	0.00436916	0.00371419	0.00281937	0.00128251	0.00328197	0.00436175	0.00628088	1.33126	0.448882	0.851535	0.294036
Q80X90	Flnb	Filamin-B	CONCLUSIVE	#N/A	FALSE	0.000552205	0.000553172	0.000421237	0.000492058	0.000560489	0.00178114	0.000481033	0.98522	0.875692	0.310571	0.27626
Q91ZX7	Lrp1	Prolow-density lipoprotein receptor-related protein 1	CONCLUSIVE	#N/A	TRUE	0.000515653	0.000204021	0.000554479	0.000234751	0.00032221	0.000127183	0.000438068	1.60036	1.26574	1.60415	1.84577
Q05793	Hspg2	Basement membrane-specific heparan sulfate proteoglycan core protein	CONCLUSIVE	#N/A	FALSE	0.000818269	0.000206087	0.00116141	0.000294727	0.00122432	0.000180556	0.00136767	0.668344	0.849187	1.1414	1.63233
Q01149	Col1a2	Collagen alpha-2(I) chain	CONCLUSIVE	#N/A	FALSE	0.000383995	0.000700067	0.0012195	0.00476859	0.00240381	0.00745068	0.00422266	0.159744	0.288798	0.0939601	0.640021
P11087	Col1a1	Collagen alpha-1(I) chain	CONCLUSIVE	#N/A	FALSE	0.000369181	0.000558169	0.00159155	0.00543679	0.00413562	0.0110625	0.00560107	0.0892684	0.284151	0.050456	0.491462
P56480	Atp5f1b	ATP synthase subunit beta, mitochondrial	CONCLUSIVE	#N/A	FALSE	0.000929523	0.00256915	0.000533683	0.000427585	0.00350044	0.0202441	0.00476208	0.265544	0.112069	0.126909	0.0211215
P63260	Actg1	Actin, cytoplasmic 2	CONCLUSIVE	#N/A	FALSE	0.00318446	0.0147405	0.00521458	0.041756	0.0210912	0.0244471	0.025378	0.150985	0.205476	0.602954	1.70802
Q8VHY0	Cspg4	Chondroitin sulfate proteoglycan 4	CONCLUSIVE	#N/A	TRUE	0.000526902	0.000270018	0.000694038	0.000759287	0.000163833	0.000122026	0.000224684	3.21609	3.08895	2.2128	6.22236
P07356	Anxa2	Annexin A2	CONCLUSIVE	#N/A	FALSE	0.00919275	0.00908781	0.00156762	0.00501055	0.00962158	0.0224961	0.00336502	0.95543	0.465857	0.403972	0.222729
P10126	Eef1a1	Elongation factor 1-alpha 1	CONCLUSIVE	#N/A	FALSE	0.00249494	0.0028998	0.0034508	0.0115193	0.00134913	0.00518036	0.00169182	1.8493	2.0397	0.559768	2.22365
P20152	Vim	Vimentin	CONCLUSIVE	#N/A	FALSE	0.0095241	0.0229874	0.016705	0.0365326	0.0289066	0.0515112	0.0230175	0.329479	0.725751	0.446259	0.709216
P26039	Tln1	Talin-1	CONCLUSIVE	#N/A	FALSE	0.000462422	0.000189543	0.000470563	0.000374544	0.000266729	0.000554753	0.000330466	1.73367	1.42394	0.341672	0.675154
Q9DCN2	Cyb5r3	NADH-cytochrome b5 reductase 3	CONCLUSIVE	#N/A	FALSE	0.00654506	0.0124881	0.00696554	0.0311364	0.00201044	0.0109161	0.00486012	3.25554	1.4332	1.14401	2.85233
P26231	Ctnna1	Catenin alpha-1	CONCLUSIVE	#N/A	FALSE	0.00159649	0.000519379	0.000856926	0.000419241	0.000601135	0.00294386	0.00173709	2.65579	0.493312	0.176428	0.142412
P63038	Hspd1	60 kDa heat shock protein, mitochondrial	CONCLUSIVE	#N/A	FALSE	0.000518231	0.000521715	0.000427491	0.000521369	0.00166863	0.00626525	0.00235028	0.310573	0.18189	0.0832712	0.0832161
Q9JHU4	Dync1h1	Cytoplasmic dynein 1 heavy chain 1	CONCLUSIVE	#N/A	FALSE	0.000187013	6.97361e-05	0.000176118	7.07621e-05	6.2547e-05	0.00017033	8.87026e-05	2.98996	1.98549	0.409417	0.41544
P30999	Ctnnd1	Catenin delta-1	CONCLUSIVE	#N/A	FALSE	0.00107908	0.000596091	0.000947198	0.000846276	0.000793523	0.000464895	0.000686896	1.35985	1.37895	1.2822	1.82036
Q03265	Atp5f1a	ATP synthase subunit alpha, mitochondrial	CONCLUSIVE	#N/A	FALSE	0.0022807	0.00321847	0.000840859	0.000578813	0.0048477	0.00584999	0.00360995	0.470469	0.232928	0.550167	0.0989426
Q9WTI7	Myo1c	Unconventional myosin-Ic	CONCLUSIVE	#N/A	FALSE	0.00121351	0.00118479	0.0018552	0.00179865	0.000660362	0.000677352	0.00080982	1.83764	2.29088	1.74915	2.65541
Q8BMS1	Hadha	Trifunctional enzyme subunit alpha, mitochondrial	CONCLUSIVE	#N/A	FALSE	0.000652823	0.000551421	0.000157799	0.000262891	0.000452072	0.000704435	0.000962109	1.44407	0.164013	0.782784	0.373194
P68033	Actc1	Actin, alpha cardiac muscle 1	CONCLUSIVE	#N/A	FALSE	0.00380277	0.00505139	0.0108694	0.0338819	0.0174962	0.0143914	0.0234923	0.217349	0.462679	0.351002	2.35432
Q60932	Vdac1	Voltage-dependent anion-selective channel protein 1	CONCLUSIVE	#N/A	TRUE	0.00793928	0.00529284	0.00674658	0.00880951	0.00415013	0.0091819	0.00563806	1.91302	1.19661	0.576443	0.959442
P20029	Hspa5	Endoplasmic reticulum chaperone BiP	CONCLUSIVE	#N/A	FALSE	0.00150143	0.000371882	0.00512153	0.0019938	0	0.00343717	0.0100948	>1000	0.507345	0.108194	0.580071
P19324	Serpinh1	Serpin H1	CONCLUSIVE	#N/A	FALSE	0.00242727	0.00232325	0.00309638	0.0005936	0.0067625	0.0067608	0.0069783	0.358931	0.443716	0.343635	0.0878002
P09055	Itgb1	Integrin beta-1	CONCLUSIVE	#N/A	TRUE	0.00192059	0.00295529	0.00224756	0.0016793	0.000614242	0.000190624	0.00123096	3.12676	1.82586	15.5033	8.80949
P70227	Itpr3	Inositol 1,4,5-trisphosphate receptor type 3	CONCLUSIVE	#N/A	TRUE	0.000693605	0.00031412	0.000716836	0.000247755	9.97238e-05	5.31749e-05	0.000168129	6.95526	4.26362	5.9073	4.65925
P62737	Acta2	Actin, aortic smooth muscle	CONCLUSIVE	#N/A	FALSE	0.00380277	0.00505139	0.0108694	0.0338819	0.0174962	0.0143914	0.0234923	0.217349	0.462679	0.351002	2.35432
Q02248	Ctnnb1	Catenin beta-1	CONCLUSIVE	#N/A	FALSE	0.00245708	0.00208751	0.000855864	0.000983611	0.00110801	0.000272683	0.00114956	2.21756	0.744514	7.65544	3.60716
Q61879	Myh10	Myosin-10	CONCLUSIVE	#N/A	FALSE	0.000998612	0.000232533	0.000518967	0.0002203	0.00187729	0.00301259	0.00149403	0.531944	0.347361	0.077187	0.0731265
Q9D379	Ephx1	Epoxide hydrolase 1	CONCLUSIVE	#N/A	TRUE	0.00435788	0.0027984	0.00336701	0.00189471	0.00075809	0	0.000383033	5.7485	8.7904	>1000	>1000
Q68FD5	Cltc	Clathrin heavy chain 1	CONCLUSIVE	#N/A	FALSE	0.000293563	4.13132e-05	0.000252822	0	0.000111996	0.000339049	0.000135578	2.62118	1.86478	0.12185	0
Q2PZL6	Fat4	Protocadherin Fat 4	CONCLUSIVE	#N/A	TRUE	0.000262822	5.83495e-05	0.000155867	3.85565e-05	3.52321e-05	4.47915e-05	3.92301e-05	7.45974	3.97316	1.30269	0.8608
P27773	Pdia3	Protein disulfide-isomerase A3	CONCLUSIVE	#N/A	FALSE	0.00147952	0.000734476	0.000813905	0.000118315	0.00267221	0.00255036	0.00231119	0.553667	0.352159	0.287989	0.0463913
Q60597	Ogdh	2-oxoglutarate dehydrogenase, mitochondrial	CONCLUSIVE	#N/A	FALSE	0.000149817	3.51748e-05	0.000166394	0	0.000248445	0.000674098	0.000464623	0.603017	0.358127	0.0521806	0
Q3U7R1	Esyt1	Extended synaptotagmin-1	CONCLUSIVE	#N/A	TRUE	0.00069298	0.000235735	0.000672947	0.00130535	7.75823e-05	0	0.000145088	8.93219	4.63818	>1000	>1000
P08121	Col3a1	Collagen alpha-1(III) chain	CONCLUSIVE	#N/A	FALSE	0.000161393	0.000155038	0.000354486	0.000343988	0.00140125	0.000256301	0.00121569	0.115178	0.291592	0.604904	1.34212
Q62261	Sptbn1	Spectrin beta chain, non-erythrocytic 1	CONCLUSIVE	#N/A	FALSE	0.000241871	8.43398e-05	0.000149343	0.000113783	0.000245847	0.0004635	0.000417938	0.983829	0.357333	0.181963	0.245487
P08113	Hsp90b1	Endoplasmin	CONCLUSIVE	#N/A	FALSE	0.000493677	0.00053496	0.000890398	0.000649213	0.00300307	0.00202318	0.00314107	0.16439	0.283469	0.264415	0.320887
P58252	Eef2	Elongation factor 2	CONCLUSIVE	#N/A	FALSE	0.000279106	0.00020647	0.000590341	0.000552126	0.000465494	0.00105194	0.0004678	0.599591	1.26195	0.196275	0.524862
Q07113	Igf2r	Cation-independent mannose-6-phosphate receptor	CONCLUSIVE	#N/A	TRUE	0.000289335	0.000129314	0.000117045	0.000250945	4.38685e-05	1.6337e-05	5.10468e-05	6.5955	2.29289	7.91539	15.3605
Q9Z110	Aldh18a1	Delta-1-pyrroline-5-carboxylate synthase	CONCLUSIVE	#N/A	FALSE	0.000160653	0.00032032	0.000391674	0.000295255	0.000159849	0.000216856	0.000411869	1.00503	0.950967	1.47711	1.36153
P16546	Sptan1	Spectrin alpha chain, non-erythrocytic 1	CONCLUSIVE	#N/A	FALSE	6.71661e-05	1.00776e-05	9.06933e-05	3.4529e-06	0.000308446	0.000184609	0.00042301	0.217756	0.2144	0.0545889	0.0187038
P14211	Calr	Calreticulin	CONCLUSIVE	#N/A	FALSE	0.00118201	0.000698651	0.000179643	0.000143627	0.000945535	0.000390046	0.00671578	1.2501	0.0267493	1.7912	0.368231
P08752	Gnai2	Guanine nucleotide-binding protein G(i) subunit alpha-2	CONCLUSIVE	#N/A	FALSE	0.00175389	0.00181674	0.000842043	0.00167105	0.000596619	0.000485635	0.00035704	2.93971	2.3584	3.74095	3.44095
P27659	Rpl3	60S ribosomal protein L3	CONCLUSIVE	#N/A	FALSE	0.00316128	0.000776135	0.000875677	0.00124962	0.000705749	0	0.0027651	4.47933	0.316689	>1000	>1000
P38647	Hspa9	Stress-70 protein, mitochondrial	CONCLUSIVE	#N/A	FALSE	0.000371495	0.000407656	0.000556419	0.000263986	0.000730805	0.00318126	0.00260561	0.508336	0.213547	0.128143	0.0829817
P46735	Myo1b	Unconventional myosin-Ib	CONCLUSIVE	#N/A	FALSE	0.000571101	0.00023004	0.000547564	0.000242882	0.000131196	0.000192381	0.000171747	4.35303	3.18821	1.19576	1.26251
Q99KI0	Aco2	Aconitate hydratase, mitochondrial	CONCLUSIVE	#N/A	FALSE	0.000474852	0.000248409	5.32274e-05	0	6.98241e-05	0.000234028	0.000358852	6.8007	0.148327	1.06145	0
O54734	Ddost	Dolichyl-diphosphooligosaccharide--protein glycosyltransferase 48 kDa subunit	CONCLUSIVE	#N/A	TRUE	0.0013829	0.00984801	0.00126153	0.00432585	0.00246997	0.00303546	0.00106582	0.559885	1.18362	3.24432	1.4251
Q78PY7	Snd1	Staphylococcal nuclease domain-containing protein 1	CONCLUSIVE	#N/A	FALSE	0.000147368	2.12922e-05	0.000168807	0.000126626	0.000126348	0.000624074	0.000284373	1.16636	0.593611	0.0341181	0.202903
P47738	Aldh2	Aldehyde dehydrogenase, mitochondrial	CONCLUSIVE	#N/A	FALSE	0.000356826	0.000309332	0.00031998	0	0.000384772	0.00119193	0.000447733	0.927368	0.714666	0.259521	0
Q9D8E6	Rpl4	60S ribosomal protein L4	CONCLUSIVE	#N/A	FALSE	0.00185177	0.000482251	0.00320051	0.000539839	0.000837667	0.00104074	0.00177721	2.21063	1.80086	0.463371	0.518704
Q8VDJ3	Hdlbp	Vigilin	CONCLUSIVE	#N/A	FALSE	9.56885e-05	3.92932e-05	3.92909e-05	9.42412e-05	9.06759e-05	0.000519857	6.664e-05	1.05528	0.5896	0.0755846	0.181283
P26443	Glud1	Glutamate dehydrogenase 1, mitochondrial	CONCLUSIVE	#N/A	FALSE	0.000703827	0.000238106	0.000662195	0.0014073	0.00111702	0.00159933	0.00167522	0.630095	0.395287	0.148879	0.879929
Q9DCX2	Atp5pd	ATP synthase subunit d, mitochondrial	CONCLUSIVE	#N/A	FALSE	0.00307398	0.0138399	0.0088708	0.00816445	0.000939662	0	0.00104968	3.27137	8.45093	>1000	>1000
P08249	Mdh2	Malate dehydrogenase, mitochondrial	CONCLUSIVE	#N/A	FALSE	0.000661267	0.000786174	0.000675579	0	0.0015039	0.00273032	0.00184374	0.4397	0.366418	0.287941	0
P26041	Msn	Moesin	CONCLUSIVE	#N/A	FALSE	0.00048697	0.000470126	0.000402942	0.000451187	0.000115365	0.000351515	0.000320351	4.22112	1.25781	1.33743	1.28355
Q8BU33	Ilvbl	Acetolactate synthase-like protein	CONCLUSIVE	#N/A	TRUE	0.000530478	0.0013183	0.000453275	0.000398416	5.74502e-05	0	5.01381e-05	9.2337	9.04053	>1000	>1000
Q8C7X2	Emc1	ER membrane protein complex subunit 1	CONCLUSIVE	#N/A	TRUE	0.000714176	0.000660763	0.000741233	0.000308205	0.00016995	2.03434e-05	0.000132428	4.20228	5.59727	32.4804	15.1501
O70318	Epb41l2	Band 4.1-like protein 2	CONCLUSIVE	#N/A	FALSE	6.78668e-05	7.8445e-05	5.46281e-05	0	9.79987e-05	7.18506e-05	4.27629e-05	0.692528	1.27747	1.09178	0
Q9QXZ0	Macf1	Microtubule-actin cross-linking factor 1	CONCLUSIVE	#N/A	FALSE	4.81942e-05	1.12918e-05	1.24202e-05	0	2.6332e-05	1.51691e-05	2.15443e-05	1.83025	0.576497	0.744394	0
Q60931	Vdac3	Voltage-dependent anion-selective channel protein 3	CONCLUSIVE	#N/A	TRUE	0.00215497	0.00688573	0.00180447	0.00122152	0.000171065	0.000107504	0.000373231	12.5974	4.83472	64.051	11.3626
P26645	Marcks	Myristoylated alanine-rich C-kinase substrate	CONCLUSIVE	#N/A	FALSE	0.000475329	0.00145118	0.000618058	0.00284519	0.00166463	0.00443062	0.0015724	0.285546	0.393066	0.327533	0.642164
P16858	Gapdh	Glyceraldehyde-3-phosphate dehydrogenase	CONCLUSIVE	#N/A	FALSE	0.000441071	0.000631733	0.000772996	0.0015892	0.000908622	0.00066999	0.000713678	0.485429	1.08312	0.942899	2.37198
P55288	Cdh11	Cadherin-11	CONCLUSIVE	#N/A	TRUE	0.00155637	0.000347737	0.00210195	0.000986522	0.000182455	0.000318505	0.000172502	8.53018	12.1851	1.09178	3.09735
Q8BSY0	Asph	Aspartyl/asparaginyl beta-hydroxylase	CONCLUSIVE	#N/A	TRUE	0.00238288	0.00154275	0.00264456	0.00575949	0.00115965	0.0011633	0.00245887	2.05482	1.07552	1.32619	4.95101
Q3U962	Col5a2	Collagen alpha-2(V) chain	CONCLUSIVE	#N/A	FALSE	0.00011731	3.69805e-05	0.000169176	0.000618643	0.000582101	0.00114487	0.000765547	0.201529	0.220987	0.0323011	0.540363
Q3TDN2	Faf2	FAS-associated factor 2	CONCLUSIVE	#N/A	FALSE	0.00131307	0.000603359	0.00175399	0.000585022	0.000339968	4.55785e-05	0.000427245	3.86233	4.10536	13.2378	12.8355
P62880	Gnb2	Guanine nucleotide-binding protein G(I)/G(S)/G(T) subunit beta-2	CONCLUSIVE	#N/A	FALSE	0.000591639	0.000512892	0.00073266	0.000225941	0.00202901	0.000864985	0.000947513	0.291591	0.773245	0.592948	0.261208
Q922Q8	Lrrc59	Leucine-rich repeat-containing protein 59	CONCLUSIVE	#N/A	TRUE	0.00268335	0.00406633	0.00680236	0.00930015	0.00126153	0.000363366	0.00459311	2.12705	1.48099	11.1907	25.5945
P09103	P4hb	Protein disulfide-isomerase	CONCLUSIVE	#N/A	FALSE	0.000338744	0.000195771	0.000163133	0	0.00185466	0.00253032	0.000892308	0.182645	0.182822	0.0773701	0
P29758	Oat	Ornithine aminotransferase, mitochondrial	CONCLUSIVE	#N/A	FALSE	0.000414577	0.000346786	0.000113487	0	0.000289476	0.00143224	0.000276693	1.43217	0.410156	0.242128	0
Q8VHX6	Flnc	Filamin-C	CONCLUSIVE	#N/A	FALSE	9.13617e-05	0.00020308	0.000130979	0.000101763	0.000175371	0.000520825	0.000122053	0.520961	1.07313	0.389921	0.195388
Q8BFZ3	Actbl2	Beta-actin-like protein 2	CONCLUSIVE	#N/A	FALSE	0.00155403	0	0	0	0.0163034	0	0	0.095319	-	-	-
P62806	Hist1h4b | Hist1h4m | Hist1h4c | Hist1h4d | Hist1h4a | Hist1h4j | Hist1h4i | Hist1h4k | Hist2h4a | Hist4h4 | Hist1h4f | Hist1h4h	Histone H4	CONCLUSIVE	#N/A	FALSE	0.00492896	0.0147536	0.0141885	0.0508819	0.0189768	0.0504107	0.0346612	0.259736	0.409347	0.292669	1.00935
Q9WV55	Vapa	Vesicle-associated membrane protein-associated protein A	CONCLUSIVE	#N/A	TRUE	0.00410342	0.00409084	0.00703628	0.00637596	0.00226017	0.000570188	0.00553573	1.81554	1.27107	7.17454	11.1822
O88207	Col5a1	Collagen alpha-1(V) chain	CONCLUSIVE	#N/A	FALSE	0.000140713	1.35538e-05	9.48711e-05	0.000197367	0.000237052	0.000126903	0.000149414	0.593595	0.634954	0.106804	1.55526
Q9CZU6	Cs	Citrate synthase, mitochondrial	CONCLUSIVE	#N/A	FALSE	0.000350952	0.000208792	0.000143163	0	0.000182586	0.000262273	0.000557715	1.92212	0.256696	0.796088	0
Q64521	Gpd2	Glycerol-3-phosphate dehydrogenase, mitochondrial	CONCLUSIVE	#N/A	FALSE	0.000764205	0.000289363	0.00107934	0.000240686	0.000208096	0.000306887	0.00029784	3.67238	3.62388	0.942899	0.784285
Q8BMD8	Slc25a24	Calcium-binding mitochondrial carrier protein SCaMC-1	CONCLUSIVE	#N/A	TRUE	0.000342824	0.00138691	0.000131108	0.000143757	0	0	0	>1000	>1000	>1000	>1000
Q8CIE6	Copa	Coatomer subunit alpha	CONCLUSIVE	#N/A	FALSE	0.000122606	1.583e-05	4.74872e-05	0	9.88794e-06	2.48559e-05	1.29442e-05	12.3995	3.66862	0.636871	0
P05622	Pdgfrb	Platelet-derived growth factor receptor beta	CONCLUSIVE	#N/A	TRUE	0.000575782	0.00024201	0.000601208	0.000291515	0.000110226	9.23607e-05	0.000101007	5.22364	5.95215	2.62027	3.15627
Q9JKF1	Iqgap1	Ras GTPase-activating-like protein IQGAP1	CONCLUSIVE	#N/A	FALSE	0.000188842	5.51259e-05	0.000120268	2.83317e-05	1.82602e-05	7.95629e-05	0.000124301	10.3417	0.967548	0.692859	0.356092
Q8K009	Aldh1l2	Mitochondrial 10-formyltetrahydrofolate dehydrogenase	CONCLUSIVE	#N/A	FALSE	0.000183345	0.000143947	0.000103456	1.84953e-05	0.000111456	0.000494425	0.000268924	1.645	0.384703	0.291141	0.0374076
Q8R422	Cd109	CD109 antigen	CONCLUSIVE	#N/A	FALSE	0.000252426	0.000238024	0.000253365	0.000201255	2.93758e-05	0.000133622	0.000161147	8.593	1.57227	1.78132	1.50615
P05064	Aldoa	Fructose-bisphosphate aldolase A	CONCLUSIVE	#N/A	FALSE	3.50876e-05	2.28131e-05	0.000125465	2.34493e-05	0.000182873	0.000640791	0.00024665	0.191869	0.508674	0.0356015	0.0365944
P17710	Hk1	Hexokinase-1	CONCLUSIVE	#N/A	FALSE	0.000301595	0.000366602	0.000127877	5.25805e-05	9.94073e-05	0.000499772	0.000119288	3.03393	1.072	0.733538	0.105209
Q64435	Ugt1a6	UDP-glucuronosyltransferase 1-6	CONCLUSIVE	#N/A	TRUE	0.000739615	0.000536916	0.000953884	0.000651017	0.000387473	9.54916e-05	0.00018897	1.90882	5.0478	5.62266	6.81754
Q9Z1Q9	Vars	Valine--tRNA ligase	CONCLUSIVE	#N/A	FALSE	4.55056e-05	4.38319e-05	2.30104e-05	0	0.000148531	0	0	0.306372	>1000	>1000	-
Q8VEK3	Hnrnpu	Heterogeneous nuclear ribonucleoprotein U	CONCLUSIVE	#N/A	FALSE	0.00104171	0.00165041	0.00196689	0.00834351	0.000582449	0.00202824	0.00116847	1.78849	1.6833	0.813716	4.11367
P37040	Por	NADPH--cytochrome P450 reductase	CONCLUSIVE	#N/A	TRUE	0.00184138	0.000841011	0.000655215	0.00064835	0.000312389	0.000194448	0.000303787	5.89449	2.15683	4.32512	3.33431
Q99PV0	Prpf8	Pre-mRNA-processing-splicing factor 8	CONCLUSIVE	#N/A	FALSE	0.000220158	3.79339e-05	7.28999e-05	0	5.18323e-05	2.17156e-05	8.14235e-05	4.2475	0.895318	1.74685	0
Q8K2B3	Sdha	Succinate dehydrogenase [ubiquinone] flavoprotein subunit, mitochondrial	CONCLUSIVE	#N/A	FALSE	0.000269287	6.25298e-05	0	0	0.000337203	0.000641462	0.000477218	0.79859	0	0.0974802	0
P55012	Slc12a2	Solute carrier family 12 member 2	CONCLUSIVE	#N/A	TRUE	0.000670392	0.000358345	0.000540932	0.000255004	0.000185811	0.000420797	0.000368151	3.60792	1.46932	0.851587	0.606003
E9PVA8	Gcn1	eIF-2-alpha kinase activator GCN1	CONCLUSIVE	#N/A	FALSE	8.24841e-05	6.63239e-05	9.32626e-05	0.000118239	1.1328e-05	1.51871e-05	4.54766e-05	7.28143	2.05078	4.36711	7.78546
Q99K41	Emilin1	EMILIN-1	CONCLUSIVE	#N/A	FALSE	0.000282564	6.80429e-05	0.00100426	0.000197233	0.00124361	0.000149575	0.001911	0.227213	0.525513	0.454908	1.31862
Q6PB66	Lrpprc	Leucine-rich PPR motif-containing protein, mitochondrial	CONCLUSIVE	#N/A	FALSE	0.000190386	6.36319e-05	3.57909e-05	2.45275e-05	7.82511e-05	5.09974e-05	0.000185905	2.43301	0.192522	1.24775	0.480955
P51150	Rab7a	Ras-related protein Rab-7a	CONCLUSIVE	#N/A	FALSE	0.00377912	0.00375751	0.0034297	0.0081026	0.000789316	0.00142075	0.000892959	4.78785	3.84082	2.64474	5.70305
Q8BH64	Ehd2	EH domain-containing protein 2	CONCLUSIVE	#N/A	FALSE	7.05629e-05	0.000107049	0.000114689	0.00021221	0	0.00102719	9.726e-05	>1000	1.1792	0.104215	0.206592
P62908	Rps3	40S ribosomal protein S3	CONCLUSIVE	#N/A	FALSE	0.00281192	0.000842926	0.000495475	0.00107134	0.00219146	0.00730334	0.00230374	1.28312	0.215074	0.115417	0.146691
O35129	Phb2	Prohibitin-2	CONCLUSIVE	#N/A	FALSE	0.0011106	0.00393443	0.00130523	0.00221239	0.00089051	0.00081401	0.00121874	1.24715	1.07096	4.83339	2.7179
P99024	Tubb5	Tubulin beta-5 chain	CONCLUSIVE	#N/A	FALSE	0.000632841	0.000293008	0.00229094	0.00215311	0.00130842	0.00221553	0.00126083	0.48367	1.81701	0.132251	0.971827
Q8BH04	Pck2	Phosphoenolpyruvate carboxykinase [GTP], mitochondrial	CONCLUSIVE	#N/A	FALSE	0.000264418	0.000333023	0.000278945	0.000633499	0.000274205	0.000475369	0.000297068	0.964308	0.938992	0.700558	1.33265
Q8BX90	Fndc3a	Fibronectin type-III domain-containing protein 3A	CONCLUSIVE	#N/A	TRUE	0.000930173	0.000242603	0.000551024	5.69987e-05	9.09229e-05	6.77209e-05	0.000132251	10.2304	4.1665	3.5824	0.841671
Q6GQT9	Nomo1	Nodal modulator 1	CONCLUSIVE	#N/A	TRUE	0.000539176	0.000218885	0.000612159	0.000158196	0.000239265	0.000208839	0.000400224	2.25346	1.52954	1.04811	0.757504
Q61554	Fbn1	Fibrillin-1	CONCLUSIVE	#N/A	FALSE	0.000283597	0.00014269	0.000187992	2.97303e-05	0.000143329	3.17906e-05	0.000117728	1.97865	1.59683	4.48842	0.93519
P62874	Gnb1	Guanine nucleotide-binding protein G(I)/G(S)/G(T) subunit beta-1	CONCLUSIVE	#N/A	FALSE	0.000525901	0.000521033	0.00061055	0	0.00160185	0.000835158	0.00121157	0.328309	0.503931	0.623873	0
Q3V3R1	Mthfd1l	Monofunctional C1-tetrahydrofolate synthase, mitochondrial	CONCLUSIVE	#N/A	FALSE	0.000160139	0.00010766	0.000127484	3.93143e-05	0.00019201	0.000705836	0.000389199	0.834012	0.327555	0.152528	0.0556988
P97449	Anpep	Aminopeptidase N	CONCLUSIVE	#N/A	TRUE	0.000439612	0.000117482	0.000318042	6.18519e-05	8.77018e-05	0.00016797	7.65394e-05	5.01258	4.15527	0.69942	0.368231
F8VPU2	Farp1	FERM, ARHGEF and pleckstrin domain-containing protein 1	CONCLUSIVE	#N/A	FALSE	6.09346e-05	0.00010829	9.5078e-05	4.07231e-05	2.3097e-05	6.77371e-05	6.0472e-05	2.6382	1.57227	1.59868	0.601194
Q8BH24	Tm9sf4	Transmembrane 9 superfamily member 4	CONCLUSIVE	#N/A	TRUE	0.000312842	0.000193716	0.000180791	0.000159295	0.000103524	0	2.46402e-05	3.02194	7.33724	>1000	>1000
Q7TPV4	Mybbp1a	Myb-binding protein 1A	CONCLUSIVE	#N/A	FALSE	0.000247075	0.000175059	0.00023786	0.000308017	8.55484e-05	0.000143365	0.000121814	2.88814	1.95265	1.22107	2.14848
P50544	Acadvl	Very long-chain specific acyl-CoA dehydrogenase, mitochondrial	CONCLUSIVE	#N/A	FALSE	0.00021903	0.000160341	0.000101262	2.60231e-05	0.000119921	0.000293724	0.000281772	1.82645	0.359375	0.545889	0.088597
Q9D024	Ccdc47	Coiled-coil domain-containing protein 47	CONCLUSIVE	#N/A	TRUE	0.00121637	0.00132955	0.00172774	0.000468307	0.000263105	0.000146974	0.000426434	4.62313	4.05161	9.04616	3.18633
Q9D0K2	Oxct1	Succinyl-CoA:3-ketoacid coenzyme A transferase 1, mitochondrial	CONCLUSIVE	#N/A	FALSE	0.00037456	0.000276799	0.000255492	6.56582e-05	0.000523681	0.000312037	0.000528122	0.715246	0.483774	0.88707	0.210418
Q9Z0X1	Aifm1	Apoptosis-inducing factor 1, mitochondrial	CONCLUSIVE	#N/A	FALSE	0.000359992	0.000574403	0.00012211	2.09205e-05	0.000405406	0.000579971	0.00030203	0.88798	0.404297	0.990399	0.0360716
Q80WJ7	Mtdh	Protein LYRIC	CONCLUSIVE	#N/A	TRUE	0.00137314	0.00192181	0.00126918	0.000751837	0.000292642	0.000157635	0.000538155	4.69223	2.3584	12.1915	4.76947
P63017	Hspa8	Heat shock cognate 71 kDa protein	CONCLUSIVE	#N/A	FALSE	0.000430013	0.000265658	0.00161314	0.000257652	0.000721299	0.000879114	0.000793	0.596165	2.03422	0.302189	0.293082
Q9D1D4	Tmed10	Transmembrane emp24 domain-containing protein 10	CONCLUSIVE	#N/A	TRUE	0.00368869	0.0123232	0.00286261	0.00691809	0.00171319	0.00421393	0.000964606	2.15311	2.96765	2.92441	1.64172
Q6P4T2	Snrnp200	U5 small nuclear ribonucleoprotein 200 kDa helicase	CONCLUSIVE	#N/A	FALSE	8.22161e-05	3.88762e-06	5.44235e-05	0	0.000130321	9.49551e-05	8.40643e-05	0.630874	0.647404	0.0409417	0
O35074	Ptgis	Prostacyclin synthase	CONCLUSIVE	#N/A	TRUE	0.000624574	0.000850838	0.00111873	0.00162704	0.000265731	0.000182177	0.000252992	2.3504	4.422	4.67038	8.93107
Q91V61	Sfxn3	Sideroflexin-3	CONCLUSIVE	#N/A	TRUE	0.000736075	0.00111237	0.000659622	0.000292496	0.000659812	0.00025274	0.0003455	1.11558	1.90918	4.40123	1.1573
G5E829	Atp2b1	Plasma membrane calcium-transporting ATPase 1	CONCLUSIVE	#N/A	TRUE	0.000458008	0.000222346	0.000602342	0.000143425	0.000143845	8.31246e-05	0.000116879	3.18404	5.15354	2.67486	1.72543
Q922R8	Pdia6	Protein disulfide-isomerase A6	CONCLUSIVE	#N/A	FALSE	0.000682135	0.00050327	0.000367995	0.000407379	0.00225553	0.00110631	0.00103224	0.302428	0.356502	0.454908	0.368231
Q91V41	Rab14	Ras-related protein Rab-14	CONCLUSIVE	#N/A	FALSE	0.0014851	0.000553597	0.000579312	0.000258052	0.000337754	9.43368e-05	0.000442148	4.397	1.31022	5.86831	2.73543
Q9CZ13	Uqcrc1	Cytochrome b-c1 complex subunit 1, mitochondrial	CONCLUSIVE	#N/A	FALSE	0.000299341	6.3433e-05	0.00136661	0.00209833	0.000479071	0	0.000748172	0.624837	1.8266	>1000	>1000
Q6PDQ2	Chd4	Chromodomain-helicase-DNA-binding protein 4	CONCLUSIVE	#N/A	FALSE	0.000110045	2.60176e-05	7.37123e-05	2.22861e-05	7.90003e-05	5.29567e-05	0.000140649	1.39297	0.524089	0.4913	0.420836
Q61033	Tmpo	Lamina-associated polypeptide 2, isoforms alpha/zeta	CONCLUSIVE	#N/A	FALSE	0.00336345	0.00599531	0.0103644	0	0.00298642	0.00952659	0.00872582	1.12625	1.18778	0.629324	0
Q64133	Maoa	Amine oxidase [flavin-containing] A	CONCLUSIVE	#N/A	TRUE	0.00237955	0.00210493	0.00126289	0.000762683	0.000241597	0.000154239	0.00029117	9.84928	4.33729	13.6472	4.94482
P54071	Idh2	Isocitrate dehydrogenase [NADP], mitochondrial	CONCLUSIVE	#N/A	FALSE	0.000445038	0.000183716	0.00034904	0.000254934	0.00147269	0.00435264	0.000946413	0.302194	0.368803	0.0422079	0.0585699
Q80TH2	Erbin	Erbin	CONCLUSIVE	#N/A	FALSE	0.000236854	5.33065e-05	8.88389e-05	7.30576e-05	2.58977e-05	0.000159134	7.91053e-05	9.14576	1.12305	0.334977	0.459093
Q3V3R4	Itga1	Integrin alpha-1	CONCLUSIVE	#N/A	TRUE	0.000728507	9.62574e-05	0.000503561	0.000199091	0.000179644	0.000430077	0.0001523	4.05529	3.30638	0.223815	0.462919
Q9D2G2	Dlst	Dihydrolipoyllysine-residue succinyltransferase component of 2-oxoglutarate dehydrogenase complex, mitochondrial	CONCLUSIVE	#N/A	FALSE	0.00080176	0.000335329	0.00117968	0.00118445	0.000813077	0.00254647	0.000744489	0.986082	1.58455	0.131684	0.465134
Q8BWT1	Acaa2	3-ketoacyl-CoA thiolase, mitochondrial	CONCLUSIVE	#N/A	FALSE	0.000394095	0.000181279	0.000271902	5.37504e-05	0.001067	0.000817427	0.00170276	0.369348	0.159683	0.221767	0.0657556
P62821	Rab1A	Ras-related protein Rab-1A	CONCLUSIVE	#N/A	FALSE	0.00316182	0.00766935	0.00214675	0.0109713	0.000708459	0	0.00188063	4.46296	1.14151	>1000	>1000
Q8BMF4	Dlat	Dihydrolipoyllysine-residue acetyltransferase component of pyruvate dehydrogenase complex, mitochondrial	CONCLUSIVE	#N/A	FALSE	0.000149204	8.19186e-05	0.000407414	0.000811011	4.71295e-05	0.000584462	0.000255012	3.16584	1.59762	0.140161	1.38762
P58021	Tm9sf2	Transmembrane 9 superfamily member 2	CONCLUSIVE	#N/A	TRUE	0.000327979	9.61687e-05	0.000639694	0.000199851	3.65645e-05	3.06381e-05	0.000279218	8.96988	2.29102	3.13886	6.52295
P13020	Gsn	Gelsolin	CONCLUSIVE	#N/A	FALSE	0.000282455	0	0.000314042	3.28291e-05	0.000442219	5.20062e-05	0.000291144	0.638722	1.07865	0	0.631253
Q3TZZ7	Esyt2	Extended synaptotagmin-2	CONCLUSIVE	#N/A	TRUE	0.000517677	0.000248955	0.000653469	0.000227278	5.01301e-05	0.000612073	0.000299998	10.3267	2.17824	0.406741	0.371326
P62702	Rps4x	40S ribosomal protein S4, X isoform	CONCLUSIVE	#N/A	FALSE	0.000898403	0.000757776	0.000868234	0.000373228	0.000805322	0.000848314	0.00174702	1.11558	0.496981	0.893273	0.439965
P47911	Rpl6	60S ribosomal protein L6	CONCLUSIVE	#N/A	FALSE	0.000970836	0.00217885	0.00102391	8.65091e-05	0.00106309	0.000171304	0.000695836	0.913223	1.47148	12.7192	0.505003
O55022	Pgrmc1	Membrane-associated progesterone receptor component 1	CONCLUSIVE	#N/A	TRUE	0.00363508	0.0119946	0.0106242	0.0145105	0.00102409	0.00176821	0.00983119	3.54958	1.08066	6.78347	8.2063
Q9D0M3	Cyc1	Cytochrome c1, heme protein, mitochondrial	CONCLUSIVE	#N/A	TRUE	0.00143438	9.36857e-05	0.00125191	0.00170711	0.000391015	9.36111e-05	0.000974994	3.66836	1.28402	1.0008	18.2362
Q9EP69	Sacm1l	Phosphatidylinositide phosphatase SAC1	CONCLUSIVE	#N/A	TRUE	0.00137619	0.000613012	0.000940684	0.000799755	0.000134018	0.000414632	0.000458845	10.2687	2.05011	1.47845	1.92883
P17225	Ptbp1	Polypyrimidine tract-binding protein 1	CONCLUSIVE	#N/A	FALSE	0.000151469	0.000147066	0.000110293	0.000178162	3.44483e-05	7.69731e-05	4.00851e-05	4.397	2.75147	1.91061	2.3146
P05213	Tuba1b	Tubulin alpha-1B chain	CONCLUSIVE	#N/A	FALSE	0.000573461	0.00021481	0.00142687	0.00122072	0.00107342	0.00215866	0.000995351	0.534236	1.43354	0.099511	0.565498
P14148	Rpl7	60S ribosomal protein L7	CONCLUSIVE	#N/A	FALSE	0.00108798	0.00306529	0.00170683	0.00083775	0.0010534	0	0.000430321	1.03283	3.9664	>1000	>1000
Q8CGK3	Lonp1	Lon protease homolog, mitochondrial	CONCLUSIVE	#N/A	FALSE	8.41141e-05	4.08344e-05	3.0624e-05	4.94685e-05	0.000127533	0.000128234	0.000222601	0.65955	0.137573	0.318435	0.385766
Q9D0E1	Hnrnpm	Heterogeneous nuclear ribonucleoprotein M	CONCLUSIVE	#N/A	FALSE	0.000433614	0.000615108	0.00115611	0.00653339	0.00112893	0.00207276	0.0010432	0.384091	1.10823	0.296759	3.15203
Q9CQQ7	Atp5pb	ATP synthase F(0) complex subunit B1, mitochondrial	CONCLUSIVE	#N/A	FALSE	0.000898024	0.00870402	0.000518967	0.000833551	0.000378214	0	8.2519e-05	2.37438	6.28906	>1000	>1000
Q01721	Gas1	Growth arrest-specific protein 1	CONCLUSIVE	#N/A	FALSE	0.000456139	0.000758574	0.00107727	0.000311063	0.00243468	0.000266096	0.0010624	0.18735	1.014	2.85075	1.16899
Q8K411	Pitrm1	Presequence protease, mitochondrial	CONCLUSIVE	#N/A	FALSE	7.08865e-05	2.93898e-05	4.80896e-05	0	1.75234e-05	5.87329e-05	3.56839e-05	4.04524	1.34766	0.500398	0
Q9ET30	Tm9sf3	Transmembrane 9 superfamily member 3	CONCLUSIVE	#N/A	TRUE	0.000701693	0.000377238	0.000544606	0.000116328	0.000474217	0	0.000269909	1.47969	2.01774	>1000	>1000
Q8CGB6	Tns2	Tensin-2	CONCLUSIVE	#N/A	FALSE	0.000323859	0.000112697	0.000169035	0	0.000125351	0.000231799	0.000188615	2.58362	0.896192	0.486182	0
P08074	Cbr2	Carbonyl reductase [NADPH] 2	CONCLUSIVE	#N/A	FALSE	0.000575782	0.000363015	0.000850766	0	0.0026041	0.000955933	0.0034198	0.221106	0.248776	0.379749	0
Q9CQN1	Trap1	Heat shock protein 75 kDa, mitochondrial	CONCLUSIVE	#N/A	FALSE	9.49751e-05	7.44926e-05	8.23291e-05	0	0.000145714	0.000330379	0.000127168	0.651791	0.647404	0.225476	0
Q8CIB5	Fermt2	Fermitin family homolog 2	CONCLUSIVE	#N/A	FALSE	0.000225386	6.10585e-05	6.1055e-05	8.15899e-05	2.66974e-05	8.94812e-05	5.43655e-05	8.44224	1.12305	0.682361	0.911811
P68372	Tubb4b	Tubulin beta-4B chain	CONCLUSIVE	#N/A	FALSE	0.000416163	0.000230147	0.00180064	0	0.0010743	0.000205103	0.000854489	0.387381	2.10727	1.12211	0
Q71LX4	Tln2	Talin-2	CONCLUSIVE	#N/A	FALSE	9.41087e-05	1.28201e-05	6.64278e-05	0	7.8987e-05	0.000128099	9.56178e-05	1.19145	0.694722	0.10008	0
Q99JR1	Sfxn1	Sideroflexin-1	CONCLUSIVE	#N/A	TRUE	0.000644544	0.00128084	0.000567318	0.00156397	0	0	0.000180414	>1000	3.14453	>1000	>1000
P28481	Col2a1	Collagen alpha-1(II) chain	CONCLUSIVE	#N/A	FALSE	1.50308e-05	2.79219e-05	0.000114473	0.000149243	0.000260451	6.81991e-05	0.000237957	0.0577106	0.481066	0.409417	2.18835
Q64511	Top2b	DNA topoisomerase 2-beta	CONCLUSIVE	#N/A	FALSE	0.000126768	3.43423e-06	0.0001262	0	4.12938e-05	8.8075e-05	8.19047e-05	3.06991	1.54082	0.0389921	0
Q05920	Pc	Pyruvate carboxylase, mitochondrial	CONCLUSIVE	#N/A	FALSE	0.000146367	1.64481e-05	8.10611e-05	0	0.00032877	0.000120524	0.000147946	0.445196	0.547911	0.136472	0
Q8QZT1	Acat1	Acetyl-CoA acetyltransferase, mitochondrial	CONCLUSIVE	#N/A	FALSE	0.000451836	0.000143622	0.000225212	0.000191245	0.000470983	0.000478359	0.000498228	0.959346	0.452026	0.300239	0.399794
Q6PD26	Pigs	GPI transamidase component PIG-S	CONCLUSIVE	#N/A	TRUE	0.000885978	0.000234406	0.000418914	0.000115345	0.000381621	0	0.00053288	2.32162	0.786133	>1000	>1000
P13595	Ncam1	Neural cell adhesion molecule 1	CONCLUSIVE	#N/A	TRUE	0.000154637	0.00035748	0.000268094	0.000187553	5.97001e-05	0.000263762	5.68382e-05	2.59023	4.7168	1.35531	0.711067
P97807	Fh	Fumarate hydratase, mitochondrial	CONCLUSIVE	#N/A	FALSE	3.14889e-05	4.36763e-05	0.000122833	4.20886e-05	0.000262586	0.00208025	0.000322915	0.119918	0.380387	0.0209957	0.0202325
Q80UM7	Mogs	Mannosyl-oligosaccharide glucosidase	CONCLUSIVE	#N/A	TRUE	0.000581933	0.000272152	0.000457986	0.000450317	0.000101583	0	0.000101318	5.72866	4.52026	>1000	>1000
Q9CZR2	Naalad2	N-acetylated-alpha-linked acidic dipeptidase 2	CONCLUSIVE	#N/A	TRUE	0.000552298	0.000418939	0.000577877	0.000328734	0.00020444	4.1113e-05	0.000271198	2.70152	2.13083	10.1899	7.99588
Q64429	Cyp1b1	Cytochrome P450 1B1	CONCLUSIVE	#N/A	FALSE	0.00338702	0.000754442	0.000787531	7.07367e-05	0.000367766	0.000112058	0.000398766	9.20972	1.97492	6.73263	0.631253
Q9DB77	Uqcrc2	Cytochrome b-c1 complex subunit 2, mitochondrial	CONCLUSIVE	#N/A	FALSE	0.00033128	0.000470497	0.000724034	0.000282634	0.000267171	0.000268641	0.000303116	1.23995	2.38863	1.75139	1.05209
P62918	Rpl8	60S ribosomal protein L8	CONCLUSIVE	#N/A	FALSE	0.00185118	0.0011632	0.000743113	0.000946551	0.00141278	0	0.00160286	1.31031	0.463617	>1000	>1000
Q01405	Sec23a	Protein transport protein Sec23A	CONCLUSIVE	#N/A	FALSE	5.00859e-05	0	0.000217084	0	0.000189849	0	2.07107e-05	0.26382	10.4818	-	-
Q9D1G1	Rab1b	Ras-related protein Rab-1B	CONCLUSIVE	#N/A	FALSE	0.00212865	0.00546712	0.00185899	0.00938487	0.000180639	0.000151361	0.000735692	11.784	2.52686	36.1197	62.0031
P35278	Rab5c	Ras-related protein Rab-5C	CONCLUSIVE	#N/A	FALSE	0.00152258	0.00406228	0.00123014	0.00294398	0.00156889	0.00042255	0.000782403	0.970481	1.57227	9.61371	6.96717
P63276	Rps17	40S ribosomal protein S17	CONCLUSIVE	#N/A	FALSE	0.00203404	0.00139425	0.00138391	0.000537424	0.00259987	0.00082632	0.00391201	0.782363	0.35376	1.68729	0.650382
P97351	Rps3a	40S ribosomal protein S3a	CONCLUSIVE	#N/A	FALSE	0.00249149	0.0015203	0.000314526	4.84975e-05	0.00210883	0.000691446	0.00112026	1.18146	0.280762	2.19872	0.0701393
Q6NWW9	Fndc3b	Fibronectin type III domain-containing protein 3B	CONCLUSIVE	#N/A	TRUE	0.000690444	0.000194929	0.000416206	0.000127291	0.000120327	0	0.000153142	5.73809	2.71777	>1000	>1000
O35245	Pkd2	Polycystin-2	CONCLUSIVE	#N/A	TRUE	0.00065446	0.000257887	0.000425489	0.000371111	0.000394658	0.000556402	0.000311625	1.6583	1.36539	0.463491	0.666985
Q99KF1	Tmed9	Transmembrane emp24 domain-containing protein 9	CONCLUSIVE	#N/A	TRUE	0.00149458	0.000647827	0.000300339	0.000653788	0.000206006	0.000561003	0.000359572	7.25505	0.835266	1.15477	1.16539
Q9WVK4	Ehd1	EH domain-containing protein 1	CONCLUSIVE	#N/A	FALSE	0.00018536	3.62845e-05	0.000279892	1.59842e-05	9.0658e-05	0.00018991	8.90093e-05	2.04461	3.14453	0.191061	0.0841671
P37889	Fbln2	Fibulin-2	CONCLUSIVE	#N/A	FALSE	3.39956e-05	2.26698e-05	0.000149612	0.000269139	0.00126381	0.000523256	0.00101213	0.0268993	0.14782	0.0433245	0.514355
Q64727	Vcl	Vinculin	CONCLUSIVE	#N/A	FALSE	0.000344458	5.71254e-05	6.62097e-05	0.000100089	0.000102182	5.708e-05	7.43136e-05	3.37103	0.890951	1.0008	1.75348
Q9CQF9	Pcyox1	Prenylcysteine oxidase	CONCLUSIVE	#N/A	FALSE	0.000663885	0.000641296	0.000978331	0.00114934	0.000647083	0.000582366	0.000386941	1.02597	2.52837	1.10119	1.97357
P62830	Rpl23	60S ribosomal protein L23	CONCLUSIVE	#N/A	FALSE	0.00161929	0.00187828	0.000533795	0.000792588	0.000691591	0.000217312	0.000980798	2.3414	0.544246	8.64324	3.64724
Q9QUI0	Rhoa	Transforming protein RhoA	CONCLUSIVE	#N/A	FALSE	0.000909915	0.00053065	0.000817441	0.000729724	0.000313545	0.000157635	0.000218911	2.90202	3.73413	3.36632	4.62919
Q02819	Nucb1	Nucleobindin-1	CONCLUSIVE	#N/A	FALSE	0.000313037	5.42743e-05	0	0	0.000276862	0	0	1.13066	-	>1000	-
Q9JKR6	Hyou1	Hypoxia up-regulated protein 1	CONCLUSIVE	#N/A	FALSE	0.000236517	3.87906e-05	0.00016208	0	0.000139322	8.12109e-05	0.000232606	1.69762	0.6968	0.477653	0
Q9Z2G6	Sel1l	Protein sel-1 homolog 1	CONCLUSIVE	#N/A	TRUE	0.000549676	0.000220738	0.000420429	0.000156665	9.19203e-05	0	0.000180497	5.97992	2.32928	>1000	>1000
P97370	Atp1b3	Sodium/potassium-transporting ATPase subunit beta-3	CONCLUSIVE	#N/A	TRUE	0.00194105	0.00150347	0.00171745	0.00139701	0.00191556	0	0.00108284	1.01331	1.58606	>1000	>1000
Q01853	Vcp	Transitional endoplasmic reticulum ATPase	CONCLUSIVE	#N/A	FALSE	0.000126768	0	0.00029876	6.88352e-05	0.000570606	0.00101915	0.000432457	0.222164	0.690844	0	0.0675415
O35887	Calu	Calumenin	CONCLUSIVE	#N/A	FALSE	0.00028382	6.15108e-05	3.95404e-05	2.7097e-05	0.00299689	0.00363796	0.00157598	0.0947046	0.0250893	0.0169081	0.00744842
P52480	Pkm	Pyruvate kinase PKM	CONCLUSIVE	#N/A	FALSE	0.000342749	4.17022e-05	0.000437848	5.62608e-05	0.000410266	0.000152787	0.000397832	0.83543	1.10059	0.272945	0.368231
Q99JY0	Hadhb	Trifunctional enzyme subunit beta, mitochondrial	CONCLUSIVE	#N/A	FALSE	0.000504154	0.000297194	5.2443e-05	0	0.000445894	0.000853996	0.000378024	1.13066	0.138729	0.348004	0
P14869	Rplp0	60S acidic ribosomal protein P0	CONCLUSIVE	#N/A	FALSE	0.000523768	0.00086445	0.000641751	0.000282724	0.0016608	0.000447877	0.0020825	0.315371	0.308164	1.93011	0.631253
Q91VD9	Ndufs1	NADH-ubiquinone oxidoreductase 75 kDa subunit, mitochondrial	CONCLUSIVE	#N/A	FALSE	0.0001098	0.000121837	0.000696715	0	0.000357925	0.000125544	0.000566623	0.306768	1.22959	0.97047	0
P63094	Gnas	Guanine nucleotide-binding protein G(s) subunit alpha isoforms short	INDISTINGUISHABLE	#N/A	FALSE	0.000340368	0.00010538	0.000368809	0.000465773	9.21536e-05	0.000231652	8.04246e-05	3.69348	4.58578	0.454908	1.99859
Q6R0H7	Gnas	Guanine nucleotide-binding protein G(s) subunit alpha isoforms XLas	INDISTINGUISHABLE	#N/A	FALSE	0.000118363	3.66459e-05	0.000128253	0.000158205	3.20464e-05	8.05568e-05	2.79676e-05	3.69348	4.58578	0.454908	1.99859
Q8R1A4	Dock7	Dedicator of cytokinesis protein 7	CONCLUSIVE	#N/A	FALSE	3.89753e-05	2.20919e-05	3.11868e-05	1.00183e-05	1.98873e-05	7.61781e-05	1.48767e-05	1.95981	2.09635	0.290004	0.131511
P63094,Q6R0H7	Gnas	Guanine nucleotide-binding protein G(s) subunit alpha isoforms short | Guanine nucleotide-binding protein G(s) subunit alpha isoforms XLas	INDISTINGUISHABLE	#N/A	FALSE	0.000229365	7.10131e-05	0.000248531	0.000311989	6.21e-05	0.000156104	5.41961e-05	3.69348	4.58578	0.454908	1.99859
Q9Z329	Itpr2	Inositol 1,4,5-trisphosphate receptor type 2	CONCLUSIVE	#N/A	TRUE	0.000226972	7.99345e-05	8.76154e-05	3.16015e-06	2.46448e-05	0	1.3687e-05	9.20972	6.40137	>1000	>1000
P46935	Nedd4	E3 ubiquitin-protein ligase NEDD4	CONCLUSIVE	#N/A	FALSE	0.00028438	6.55329e-05	0.00028552	9.14181e-05	0.000259249	0.000171497	0.000190529	1.09694	1.49857	0.382122	0.533059
Q04857	Col6a1	Collagen alpha-1(VI) chain	CONCLUSIVE	#N/A	FALSE	9.03378e-05	5.1309e-05	0.000101262	6.24553e-05	0.000318807	0.000672782	0.000345211	0.283362	0.293333	0.0762639	0.0928314
Q8BXZ1	Tmx3	Protein disulfide-isomerase TMX3	CONCLUSIVE	#N/A	TRUE	0.00215666	0.00108049	0.00307739	0.00120733	0.00039812	0.000378071	0.000277959	5.41711	11.0714	2.85789	3.1934
Q6P5E4	Uggt1	UDP-glucose:glycoprotein glucosyltransferase 1	CONCLUSIVE	#N/A	FALSE	9.67568e-05	2.14158e-05	2.40913e-05	0	8.97374e-05	0.000281155	6.12907e-05	1.07822	0.393066	0.0761706	0
Q8CGP5	Hist1h2af	Histone H2A type 1-F	CONCLUSIVE	#N/A	FALSE	0.00240701	0	0.0118804	0.0015758	0.0439426	0.00117014	0.00942494	0.0547762	1.26052	0	1.34667
Q7TPR4	Actn1	Alpha-actinin-1	CONCLUSIVE	#N/A	FALSE	0.000103807	7.75781e-05	0.000204794	1.43535e-05	0.00041383	0.000193274	0.000301953	0.250845	0.678232	0.401389	0.0742651
Q62167	Ddx3x	ATP-dependent RNA helicase DDX3X	CONCLUSIVE	#N/A	FALSE	0.000221868	0.000196519	0.00041392	0.000328787	0.000146258	0.000275743	0.000327084	1.51697	1.26548	0.712689	1.19237
Q9DBG7	Srpra	Signal recognition particle receptor subunit alpha	CONCLUSIVE	#N/A	FALSE	0.00109445	0.000583192	0.000815986	0.000228152	0.000447196	0.000111617	0.00017438	2.44735	4.67936	5.22494	2.04406
P12970	Rpl7a	60S ribosomal protein L7a	CONCLUSIVE	#N/A	FALSE	0.00103231	0.000447456	0.000686754	0.000417152	0.00122848	0.00263061	0.000814022	0.840316	0.843655	0.170096	0.158576
Q99JI6	Rap1b	Ras-related protein Rap-1b	CONCLUSIVE	#N/A	FALSE	0.00118001	0.0011433	0.000451276	0.000788612	0.00036177	0.000440922	0.000459236	3.26178	0.982666	2.59297	1.78855
Q8VBZ3	Clptm1	Cleft lip and palate transmembrane protein 1 homolog	CONCLUSIVE	#N/A	TRUE	0.000908843	0.00116305	0.00105044	0.00139474	0.000738201	0.000351277	0.000890808	1.23116	1.1792	3.31094	3.97049
Q6ZWY9	Hist1h2bg | Hist1h2be | Hist1h2bc	Histone H2B type 1-C/E/G	INDISTINGUISHABLE	#N/A	FALSE	0.0058031	0.0302501	0.00892953	0.00375971	0.00489877	0.00643886	0.00507165	1.18978	1.76068	4.6972	0.583909
Q64525	Hist2h2bb	Histone H2B type 2-B	INDISTINGUISHABLE	#N/A	FALSE	0.0058031	0.0302501	0.00892953	0.00375971	0.00489877	0.00643886	0.00507165	1.18978	1.76068	4.6972	0.583909
P10854,Q64478,Q64525,Q6ZWY9	Hist1h2bm | Hist1h2bh | Hist2h2bb | Hist1h2bg | Hist1h2be | Hist1h2bc	Histone H2B type 1-M | Histone H2B type 1-H | Histone H2B type 2-B | Histone H2B type 1-C/E/G	INDISTINGUISHABLE	#N/A	FALSE	0.00582844	0.0302446	0.00892953	0.00375971	0.00489877	0.00643886	0.00507165	1.18978	1.76068	4.6972	0.583909
P10854	Hist1h2bm	Histone H2B type 1-M	INDISTINGUISHABLE	#N/A	FALSE	0.00590447	0.0302282	0.00889658	0.00375971	0.00489877	0.00643886	0.00507165	1.18978	1.76068	4.6972	0.583909
Q64478	Hist1h2bh	Histone H2B type 1-H	INDISTINGUISHABLE	#N/A	FALSE	0.0058031	0.0302501	0.00896248	0.00375971	0.00489877	0.00643886	0.00507165	1.18978	1.76068	4.6972	0.583909
P22437	Ptgs1	Prostaglandin G/H synthase 1	CONCLUSIVE	#N/A	FALSE	0.000652385	0.00052417	0.0012069	0.000999597	0.000361879	0.000235842	0.000359684	1.80277	3.35545	2.22255	4.23842
O08917	Flot1	Flotillin-1	CONCLUSIVE	#N/A	FALSE	0.00132792	0.000601455	0.000708124	7.97716e-05	0.000452443	0.000521277	0.000900768	2.935	0.786133	1.15381	0.153031
Q8BGH2	Samm50	Sorting and assembly machinery component 50 homolog	CONCLUSIVE	#N/A	FALSE	0.000796541	0.000466249	0.000451468	0.000127396	0.000129028	8.64922e-05	0.000236472	6.17339	1.90918	5.39065	1.47292
P51410	Rpl9	60S ribosomal protein L9	CONCLUSIVE	#N/A	FALSE	0.000798243	0.000937079	0.00023786	0.000844665	0.000378214	0.000316913	0.00060514	2.11056	0.393066	2.9569	2.66529
P62082	Rps7	40S ribosomal protein S7	CONCLUSIVE	#N/A	FALSE	0.000757097	0.0036098	0.000535018	0	0.0022147	0	0.00185115	0.341851	0.289019	>1000	-
Q8BHN3	Ganab	Neutral alpha-glucosidase AB	CONCLUSIVE	#N/A	FALSE	0.000104854	4.98472e-05	3.07862e-05	2.26048e-05	0.000294879	0.000558626	0.000151052	0.355584	0.203812	0.0892319	0.040465
P53026	Rpl10a	60S ribosomal protein L10a	CONCLUSIVE	#N/A	FALSE	0.0019717	8.92899e-05	0.000554841	0	0.000111547	0.000327136	0.00109518	17.6759	0.506619	0.272945	0
Q99JB2	Stoml2	Stomatin-like protein 2, mitochondrial	CONCLUSIVE	#N/A	FALSE	0.00102211	0.000125461	0.000846814	0.00149916	0.000668571	0.00384964	0.00077797	1.5288	1.08849	0.0325904	0.38943
P50285	Fmo1	Dimethylaniline monooxygenase [N-oxide-forming] 1	CONCLUSIVE	#N/A	TRUE	0.000612187	0.00048908	0.000319965	0	9.09988e-05	0	0	6.72741	>1000	>1000	-
P52875	Tmem165	Transmembrane protein 165	CONCLUSIVE	#N/A	TRUE	0.000504154	0.000282797	0.000514147	0.000383175	0.000187351	0.000251175	0.000261608	2.69096	1.96533	1.1259	1.52553
O70503	Hsd17b12	Very-long-chain 3-oxoacyl-CoA reductase	CONCLUSIVE	#N/A	TRUE	0.00140204	0.00407213	0.00170328	0.00216125	0.000193956	0.000162519	0.000457028	7.22867	3.72685	25.0563	13.2984
Q8CGC7	Eprs	Bifunctional glutamate/proline--tRNA ligase	CONCLUSIVE	#N/A	FALSE	1.47823e-05	0	1.9221e-05	0	1.20068e-05	8.71929e-05	1.74643e-05	1.23116	1.10059	0	0
O70133	Dhx9	ATP-dependent RNA helicase A	CONCLUSIVE	#N/A	FALSE	0.000337807	0.000162469	6.61871e-05	2.78334e-05	0.000306956	0.000191066	0.000145425	1.10051	0.45513	0.850327	0.145674
Q9QZF2	Gpc1	Glypican-1	CONCLUSIVE	#N/A	FALSE	0.000630569	0.000104359	0.000484494	2.29863e-05	6.51859e-05	0	0.000113778	9.6734	4.25822	>1000	>1000
O70423	Aoc3	Membrane primary amine oxidase	CONCLUSIVE	#N/A	TRUE	0.000588509	3.25645e-05	0.000271356	0	0.000126566	0	4.83249e-05	4.64983	5.61524	>1000	-
Q9D1Q6	Erp44	Endoplasmic reticulum resident protein 44	CONCLUSIVE	#N/A	FALSE	0.000117967	6.8177e-05	3.06779e-05	0	7.45249e-05	0	0.000286174	1.58292	0.1072	>1000	-
P47962	Rpl5	60S ribosomal protein L5	CONCLUSIVE	#N/A	FALSE	0.000870811	0.000820144	0.000209684	0	0.000529754	0	0.000515674	1.6438	0.40662	>1000	-
P35700	Prdx1	Peroxiredoxin-1	CONCLUSIVE	#N/A	FALSE	0.000609713	0.000306009	0.000229493	8.57845e-05	0.000669001	0	0.000636931	0.911378	0.360311	>1000	>1000
Q99LC5	Etfa	Electron transfer flavoprotein subunit alpha, mitochondrial	CONCLUSIVE	#N/A	FALSE	0.000220536	5.81859e-05	0.000286757	3.84485e-05	0.00081776	0.00207088	0.000824695	0.269683	0.347713	0.0280972	0.0185663
Q9CQX2	Cyb5b	Cytochrome b5 type B	CONCLUSIVE	#N/A	TRUE	0.0366317	0	0.00230336	0.000906173	0	0	0.0059685	>1000	0.38592	-	>1000
Q9JIK5	Ddx21	Nucleolar RNA helicase 2	CONCLUSIVE	#N/A	FALSE	0.000142577	9.75789e-05	0.00018051	5.51652e-05	0.000106664	7.15009e-05	6.82649e-05	1.33669	2.64427	1.36472	0.771532
Q6ZQM8	Ugt1a7c	UDP-glucuronosyltransferase 1-7C	CONCLUSIVE	#N/A	TRUE	0.000793733	0.000312767	0.000867878	0	0.00049004	0	0.000198916	1.61973	4.36304	>1000	-
P62843	Rps15	40S ribosomal protein S15	CONCLUSIVE	#N/A	FALSE	0.00041839	0.00261527	0.000257694	0	0.000375605	0	0.0003278	1.11391	0.786133	>1000	-
P62242	Rps8	40S ribosomal protein S8	CONCLUSIVE	#N/A	FALSE	0.00127412	0.00135738	0.000658689	0.0002257	0.00128011	0.000682581	0.00134569	0.995321	0.489479	1.9886	0.330657
P46978	Stt3a	Dolichyl-diphosphooligosaccharide--protein glycosyltransferase subunit STT3A	CONCLUSIVE	#N/A	TRUE	0.00114132	0.00153908	0.00123669	0.000230036	0.000497847	0.000230155	0.000456956	2.29251	2.70636	6.68714	0.999485
P99027	Rplp2	60S acidic ribosomal protein P2	CONCLUSIVE	#N/A	FALSE	0.00027765	0.000120347	0.000361021	0.000816445	0.00420968	0.0142859	0.0113431	0.065955	0.0318272	0.00842421	0.0571505
P11688	Itga5	Integrin alpha-5	CONCLUSIVE	#N/A	TRUE	0.000172839	0.000412701	0.000457362	0.000279655	0.000476988	0.000510431	0.000396217	0.362355	1.15432	0.808534	0.54788
Q9CPR4	Rpl17	60S ribosomal protein L17	CONCLUSIVE	#N/A	FALSE	0.000520593	0.000737127	0.000112819	0	0.000164441	0	0.000545343	3.16584	0.206877	>1000	-
Q80UG5	Sep9	Septin-9	CONCLUSIVE	#N/A	FALSE	9.31056e-05	4.27305e-05	2.1364e-05	0	0.000176457	0.000939323	0.000262702	0.52764	0.0813241	0.0454908	0
Q9R1J0	Nsdhl	Sterol-4-alpha-carboxylate 3-dehydrogenase, decarboxylating	CONCLUSIVE	#N/A	TRUE	0.00107608	0.000382319	0.00152536	0.000106105	0.000217316	0.000140072	0.000393903	4.9517	3.87243	2.72945	0.757504
P27661	H2afx	Histone H2AX	CONCLUSIVE	#N/A	FALSE	0.00194258	0.0351902	0.0120197	0	0	0	0	>1000	>1000	>1000	-
Q91XV3	Basp1	Brain acid soluble protein 1	CONCLUSIVE	#N/A	FALSE	0.000339077	0.000979818	0.00189216	0.0014163	0.000990719	0.00183978	0.00193956	0.342253	0.975563	0.532575	0.769821
Q6ZQI3	Mlec	Malectin	CONCLUSIVE	#N/A	TRUE	0.00313811	0.00387138	0.00296757	0.00126127	0.000644653	0.000418194	0.000598901	4.86791	4.95502	9.25737	3.01599
P68040	Rack1	Receptor of activated protein C kinase 1	CONCLUSIVE	#N/A	FALSE	0.000141015	5.23909e-05	0.000144067	0	0.00104993	0.000447877	0.00078302	0.134308	0.183989	0.116976	0
P53994	Rab2a	Ras-related protein Rab-2A	CONCLUSIVE	#N/A	FALSE	0.00153624	0.0027941	0.00195837	0.00384503	0.000999055	0.000191344	0.000846988	1.53769	2.31216	14.6025	20.0949
P01027	C3	Complement C3	CONCLUSIVE	#N/A	FALSE	0.000264961	0	8.48822e-05	0	9.82492e-05	0	6.98658e-05	2.69683	1.21493	-	-
P19783	Cox4i1	Cytochrome c oxidase subunit 4 isoform 1, mitochondrial	CONCLUSIVE	#N/A	FALSE	0.00171929	0.0032921	0.00191619	0.00224753	0.000107422	0.00042005	0.00256248	16.0051	0.747785	7.83741	5.35062
O55131	Sep7	Septin-7	CONCLUSIVE	#N/A	FALSE	0.00015379	0.000126972	2.8567e-05	0	0.000138794	0	0.000121129	1.10804	0.23584	>1000	-
Q8VCM8	Ncln	Nicalin	CONCLUSIVE	#N/A	TRUE	0.000782647	0.000127829	0.00229341	6.06434e-05	4.29941e-05	0	0.000112566	18.2036	20.3739	>1000	>1000
Q9CZX7	Pip4p2	Type 2 phosphatidylinositol 4,5-bisphosphate 4-phosphatase	CONCLUSIVE	#N/A	TRUE	0.00024848	3.23111e-05	9.69278e-05	4.98185e-05	0	0	0	>1000	>1000	>1000	>1000
P10833	Rras	Ras-related protein R-Ras	CONCLUSIVE	#N/A	FALSE	0.00103991	0.000761831	0.00100937	0.00232966	0.000555176	0.000976905	0.00113861	1.87312	0.88649	0.779842	2.38474
Q9JIM1	Slc29a1	Equilibrative nucleoside transporter 1	CONCLUSIVE	#N/A	TRUE	0.000374827	0.000481389	0.000983782	0.000102056	0.000407813	0	0.000367389	0.919115	2.67777	>1000	>1000
Q7TMM9	Tubb2a	Tubulin beta-2A chain	CONCLUSIVE	#N/A	FALSE	0.00033006	0	0.00101694	0	0.0010607	0	0.000890093	0.311172	1.14251	-	-
P47740	Aldh3a2	Fatty aldehyde dehydrogenase	CONCLUSIVE	#N/A	TRUE	0.000778452	0.000434643	0.000926421	0.000246896	0.000200047	8.38116e-05	0.000240055	3.89135	3.8592	5.18595	2.94585
Q9D8N0	Eef1g	Elongation factor 1-gamma	CONCLUSIVE	#N/A	FALSE	0.000219197	0.000139349	0.00017101	1.95322e-05	0.000526211	0.0032489	0.000108766	0.416558	1.57227	0.0428913	0.00601194
Q8VDL4	Adpgk	ADP-dependent glucokinase	CONCLUSIVE	#N/A	FALSE	0.000469933	0.000697577	0.000460374	0.00159181	0.000451417	0.00284199	0.000638857	1.04102	0.720622	0.245454	0.560105
P25444	Rps2	40S ribosomal protein S2	CONCLUSIVE	#N/A	FALSE	0.000566671	0.0003212	0.00106273	0.000262184	0.000227186	0.000449951	0.000450616	2.4943	2.3584	0.713855	0.582695
Q91VU0	Fam3c	Protein FAM3C	CONCLUSIVE	#N/A	FALSE	0.00180044	0.000670658	0.00137172	0.000639227	0.000533165	0	0.000604897	3.3769	2.26769	>1000	>1000
Q04736	Yes1	Tyrosine-protein kinase Yes	CONCLUSIVE	#N/A	FALSE	0.000200667	7.67464e-05	6.90677e-05	0	2.23712e-05	0	4.88098e-05	8.96988	1.41504	>1000	-
Q8CGP2	Hist1h2bp	Histone H2B type 1-P	INDISTINGUISHABLE	#N/A	FALSE	0	0.0302282	0.00902838	0.00375971	0.00489877	0.00643886	0	0	>1000	4.6972	0.583909
Q8CGP1	Hist1h2bk	Histone H2B type 1-K	INDISTINGUISHABLE	#N/A	FALSE	0	0.0302501	0.00902838	0.00375971	0.00489877	0.00643886	0	0	>1000	4.6972	0.583909
Q61245	Col11a1	Collagen alpha-1(XI) chain	CONCLUSIVE	#N/A	FALSE	6.72577e-05	0	6.67408e-05	9.46293e-05	0.000171077	5.62151e-05	0.0001171	0.393144	0.569946	0	1.68334
P10853,Q64475,Q8CGP1,Q8CGP2	Hist1h2bj | Hist1h2bf | Hist1h2bl | Hist1h2bn | Hist1h2bb | Hist1h2bk | Hist1h2bp	Histone H2B type 1-F/J/L | Histone H2B type 1-B | Histone H2B type 1-K | Histone H2B type 1-P	INDISTINGUISHABLE	#N/A	FALSE	0	0.0302446	0.00901191	0.00375971	0.00489877	0.00643886	0	0	>1000	4.6972	0.583909
P10853	Hist1h2bj | Hist1h2bf | Hist1h2bl | Hist1h2bn	Histone H2B type 1-F/J/L	INDISTINGUISHABLE	#N/A	FALSE	0	0.0302501	0.00896248	0.00375971	0.00489877	0.00643886	0	0	>1000	4.6972	0.583909
Q64475	Hist1h2bb	Histone H2B type 1-B	INDISTINGUISHABLE	#N/A	FALSE	0	0.0302501	0.00902838	0.00375971	0.00489877	0.00643886	0	0	>1000	4.6972	0.583909
Q9DC51	Gnai3	Guanine nucleotide-binding protein G(k) subunit alpha	CONCLUSIVE	#N/A	FALSE	0.000270591	0.000383139	0.000175921	0.000337565	0.000307699	0.000315122	0.000238699	0.8794	0.737	1.21584	1.07122
Q61598	Gdi2	Rab GDP dissociation inhibitor beta	CONCLUSIVE	#N/A	FALSE	5.74018e-05	4.35414e-05	0	0	2.71974e-05	0	0	2.11056	-	>1000	-
P62264	Rps14	40S ribosomal protein S14	CONCLUSIVE	#N/A	FALSE	0.000909257	0.00087989	0.000659879	0	0.00200378	0.00611159	0.0131856	0.453771	0.0500456	0.143971	0
Q9CRD0	Ociad1	OCIA domain-containing protein 1	CONCLUSIVE	#N/A	FALSE	0.000930745	0.000257748	0.000823624	0.000725696	4.89994e-05	0	0.000171052	18.995	4.81506	>1000	>1000
P58871	Tnks1bp1	182 kDa tankyrase-1-binding protein	CONCLUSIVE	#N/A	FALSE	1.85638e-05	0	0	0	7.03654e-05	0	3.37752e-05	0.26382	0	-	-
P54116	Stom	Erythrocyte band 7 integral membrane protein	CONCLUSIVE	#N/A	FALSE	0.000978129	0.000506814	0.00133031	0.00166804	0.00068185	0.000964129	0.000855408	1.43452	1.55518	0.525671	1.7301
P53690	Mmp14	Matrix metalloproteinase-14	CONCLUSIVE	#N/A	TRUE	0.000427924	0.000175972	0.000435148	0	2.07953e-05	0	4.53713e-05	20.578	9.59082	>1000	-
O70252	Hmox2	Heme oxygenase 2	CONCLUSIVE	#N/A	FALSE	0.00128733	0.000333916	0.000619466	8.12911e-05	0.000115265	0	0.00031855	11.1684	1.94464	>1000	>1000
Q9CY58	Serbp1	Plasminogen activator inhibitor 1 RNA-binding protein	CONCLUSIVE	#N/A	FALSE	0.000674682	2.04029e-05	2.04017e-05	9.43735e-05	0	0	0	>1000	>1000	>1000	>1000
P35486	Pdha1	Pyruvate dehydrogenase E1 component subunit alpha, somatic form, mitochondrial	CONCLUSIVE	#N/A	FALSE	0.000319297	0	5.32274e-05	0	0.00102409	0.00130015	0.00128645	0.311787	0.0413754	0	0
P68134	Acta1	Actin, alpha skeletal muscle	CONCLUSIVE	#N/A	FALSE	0	0.00499266	0	0	0.0173677	0.0137996	0.022918	0	0	0.361798	0
Q3TN34	Micall2	MICAL-like protein 2	CONCLUSIVE	#N/A	FALSE	2.53159e-05	5.48659e-05	0	0	2.99872e-05	0	5.75752e-05	0.844224	0	>1000	-
P35979	Rpl12	60S ribosomal protein L12	CONCLUSIVE	#N/A	FALSE	0.00100627	0.000318738	0.00143424	0.000698364	0.00256727	0.00344186	0.00537724	0.391961	0.266724	0.0926062	0.202903
Q61656	Ddx5	Probable ATP-dependent RNA helicase DDX5	CONCLUSIVE	#N/A	FALSE	0.000452425	0.000369666	0.00056799	0.000284982	0.000936295	0.00188289	0.0006451	0.483207	0.880469	0.196329	0.151353
Q9DB20	Atp5po	ATP synthase subunit O, mitochondrial	CONCLUSIVE	#N/A	FALSE	0.000344781	0.000168938	9.74587e-05	0	0.000710261	0.00038089	0.000843011	0.485429	0.115608	0.443535	0
P29341	Pabpc1	Polyadenylate-binding protein 1	CONCLUSIVE	#N/A	FALSE	0.000140571	3.04653e-05	3.26395e-05	0	1.90296e-05	6.37812e-05	1.66076e-05	7.38696	1.96533	0.477653	0
P27546	Map4	Microtubule-associated protein 4	CONCLUSIVE	#N/A	FALSE	8.23077e-05	0	6.27374e-05	0	0	0	0	>1000	>1000	-	-
P47955	Rplp1	60S acidic ribosomal protein P1	CONCLUSIVE	#N/A	FALSE	0.00019606	0.000242806	0.000218513	0.00022462	0.000849322	0	0.00078755	0.230843	0.277459	>1000	>1000
P24369	Ppib	Peptidyl-prolyl cis-trans isomerase B	CONCLUSIVE	#N/A	FALSE	0.000679985	0.000371628	0.000518967	0	0.001765	0.00164325	0.000978003	0.385261	0.53064	0.226154	0
Q9R0Y5	Ak1	Adenylate kinase isoenzyme 1	CONCLUSIVE	#N/A	FALSE	0.000625428	0.000199752	0.000192606	0	6.23858e-05	0	0.000272228	10.0252	0.70752	>1000	-
Q9QYA2	Tomm40	Mitochondrial import receptor subunit TOM40 homolog	CONCLUSIVE	#N/A	FALSE	0.000734118	0.00040638	0.000425524	0.000910302	0.000352022	0.000112368	0.000160924	2.08543	2.64427	3.61652	8.10109
P29533	Vcam1	Vascular cell adhesion protein 1	CONCLUSIVE	#N/A	TRUE	0.000406143	0.000104876	0.000106743	2.88754e-05	0.00012283	0.000274458	0.000107197	3.30654	0.995768	0.382122	0.105209
Q9D051	Pdhb	Pyruvate dehydrogenase E1 component subunit beta, mitochondrial	CONCLUSIVE	#N/A	FALSE	9.78348e-05	0	0.000150342	0	0.000387696	0.00115819	0.000367773	0.25235	0.408789	0	0
P42208	Sep2	Septin-2	CONCLUSIVE	#N/A	FALSE	0.000106138	0.000138016	0.000195511	0.00039013	8.38147e-05	0.00196644	0.00119961	1.26634	0.162979	0.0701857	0.198394
Q8BRH0	Tmtc3	Protein O-mannosyl-transferase TMTC3	CONCLUSIVE	#N/A	TRUE	0.000395651	0.000285825	0.000324919	8.35001e-05	0.000164441	0	8.61068e-05	2.40604	3.77344	>1000	>1000
Q8VIJ6	Sfpq	Splicing factor, proline- and glutamine-rich	CONCLUSIVE	#N/A	FALSE	0.000114198	0.000146517	0.000326675	5.495e-05	0.000857068	0	0.00176796	0.133242	0.184775	>1000	>1000
Q7TT50	Cdc42bpb	Serine/threonine-protein kinase MRCK beta	CONCLUSIVE	#N/A	FALSE	2.98234e-05	0	0	7.47422e-06	7.06529e-06	0	0	4.22112	-	-	>1000
Q60634	Flot2	Flotillin-2	CONCLUSIVE	#N/A	FALSE	0.000634118	0.000355699	0.000649922	0.000119657	0.00036761	0.000852999	0.000456554	1.72498	1.42354	0.416999	0.140279
O08749	Dld	Dihydrolipoyl dehydrogenase, mitochondrial	CONCLUSIVE	#N/A	FALSE	7.52764e-05	3.80666e-05	0	0.000209616	0.000784664	0.00294872	0.000280143	0.0959346	0	0.0129095	0.0710871
Q80UU9	Pgrmc2	Membrane-associated progesterone receptor component 2	CONCLUSIVE	#N/A	TRUE	0.00370797	0.00653092	0.002889	0.00302875	0.00320697	0.00102814	0.00447808	1.15622	0.645142	6.35216	2.94585
Q60715	P4ha1	Prolyl 4-hydroxylase subunit alpha-1	CONCLUSIVE	#N/A	FALSE	0.000316906	5.70185e-05	7.77479e-05	0	0.000679935	0.000569731	0.000227468	0.466082	0.341797	0.10008	0
P43277	Hist1h1d	Histone H1.3	CONCLUSIVE	#N/A	FALSE	0.00254282	0.00513518	0.000807804	0.000463469	0.00314893	0.00803037	0.00348895	0.807519	0.231532	0.63947	0.0577146
Q8BFR5	Tufm	Elongation factor Tu, mitochondrial	CONCLUSIVE	#N/A	FALSE	9.18333e-05	0	0.000165335	0.000103862	0.000174045	0.000830143	0.00025705	0.52764	0.6432	0	0.125113
Q920L1	Fads1	Acyl-CoA (8-3)-desaturase	CONCLUSIVE	#N/A	TRUE	0.000564306	0.000161001	0.000390096	7.63809e-05	5.41514e-05	0	0.000153592	10.4209	2.53981	>1000	>1000
Q8BKE6	Cyp20a1	Cytochrome P450 20A1	CONCLUSIVE	#N/A	TRUE	0.000573629	0.000718958	0.000970536	0.000406455	0.000484638	0.000636569	0.000457248	1.18363	2.12256	1.12943	0.638509
P62301	Rps13	40S ribosomal protein S13	CONCLUSIVE	#N/A	FALSE	0.000592074	0.00128317	0.000302445	0	0.000561059	0	0.0001399	1.05528	2.16187	>1000	-
O88587	Comt	Catechol O-methyltransferase	CONCLUSIVE	#N/A	TRUE	0.000650644	0.000574488	0.000736346	0	0.000342533	0	0.000577945	1.8995	1.27408	>1000	-
P51655	Gpc4	Glypican-4	CONCLUSIVE	#N/A	FALSE	0.000361144	6.46029e-05	0.000275789	0	7.60502e-05	0	0.000180149	4.74876	1.53089	>1000	-
Q99LC3	Ndufa10	NADH dehydrogenase [ubiquinone] 1 alpha subcomplex subunit 10, mitochondrial	CONCLUSIVE	#N/A	FALSE	0	0	4.67802e-05	0	6.8185e-05	0.00282811	0.000416547	0	0.112305	0	0
Q8R127	Sccpdh	Saccharopine dehydrogenase-like oxidoreductase	CONCLUSIVE	#N/A	FALSE	0.000245613	0.000219374	0.000270976	0	0.000169271	0	9.84842e-05	1.45101	2.75147	>1000	-
Q3U4G3	Xxylt1	Xyloside xylosyltransferase 1	CONCLUSIVE	#N/A	TRUE	0.000627191	0.000550773	0.00090025	0.000707668	6.17492e-05	0	9.43075e-05	10.1571	9.5459	>1000	>1000
Q8BKG3	Ptk7	Inactive tyrosine-protein kinase 7	CONCLUSIVE	#N/A	TRUE	0.000369808	5.73406e-05	0.000218924	0	6.83776e-05	0	5.47019e-05	5.40831	4.00213	>1000	-
P35762	Cd81	CD81 antigen	CONCLUSIVE	#N/A	TRUE	0.000487064	0.000258033	0.000985158	0	7.69249e-05	0	0.000201402	6.33168	4.89149	>1000	-
P62960	Ybx1	Nuclease-sensitive element-binding protein 1	CONCLUSIVE	#N/A	FALSE	5.94964e-05	5.15774e-05	0.000219191	0.00019881	0.000206726	0.0016692	0.000180414	0.287804	1.21493	0.0308994	0.119104
Q8BG51	Rhot1	Mitochondrial Rho GTPase 1	CONCLUSIVE	#N/A	TRUE	0.000187227	0.0001974	0.000328981	0	0.000124673	0	0.000133914	1.50175	2.45667	>1000	-
P15864	Hist1h1c	Histone H1.2	CONCLUSIVE	#N/A	FALSE	0.00231942	0.00530096	0.000842098	0	0.00313989	0.00794076	0.00341286	0.738696	0.246742	0.667563	0
P55096	Abcd3	ATP-binding cassette sub-family D member 3	CONCLUSIVE	#N/A	TRUE	0.000605647	0.000340223	0.000428404	7.77138e-05	0.000211203	0	6.41119e-05	2.86761	6.68213	>1000	>1000
O35114	Scarb2	Lysosome membrane protein 2	CONCLUSIVE	#N/A	TRUE	0.000280554	0	0.000191084	0	0	0	0	>1000	>1000	-	-
P12787	Cox5a	Cytochrome c oxidase subunit 5A, mitochondrial	CONCLUSIVE	#N/A	FALSE	0.000218697	0.000113753	0.0014787	0.000380008	0.000290137	0.000764063	0.000470245	0.753772	3.14453	0.148879	0.497351
Q6ZWV3	Rpl10	60S ribosomal protein L10	CONCLUSIVE	#N/A	FALSE	0.00253647	0.00025869	0.00349212	0.000259258	0.000311054	0.000189555	0.00360307	8.15444	0.969205	1.36472	1.36772
Q99JY9	Actr3	Actin-related protein 3	CONCLUSIVE	#N/A	FALSE	6.11095e-05	6.62198e-05	9.93239e-05	0	0.000260588	0.000339658	0.00050538	0.234507	0.196533	0.19496	0
P10107	Anxa1	Annexin A1	CONCLUSIVE	#N/A	FALSE	0.000415271	0.000135999	0.000251984	0.000542724	0.000472221	0	0.000381591	0.8794	0.660352	>1000	>1000
Q9DC69	Ndufa9	NADH dehydrogenase [ubiquinone] 1 alpha subcomplex subunit 9, mitochondrial	CONCLUSIVE	#N/A	FALSE	0.000194797	0.000455213	0.000143163	6.79222e-05	0	0	0	>1000	>1000	>1000	>1000
Q9D6Z1	Nop56	Nucleolar protein 56	CONCLUSIVE	#N/A	FALSE	0.000627584	9.54478e-05	0.000214745	0	0.000271271	0.000174848	0.000300483	2.3135	0.714666	0.545889	0
Q61165	Slc9a1	Sodium/hydrogen exchanger 1	CONCLUSIVE	#N/A	TRUE	0.000194693	5.06339e-05	0.000303786	1.56138e-05	0.000132836	0.000927549	0.000103048	1.46567	2.948	0.0545889	0.0168334
Q9CQW9	Ifitm3	Interferon-induced transmembrane protein 3	CONCLUSIVE	#N/A	TRUE	0.00051274	0.00173757	0.00509118	0.000280365	0.00477046	0.000740234	0.00104082	0.107482	4.89149	2.34732	0.378752
P67778	Phb	Prohibitin	CONCLUSIVE	#N/A	FALSE	0.00208952	0.000630938	0.00199955	0.00459728	0.00149061	0.00331826	0.00153388	1.40179	1.30359	0.190141	1.38545
Q9QY76	Vapb	Vesicle-associated membrane protein-associated protein B	CONCLUSIVE	#N/A	TRUE	0.000972346	0.00203897	0.00138391	0.00101865	0.000597671	0.000542534	0.000978003	1.62689	1.41504	3.75824	1.87757
Q9WV92	Epb41l3	Band 4.1-like protein 3	CONCLUSIVE	#N/A	FALSE	6.1866e-05	3.27749e-05	0	0	0	0	0	>1000	-	>1000	-
Q6P9J9	Ano6	Anoctamin-6	CONCLUSIVE	#N/A	TRUE	0.000602845	0.000118498	0.000537766	0.000159281	3.98557e-05	0	9.85518e-05	15.1257	5.45669	>1000	>1000
Q9R112	Sqor	Sulfide:quinone oxidoreductase, mitochondrial	CONCLUSIVE	#N/A	FALSE	0.000319297	4.92087e-05	0.000239878	0	0.000147924	0.000428184	0.000222985	2.15853	1.07576	0.114924	0
Q8BTI8	Srrm2	Serine/arginine repetitive matrix protein 2	CONCLUSIVE	#N/A	FALSE	6.37886e-05	2.3553e-05	6.45109e-05	7.89453e-06	0.0002194	7.50367e-06	5.27536e-05	0.29074	1.22287	3.13886	1.05209
Q8R5J9	Arl6ip5	PRA1 family protein 3	CONCLUSIVE	#N/A	TRUE	0.00412709	0.00217905	0.00267213	0.00410887	0.00119097	0.00167222	0.000112366	3.46531	23.7805	1.30309	2.45714
P22315	Fech	Ferrochelatase, mitochondrial	CONCLUSIVE	#N/A	FALSE	0.000220467	0.000105447	6.91957e-05	0	5.76326e-05	0	6.28716e-05	3.82539	1.10059	>1000	-
P17427	Ap2a2	AP-2 complex subunit alpha-2	CONCLUSIVE	#N/A	FALSE	3.06362e-05	0	1.77046e-05	0	2.58056e-05	0	3.37818e-05	1.18719	0.524089	-	-
P11499	Hsp90ab1	Heat shock protein HSP 90-beta	CONCLUSIVE	#N/A	FALSE	0.000176407	4.2055e-05	0.000716806	5.30525e-05	0.000417916	0.000364187	0.000430375	0.422112	1.66554	0.115477	0.145674
P06795	Abcb1b	Multidrug resistance protein 1B	CONCLUSIVE	#N/A	TRUE	0.000180168	7.59244e-05	0.000120387	8.02717e-05	2.8455e-05	4.76859e-05	3.725e-05	6.33168	3.23188	1.59218	1.68334
Q9Z0P4	Palm	Paralemmin-1	CONCLUSIVE	#N/A	FALSE	0.000925379	0.000158997	0.00111653	0.0011143	0.000442402	0.00169461	0.000496407	2.09172	2.24921	0.0938247	0.657556
Q7M6Y3	Picalm	Phosphatidylinositol-binding clathrin assembly protein	CONCLUSIVE	#N/A	FALSE	9.19189e-05	4.19392e-05	0.00011952	0	0	0	0	>1000	>1000	>1000	-
Q6PDH0	Phldb1	Pleckstrin homology-like domain family B member 1	CONCLUSIVE	#N/A	FALSE	1.63026e-05	4.03791e-05	2.4226e-05	0.000155645	0	4.43816e-05	1.15563e-05	>1000	2.09635	0.909815	3.50696
O08992	Sdcbp	Syntenin-1	CONCLUSIVE	#N/A	FALSE	6.4073e-05	3.70299e-05	2.77708e-05	0	0.000121433	6.78342e-05	3.53259e-05	0.52764	0.786133	0.545889	0
P35293	Rab18	Ras-related protein Rab-18	CONCLUSIVE	#N/A	FALSE	0.00144149	0.0020424	0.00257972	0.00188528	0.00105753	0.000639979	0.000640924	1.36307	4.025	3.19135	2.94585
O70258	Sgce	Epsilon-sarcoglycan	CONCLUSIVE	#N/A	TRUE	0.000211891	0.000310369	0.000190011	0	0.000166172	0	0	1.27513	>1000	>1000	-
P63001	Rac1	Ras-related C3 botulinum toxin substrate 1	CONCLUSIVE	#N/A	FALSE	0.000482272	0.000533414	0.00123255	0.000400104	0.000661874	0.000211275	0.00104524	0.728646	1.1792	2.52474	1.89376
Q91VE0	Slc27a4	Long-chain fatty acid transport protein 4	CONCLUSIVE	#N/A	TRUE	0.000561129	0.000245374	9.03956e-05	8.62848e-05	8.47011e-05	0.000126174	6.57072e-05	6.62482	1.37573	1.94473	0.683858
Q9CX30	Yif1b	Protein YIF1B	CONCLUSIVE	#N/A	TRUE	0.000225869	0.000685321	0.000280342	0.000233287	0.000447533	0	0.00023774	0.504699	1.1792	>1000	>1000
Q91YT0	Ndufv1	NADH dehydrogenase [ubiquinone] flavoprotein 1, mitochondrial	CONCLUSIVE	#N/A	FALSE	0.000123865	0.000113344	0.000259484	0	0.000430381	0.00139879	0.00029593	0.287804	0.876841	0.0810304	0
P56564	Slc1a3	Excitatory amino acid transporter 1	CONCLUSIVE	#N/A	TRUE	0.00072915	2.03903e-05	0.0026302	3.92982e-05	0.000501499	0.000280144	0.000418218	1.45394	6.28906	0.0727852	0.140279
Q6NZJ6	Eif4g1	Eukaryotic translation initiation factor 4 gamma 1	CONCLUSIVE	#N/A	FALSE	3.19297e-05	1.038e-05	5.44916e-05	0	1.13464e-05	0	1.98046e-05	2.81408	2.75147	>1000	-
Q62165	Dag1	Dystroglycan	CONCLUSIVE	#N/A	TRUE	0.000632874	9.29895e-05	0.00106932	0.000578277	1.3553e-05	0	0.000112366	46.6961	9.51635	>1000	>1000
Q9DCW4	Etfb	Electron transfer flavoprotein subunit beta	CONCLUSIVE	#N/A	FALSE	7.51288e-05	4.34194e-05	4.8844e-05	0	0.00132894	0.00071585	0.000724873	0.0565329	0.0673828	0.0606543	0
P43274	Hist1h1e	Histone H1.4	CONCLUSIVE	#N/A	FALSE	0.00249314	0.00323564	0.00066352	0.000467702	0.00328822	0.00685342	0.00325554	0.758206	0.203812	0.47212	0.0682436
P14206	Rpsa	40S ribosomal protein SA	CONCLUSIVE	#N/A	FALSE	0.000129884	0.000206426	0.000197032	0	0.0010872	0.00395335	0.000823512	0.119466	0.239258	0.0522155	0
Q9CPQ8	Atp5mg	ATP synthase subunit g, mitochondrial	CONCLUSIVE	#N/A	FALSE	0.00254198	0.00368169	0.00318434	0.00140878	0	0	0.00051274	>1000	6.21045	>1000	>1000
Q01320	Top2a	DNA topoisomerase 2-alpha	CONCLUSIVE	#N/A	FALSE	6.68685e-05	5.43453e-06	2.98882e-05	0	3.56432e-05	0	0.000134795	1.87605	0.22173	>1000	-
P05202	Got2	Aspartate aminotransferase, mitochondrial	CONCLUSIVE	#N/A	FALSE	0.00014851	6.43718e-05	6.75865e-05	0	9.85115e-05	0.00101412	0.000221074	1.50754	0.305718	0.0634755	0
P17742	Ppia	Peptidyl-prolyl cis-trans isomerase A	CONCLUSIVE	#N/A	FALSE	0.000155755	5.06339e-05	0.000455679	0.000260231	0.00140216	0.00222612	0.00173894	0.111082	0.262044	0.0227454	0.116899
Q9WUQ2	Preb	Prolactin regulatory element-binding protein	CONCLUSIVE	#N/A	TRUE	0.000627875	0.000411547	0.000557548	6.14069e-05	0.000130606	0	3.79944e-05	4.80739	14.6745	>1000	>1000
O88569	Hnrnpa2b1	Heterogeneous nuclear ribonucleoproteins A2/B1	CONCLUSIVE	#N/A	FALSE	0.000461308	0.00106642	0.00127022	0.000737492	0.00137143	0.00126406	0.00474262	0.336371	0.267831	0.843647	0.583431
Q8K1N2	Phldb2	Pleckstrin homology-like domain family B member 2	CONCLUSIVE	#N/A	FALSE	8.18055e-05	7.09172e-05	2.32684e-05	0	6.78302e-05	4.05973e-05	2.95985e-05	1.20603	0.786133	1.74685	0
Q8C1B7	Sep11	Septin-11	CONCLUSIVE	#N/A	FALSE	9.63078e-05	1.28445e-05	6.74296e-05	0	4.21213e-05	0	0.000134787	2.28644	0.500266	>1000	-
Q99NB9	Sf3b1	Splicing factor 3B subunit 1	CONCLUSIVE	#N/A	FALSE	0.000171402	1.27361e-05	2.86546e-05	0	0.000111376	0	8.50503e-05	1.53895	0.336914	>1000	-
P52825	Cpt2	Carnitine O-palmitoyltransferase 2, mitochondrial	CONCLUSIVE	#N/A	FALSE	0.000135871	3.36533e-05	0	0	7.35735e-05	9.2473e-05	4.01308e-05	1.84674	0	0.363926	0
O35658	C1qbp	Complement component 1 Q subcomponent-binding protein, mitochondrial	CONCLUSIVE	#N/A	FALSE	5.74276e-05	7.96543e-05	0.000836322	0.00179615	0.000174142	0.000620146	0.00226066	0.329775	0.369945	0.128444	2.89634
Q8BG05	Hnrnpa3	Heterogeneous nuclear ribonucleoprotein A3	CONCLUSIVE	#N/A	FALSE	0.000665554	0.000321349	0.00130358	0.000979675	0.000862208	0.00264902	0.00142133	0.771918	0.917155	0.121309	0.369825
Q9R0M6	Rab9a	Ras-related protein Rab-9A	CONCLUSIVE	#N/A	FALSE	0.000714845	5.50843e-05	0.000330487	0	9.03197e-05	0	0.000157648	7.9146	2.09635	>1000	-
P54754	Ephb3	Ephrin type-B receptor 3	CONCLUSIVE	#N/A	TRUE	0.000440521	0.0001561	0.00020905	0	0	0	6.38214e-05	>1000	3.27555	>1000	-
Q3TDQ1	Stt3b	Dolichyl-diphosphooligosaccharide--protein glycosyltransferase subunit STT3B	CONCLUSIVE	#N/A	TRUE	0.00108631	0.000517946	0.000343036	0.000191869	0.000161763	0.000172511	0.000102673	6.71542	3.34107	3.00239	1.11221
Q9R099	Tbl2	Transducin beta-like protein 2	CONCLUSIVE	#N/A	FALSE	0.00105469	0.000914312	0.000789018	0	0.00027382	0.000206495	0.000334557	3.85177	2.3584	4.42777	0
P97333	Nrp1	Neuropilin-1	CONCLUSIVE	#N/A	TRUE	0.000176426	8.69682e-05	5.84752e-05	0.000240438	3.27813e-05	0.000230732	3.43308e-05	5.38193	1.70329	0.376923	1.04207
P62204	Calm2	Calmodulin-2	CONCLUSIVE	#N/A	FALSE	0.00032144	0.000297233	0.000334368	0.0018045	8.12271e-05	0	0.000708888	3.9573	0.47168	>1000	>1000
Q9WV27	Atp1a4	Sodium/potassium-transporting ATPase subunit alpha-4	CONCLUSIVE	#N/A	TRUE	0.000377464	0	0.00056322	0.000731974	0.000228687	0.000157228	0.000276343	1.65057	2.03812	0	4.65549
Q99KI3	Emc3	ER membrane protein complex subunit 3	CONCLUSIVE	#N/A	TRUE	0.00111326	0.000466634	0.000954423	0.000441495	0.00020867	0.000349697	0.000424926	5.33503	2.24609	1.3344	1.26251
Q8JZQ2	Afg3l2	AFG3-like protein 2	CONCLUSIVE	#N/A	TRUE	0.000362295	0.000231241	0.000155302	0	3.01817e-05	0	1.97552e-05	12.0038	7.86133	>1000	-
Q8C129	Lnpep	Leucyl-cystinyl aminopeptidase	CONCLUSIVE	#N/A	TRUE	0.000186906	0.000110719	0.000198473	4.16369e-05	4.72306e-05	0	4.12193e-05	3.9573	4.81506	>1000	>1000
Q64522	Hist2h2ab	Histone H2A type 2-B	CONCLUSIVE	#N/A	FALSE	0.000957892	0.0387092	0.0113694	0	0	0	0	>1000	>1000	>1000	-
O35598	Adam10	Disintegrin and metalloproteinase domain-containing protein 10	CONCLUSIVE	#N/A	TRUE	0.00057124	0.000262386	0.000388013	3.41878e-05	5.65553e-05	0	8.46123e-05	10.1005	4.58578	>1000	>1000
Q5SYD0	Myo1d	Unconventional myosin-Id	CONCLUSIVE	#N/A	FALSE	0.000190436	0.000118314	0.000152698	0	3.00766e-05	0	7.34961e-05	6.33168	2.07764	>1000	-
Q99LR1	Abhd12	Monoacylglycerol lipase ABHD12	CONCLUSIVE	#N/A	TRUE	0.00113118	0.000333828	0.00062589	0.000160846	3.04092e-05	0	0.000185771	37.1986	3.36914	>1000	>1000
Q6VVW5	Npr2	Atrial natriuretic peptide receptor 2	CONCLUSIVE	#N/A	TRUE	0.000198227	8.19557e-05	0.000122926	2.0381e-05	1.15595e-05	0	0	17.1483	>1000	>1000	>1000
Q8BX70	Vps13c	Vacuolar protein sorting-associated protein 13C	CONCLUSIVE	#N/A	FALSE	0	0	0	0	0	0	0	-	-	-	-
P57716	Ncstn	Nicastrin	CONCLUSIVE	#N/A	TRUE	0.000469024	0.00047306	0.000398755	0.000271257	3.41888e-05	0	0.000186484	13.7186	2.13828	>1000	>1000
Q8BH79	Ano10	Anoctamin-10	CONCLUSIVE	#N/A	TRUE	0.000266485	0.00014281	0.000258302	0	5.50964e-05	6.15551e-05	0.000144252	4.8367	1.79064	2.32003	0
Q9CYL5	Glipr2	Golgi-associated plant pathogenesis-related protein 1	CONCLUSIVE	#N/A	FALSE	0.000497606	0.000611114	0	0	0.000903784	0.0034243	0.00133745	0.550581	0	0.178464	0
P60766	Cdc42	Cell division control protein 42 homolog	CONCLUSIVE	#N/A	FALSE	0.00145439	0.000637651	0.000891211	0.00172052	0	0	5.53007e-05	>1000	16.1157	>1000	>1000
P61750	Arf4	ADP-ribosylation factor 4	CONCLUSIVE	#N/A	FALSE	0.000674072	0.00133786	0.000599696	0	0.000806856	0.00033804	0.000264061	0.83543	2.27105	3.9577	0
P60867	Rps20	40S ribosomal protein S20	CONCLUSIVE	#N/A	FALSE	0.00198555	6.97812e-05	0.00132577	0	0.0154082	0.000426101	0.0053256	0.128863	0.248942	0.163767	0
P57780	Actn4	Alpha-actinin-4	CONCLUSIVE	#N/A	FALSE	3.85117e-05	3.64209e-05	0.000172989	1.40388e-05	0.000411391	6.67185e-05	0.000138979	0.0936136	1.24471	0.545889	0.210418
Q9D6R2	Idh3a	Isocitrate dehydrogenase [NAD] subunit alpha, mitochondrial	CONCLUSIVE	#N/A	FALSE	5.23438e-05	7.5628e-05	4.53742e-05	0	0.00062829	0.000554164	0.000764766	0.0833116	0.0593308	0.136472	0
P51660	Hsd17b4	Peroxisomal multifunctional enzyme type 2	CONCLUSIVE	#N/A	FALSE	0.000234586	9.79152e-05	2.25945e-05	0	9.05655e-05	0	0.000143707	2.59023	0.157227	>1000	-
P62983	Rps27a	Ubiquitin-40S ribosomal protein S27a	CONCLUSIVE	#N/A	FALSE	0.000900582	0.000904919	0.00282105	0.00183296	0.00155165	0.00058507	0.00369008	0.580404	0.764496	1.54669	3.13289
P05533	Ly6a	Lymphocyte antigen 6A-2/6E-1	CONCLUSIVE	#N/A	FALSE	0.00162031	0.000516415	0.00188997	0.00143321	0	0	0	>1000	>1000	>1000	>1000
P13864	Dnmt1	DNA (cytosine-5)-methyltransferase 1	CONCLUSIVE	#N/A	FALSE	1.77387e-05	1.53777e-05	2.30652e-05	0	1.86772e-05	4.382e-05	3.26001e-05	0.949752	0.70752	0.350929	0
Q9R233	Tapbp	Tapasin	CONCLUSIVE	#N/A	TRUE	0.000878926	0.000351207	0.000589279	0.00018356	0.000247262	0	7.95022e-05	3.55463	7.41211	>1000	>1000
P53702	Hccs	Cytochrome c-type heme lyase	CONCLUSIVE	#N/A	FALSE	0.00062216	0.000305293	0.00129742	0.000611924	6.67436e-05	0	0.000291244	9.32164	4.45475	>1000	>1000
P14824	Anxa6	Annexin A6	CONCLUSIVE	#N/A	FALSE	0.000564582	0	0.00037014	0	0.000764295	0.000105481	0.000282502	0.738696	1.31022	0	0
Q923B6	Steap4	Metalloreductase STEAP4	CONCLUSIVE	#N/A	TRUE	0.000930718	0	0.000839181	0	0.000309009	0	0.00013484	3.01195	6.22355	-	-
P49312	Hnrnpa1	Heterogeneous nuclear ribonucleoprotein A1	CONCLUSIVE	#N/A	FALSE	0.0004091	0.000493048	0.000467071	0.00325418	0.000472767	0.0025353	0.00108925	0.86533	0.4288	0.194473	1.28355
Q8R2Y8	Ptrh2	Peptidyl-tRNA hydrolase 2, mitochondrial	CONCLUSIVE	#N/A	FALSE	0.00234622	0.000244684	0.00110101	0.000141473	0.000434632	0	0.00107959	5.39817	1.01985	>1000	>1000
D3Z7P3	Gls	Glutaminase kidney isoform, mitochondrial	CONCLUSIVE	#N/A	FALSE	1.89494e-05	1.23204e-05	3.07993e-05	3.79921e-05	4.48919e-05	0.000105324	0.000109699	0.422112	0.280762	0.116976	0.360716
Q922Q1	Mar2	Mitochondrial amidoxime reducing component 2	CONCLUSIVE	#N/A	FALSE	0.000585693	0.00035214	0.000700145	8.8386e-05	0.000161133	0.000630075	0.00139062	3.63485	0.503478	0.558886	0.140279
P84078	Arf1	ADP-ribosylation factor 1	CONCLUSIVE	#N/A	FALSE	0.000635066	0.00128459	0.00061932	0.000872419	0	0.000336173	0	>1000	>1000	3.82122	2.59515
Q00560	Il6st	Interleukin-6 receptor subunit beta	CONCLUSIVE	#N/A	TRUE	0.000222847	3.92408e-05	0.000226376	0	2.63966e-05	0	6.33516e-05	8.44224	3.57333	>1000	-
P17426	Ap2a1	AP-2 complex subunit alpha-1	CONCLUSIVE	#N/A	FALSE	3.26814e-05	0	3.82453e-05	0	4.9551e-05	0	8.10832e-05	0.65955	0.47168	-	-
B9EJ86	Osbpl8	Oxysterol-binding protein-related protein 8	CONCLUSIVE	#N/A	TRUE	0.000287332	6.53855e-05	0.000233506	5.28072e-05	2.0421e-05	0	1.78219e-05	14.0704	13.1022	>1000	>1000
Q9QZE5	Copg1	Coatomer subunit gamma-1	CONCLUSIVE	#N/A	FALSE	6.94125e-05	9.5011e-06	0.000133008	0	0.000124629	0	7.85536e-05	0.556953	1.69321	>1000	-
O35682	Myadm	Myeloid-associated differentiation marker	CONCLUSIVE	#N/A	TRUE	0.0037717	0.00517268	0.00342518	0.0125366	0.00115355	0.00171133	0.00356482	3.26964	0.960829	3.02261	7.32566
Q91W90	Txndc5	Thioredoxin domain-containing protein 5	CONCLUSIVE	#N/A	FALSE	0.000199082	4.6465e-05	4.9781e-05	0	0.000232189	0.000218875	0.00060791	0.857415	0.0818888	0.21229	0
Q9CZE3	Rab32	Ras-related protein Rab-32	CONCLUSIVE	#N/A	FALSE	0.00156069	0.0005958	0.00182453	0.000861211	0.000434183	0.000272858	0.00063943	3.59455	2.85337	2.18356	3.15627
Q9R0X4	Acot9	Acyl-coenzyme A thioesterase 9, mitochondrial	CONCLUSIVE	#N/A	FALSE	0.000247292	3.78313e-05	0.000122944	4.8608e-05	2.75691e-05	0	0.000168422	8.96988	0.729981	>1000	>1000
E2JF22	Piezo1	Piezo-type mechanosensitive ion channel component 1	CONCLUSIVE	#N/A	TRUE	0.000136645	7.28132e-05	0.000123884	1.84317e-05	2.61349e-05	1.99081e-05	3.52496e-05	5.22843	3.51448	3.65746	0.925838
Q6PB93	Galnt2	Polypeptide N-acetylgalactosaminyltransferase 2	CONCLUSIVE	#N/A	TRUE	0.000330501	2.42806e-05	0.000109256	0	2.12331e-05	0	0	15.5654	>1000	>1000	-
Q07646	Mest	Mesoderm-specific transcript protein	CONCLUSIVE	#N/A	TRUE	5.71876e-05	0	0	0	0	0	0	>1000	-	-	-
Q99K48	Nono	Non-POU domain-containing octamer-binding protein	CONCLUSIVE	#N/A	FALSE	0.000263268	0.000169707	0.00145706	0.000640618	0.00069086	0.00122209	0.0011612	0.381073	1.25479	0.138867	0.524199
P35980	Rpl18	60S ribosomal protein L18	CONCLUSIVE	#N/A	FALSE	0.00180029	0.00070672	0.00368798	0.00383646	0.00148067	0.00868476	0.0019945	1.21587	1.84907	0.0813748	0.441747
Q6PIC6	Atp1a3	Sodium/potassium-transporting ATPase subunit alpha-3	CONCLUSIVE	#N/A	TRUE	0	0	0	0.00115015	0.000370373	0	0	0	-	-	>1000
Q80V26	Impad1	Inositol monophosphatase 3	CONCLUSIVE	#N/A	TRUE	0.000582987	0.000116629	0.000489812	5.99407e-05	5.09951e-05	0.000170919	8.90093e-05	11.4322	5.50293	0.682361	0.350696
Q501J6	Ddx17	Probable ATP-dependent RNA helicase DDX17	CONCLUSIVE	#N/A	FALSE	0.000471578	0.000417327	0.000402399	0.000308593	0.000837889	0.00182542	0.000625621	0.562816	0.6432	0.22862	0.169054
Q8K299	Scara5	Scavenger receptor class A member 5	CONCLUSIVE	#N/A	TRUE	0.000786863	0.000315697	0.000465062	8.69202e-05	0.000147896	0	7.52923e-05	5.32037	6.17676	>1000	>1000
P26043	Rdx	Radixin	CONCLUSIVE	#N/A	FALSE	7.66752e-05	0	0	0	7.26586e-05	0	0	1.05528	-	-	-
P80315	Cct4	T-complex protein 1 subunit delta	CONCLUSIVE	#N/A	FALSE	1.18478e-05	2.05416e-05	5.39187e-05	1.58359e-05	3.36814e-05	5.64446e-05	4.89909e-05	0.35176	1.10059	0.363926	0.280557
Q9CQ62	Decr1	2,4-dienoyl-CoA reductase, mitochondrial	CONCLUSIVE	#N/A	FALSE	0.000142969	1.65253e-05	0	0	5.41918e-05	0	0.000472945	2.6382	0	>1000	-
Q9DBL1	Acadsb	Short/branched chain specific acyl-CoA dehydrogenase, mitochondrial	CONCLUSIVE	#N/A	FALSE	5.1738e-05	0	2.88315e-05	0	0.000112063	0	0.000207826	0.461685	0.138729	-	-
Q8C0I1	Agps	Alkyldihydroxyacetonephosphate synthase, peroxisomal	CONCLUSIVE	#N/A	FALSE	0.000321772	4.7206e-05	7.08048e-05	0	0.000215787	3.14456e-05	0.00023745	1.49116	0.298188	1.5012	0
Q8BIJ6	Iars2	Isoleucine--tRNA ligase, mitochondrial	CONCLUSIVE	#N/A	FALSE	6.62573e-05	1.91462e-05	0	0	4.78373e-05	0	1.56558e-05	1.38506	0	>1000	-
Q62465	Vat1	Synaptic vesicle membrane protein VAT-1 homolog	CONCLUSIVE	#N/A	FALSE	0.000173018	9.54478e-05	0.000153389	8.40942e-05	0.00011924	0.000324718	0.000195119	1.45101	0.786133	0.29394	0.258976
P61620	Sec61a1	Protein transport protein Sec61 subunit alpha isoform 1	CONCLUSIVE	#N/A	TRUE	0.000878738	0.000517544	0.000409941	0.00043933	0.000228835	0.000149135	0.00028847	3.84005	1.42109	3.4703	2.94585
Q8BY89	Slc44a2	Choline transporter-like protein 2	CONCLUSIVE	#N/A	TRUE	0.000321106	0.000133302	0.000205823	0.00104579	0.000462857	0	0.000703165	0.693749	0.292709	>1000	>1000
Q3TLH4	Prrc2c	Protein PRRC2C	CONCLUSIVE	#N/A	FALSE	6.7315e-06	0	0	0	0	0	0	>1000	-	-	-
Q925I1	Atad3	ATPase family AAA domain-containing protein 3	CONCLUSIVE	#N/A	TRUE	0.000383589	0.000187343	0.000365297	7.22129e-05	4.09572e-05	0	4.46803e-05	9.36561	8.17578	>1000	>1000
P84091	Ap2m1	AP-2 complex subunit mu	CONCLUSIVE	#N/A	FALSE	0.000124783	5.72687e-05	0	0	0	4.66262e-05	0	>1000	-	1.22825	0
Q9DBG3	Ap2b1	AP-2 complex subunit beta	CONCLUSIVE	#N/A	FALSE	3.74842e-05	0	0	0	0	0	3.38178e-05	>1000	0	-	-
O35516	Notch2	Neurogenic locus notch homolog protein 2	CONCLUSIVE	#N/A	TRUE	5.17081e-05	8.96514e-06	4.70642e-05	0	1.46998e-05	0	0	3.5176	>1000	>1000	-
P61021	Rab5b	Ras-related protein Rab-5B	CONCLUSIVE	#N/A	FALSE	0.000846509	0.0034117	0.000772417	0.00154831	0.00115399	0.000141505	0.000540404	0.733549	1.42933	24.1101	10.9417
Q9CZW4	Acsl3	Long-chain-fatty-acid--CoA ligase 3	CONCLUSIVE	#N/A	TRUE	0.000594248	0.000215288	0.000507435	7.70572e-05	9.24523e-05	2.817e-05	0.000205381	6.42762	2.4707	7.64245	2.73543
P97300	Nptn	Neuroplastin	CONCLUSIVE	#N/A	TRUE	0.00183375	0.000404391	0.00257261	0.00168776	0.000701172	0.00222238	0.000585324	2.61526	4.3952	0.181963	0.759439
Q9ER00	Stx12	Syntaxin-12	CONCLUSIVE	#N/A	TRUE	0.000419515	0.000353575	0.000787921	0.000669761	0.000176684	0.000185058	0.000192745	2.37438	4.08789	1.91061	3.61919
P14131	Rps16	40S ribosomal protein S16	CONCLUSIVE	#N/A	FALSE	0.00199014	0.000511888	0.000739351	0.000146157	0.00153358	0.00201435	0.00184481	1.29771	0.400774	0.254121	0.0725579
Q3V1M1	Igsf10	Immunoglobulin superfamily member 10	CONCLUSIVE	#N/A	FALSE	6.89308e-05	7.46951e-06	1.60052e-05	0	3.49928e-05	2.73664e-05	4.68265e-05	1.96986	0.341797	0.272945	0
Q9CXY9	Pigk	GPI-anchor transamidase	CONCLUSIVE	#N/A	TRUE	0.000468842	0.000399431	0.000735751	0.000367353	0.000214481	5.13479e-05	0.000133702	2.18594	5.50293	7.77892	7.15421
Q9EQ06	Hsd17b11	Estradiol 17-beta-dehydrogenase 11	CONCLUSIVE	#N/A	FALSE	0.000921462	0.000139328	0.000515484	0	0.00056859	0	0.000106333	1.62061	4.84782	>1000	-
Q9DBE8	Alg2	Alpha-1,3/1,6-mannosyltransferase ALG2	CONCLUSIVE	#N/A	TRUE	0.000377002	0.000233445	0.000150063	7.19867e-05	0	0	3.81775e-05	>1000	3.93066	>1000	>1000
Q9QZD8	Slc25a10	Mitochondrial dicarboxylate carrier	CONCLUSIVE	#N/A	TRUE	0.000967905	0.000385782	0.000607572	0	0.000168681	0	0.00012881	5.73809	4.7168	>1000	-
P82347	Sgcd	Delta-sarcoglycan	CONCLUSIVE	#N/A	TRUE	0.00191136	0.00158034	0.00219798	0.00128476	0.00272209	0.00154399	0.00171777	0.702167	1.27956	1.02354	0.832107
Q9CZH7	Mxra7	Matrix-remodeling-associated protein 7	CONCLUSIVE	#N/A	TRUE	0.00129154	0.000839726	0.00144611	0.00383621	0.000883915	0.00205103	0.00537023	1.46116	0.269283	0.409417	1.87038
Q8K0C4	Cyp51a1	Lanosterol 14-alpha demethylase	CONCLUSIVE	#N/A	TRUE	0.000272958	0.000291657	0.00031365	0.000186662	9.62453e-05	0.00014113	6.29966e-05	2.83607	4.97884	2.06658	1.32263
P82349	Sgcb	Beta-sarcoglycan	CONCLUSIVE	#N/A	TRUE	0.000868089	0.000250849	0.00119362	0	0.000208018	0	0.000297068	4.17315	4.01801	>1000	-
O09167	Rpl21	60S ribosomal protein L21	CONCLUSIVE	#N/A	FALSE	0.00109758	0.000847696	0.00223156	0.00205387	0.000113464	0.000950738	0.00201346	9.6734	1.10832	0.891619	2.16029
Q9EP72	Emc7	ER membrane protein complex subunit 7	CONCLUSIVE	#N/A	TRUE	0.00205357	0.000413475	0.00122313	0.00292192	0.00070307	0	0.00035062	2.92087	3.48846	>1000	>1000
P70290	Mpp1	55 kDa erythrocyte membrane protein	CONCLUSIVE	#N/A	FALSE	0.000191852	1.78197e-05	0.000213823	0	3.89576e-05	0	4.53323e-05	4.92464	4.7168	>1000	-
Q6GU68	Islr	Immunoglobulin superfamily containing leucine-rich repeat protein	CONCLUSIVE	#N/A	FALSE	0.000290948	9.05416e-05	0.000203707	2.99144e-05	0.00024036	0	8.63751e-05	1.21047	2.3584	>1000	>1000
Q80W54	Zmpste24	CAAX prenyl protease 1 homolog	CONCLUSIVE	#N/A	TRUE	0.000544486	0.00175403	0.000812867	0.00281224	0.000254797	0.000982096	0.00128973	2.13694	0.630262	1.78601	2.86351
P26369	U2af2	Splicing factor U2AF 65 kDa subunit	CONCLUSIVE	#N/A	FALSE	0.000154607	0.000134029	0.000139848	3.59392e-05	0	0	0.000166775	>1000	0.838542	>1000	>1000
Q62087	Pon3	Serum paraoxonase/lactonase 3	CONCLUSIVE	#N/A	FALSE	0.000369808	0.000390959	0.000562948	0.000542515	0.000119661	8.59424e-05	0.000179024	3.09046	3.14453	4.54908	6.31254
Q8JZR0	Acsl5	Long-chain-fatty-acid--CoA ligase 5	CONCLUSIVE	#N/A	TRUE	0.000182322	0.000259372	0.000109416	0.000124972	0	0	3.86619e-05	>1000	2.83008	>1000	>1000
Q02788	Col6a2	Collagen alpha-2(VI) chain	CONCLUSIVE	#N/A	FALSE	5.86717e-05	3.21236e-05	9.63653e-05	1.23823e-05	0.000275065	7.84619e-05	0.000199195	0.213301	0.483774	0.409417	0.157813
Q80W68	Kirrel1	Kin of IRRE-like protein 1	CONCLUSIVE	#N/A	TRUE	0.000303515	0.000175411	0.000210481	9.19547e-05	9.20368e-05	0	0.000100403	3.29775	2.09635	>1000	>1000
Q7TQ95	Lnpk	Endoplasmic reticulum junction formation protein lunapark	CONCLUSIVE	#N/A	TRUE	0.000503363	0.00071642	0.00154347	0.00022092	0.000142386	0.000477233	0.000360365	3.53519	4.28307	1.5012	0.462919
Q5I012	Slc38a10	Putative sodium-coupled neutral amino acid transporter 10	CONCLUSIVE	#N/A	TRUE	0.000155255	5.58676e-05	0.000201874	0.000113546	5.55176e-05	0	3.39161e-05	2.79649	5.95215	>1000	>1000
P26618	Pdgfra	Platelet-derived growth factor receptor alpha	CONCLUSIVE	#N/A	TRUE	0.000351843	3.55848e-05	0.000182997	3.13519e-05	2.77843e-05	0	3.87968e-05	12.6634	4.7168	>1000	>1000
P23116	Eif3a	Eukaryotic translation initiation factor 3 subunit A	CONCLUSIVE	#N/A	FALSE	4.2763e-05	0	4.01582e-05	0	0	0	0	>1000	>1000	-	-
O08914	Faah	Fatty-acid amide hydrolase 1	CONCLUSIVE	#N/A	TRUE	0.000347422	4.78063e-05	0.000157752	0	4.1806e-05	0	5.47276e-05	8.31033	2.88249	>1000	-
O08532	Cacna2d1	Voltage-dependent calcium channel subunit alpha-2/delta-1	CONCLUSIVE	#N/A	TRUE	0.000191057	6.52472e-05	8.6573e-05	0	4.38906e-05	0.00017469	6.22446e-05	4.35303	1.39085	0.373503	0
P97742	Cpt1a	Carnitine O-palmitoyltransferase 1, liver isoform	CONCLUSIVE	#N/A	TRUE	0.000289144	5.72934e-05	0.000365224	0	4.69709e-05	3.93578e-05	0.000204963	6.1558	1.7819	1.4557	0
Q9D6U8	Fam162a	Protein FAM162A	CONCLUSIVE	#N/A	TRUE	0.00170979	0.000446449	0.000749992	0.000633284	0.000429456	0	0.000545158	3.98129	1.37573	>1000	>1000
Q61072	Adam9	Disintegrin and metalloproteinase domain-containing protein 9	CONCLUSIVE	#N/A	TRUE	0.000238056	8.18931e-05	0.000260405	0.000136367	0	0	4.37497e-05	>1000	5.95215	>1000	>1000
Q9CQD1	Rab5a	Ras-related protein Rab-5A	CONCLUSIVE	#N/A	FALSE	0.000787105	0.0030641	0.00094621	0.00160786	0	0.000141505	0.00051584	>1000	1.83431	21.6536	11.3626
O08756	Hsd17b10	3-hydroxyacyl-CoA dehydrogenase type-2	CONCLUSIVE	#N/A	FALSE	0.000195738	0.000106053	0.000174978	9.81099e-05	0.000370968	0.000427407	0.000121407	0.52764	1.44124	0.248131	0.229547
Q91ZW3	Smarca5	SWI/SNF-related matrix-associated actin-dependent regulator of chromatin subfamily A member 5	CONCLUSIVE	#N/A	FALSE	0.000167092	6.32081e-05	2.37016e-05	0	5.75778e-05	0.000115789	2.51247e-05	2.90202	0.943359	0.545889	0
P62814	Atp6v1b2	V-type proton ATPase subunit B, brain isoform	CONCLUSIVE	#N/A	FALSE	0	0	0	0	2.36846e-05	0	3.10052e-05	0	0	-	-
P62754	Rps6	40S ribosomal protein S6	CONCLUSIVE	#N/A	FALSE	0.000987385	0.00103383	0.00141726	0.000239956	0.000486058	0.00036655	0.000869598	2.03141	1.62979	2.82043	0.654633
P21278	Gna11	Guanine nucleotide-binding protein subunit alpha-11	CONCLUSIVE	#N/A	FALSE	0.000266822	0.000138785	0.000335377	0	0.000134851	0	0.000117687	1.97865	2.84973	>1000	-
Q78IK4	Apool	MICOS complex subunit Mic27	CONCLUSIVE	#N/A	TRUE	0.000614497	0.000689385	0.000109669	0	0.000137013	0	0	4.48494	>1000	>1000	-
P14901	Hmox1	Heme oxygenase 1	CONCLUSIVE	#N/A	FALSE	0.000397741	6.70447e-05	0.00106308	0.000118139	0.000397844	0	0	0.999739	>1000	>1000	>1000
P21279	Gnaq	Guanine nucleotide-binding protein G(q) subunit alpha	CONCLUSIVE	#N/A	FALSE	0.00019567	0.000231308	9.25179e-05	0	0.00032027	0	7.35546e-05	0.610952	1.25781	>1000	-
Q6A0A9	FAM120A	Constitutive coactivator of PPAR-gamma-like protein 1	CONCLUSIVE	#N/A	FALSE	8.327e-05	1.2446e-05	1.86679e-05	0	1.08839e-05	0.000227995	0	7.65078	>1000	0.0545889	0
Q62523	Zyx	Zyxin	CONCLUSIVE	#N/A	FALSE	0	1.96311e-05	0.000154586	6.05359e-05	0.00103003	0	0.000355827	0	0.434442	>1000	>1000
Q9CVB6	Arpc2	Actin-related protein 2/3 complex subunit 2	CONCLUSIVE	#N/A	FALSE	0.000138362	9.22662e-05	0	0	8.06856e-05	0	7.04162e-05	1.71483	0	>1000	-
O55222	Ilk	Integrin-linked protein kinase	CONCLUSIVE	#N/A	FALSE	0.000240179	0.000238831	0.000275558	0.000623172	0.000147269	0.000471162	0.000105157	1.63089	2.62044	0.506897	1.32263
P08003	Pdia4	Protein disulfide-isomerase A4	CONCLUSIVE	#N/A	FALSE	0.000295275	4.77239e-05	9.76114e-05	0	0.000237125	0.000317906	0.000289722	1.24523	0.336914	0.150119	0
Q7TMB8	Cyfip1	Cytoplasmic FMR1-interacting protein 1	CONCLUSIVE	#N/A	FALSE	4.33205e-05	2.20909e-05	0	0	3.86364e-05	0	0	1.12124	-	>1000	-
P80318	Cct3	T-complex protein 1 subunit gamma	CONCLUSIVE	#N/A	FALSE	0	3.55521e-05	1.52357e-05	0	2.22071e-05	0	5.81418e-05	0	0.262044	>1000	-
O88322	Nid2	Nidogen-2	CONCLUSIVE	#N/A	FALSE	7.28262e-05	0	5.03062e-05	0	0.000340743	2.16847e-05	0.000406537	0.213728	0.123743	0	0
P62270	Rps18	40S ribosomal protein S18	CONCLUSIVE	#N/A	FALSE	0.000546166	0.0045344	0.00188467	0.0016285	0.000716616	0.000133437	0.00118132	0.762147	1.59539	33.9816	12.2042
P60843	Eif4a1	Eukaryotic initiation factor 4A-I	CONCLUSIVE	#N/A	FALSE	0.000235934	4.77239e-05	0.000603331	0.000620195	0.000253385	0.00137381	0.000364222	0.93113	1.65649	0.0347384	0.451442
Q9QXX4	Slc25a13	Calcium-binding mitochondrial carrier protein Aralar2	CONCLUSIVE	#N/A	TRUE	0.00069433	0.000368519	0	0.000397737	0	0	5.46872e-05	>1000	0	>1000	>1000
Q8BWS5	Gprin3	G protein-regulated inducer of neurite outgrowth 3	CONCLUSIVE	#N/A	FALSE	0.000347335	0	0	0	0	0	0	>1000	-	-	-
P54761	Ephb4	Ephrin type-B receptor 4	CONCLUSIVE	#N/A	TRUE	0.000446434	8.13289e-05	0.000227147	0	3.06556e-05	0	6.42093e-05	14.5629	3.5376	>1000	-
Q3TVI8	Pbxip1	Pre-B-cell leukemia transcription factor-interacting protein 1	CONCLUSIVE	#N/A	FALSE	0.000711502	4.18815e-05	0.000194167	4.69632e-05	2.49715e-05	0	2.90576e-05	28.4926	6.68213	>1000	>1000
Q6ZWN5	Rps9	40S ribosomal protein S9	CONCLUSIVE	#N/A	FALSE	0.000641886	0.00104156	0.000877429	0.000241988	0.00127891	0.000156823	0.00111613	0.501902	0.786133	6.64165	1.54306
P20108	Prdx3	Thioredoxin-dependent peroxide reductase, mitochondrial	CONCLUSIVE	#N/A	FALSE	6.21201e-05	0	0	0	0.000211917	0	0.000164396	0.293133	0	-	-
Q62371	Ddr2	Discoidin domain-containing receptor 2	CONCLUSIVE	#N/A	TRUE	0.00022807	2.26884e-05	0.000213907	5.99688e-05	0	0	0.00013605	>1000	1.57227	>1000	>1000
Q62159	Rhoc	Rho-related GTP-binding protein RhoC	CONCLUSIVE	#N/A	FALSE	0.000512861	0.000329864	0	0.000530708	0	0.000157635	0.000218911	>1000	0	2.09258	3.36669
P14094	Atp1b1	Sodium/potassium-transporting ATPase subunit beta-1	CONCLUSIVE	#N/A	TRUE	0.000220567	0.000273157	0.000341426	0.000182504	5.9718e-05	0.000366952	0.000121607	3.69348	2.80762	0.744394	0.497351
Q8C3X8	Lmf2	Lipase maturation factor 2	CONCLUSIVE	#N/A	TRUE	0.000204678	0.000102518	0.00035485	0.000151986	0.000362051	0	0.000112847	0.565329	3.14453	>1000	>1000
Q8BX02	Kank2	KN motif and ankyrin repeat domain-containing protein 2	CONCLUSIVE	#N/A	FALSE	1.51505e-05	1.9701e-05	3.44747e-05	0.000222755	0.000251245	0.00191275	0.000275651	0.0603017	0.125067	0.0102998	0.116458
Q9CR57	Rpl14	60S ribosomal protein L14	CONCLUSIVE	#N/A	FALSE	0.00100056	0.00260216	0.00151146	0.0035991	0.00136645	0.0151884	0.00206868	0.732235	0.730641	0.171325	0.236963
P24270	Cat	Catalase	CONCLUSIVE	#N/A	FALSE	0.00024841	5.25235e-05	3.15122e-05	0	0.00020669	0.000442595	0.000491043	1.20185	0.0641741	0.118672	0
A2AGT5	Ckap5	Cytoskeleton-associated protein 5	CONCLUSIVE	#N/A	FALSE	4.5569e-05	1.22598e-05	2.04318e-05	0	1.19122e-05	0	1.29951e-05	3.82539	1.57227	>1000	-
Q9WV32	Arpc1b	Actin-related protein 2/3 complex subunit 1B	CONCLUSIVE	#N/A	FALSE	0.000102999	2.97633e-05	4.46424e-05	0	0	0	0	>1000	>1000	>1000	-
Q61102	Abcb7	ATP-binding cassette sub-family B member 7, mitochondrial	CONCLUSIVE	#N/A	TRUE	0.000157101	1.84042e-05	0.000104898	0	1.60942e-05	0	0	9.76134	>1000	>1000	-
P12023	App	Amyloid-beta A4 protein	CONCLUSIVE	#N/A	TRUE	0.000663475	9.34645e-05	0.000177932	6.65109e-05	0.000117885	0.000197556	4.11523e-05	5.62816	4.32373	0.473104	0.336669
Q9JIW9	Ralb	Ras-related protein Ral-B	CONCLUSIVE	#N/A	FALSE	0.00161199	0.00112869	0.00064493	0.00039363	0.00035251	0	0.000640924	4.57288	1.00625	>1000	>1000
O08638	Myh11	Myosin-11	CONCLUSIVE	#N/A	FALSE	0.000220205	0.000345297	0	0	0.000233219	0.000426836	0.000222282	0.944198	0	0.808968	0
Q8R081	Hnrnpl	Heterogeneous nuclear ribonucleoprotein L	CONCLUSIVE	#N/A	FALSE	0.000277887	6.14059e-05	0.000233801	0.000189355	0.000578293	0.00020767	0.00062185	0.480529	0.375977	0.29569	0.911811
Q91VR2	Atp5f1c	ATP synthase subunit gamma, mitochondrial	CONCLUSIVE	#N/A	FALSE	0.00175721	0.000176482	0.000264708	0	0.00190884	0.00258635	0.00106333	0.920564	0.248942	0.0682361	0
P35282	Rab21	Ras-related protein Rab-21	CONCLUSIVE	#N/A	FALSE	0.00129445	0.00078551	0.000916375	0.000557503	0.000327104	0.000137043	0.000451996	3.9573	2.0274	5.73184	4.06808
P97461	Rps5	40S ribosomal protein S5	CONCLUSIVE	#N/A	FALSE	0.00093911	0.000244234	0.000325627	0	0.000177983	0	0.000258883	5.2764	1.25781	>1000	-
P60335	Pcbp1	Poly(rC)-binding protein 1	CONCLUSIVE	#N/A	FALSE	0.000134535	0.000202156	0.000594772	0.0011149	0.000866917	0.00156676	0.000593395	0.155188	1.00232	0.129028	0.711595
Q9QZQ8	H2afy	Core histone macro-H2A.1	CONCLUSIVE	#N/A	FALSE	0.000472079	5.20858e-05	0.000412942	0	0.000422949	5.45226e-05	0.000411708	1.11616	1.003	0.955306	0
Q61235	Sntb2	Beta-2-syntrophin	CONCLUSIVE	#N/A	FALSE	0.000257894	0.000106461	7.98411e-05	0	0.000128011	9.75116e-05	0.000162499	2.01463	0.491333	1.09178	0
P62717	Rpl18a	60S ribosomal protein L18a	CONCLUSIVE	#N/A	FALSE	0.00272128	0.00114809	0.00106152	0.00339483	0.00103149	0.00299627	0.000870201	2.6382	1.21986	0.383172	1.13302
P97797	Sirpa	Tyrosine-protein phosphatase non-receptor type substrate 1	CONCLUSIVE	#N/A	TRUE	0.000199172	5.39569e-05	0.000169954	3.3277e-05	0	0	0	>1000	>1000	>1000	>1000
O54724	Cavin1	Caveolae-associated protein 1	CONCLUSIVE	#N/A	FALSE	0.000276942	0.000112979	0.000307144	0.000827427	0.000246997	0.00230247	0.00037723	1.12124	0.814209	0.0490687	0.359365
P00397	Mtco1	Cytochrome c oxidase subunit 1	CONCLUSIVE	#N/A	TRUE	4.34841e-05	0	0	0	0	0	0	>1000	-	-	-
P62267	Rps23	40S ribosomal protein S23	CONCLUSIVE	#N/A	FALSE	0.000781497	0.000716192	8.70994e-05	0	0	0	0	>1000	>1000	>1000	-
P50580	Pa2g4	Proliferation-associated protein 2G4	CONCLUSIVE	#N/A	FALSE	7.29359e-05	0	8.42993e-05	0	6.14357e-05	0	0	1.18719	>1000	-	-
Q9Z277	Baz1b	Tyrosine-protein kinase BAZ1B	CONCLUSIVE	#N/A	FALSE	4.96541e-05	7.4861e-06	4.21069e-05	0	6.5465e-05	0.000281129	0.000110695	0.758483	0.380387	0.0266287	0
Q91WD5	Ndufs2	NADH dehydrogenase [ubiquinone] iron-sulfur protein 2, mitochondrial	CONCLUSIVE	#N/A	FALSE	9.65478e-05	4.18486e-05	0.000286945	0	0.0001307	0.00013142	0.000342196	0.738696	0.838542	0.318435	0
Q9D1M7	Fkbp11	Peptidyl-prolyl cis-trans isomerase FKBP11	CONCLUSIVE	#N/A	TRUE	0.00243047	0.000523301	0.00204489	0.000254793	0.000541918	0	0.000814516	4.48494	2.51055	>1000	>1000
Q6NS46	Pdcd11	Protein RRP5 homolog	CONCLUSIVE	#N/A	FALSE	2.57221e-05	0	2.00675e-05	0	0	0	8.50894e-06	>1000	2.3584	-	-
P15379	Cd44	CD44 antigen	CONCLUSIVE	#N/A	TRUE	0.000348847	0.000298857	0.000720417	0.000296221	2.33345e-05	0.00010428	0.000122188	14.9498	5.896	2.86592	2.84064
Q9ERS2	Ndufa13	NADH dehydrogenase [ubiquinone] 1 alpha subcomplex subunit 13	CONCLUSIVE	#N/A	TRUE	0.00150779	0.00192221	0.00207587	0.000177824	0.000462261	0.0064791	0.000550127	3.26178	3.77344	0.296679	0.0274458
Q60766	Irgm1	Immunity-related GTPase family M protein 1	CONCLUSIVE	#N/A	FALSE	0.00024201	0.000162425	0.000121811	0	0.000162752	0	0	1.48699	>1000	>1000	-
Q8JZN5	Acad9	Acyl-CoA dehydrogenase family member 9, mitochondrial	CONCLUSIVE	#N/A	FALSE	7.15226e-05	0	0	0	2.90468e-05	0	4.22497e-05	2.46232	0	-	-
Q61398	Pcolce	Procollagen C-endopeptidase enhancer 1	CONCLUSIVE	#N/A	FALSE	0.000313839	2.3658e-05	7.09699e-05	4.55959e-05	0.00065945	0.000498393	0.000519094	0.475911	0.136719	0.0474686	0.091486
P61622	Itga11	Integrin alpha-11	CONCLUSIVE	#N/A	TRUE	0.000147823	0.000212026	0.000101347	4.67013e-05	0	0	2.22273e-05	>1000	4.55957	>1000	>1000
Q8C522	Endod1	Endonuclease domain-containing 1 protein	CONCLUSIVE	#N/A	FALSE	0.000573588	0.000143648	0.000364624	0.000204445	0.00018118	0	0.000126496	3.16584	2.88249	>1000	>1000
Q91V92	Acly	ATP-citrate synthase	CONCLUSIVE	#N/A	FALSE	2.34132e-05	0	1.90272e-05	0	1.664e-05	0	0	1.40704	>1000	-	-
P62835	Rap1a	Ras-related protein Rap-1A	CONCLUSIVE	#N/A	FALSE	0.000919715	0.000676953	0.000225638	0	0.000263105	0.000440922	0.000287023	3.49562	0.786133	1.53531	0
P62281	Rps11	40S ribosomal protein S11	CONCLUSIVE	#N/A	FALSE	0.00123273	0.000543086	0.00057809	0	0	0	0.000401105	>1000	1.44124	>1000	-
P08207	S100a10	Protein S100-A10	CONCLUSIVE	#N/A	FALSE	0.00148128	0.000199752	0.00192606	0.00809558	0.0127891	0	0.0103447	0.115823	0.186189	>1000	>1000
Q6DFW4	Nop58	Nucleolar protein 58	CONCLUSIVE	#N/A	FALSE	0.000256153	5.68057e-05	0.000116187	0	0.000508048	0.000813567	6.89711e-05	0.504189	1.68457	0.069823	0
Q8CG48	Smc2	Structural maintenance of chromosomes protein 2	CONCLUSIVE	#N/A	FALSE	0	9.29634e-06	3.83452e-05	0	2.03238e-05	0	1.33028e-05	0	2.88249	>1000	-
Q6Q477	Atp2b4	Plasma membrane calcium-transporting ATPase 4	CONCLUSIVE	#N/A	TRUE	0.000206682	8.2695e-05	0.000289416	0	0.00010546	0	9.20378e-05	1.95981	3.14453	>1000	-
Q8K310	Matr3	Matrin-3	CONCLUSIVE	#N/A	FALSE	0.000154742	0.000196311	0.000309172	0.000408617	0.000243201	0.00021577	0.000156064	0.636272	1.98105	0.909815	1.89376
Q6PIX5	Rhbdf1	Inactive rhomboid protein 1	CONCLUSIVE	#N/A	TRUE	0.000283488	2.5869e-05	0.000145505	0	0	0	0	>1000	>1000	>1000	-
Q9CQC7	Ndufb4	NADH dehydrogenase [ubiquinone] 1 beta subcomplex subunit 4	CONCLUSIVE	#N/A	TRUE	0.000915814	0	0.00199541	0.000198501	0	0	0.00110537	>1000	1.80519	-	>1000
Q922J9	Far1	Fatty acyl-CoA reductase 1	CONCLUSIVE	#N/A	TRUE	0.000347197	5.37473e-05	0.000386958	6.62956e-05	2.35007e-05	0	0.000133312	14.7739	2.90264	>1000	>1000
Q9QYC7	Ggcx	Vitamin K-dependent gamma-carboxylase	CONCLUSIVE	#N/A	TRUE	0.000341652	0.000244987	0.00020841	0.000152219	2.39819e-05	0	9.06946e-05	14.2463	2.29793	>1000	>1000
P18052	Ptpra	Receptor-type tyrosine-protein phosphatase alpha	CONCLUSIVE	#N/A	TRUE	0.000157915	4.00674e-05	8.01301e-05	0	0	0	0	>1000	>1000	>1000	-
Q9CR68	Uqcrfs1	Cytochrome b-c1 complex subunit Rieske, mitochondrial	CONCLUSIVE	#N/A	TRUE	0.000198104	0.000191941	0.000681855	9.34551e-05	0.000507966	0.000407129	0.000289118	0.389995	2.3584	0.47145	0.229547
O88967	Yme1l1	ATP-dependent zinc metalloprotease YME1L1	CONCLUSIVE	#N/A	TRUE	0.000357256	4.25844e-05	0.000267105	1.79068e-05	2.53906e-05	0	3.69316e-05	14.0704	7.23242	>1000	>1000
P18242	Ctsd	Cathepsin D	CONCLUSIVE	#N/A	FALSE	4.67264e-05	0	3.03786e-05	0	0	0	5.15241e-05	>1000	0.5896	-	-
P18872	Gnao1	Guanine nucleotide-binding protein G(o) subunit alpha	CONCLUSIVE	#N/A	FALSE	0.000414906	0.000172022	0.000281474	0.000120559	0.000341888	0	0.000253618	1.21357	1.10983	>1000	>1000
P20352	F3	Tissue factor	CONCLUSIVE	#N/A	TRUE	0.000293232	5.64895e-05	0.000466011	5.8065e-05	8.23323e-05	0	0.000395193	3.56157	1.1792	>1000	>1000
Q9JIG8	Praf2	PRA1 family protein 2	CONCLUSIVE	#N/A	TRUE	0.00383874	0.00301679	0.00359195	0.00659348	0.00982506	0.0118504	0.00759546	0.390709	0.472908	0.254573	0.556393
P62889	Rpl30	60S ribosomal protein L30	CONCLUSIVE	#N/A	FALSE	0.00155484	0.0008665	0.000469327	0	0.000894558	0.00194006	0.00234211	1.73811	0.200387	0.446637	0
Q791T5	Mtch1	Mitochondrial carrier homolog 1	CONCLUSIVE	#N/A	TRUE	0.000196996	0.000291742	0.000437587	0	0.000155564	0	0.000244375	1.26634	1.79064	>1000	-
P10404	P10404	MLV-related proviral Env polyprotein	CONCLUSIVE	#N/A	TRUE	9.96247e-05	0.000138183	0.000116585	0	1.88812e-05	0	4.94342e-05	5.2764	2.3584	>1000	-
P70206	Plxna1	Plexin-A1	CONCLUSIVE	#N/A	TRUE	5.39467e-05	2.04603e-05	3.06887e-05	0	0	0	5.57679e-06	>1000	5.50293	>1000	-
Q99KE1	Me2	NAD-dependent malic enzyme, mitochondrial	CONCLUSIVE	#N/A	FALSE	4.87891e-05	0	0	0	4.10962e-05	0	8.96641e-05	1.18719	0	-	-
Q8R1F1	Fam129b	Niban-like protein 1	CONCLUSIVE	#N/A	FALSE	3.83668e-05	2.5869e-05	2.77152e-05	0	0	0.000162476	0	>1000	>1000	0.159218	0
O35704	Sptlc1	Serine palmitoyltransferase 1	CONCLUSIVE	#N/A	TRUE	0.000357775	0.000228227	0.00048276	0.000189479	0.000191906	0	0.000390788	1.86433	1.23535	>1000	>1000
P47963	Rpl13	60S ribosomal protein L13	CONCLUSIVE	#N/A	FALSE	0.000484242	0.00453897	0.000905118	0.0045105	0.000716993	0.0019225	0.000725855	0.675379	1.24697	2.36097	2.34616
Q811D0	Dlg1	Disks large homolog 1	CONCLUSIVE	#N/A	FALSE	3.52815e-05	0	0	0	2.67466e-05	0	1.16712e-05	1.3191	0	-	-
Q9DC23	Dnajc10	DnaJ homolog subfamily C member 10	CONCLUSIVE	#N/A	FALSE	4.42909e-05	3.83958e-05	0	0	0.000122097	0	7.99175e-05	0.362753	0	>1000	-
P35279	Rab6a	Ras-related protein Rab-6A	CONCLUSIVE	#N/A	FALSE	0.000491227	0.000798458	0.000838332	0.000553991	0.00034912	0.000292535	0.000279295	1.40704	3.0016	2.72945	1.89376
P27808	Mgat1	Alpha-1,3-mannosyl-glycoprotein 2-beta-N-acetylglucosaminyltransferase	CONCLUSIVE	#N/A	TRUE	0.000107147	2.47695e-05	2.7864e-05	0	2.70757e-05	0	0	3.9573	>1000	>1000	-
Q64310	Surf4	Surfeit locus protein 4	CONCLUSIVE	#N/A	TRUE	0.000344224	0.00393075	0.000169774	0	0.000404928	0	0	0.850087	>1000	>1000	-
Q9DCS3	Mecr	Enoyl-[acyl-carrier-protein] reductase, mitochondrial	CONCLUSIVE	#N/A	FALSE	6.8482e-05	0	0	0	0	8.15647e-05	9.91113e-05	>1000	0	0	0
P39054	Dnm2	Dynamin-2	CONCLUSIVE	#N/A	FALSE	0	6.36319e-06	0	0	1.39113e-05	0	1.82111e-05	0	0	>1000	-
Q91ZU6	Dst	Dystonin	CONCLUSIVE	#N/A	FALSE	9.50161e-06	1.87203e-06	1.12315e-06	0	9.82241e-06	0	2.14306e-06	0.96734	0.524089	>1000	-
Q9Z1Q2	Abhd16a	Protein ABHD16A	CONCLUSIVE	#N/A	TRUE	0.000360497	0.000168659	0.000431543	0	0.000227742	7.26968e-05	0.000113575	1.58292	3.79964	2.32003	0
Q9QY73	Tmem59	Transmembrane protein 59	CONCLUSIVE	#N/A	TRUE	0.000247134	0	0.000128537	0	0	0	0	>1000	>1000	-	-
Q8CI59	Steap3	Metalloreductase STEAP3	CONCLUSIVE	#N/A	TRUE	0.000451465	0.000680653	0.000382845	6.12182e-05	0.000148805	0	0.000216443	3.03393	1.7688	>1000	>1000
Q9D7B7	Gpx8	Probable glutathione peroxidase 8	CONCLUSIVE	#N/A	TRUE	0.000824979	0.000609222	0.000516484	0.00385938	0.000926533	0.000679315	0.00128872	0.890393	0.400774	0.896818	5.68128
P62259	Ywhae	14-3-3 protein epsilon	CONCLUSIVE	#N/A	FALSE	0.000413208	0.000119403	0.000586128	0.00023431	9.49243e-05	0	0.00031066	4.35303	1.88672	>1000	>1000
Q8BHC4	Dcakd	Dephospho-CoA kinase domain-containing protein	CONCLUSIVE	#N/A	FALSE	0.00175544	0.000551201	0.00100648	0	0	0	0.000137174	>1000	7.33724	>1000	-
P70168	Kpnb1	Importin subunit beta-1	CONCLUSIVE	#N/A	FALSE	0.000127573	0.000186428	9.9528e-05	0	0.000276321	2.31534e-05	0.000301439	0.461685	0.330176	8.05186	0
Q7TMK9	Syncrip	Heterogeneous nuclear ribonucleoprotein Q	CONCLUSIVE	#N/A	FALSE	0.000112753	7.99739e-05	0.000166603	0.000198661	0.00011656	0.000276726	0.000161064	0.96734	1.03439	0.289	0.717896
Q8C8U0	Ppfibp1	Liprin-beta-1	CONCLUSIVE	#N/A	FALSE	3.62463e-05	2.57089e-05	4.28456e-05	0	1.249e-05	0	1.09003e-05	2.90202	3.93066	>1000	-
Q07417	Acads	Short-chain specific acyl-CoA dehydrogenase, mitochondrial	CONCLUSIVE	#N/A	FALSE	0	8.0621e-05	0	0	0.00027907	0.00127996	0.000230733	0	0	0.0629872	0
Q61147	Cp	Ceruloplasmin	CONCLUSIVE	#N/A	FALSE	0.000183573	0	3.91304e-05	0	3.4221e-05	0	9.95517e-06	5.36434	3.93066	-	-
P28301	Lox	Protein-lysine 6-oxidase	CONCLUSIVE	#N/A	FALSE	0.000100994	6.06128e-05	0.000222234	0	0.000235578	0.000148047	6.42484e-05	0.428708	3.45898	0.409417	0
P70699	Gaa	Lysosomal alpha-glucosidase	CONCLUSIVE	#N/A	FALSE	3.35044e-05	0	1.30695e-05	0	0	0	0	>1000	>1000	-	-
Q9JIF7	Copb1	Coatomer subunit beta	CONCLUSIVE	#N/A	FALSE	4.02053e-05	1.45225e-05	9.58429e-05	0	0	2.12827e-05	0	>1000	>1000	0.682361	0
P28653	Bgn	Biglycan	CONCLUSIVE	#N/A	FALSE	0.000129796	0	0.000135016	0	0.000147596	0	0.000214684	0.8794	0.628906	-	-
P09405	Ncl	Nucleolin	CONCLUSIVE	#N/A	FALSE	0.000257425	4.69814e-05	0.000369957	0.000132802	0.00035949	0.000846296	0.000261446	0.716083	1.41504	0.0555141	0.156922
P84228	Hist2h3c2 | Hist2h3b | Hist1h3e | Hist1h3b | Hist1h3f | Hist2h3c1 | Hist1h3c | Hist1h3d	Histone H3.2	CONCLUSIVE	#N/A	FALSE	0.00446077	0.000956584	0.00109899	0.00555439	0.00529499	0.00111852	0.00380558	0.842451	0.288784	0.855226	4.96586
P51174	Acadl	Long-chain specific acyl-CoA dehydrogenase, mitochondrial	CONCLUSIVE	#N/A	FALSE	0.000163361	7.72461e-05	7.72417e-05	0	7.03654e-05	0.000353763	0.000245638	2.32162	0.314453	0.218356	0
Q9JIS8	Slc12a4	Solute carrier family 12 member 4	CONCLUSIVE	#N/A	TRUE	0.000173627	7.39831e-05	0.000309945	7.86688e-06	0	6.54271e-05	0	>1000	>1000	1.13077	0.120239
Q4VA53	Pds5b	Sister chromatid cohesion protein PDS5 homolog B	CONCLUSIVE	#N/A	FALSE	2.87058e-05	0	2.58407e-05	0	8.36988e-06	0	0	3.42966	>1000	-	-
Q60751	Igf1r	Insulin-like growth factor 1 receptor	CONCLUSIVE	#N/A	TRUE	4.41854e-05	9.07206e-05	9.07153e-06	3.4192e-05	2.20372e-05	0	0	2.00503	>1000	>1000	>1000
Q07797	Lgals3bp	Galectin-3-binding protein	CONCLUSIVE	#N/A	FALSE	6.6405e-05	0	0	0	7.34141e-05	0	9.15289e-05	0.904526	0	-	-
Q921H8	Acaa1a	3-ketoacyl-CoA thiolase A, peroxisomal	CONCLUSIVE	#N/A	FALSE	7.5306e-05	0	4.89592e-05	0	0.00012845	0	0.000274025	0.586267	0.178667	-	-
Q8BFZ9	Erlin2	Erlin-2	CONCLUSIVE	#N/A	TRUE	0.000441382	0.000179105	0.00108678	0.000200837	0.000391563	0.000686023	0.000574721	1.12723	1.89097	0.261077	0.292755
Q5SS80	Dhrs13	Dehydrogenase/reductase SDR family member 13	CONCLUSIVE	#N/A	FALSE	0.000407614	0.000566848	0.000640428	0	0.000128754	0	0.000126412	3.16584	5.06619	>1000	-
Q01730	Rsu1	Ras suppressor protein 1	CONCLUSIVE	#N/A	FALSE	0.000311228	0.000199855	0.000164871	6.16286e-05	6.55389e-05	0.000109833	0.000400381	4.74876	0.411784	1.81963	0.561114
P54763	Ephb2	Ephrin type-B receptor 2	CONCLUSIVE	#N/A	TRUE	0.000139247	0.000101062	0.000105267	0	1.8412e-05	0	5.3562e-05	7.56284	1.96533	>1000	-
Q8BH95	Echs1	Enoyl-CoA hydratase, mitochondrial	CONCLUSIVE	#N/A	FALSE	7.70718e-05	0	0	0	0.000166936	0	0.0001639	0.461685	0	-	-
Q3UVK0	Ermp1	Endoplasmic reticulum metallopeptidase 1	CONCLUSIVE	#N/A	TRUE	0.000263118	0.000292827	0.000249659	0	6.73878e-05	0	2.35244e-05	3.90454	10.6128	>1000	-
O08807	Prdx4	Peroxiredoxin-4	CONCLUSIVE	#N/A	FALSE	0.000186451	0	0	0	0.000154598	0	7.70981e-05	1.20603	0	-	-
Q9WUM5	Suclg1	Succinate--CoA ligase [ADP/GDP-forming] subunit alpha, mitochondrial	CONCLUSIVE	#N/A	FALSE	0.000166108	3.19998e-05	2.39985e-05	0.000234358	0.000192386	0.000293098	0.000228955	0.863411	0.104818	0.109178	0.799588
P59279	Rab2b	Ras-related protein Rab-2B	CONCLUSIVE	#N/A	FALSE	0.000946066	0.00214006	0.00140313	0	0.000252143	0	0.000391201	3.75211	3.58673	>1000	-
Q6GSS7	Hist2h2aa1 | Hist2h2aa2	Histone H2A type 2-A	CONCLUSIVE	#N/A	FALSE	0.00230877	0.0387092	0.0120081	0	0	0	0.00938432	>1000	1.27959	>1000	-
P70302	Stim1	Stromal interaction molecule 1	CONCLUSIVE	#N/A	TRUE	0.000568676	0.000185879	0.000345473	0	0.000159015	0.000177656	4.62588e-05	3.57623	7.46826	1.04629	0
Q8K1E0	Stx5	Syntaxin-5	CONCLUSIVE	#N/A	TRUE	0.000512675	0.000405452	0.000362546	0.000192351	5.11388e-05	0	0.00013389	10.0252	2.70779	>1000	>1000
P21958	Tap1	Antigen peptide transporter 1	CONCLUSIVE	#N/A	TRUE	0.00072768	5.73478e-05	0.00020644	0	0.000242391	0	4.3767e-05	3.00209	4.7168	>1000	-
Q9DB73	Cyb5r1	NADH-cytochrome b5 reductase 1	CONCLUSIVE	#N/A	TRUE	0.000512969	0.000335789	0.000149735	8.39563e-05	0	0	0	>1000	>1000	>1000	>1000
P32883	Kras	GTPase KRas	CONCLUSIVE	#N/A	FALSE	0.000287199	0.000292909	0	0	0	0	0.000111772	>1000	0	>1000	-
P61979	Hnrnpk	Heterogeneous nuclear ribonucleoprotein K	CONCLUSIVE	#N/A	FALSE	0.000365502	0.000131524	0.000421451	0.000193571	0.00020912	0.000679001	0.00022813	1.74781	1.84741	0.193703	0.285082
Q61263	Soat1	Sterol O-acyltransferase 1	CONCLUSIVE	#N/A	TRUE	0.00166153	6.66367e-05	0.000476681	0	0	0	6.84602e-05	>1000	6.96289	>1000	-
Q62009	Postn	Periostin	CONCLUSIVE	#N/A	FALSE	0.000110497	6.60617e-06	3.96347e-05	0	0	0	1.26043e-05	>1000	3.14453	>1000	-
Q922F4	Tubb6	Tubulin beta-6 chain	CONCLUSIVE	#N/A	FALSE	0.000257152	0	0.000863785	0	0.0010018	0	0.000366259	0.25669	2.3584	-	-
Q8BUR4	Dock1	Dedicator of cytokinesis protein 1	CONCLUSIVE	#N/A	FALSE	3.4241e-06	0	0	0	0	0	0	>1000	-	-	-
P43276	Hist1h1b	Histone H1.5	CONCLUSIVE	#N/A	FALSE	0.00147478	0.00121642	0.00024203	0	0.0014925	0.00131881	0.00156305	0.988126	0.154844	0.922364	0
Q03145	Epha2	Ephrin type-A receptor 2	CONCLUSIVE	#N/A	TRUE	7.18991e-05	0.000110493	2.97463e-05	7.42603e-05	0	3.11398e-05	0	>1000	>1000	3.54828	2.38474
P80316	Cct5	T-complex protein 1 subunit epsilon	CONCLUSIVE	#N/A	FALSE	0	0	3.06968e-05	0	2.23712e-05	0	1.95239e-05	0	1.57227	-	-
P46460	Nsf	Vesicle-fusing ATPase	CONCLUSIVE	#N/A	FALSE	6.00828e-05	1.48816e-05	0	0	8.94699e-05	2.72613e-05	4.96889e-05	0.671542	0	0.545889	0
Q4PZA2	Ece1	Endothelin-converting enzyme 1	CONCLUSIVE	#N/A	TRUE	9.54985e-05	1.43979e-05	3.23933e-05	2.77489e-05	0	0	0	>1000	>1000	>1000	>1000
P02301,P84244	H3f3c | H3f3a | H3f3b	Histone H3.3C | Histone H3.3	INDISTINGUISHABLE	#N/A	FALSE	0.00446077	0.000956584	0.00109899	0.00557008	0	0.00111852	0.00380558	>1000	0.288784	0.855226	4.97989
P16332	Mmut	Methylmalonyl-CoA mutase, mitochondrial	CONCLUSIVE	#N/A	FALSE	5.12242e-05	0	0	0	0.000145622	0.000799908	0.000105907	0.35176	0	0	0
Q9R0E2	Plod1	Procollagen-lysine,2-oxoglutarate 5-dioxygenase 1	CONCLUSIVE	#N/A	FALSE	9.2105e-05	0	1.14059e-05	0	0.000324183	0.000236814	0.000261159	0.284114	0.0436741	0	0
P02301	H3f3c	Histone H3.3C	INDISTINGUISHABLE	#N/A	FALSE	0.00446077	0.000956584	0.00109899	0.00555439	0	0.00111852	0.00380558	>1000	0.288784	0.855226	4.97989
P84244	H3f3a | H3f3b	Histone H3.3	INDISTINGUISHABLE	#N/A	FALSE	0.00446077	0.000956584	0.00109899	0.00558577	0	0.00111852	0.00380558	>1000	0.288784	0.855226	4.97989
Q8VBT0	Tmx1	Thioredoxin-related transmembrane protein 1	CONCLUSIVE	#N/A	TRUE	0.00111409	0.00118486	0.000806453	0.00198037	0.00084894	0.0010579	0.000759887	1.31234	1.06128	1.12001	1.87199
Q9CZX8	Rps19	40S ribosomal protein S19	CONCLUSIVE	#N/A	FALSE	0.00184972	0.00110719	0.000229061	0	0.00204496	0.00153867	0.00626462	0.904526	0.0365643	0.719581	0
Q8VCF0	Mavs	Mitochondrial antiviral-signaling protein	CONCLUSIVE	#N/A	TRUE	0.000228523	0.000192603	0.000165079	6.78772e-05	2.40613e-05	0	0	9.49752	>1000	>1000	>1000
Q6AZB0	Boc	Brother of CDO	CONCLUSIVE	#N/A	TRUE	2.5889e-05	0	0	0	0	0	0	>1000	-	-	-
Q8BG67	Efr3a	Protein EFR3 homolog A	CONCLUSIVE	#N/A	FALSE	9.3567e-05	2.02783e-05	3.04157e-05	0	2.95552e-05	3.71473e-05	6.44837e-05	3.16584	0.47168	0.545889	0
Q61411	Hras	GTPase HRas	CONCLUSIVE	#N/A	FALSE	0.000337881	0.000292909	0	0	0	0	0.000111772	>1000	0	>1000	-
P62137	Ppp1ca	Serine/threonine-protein phosphatase PP1-alpha catalytic subunit	CONCLUSIVE	#N/A	FALSE	0.000116108	0	6.29051e-05	0	3.66753e-05	0	4.80111e-05	3.16584	1.31022	-	-
P63101	Ywhaz	14-3-3 protein zeta/delta	CONCLUSIVE	#N/A	FALSE	0.000338846	0.000112979	0.000423647	0.000243873	0.000222297	0.000289749	0.00032334	1.52429	1.31022	0.389921	0.841671
P61027	Rab10	Ras-related protein Rab-10	CONCLUSIVE	#N/A	FALSE	0.000686489	0.00416582	6.22761e-05	0.000896234	0	0	0	>1000	>1000	>1000	>1000
A6X919	Dpy19l1	Probable C-mannosyltransferase DPY19L1	CONCLUSIVE	#N/A	TRUE	0.000222566	0.000133576	0.000389573	1.71627e-05	0.000113566	0	0.000106191	1.95981	3.66862	>1000	>1000
O09044	Snap23	Synaptosomal-associated protein 23	CONCLUSIVE	#N/A	FALSE	0.000745027	0.000421788	0.000454714	6.09683e-05	8.64489e-05	0.000193166	0.000402378	8.61812	1.13007	2.18356	0.315627
P52332	Jak1	Tyrosine-protein kinase JAK1	CONCLUSIVE	#N/A	FALSE	7.20011e-05	1.68048e-05	2.52057e-05	0	3.67389e-05	0	2.29021e-05	1.95981	1.10059	>1000	-
P30412	Ppic	Peptidyl-prolyl cis-trans isomerase C	CONCLUSIVE	#N/A	FALSE	0.000617509	0.000691997	0.000470008	6.03931e-05	0.000456711	0.000334851	0.000323848	1.35208	1.45132	2.06658	0.180358
Q8BTY2	Slc4a7	Sodium bicarbonate cotransporter 3	CONCLUSIVE	#N/A	TRUE	5.24957e-05	2.94467e-05	3.6137e-05	1.23823e-05	0	0	1.53227e-05	>1000	2.3584	>1000	>1000
P35821	Ptpn1	Tyrosine-protein phosphatase non-receptor type 1	CONCLUSIVE	#N/A	FALSE	0.000598682	0.000768885	0.000394031	0	9.80554e-05	0	9.78003e-05	6.10555	4.02893	>1000	-
P35569	Irs1	Insulin receptor substrate 1	CONCLUSIVE	#N/A	FALSE	0	0	0	0	0	0	0	-	-	-	-
Q5U458	Dnajc11	DnaJ homolog subfamily C member 11	CONCLUSIVE	#N/A	FALSE	0.000251325	0.000103985	6.68437e-05	0	3.24763e-05	0	0	7.73872	>1000	>1000	-
Q9ESW4	Agk	Acylglycerol kinase, mitochondrial	CONCLUSIVE	#N/A	FALSE	0.00035646	0.000131496	0.000266264	0	8.62435e-05	0	6.27223e-05	4.13318	4.24512	>1000	-
Q9D517	Agpat3	1-acyl-sn-glycerol-3-phosphate acyltransferase gamma	CONCLUSIVE	#N/A	TRUE	0.00338829	5.88933e-05	0.000110419	0.000329164	0.000160942	0.000107885	0.000196641	21.0528	0.561524	0.545889	3.05106
Q8K224	Nat10	RNA cytidine acetyltransferase	CONCLUSIVE	#N/A	FALSE	9.66623e-05	4.8656e-05	0	0	0	0	0	>1000	-	>1000	-
P61222	Abce1	ATP-binding cassette sub-family E member 1	CONCLUSIVE	#N/A	FALSE	3.1983e-05	0	3.46556e-05	0	0	0	3.52669e-05	>1000	0.982666	-	-
Q6P5D8	Smchd1	Structural maintenance of chromosomes flexible hinge domain-containing protein 1	CONCLUSIVE	#N/A	FALSE	7.95459e-06	2.34458e-05	4.13726e-06	6.37934e-06	6.03032e-06	9.09525e-05	1.3157e-05	1.3191	0.314453	0.257781	0.0701393
P80313	Cct7	T-complex protein 1 subunit eta	CONCLUSIVE	#N/A	FALSE	5.28249e-05	0	9.92144e-05	0	0	3.72838e-05	2.91244e-05	>1000	3.40658	0	0
Q9CZT5	Vasn	Vasorin	CONCLUSIVE	#N/A	TRUE	9.48878e-05	5.34678e-05	0.000166563	0	0.000134876	0	7.84728e-05	0.70352	2.12256	>1000	-
O89051	Itm2b	Integral membrane protein 2B	CONCLUSIVE	#N/A	TRUE	0.00062419	7.28418e-05	0.000358985	0	0.000227497	0	0	2.74373	>1000	>1000	-
Q8BU31	Rap2c	Ras-related protein Rap-2c	CONCLUSIVE	#N/A	FALSE	0.000523438	0.00024201	0	0	9.92036e-05	0	0	5.2764	-	>1000	-
Q8K4Q8	Colec12	Collectin-12	CONCLUSIVE	#N/A	TRUE	0.000305527	0.000119374	8.95254e-05	0.000172552	1.63111e-05	0	9.96456e-05	18.7312	0.898438	>1000	>1000
G5E870	Trip12	E3 ubiquitin-protein ligase TRIP12	CONCLUSIVE	#N/A	FALSE	2.20749e-05	1.5036e-05	1.02512e-05	3.37207e-05	0	1.0016e-05	0	>1000	>1000	1.50119	3.36669
P62911	Rpl32	60S ribosomal protein L32	CONCLUSIVE	#N/A	FALSE	0.000733201	0.00100468	0.000492058	0.000252906	0.000986158	0	0.000312961	0.743493	1.57227	>1000	>1000
Q9R0A0	Pex14	Peroxisomal membrane protein PEX14	CONCLUSIVE	#N/A	FALSE	0.000424597	0.000139872	0.000353339	0	0	0	0	>1000	>1000	>1000	-
O70496	Clcn7	H(+)/Cl(-) exchange transporter 7	CONCLUSIVE	#N/A	TRUE	0.000139171	1.37882e-05	1.55109e-05	0	0	0	0	>1000	>1000	>1000	-
Q6ZQ38	Cand1	Cullin-associated NEDD8-dissociated protein 1	CONCLUSIVE	#N/A	FALSE	4.93223e-05	6.75119e-06	5.40064e-05	0	1.96794e-05	2.47346e-05	4.72304e-05	2.50629	1.14347	0.272945	0
Q9WV91	Ptgfrn	Prostaglandin F2 receptor negative regulator	CONCLUSIVE	#N/A	TRUE	0.000239745	4.72353e-05	0.000127528	0	0	0	2.40328e-05	>1000	5.3064	>1000	-
Q61425	Hadh	Hydroxyacyl-coenzyme A dehydrogenase, mitochondrial	CONCLUSIVE	#N/A	FALSE	0	0	0	0	0	0	0	-	-	-	-
P07214	Sparc	SPARC	CONCLUSIVE	#N/A	FALSE	0.000126873	0	0	0	0.000220416	0	0.000402212	0.575607	0	-	-
P50516	Atp6v1a	V-type proton ATPase catalytic subunit A	CONCLUSIVE	#N/A	FALSE	1.5525e-05	0	6.72891e-05	0	0	0	6.84761e-05	>1000	0.982666	-	-
Q9ESZ8	Gtf2i	General transcription factor II-I	CONCLUSIVE	#N/A	FALSE	2.87943e-05	1.38677e-05	5.40808e-05	0.000124014	1.21271e-05	3.04846e-05	2.11672e-05	2.37438	2.55493	0.454908	4.06808
Q8K297	Colgalt1	Procollagen galactosyltransferase 1	CONCLUSIVE	#N/A	FALSE	0.00017595	0	0	0	8.82703e-05	0.000213672	0.000162631	1.99331	0	0	0
Q80WW9	Ddrgk1	DDRGK domain-containing protein 1	CONCLUSIVE	#N/A	FALSE	0.000527094	0.000650257	0.000777627	0.000189679	0.000710802	0.000321943	0.00043591	0.741548	1.78392	2.01979	0.58917
P63321	Rala	Ras-related protein Ral-A	CONCLUSIVE	#N/A	FALSE	0.000774993	0.000631531	0.000786009	0.00039363	0.000470013	0	0.000717835	1.64888	1.09497	>1000	>1000
Q9QYJ0	Dnaja2	DnaJ homolog subfamily A member 2	CONCLUSIVE	#N/A	FALSE	4.64996e-05	0	8.06163e-05	9.32282e-05	7.34396e-05	0	0.000217914	0.633168	0.369945	-	>1000
Q8CJ26	Nradd	Death domain-containing membrane protein NRADD	CONCLUSIVE	#N/A	TRUE	0.000560171	0.000242806	0.000455235	3.74367e-05	0.000132707	0.000177916	0.000254796	4.22112	1.78667	1.36472	0.210418
P49817	Cav1	Caveolin-1	CONCLUSIVE	#N/A	FALSE	0.00141711	0.00413643	0.00298552	0.00311692	0	0	0.000563725	>1000	5.29605	>1000	>1000
P11983	Tcp1	T-complex protein 1 subunit alpha	CONCLUSIVE	#N/A	FALSE	3.44565e-05	0	0.00020908	0	0.000108839	0	0.000142479	0.316584	1.46745	-	-
Q8BMA6	Srp68	Signal recognition particle subunit SRP68	CONCLUSIVE	#N/A	FALSE	0.000388266	0.000119577	6.64278e-05	1.36569e-05	0	6.49037e-05	4.22497e-05	>1000	1.57227	1.84238	0.210418
P80314	Cct2	T-complex protein 1 subunit beta	CONCLUSIVE	#N/A	FALSE	1.79045e-05	3.10428e-05	0.000116404	0.000143589	5.65553e-05	0.000132689	0.000157943	0.316584	0.737	0.233952	1.08215
Q9CY27	Tecr	Very-long-chain enoyl-CoA reductase	CONCLUSIVE	#N/A	TRUE	0.000642741	0.00140197	0.000984016	0.000346411	0	0	0.000188615	>1000	5.21706	>1000	>1000
Q9WVA4	Tagln2	Transgelin-2	CONCLUSIVE	#N/A	FALSE	0.000304857	0.000180823	0.000479849	0	0.00072982	0.000815373	0.000769625	0.417715	0.623485	0.221767	0
P62746	Rhob	Rho-related GTP-binding protein RhoB	CONCLUSIVE	#N/A	FALSE	0.000358395	0.000197713	0.000466011	0.000326616	0.000123498	0.000155223	0.00021556	2.90202	2.16187	1.27374	2.10418
Q921V5	Mgat2	Alpha-1,6-mannosyl-glycoprotein 2-beta-N-acetylglucosaminyltransferase	CONCLUSIVE	#N/A	TRUE	0.000288957	0	4.69654e-05	0	0	0	0	>1000	>1000	-	-
P45952	Acadm	Medium-chain specific acyl-CoA dehydrogenase, mitochondrial	CONCLUSIVE	#N/A	FALSE	1.51685e-05	7.88975e-05	0	0	7.18696e-05	0.000385414	0.000125445	0.211056	0	0.204708	0
Q9R0E1	Plod3	Multifunctional procollagen lysine hydroxylase and glycosyltransferase LH3	CONCLUSIVE	#N/A	FALSE	5.17081e-05	0	5.0426e-05	0	0.000645158	0	0.000235196	0.0801479	0.2144	-	-
Q60865	Caprin1	Caprin-1	CONCLUSIVE	#N/A	FALSE	2.70974e-05	0	4.69787e-05	2.41459e-05	4.27965e-05	0	2.98796e-05	0.633168	1.57227	-	>1000
O08734	Bak1	Bcl-2 homologous antagonist/killer	CONCLUSIVE	#N/A	TRUE	0.00035138	0.000211903	0.00041716	0	0.000260588	9.7045e-05	0.0007328	1.34841	0.569269	2.18356	0
P61226	Rap2b	Ras-related protein Rap-2b	CONCLUSIVE	#N/A	FALSE	0.00059323	0.00037814	0.000340306	0.000349818	6.61358e-05	0	0.000519464	8.96988	0.655111	>1000	>1000
Q61555	Fbn2	Fibrillin-2	CONCLUSIVE	#N/A	FALSE	0.000165854	1.14262e-05	3.99892e-05	0	4.37151e-05	0	3.81512e-05	3.79398	1.04818	>1000	-
Q9CZM2	Rpl15	60S ribosomal protein L15	CONCLUSIVE	#N/A	FALSE	0.000594769	0.000176391	0.000651253	0.000899581	0.000148319	0	0.000362437	4.01007	1.79688	>1000	>1000
O35435	Dhodh	Dihydroorotate dehydrogenase (quinone), mitochondrial	CONCLUSIVE	#N/A	TRUE	0.000169753	7.00756e-05	0.000241747	0	0	0	0	>1000	>1000	>1000	-
Q9CQV8	Ywhab	14-3-3 protein beta/alpha	CONCLUSIVE	#N/A	FALSE	0.000441305	0.000292551	0.000438802	0.000208184	0.000147596	0	0.000193215	2.98996	2.27105	>1000	>1000
Q9D6J6	Ndufv2	NADH dehydrogenase [ubiquinone] flavoprotein 2, mitochondrial	CONCLUSIVE	#N/A	FALSE	9.01242e-05	0	0.000418522	0	0.000366013	0.000613379	0.000511086	0.246232	0.818888	0	0
O70458	Osmr	Oncostatin-M-specific receptor subunit beta	CONCLUSIVE	#N/A	TRUE	0.000128245	3.42079e-05	0.000141099	0	2.49286e-05	0	3.80726e-05	5.14449	3.70605	>1000	-
Q3THW5	H2afv	Histone H2A.V	INDISTINGUISHABLE	#N/A	FALSE	0.000873079	0.0115261	0	0	0.0440146	0.00221839	0.00862324	0.0198361	0	5.19569	0
P0C0S6,Q3THW5	H2afz | H2afv	Histone H2A.Z | Histone H2A.V	INDISTINGUISHABLE	#N/A	FALSE	0.000873079	0.0115261	0	0	0.0440146	0.00221839	0.00862324	0.0198361	0	5.19569	0
P0C0S6	H2afz	Histone H2A.Z	INDISTINGUISHABLE	#N/A	FALSE	0.000873079	0.0115261	0	0	0.0440146	0.00221839	0.00862324	0.0198361	0	5.19569	0
P63089	Ptn	Pleiotrophin	CONCLUSIVE	#N/A	FALSE	0.000380116	0	7.41382e-05	0	0.000144081	0.000120729	0.000125743	2.6382	0.5896	0	0
P70180	Npr3	Atrial natriuretic peptide receptor 3	CONCLUSIVE	#N/A	TRUE	0.000285938	9.29548e-05	0	0	5.64498e-05	0	0	5.06535	-	>1000	-
P67984	Rpl22	60S ribosomal protein L22	CONCLUSIVE	#N/A	FALSE	0.0020455	0.000259499	6.48709e-05	0	0.000425491	0.00174302	0.000453855	4.80739	0.142933	0.148879	0
Q60961	Laptm4a	Lysosomal-associated transmembrane protein 4A	CONCLUSIVE	#N/A	TRUE	0.000370001	5.93989e-05	0.000178186	9.15833e-05	0	0	0.000135997	>1000	1.31022	>1000	>1000
Q8VDZ4	Zdhhc5	Palmitoyltransferase ZDHHC5	CONCLUSIVE	#N/A	TRUE	0.000276873	0.000123882	0.000220652	2.98446e-05	0.000118489	0	0.000110795	2.33669	1.99154	>1000	>1000
P97450	Atp5pf	ATP synthase-coupling factor 6, mitochondrial	CONCLUSIVE	#N/A	FALSE	0	0	0.000691956	0	0.00851682	0.0010329	0.00586802	0	0.11792	0	0
O54774	Ap3d1	AP-3 complex subunit delta-1	CONCLUSIVE	#N/A	FALSE	7.19018e-05	1.38515e-05	7.96414e-05	0	2.01882e-05	0	0	3.56157	>1000	>1000	-
O55242	Sigmar1	Sigma non-opioid intracellular receptor 1	CONCLUSIVE	#N/A	TRUE	0.00041523	0.000161362	0.00024203	0.00313864	0	0	9.47304e-05	>1000	2.55493	>1000	>1000
Q9ERG0	Lima1	LIM domain and actin-binding protein 1	CONCLUSIVE	#N/A	FALSE	0	1.10278e-05	0	0	0.000176801	0.000309758	0.000645248	0	0	0.0356015	0
P32067	Ssb	Lupus La protein homolog	CONCLUSIVE	#N/A	FALSE	0.000607819	4.66889e-05	0.000200084	0	0	0	0	>1000	>1000	>1000	-
P61358	Rpl27	60S ribosomal protein L27	CONCLUSIVE	#N/A	FALSE	0.000798243	0.000915878	0.00036633	0	0.000222479	0	0.00128147	3.58795	0.285867	>1000	-
Q8BVY0	Rsl1d1	Ribosomal L1 domain-containing protein 1	CONCLUSIVE	#N/A	FALSE	0.000593384	0.000104106	4.59263e-05	0	0	0	9.34729e-05	>1000	0.491333	>1000	-
Q4PJX1	Odr4	Protein odr-4 homolog	CONCLUSIVE	#N/A	TRUE	0.000471446	0.000161001	0.000362232	0	5.41514e-05	0	5.9074e-05	8.70606	6.13184	>1000	-
Q8VCH8	Ubxn4	UBX domain-containing protein 4	CONCLUSIVE	#N/A	FALSE	0.000378613	0.00033916	0.000336406	0.000447021	0.000191349	6.01257e-05	0.000229618	1.97865	1.46507	5.64085	7.43476
P58242	Smpdl3b	Acid sphingomyelinase-like phosphodiesterase 3b	CONCLUSIVE	#N/A	FALSE	0.000154047	1.21403e-05	0.000209408	0	0	0	3.47449e-05	>1000	6.02702	>1000	-
Q8BMJ2	Lars	Leucine--tRNA ligase, cytoplasmic	CONCLUSIVE	#N/A	FALSE	8.13151e-06	0	1.40976e-05	0	5.65073e-05	0	0	0.143902	>1000	-	-
Q6A026	Pds5a	Sister chromatid cohesion protein PDS5 homolog A	CONCLUSIVE	#N/A	FALSE	3.35598e-05	8.31227e-06	2.18184e-05	0	0	0	0	>1000	>1000	>1000	-
P70404	Idh3g	Isocitrate dehydrogenase [NAD] subunit gamma 1, mitochondrial	CONCLUSIVE	#N/A	FALSE	0	0	0	0	0	0	0.000335955	-	0	-	-
Q922Q4	Pycr2	Pyrroline-5-carboxylate reductase 2	CONCLUSIVE	#N/A	FALSE	7.98243e-05	0.000181649	0.000207587	0	0.000529499	6.33825e-05	0.000511618	0.150754	0.405746	2.86592	0
Q99KU0	Vmp1	Vacuole membrane protein 1	CONCLUSIVE	#N/A	TRUE	0.00162794	0.000136354	0.00540953	0.00572892	0	0	0.000962586	>1000	5.61979	>1000	>1000
P70295	Aup1	Ancient ubiquitous protein 1	CONCLUSIVE	#N/A	TRUE	0.000420538	0.000121521	0.000374669	0.000645372	4.42787e-05	0	0.000206096	9.49752	1.81793	>1000	>1000
P84099	Rpl19	60S ribosomal protein L19	CONCLUSIVE	#N/A	FALSE	0.00184085	0.00165232	0.000593106	0.000566134	0.00185248	0.000155223	0.0005389	0.993722	1.10059	10.6448	3.64724
Q9Z1N5	Ddx39b	Spliceosome RNA helicase Ddx39b	CONCLUSIVE	#N/A	FALSE	0.000387931	0.000122878	0.00031041	0	0.000438304	0.000142166	0.000271464	0.885074	1.14347	0.864324	0
P09411	Pgk1	Phosphoglycerate kinase 1	CONCLUSIVE	#N/A	FALSE	0.000114855	0	0.000517723	0.000112579	0.000261212	0.000121597	0.000215301	0.4397	2.40464	0	0.925838
Q8CC88	Vwa8	von Willebrand factor A domain-containing protein 8	CONCLUSIVE	#N/A	FALSE	5.0283e-06	0	0	0	0	0	0	>1000	-	-	-
Q62318	Trim28	Transcription intermediary factor 1-beta	CONCLUSIVE	#N/A	FALSE	0.000176111	4.6465e-05	0.000507767	1.53517e-05	0.000732846	0.000340472	0.000259628	0.240311	1.95575	0.136472	0.0450895
A2AAY5	Sh3pxd2b	SH3 and PX domain-containing protein 2B	CONCLUSIVE	#N/A	FALSE	2.46154e-05	9.14533e-06	9.1448e-06	9.4004e-06	0	0	0	>1000	>1000	>1000	>1000
Q8K211	Slc31a1	High affinity copper uptake protein 1	CONCLUSIVE	#N/A	TRUE	0.000521302	0	0.000783747	0	0	0	5.389e-05	>1000	14.5435	-	-
Q9DCS9	Ndufb10	NADH dehydrogenase [ubiquinone] 1 beta subcomplex subunit 10	CONCLUSIVE	#N/A	FALSE	0.000852669	0.00122672	0.00101435	0.000121244	0	0	9.00208e-05	>1000	11.2679	>1000	>1000
Q9DBE9	Ftsj3	pre-rRNA processing protein FTSJ3	CONCLUSIVE	#N/A	FALSE	0.000224804	6.93648e-05	9.90868e-05	7.12994e-05	0.000223859	8.47117e-05	0.000189065	1.00422	0.524089	0.818834	0.841671
P63024	Vamp3	Vesicle-associated membrane protein 3	CONCLUSIVE	#N/A	TRUE	0.00108499	0.00378919	0.00262003	0.00174026	0.000822523	0.00285529	0.00153822	1.3191	1.70329	1.32708	0.609486
Q5U431	Gpr39	G-protein coupled receptor 39	CONCLUSIVE	#N/A	TRUE	0.000546166	6.07015e-05	0.000318664	0	0.000238872	0	5.79081e-05	2.28644	5.50293	>1000	-
Q6P542	Abcf1	ATP-binding cassette sub-family F member 1	CONCLUSIVE	#N/A	FALSE	8.774e-05	2.31492e-05	2.97616e-05	9.68791e-05	0	0	1.89291e-05	>1000	1.57227	>1000	>1000
P63044	Vamp2	Vesicle-associated membrane protein 2	CONCLUSIVE	#N/A	TRUE	0.00121113	0.00331681	0.00193271	0.00154523	0.000782511	0.00227303	0.00109267	1.54774	1.7688	1.4592	0.679811
Q9DBV4	Mxra8	Matrix remodeling-associated protein 8	CONCLUSIVE	#N/A	TRUE	0.000122807	7.5149e-05	0.000197255	0	0	0	0	>1000	>1000	>1000	-
Q8CCJ3	Ufl1	E3 UFM1-protein ligase 1	CONCLUSIVE	#N/A	FALSE	0.00023756	2.44337e-05	1.0471e-05	6.45818e-05	6.10484e-05	0.000140672	0.000206454	3.89135	0.0507182	0.173692	0.459093
Q9JJX6	P2rx4	P2X purinoceptor 4	CONCLUSIVE	#N/A	TRUE	0.00023865	0	0.000139105	0	4.67893e-05	0	5.44455e-05	5.10052	2.55493	-	-
P17182	Eno1	Alpha-enolase	CONCLUSIVE	#N/A	FALSE	5.88566e-05	0	8.6096e-05	0	0.000362528	0.00147211	0.000194699	0.162351	0.4422	0	0
Q80U35	Arhgef17	Rho guanine nucleotide exchange factor 17	CONCLUSIVE	#N/A	FALSE	1.39702e-05	0	0	0	0	0	7.70231e-06	>1000	0	-	-
O55029	Copb2	Coatomer subunit beta'	CONCLUSIVE	#N/A	FALSE	1.05844e-05	0	9.17511e-06	0	0.00012036	5.60288e-05	4.66848e-05	0.08794	0.196533	0	0
Q64430	Atp7a	Copper-transporting ATPase 1	CONCLUSIVE	#N/A	TRUE	5.78204e-05	0	0	0	0	0	0	>1000	-	-	-
P40124	Cap1	Adenylyl cyclase-associated protein 1	CONCLUSIVE	#N/A	FALSE	2.02087e-05	5.83963e-05	8.75894e-05	0	0.000229801	0	0.00012256	0.08794	0.714666	>1000	-
Q99J47	Dhrs7b	Dehydrogenase/reductase SDR family member 7B	CONCLUSIVE	#N/A	TRUE	0.00055358	0.000539886	0.000475586	0.000132129	0	6.27938e-05	9.81031e-05	>1000	4.84782	8.59775	2.10418
Q9DC70	Ndufs7	NADH dehydrogenase [ubiquinone] iron-sulfur protein 7, mitochondrial	CONCLUSIVE	#N/A	FALSE	0.00022807	0.000148285	9.26727e-05	0	0.000162092	9.05465e-05	4.71537e-05	1.40704	1.96533	1.63767	0
Q6GV12	Kdsr	3-ketodihydrosphingosine reductase	CONCLUSIVE	#N/A	TRUE	0.000269287	0.000350167	0.000412673	0.00115693	0.000200499	0	0.00017498	1.34308	2.3584	>1000	>1000
P84096	Rhog	Rho-related GTP-binding protein RhoG	CONCLUSIVE	#N/A	FALSE	0.00081914	0.000362302	0.000630369	0	0.000601974	0.000371667	0.000884811	1.36076	0.712433	0.974802	0
Q60716	P4ha2	Prolyl 4-hydroxylase subunit alpha-2	CONCLUSIVE	#N/A	FALSE	0.000160541	3.60818e-05	0	2.38424e-05	0.00064233	0.000906476	0.000373717	0.249935	0	0.0398044	0.0263022
Q9DCJ5	Ndufa8	NADH dehydrogenase [ubiquinone] 1 alpha subcomplex subunit 8	CONCLUSIVE	#N/A	FALSE	0.000241329	0	0.000506898	0.000248127	0.00197023	0.000294803	0.000399162	0.122488	1.26991	0	0.841671
Q8CCK0	H2afy2	Core histone macro-H2A.2	CONCLUSIVE	#N/A	FALSE	0.00073816	2.23225e-05	0.000837044	0	0.000520552	0	0.000596266	1.41803	1.40381	>1000	-
Q9QYF1	Rdh11	Retinol dehydrogenase 11	CONCLUSIVE	#N/A	TRUE	0.0004648	0.000464251	0.00074889	0.00106695	0.000344701	0.000192555	0.000300829	1.34841	2.48942	2.41101	5.541
Q06335	Aplp2	Amyloid-like protein 2	CONCLUSIVE	#N/A	TRUE	0.000370331	7.43872e-05	3.5234e-05	0	4.27965e-05	0	0	8.6533	>1000	>1000	-
O55126	Nipsnap2	Protein NipSnap homolog 2	CONCLUSIVE	#N/A	FALSE	0.000193169	0.000147757	4.43246e-05	0	0.00032303	0	0.000112766	0.597992	0.393066	>1000	-
O35874	Slc1a4	Neutral amino acid transporter A	CONCLUSIVE	#N/A	TRUE	6.00183e-05	0.000306976	8.58442e-05	0.000794192	0	0	0	>1000	>1000	>1000	>1000
Q924Z4	Cers2	Ceramide synthase 2	CONCLUSIVE	#N/A	TRUE	0.000134441	0.000225809	0.00017481	0.00011231	4.77744e-05	0	6.94897e-05	2.81408	2.51563	>1000	>1000
Q3TEA8	Hp1bp3	Heterochromatin protein 1-binding protein 3	CONCLUSIVE	#N/A	FALSE	0.000161378	9.4931e-05	0.000112412	0	6.55389e-05	0.000219665	0.000152526	2.46232	0.737	0.432162	0
P17047	Lamp2	Lysosome-associated membrane glycoprotein 2	CONCLUSIVE	#N/A	TRUE	0.000107715	0.000186756	0.000100042	0	0.000349962	0	2.54517e-05	0.30779	3.93066	>1000	-
P15092	Ifi204	Interferon-activable protein 204	CONCLUSIVE	#N/A	FALSE	8.48133e-05	0	1.29742e-05	0	0	0	1.65038e-05	>1000	0.786133	-	-
Q9CZR8	Tsfm	Elongation factor Ts, mitochondrial	CONCLUSIVE	#N/A	FALSE	0	0	0	0	0	0	3.26001e-05	-	0	-	-
P68433	Hist1h3i | Hist1h3g | Hist1h3h | Hist1h3a	Histone H3.1	CONCLUSIVE	#N/A	FALSE	0.00446077	0.000956584	0.00109899	0.00558577	0	0.00111852	0.00380558	>1000	0.288784	0.855226	4.99392
Q640P4	Glt8d2	Glycosyltransferase 8 domain-containing protein 2	CONCLUSIVE	#N/A	TRUE	0.000311063	1.58624e-05	0	0	0	0	0	>1000	-	>1000	-
Q9DC11	Plxdc2	Plexin domain-containing protein 2	CONCLUSIVE	#N/A	TRUE	0.000114465	5.22262e-05	7.83347e-05	0	4.56711e-05	0	0	2.50629	>1000	>1000	-
Q60875	Arhgef2	Rho guanine nucleotide exchange factor 2	CONCLUSIVE	#N/A	FALSE	0	0	1.26449e-05	0	0	0	0	-	>1000	-	-
P62071	Rras2	Ras-related protein R-Ras2	CONCLUSIVE	#N/A	FALSE	0.000485207	0.000244234	0.000508792	0.000941422	0.000237311	0	0.00046599	2.04461	1.09185	>1000	>1000
Q9EQK5	Mvp	Major vault protein	CONCLUSIVE	#N/A	FALSE	0	0	3.3754e-05	0	0	0	3.68029e-05	-	0.917155	-	-
Q9CX86	Hnrnpa0	Heterogeneous nuclear ribonucleoprotein A0	CONCLUSIVE	#N/A	FALSE	0.00025125	0.00117072	8.16736e-05	0.0118239	0.000119044	0.000299249	0.000242417	2.11056	0.336914	3.91221	39.5118
Q8BYU6	Tor1aip2	Torsin-1A-interacting protein 2	CONCLUSIVE	#N/A	TRUE	0.000292583	0.00050728	0.00020676	1.70031e-05	0	0	0	>1000	>1000	>1000	>1000
Q00993	Axl	Tyrosine-protein kinase receptor UFO	CONCLUSIVE	#N/A	TRUE	0.000125849	0.000105981	0.000116885	3.36424e-05	1.36293e-05	0	0	9.2337	>1000	>1000	>1000
Q14C51	Ptcd3	Pentatricopeptide repeat domain-containing protein 3, mitochondrial	CONCLUSIVE	#N/A	FALSE	0.000172467	0	8.48531e-05	0	4.4171e-05	0.00047375	0.000254424	3.90454	0.333511	0	0
Q9D1B9	Mrpl28	39S ribosomal protein L28, mitochondrial	CONCLUSIVE	#N/A	FALSE	0	0	0	0	0	0	0	-	-	-	-
Q9EPU0	Upf1	Regulator of nonsense transcripts 1	CONCLUSIVE	#N/A	FALSE	1.98851e-05	0	2.5856e-05	0	2.69191e-05	0	3.28901e-05	0.738696	0.786133	-	-
Q80X50	Ubap2l	Ubiquitin-associated protein 2-like	CONCLUSIVE	#N/A	FALSE	5.19183e-05	0	0	0	0	0	1.43122e-05	>1000	0	-	-
P97792	Cxadr	Coxsackievirus and adenovirus receptor homolog	CONCLUSIVE	#N/A	TRUE	0.000454889	0.000106169	0.000420861	0	0.00021553	0	0.000289382	2.11056	1.45435	>1000	-
P05480	Src	Neuronal proto-oncogene tyrosine-protein kinase Src	CONCLUSIVE	#N/A	FALSE	5.31178e-05	5.11643e-05	0	0	0.000201341	0	3.90478e-05	0.26382	0	>1000	-
Q91YX5	Lpgat1	Acyl-CoA:lysophosphatidylglycerol acyltransferase 1	CONCLUSIVE	#N/A	TRUE	0.000448742	0.000187026	0.00012343	0.000103811	3.27104e-05	0	0	13.7186	>1000	>1000	>1000
P61022	Chp1	Calcineurin B homologous protein 1	CONCLUSIVE	#N/A	FALSE	0.000884208	0.000255506	0.00161811	0.00212295	0.000186198	0.000104012	0.000162499	4.74876	9.95768	2.4565	20.4105
P97434	Mprip	Myosin phosphatase Rho-interacting protein	CONCLUSIVE	#N/A	FALSE	1.24726e-05	0	8.10886e-06	1.25033e-05	0.000130011	2.97106e-05	4.64169e-05	0.0959346	0.174696	0	0.420836
Q9CPY7	Lap3	Cytosol aminopeptidase	CONCLUSIVE	#N/A	FALSE	0	0	0	0	0	0	0	-	-	-	-
P60904	Dnajc5	DnaJ homolog subfamily C member 5	CONCLUSIVE	#N/A	FALSE	0.000483784	0.000447351	0.00111132	0.00038798	0.000152814	0	0.000346747	3.16584	3.205	>1000	>1000
Q8CI51	Pdlim5	PDZ and LIM domain protein 5	CONCLUSIVE	#N/A	FALSE	5.40266e-05	6.55699e-05	0.000119424	0	0.000225264	0.000120116	0.000151913	0.239836	0.786133	0.545889	0
Q99MR8	Mccc1	Methylcrotonoyl-CoA carboxylase subunit alpha, mitochondrial	CONCLUSIVE	#N/A	FALSE	2.67194e-05	0	0	0	8.43992e-05	0	5.156e-05	0.316584	0	-	-
Q8K284	Gtf3c1	General transcription factor 3C polypeptide 1	CONCLUSIVE	#N/A	FALSE	7.5987e-06	0	0	1.42192e-05	5.76052e-06	0	1.00547e-05	1.3191	0	-	>1000
Q80T21	Adamtsl4	ADAMTS-like protein 4	CONCLUSIVE	#N/A	FALSE	0.00032053	1.3359e-05	0.00030056	0	0.000198599	0	0.000188615	1.61396	1.59351	>1000	-
Q9R087	Gpc6	Glypican-6	CONCLUSIVE	#N/A	FALSE	0.000276149	0	0.00011969	0.000438313	0.000141745	0	0.000123704	1.94821	0.967548	-	>1000
Q9DBU0	Tm9sf1	Transmembrane 9 superfamily member 1	CONCLUSIVE	#N/A	TRUE	0.000115917	1.82705e-05	5.48084e-05	0	0	0	0	>1000	>1000	>1000	-
Q9JLM8	Dclk1	Serine/threonine-protein kinase DCLK1	CONCLUSIVE	#N/A	FALSE	0.000143599	4.02749e-05	0	0	0.000120068	0.000590229	0	1.19598	-	0.0682361	0
Q80ZJ1	Rap2a	Ras-related protein Rap-2a	CONCLUSIVE	#N/A	FALSE	0.000488542	0.000363015	0.000294932	0	0	0	0	>1000	>1000	>1000	-
Q05512	Mark2	Serine/threonine-protein kinase MARK2	CONCLUSIVE	#N/A	FALSE	8.22931e-06	0	0	0	0	0	0	>1000	-	-	-
Q9JIZ9	Plscr3	Phospholipid scramblase 3	CONCLUSIVE	#N/A	TRUE	0.00036676	0.000102864	0.000112209	0.0001586	0	0	0.000107052	>1000	1.04818	>1000	>1000
Q5XF89	Atp13a3	Probable cation-transporting ATPase 13A3	CONCLUSIVE	#N/A	TRUE	0.00015716	0	9.5364e-05	0	9.9285e-06	0	1.73297e-05	15.8292	5.50293	-	-
Q99104	Myo5a	Unconventional myosin-Va	CONCLUSIVE	#N/A	FALSE	3.96322e-05	1.34441e-05	5.15326e-05	7.60047e-05	5.55176e-05	0.000202496	3.42011e-05	0.713866	1.50675	0.0663919	0.37534
B0V2N1	Ptprs	Receptor-type tyrosine-protein phosphatase S	CONCLUSIVE	#N/A	TRUE	1.84178e-05	2.90298e-06	3.04795e-05	0	0	0	0	>1000	>1000	>1000	-
Q05186	Rcn1	Reticulocalbin-1	CONCLUSIVE	#N/A	FALSE	0.000117894	4.25844e-05	7.66475e-05	0	0.000502734	0.00131056	0.000292498	0.234507	0.262044	0.0324934	0
Q922H2	Pdk3	[Pyruvate dehydrogenase (acetyl-transferring)] kinase isozyme 3, mitochondrial	CONCLUSIVE	#N/A	FALSE	0.000123103	7.33683e-05	0	0	0	0	0.00015271	>1000	0	>1000	-
O54962	Banf1	Barrier-to-autointegration factor	CONCLUSIVE	#N/A	FALSE	0.00484327	0.000186606	0.00326541	0	0	0	0.0148942	>1000	0.21924	>1000	-
P28660	Nckap1	Nck-associated protein 1	CONCLUSIVE	#N/A	TRUE	2.26452e-05	1.22694e-05	7.36124e-06	0	0	0	0	>1000	>1000	>1000	-
Q8BP67	Rpl24	60S ribosomal protein L24	CONCLUSIVE	#N/A	FALSE	0.000569447	0.00100494	0.000343775	0	0.00104069	0.000387562	0.000302745	0.547182	1.13553	2.59297	0
Q9DCU6	Mrpl4	39S ribosomal protein L4, mitochondrial	CONCLUSIVE	#N/A	FALSE	7.60232e-05	0	0	0	0	0	0	>1000	-	-	-
Q5XG71	Utp20	Small subunit processome component 20 homolog	CONCLUSIVE	#N/A	FALSE	6.87153e-06	0	0	0	1.51937e-05	0	3.78853e-06	0.452263	0	-	-
P70428	Ext2	Exostosin-2	CONCLUSIVE	#N/A	TRUE	0.000275716	5.7827e-05	0.000179253	0	0.000101138	0	7.35546e-05	2.72614	2.43701	>1000	-
O35737	Hnrnph1	Heterogeneous nuclear ribonucleoprotein H	CONCLUSIVE	#N/A	FALSE	0.000497791	8.01422e-05	0.001387	0.00057981	0.00933994	0.000926034	0.000682206	0.053297	2.0331	0.0865434	0.626121
Q9DCT2	Ndufs3	NADH dehydrogenase [ubiquinone] iron-sulfur protein 3, mitochondrial	CONCLUSIVE	#N/A	FALSE	0.000109265	3.1574e-05	0.000189433	0	0	0	0.000281129	>1000	0.673828	>1000	-
P19253	Rpl13a	60S ribosomal protein L13a	CONCLUSIVE	#N/A	FALSE	0.000975194	0.000272708	0.00137028	0.00119834	0.000476959	0.00319723	0.00075446	2.04461	1.81624	0.0852952	0.374807
O35166	Gosr2	Golgi SNAP receptor complex member 2	CONCLUSIVE	#N/A	TRUE	0.00063257	0.000443922	0.0009596	0	8.56333e-05	0	0	7.38696	>1000	>1000	-
Q8VCW8	Acsf2	Acyl-CoA synthetase family member 2, mitochondrial	CONCLUSIVE	#N/A	FALSE	6.74937e-05	0	2.02524e-05	0	4.91985e-05	0	5.15241e-05	1.37186	0.393066	-	-
P62984	Uba52	Ubiquitin-60S ribosomal protein L40	CONCLUSIVE	#N/A	FALSE	0	0.00110287	0.00343816	0.00223392	0.00170196	0.000713054	0.00449729	0	0.764496	1.54669	3.13289
Q9R0P6	Sec11a	Signal peptidase complex catalytic subunit SEC11A	CONCLUSIVE	#N/A	TRUE	0.00114162	0.00185563	0.000719016	0.00598443	0.00121705	0.000623203	0.00059008	0.938027	1.21851	2.97758	9.6027
O70589	Cask	Peripheral plasma membrane protein CASK	CONCLUSIVE	#N/A	FALSE	0.00016551	0	0	0	0	0	3.99228e-05	>1000	0	-	-
P01831	Thy1	Thy-1 membrane glycoprotein	CONCLUSIVE	#N/A	FALSE	0.0010249	0.00273381	0.00117889	0.00123818	7.47089e-05	0.0003756	9.78003e-05	13.7186	12.054	7.27852	3.29655
Q60737	Csnk2a1	Casein kinase II subunit alpha	CONCLUSIVE	#N/A	FALSE	0	0	0	0	0	0	0	-	-	-	-
Q8CGP7	Hist1h2ak	Histone H2A type 1-K	CONCLUSIVE	#N/A	FALSE	0	0	0.01204	0.00118185	0	0	0.00909994	-	1.32309	-	>1000
O08795	Prkcsh	Glucosidase 2 subunit beta	CONCLUSIVE	#N/A	FALSE	5.51569e-05	2.65642e-05	0	0	0.000476216	0.000136254	0.000233144	0.115823	0	0.19496	0
Q8BU14	Sec62	Translocation protein SEC62	CONCLUSIVE	#N/A	TRUE	0.0008183	0.00209338	0.000292082	9.65076e-05	0.000121637	0	0	6.72741	>1000	>1000	>1000
Q9D3D9	Atp5f1d	ATP synthase subunit delta, mitochondrial	CONCLUSIVE	#N/A	FALSE	9.5029e-05	9.88567e-05	0	0	0.000216122	0.00138838	0.000628716	0.4397	0	0.0712029	0
O08599	Stxbp1	Syntaxin-binding protein 1	CONCLUSIVE	#N/A	FALSE	0.000107508	9.31982e-06	2.79578e-05	0	4.07503e-05	0	3.55638e-05	2.6382	0.786133	>1000	-
P17439	Gba	Lysosomal acid glucosylceramidase	CONCLUSIVE	#N/A	FALSE	3.09997e-05	0	0	0	0	0	0	>1000	-	-	-
Q9JJE7	Fads3	Fatty acid desaturase 3	CONCLUSIVE	#N/A	TRUE	0.000263118	2.46591e-05	0.000166439	0.000522779	0	0	3.52865e-05	>1000	4.7168	>1000	>1000
Q9Z0F8	Adam17	Disintegrin and metalloproteinase domain-containing protein 17	CONCLUSIVE	#N/A	TRUE	0.000324316	6.69404e-05	0.00041668	2.58028e-05	1.46346e-05	0	3.193e-05	22.1609	13.0498	>1000	>1000
Q8VE98	Cd276	CD276 antigen	CONCLUSIVE	#N/A	TRUE	5.05217e-05	4.37973e-05	0	4.05169e-05	7.66003e-05	9.62773e-05	0	0.65955	-	0.454908	0.420836
P56959	Fus	RNA-binding protein FUS	CONCLUSIVE	#N/A	FALSE	0.00022807	0.000144277	0.000344642	0	4.67291e-05	0	0.000224299	4.88067	1.53653	>1000	-
P18572	Bsg	Basigin	CONCLUSIVE	#N/A	TRUE	0.0004022	0.000896572	0.00059768	0.000131654	0	0.00018249	0.000203646	>1000	2.9349	4.913	0.721433
Q9D172	Gatd3a	Glutamine amidotransferase-like class 1 domain-containing protein 3A, mitochondrial	CONCLUSIVE	#N/A	FALSE	0	0	0	0	0	0	0	-	-	-	-
O35286	Dhx15	Pre-mRNA-splicing factor ATP-dependent RNA helicase DHX15	CONCLUSIVE	#N/A	FALSE	0.000317289	6.96349e-06	8.87793e-05	0	0.000137013	0	6.64304e-05	2.31575	1.33643	>1000	-
Q3UN02	Lclat1	Lysocardiolipin acyltransferase 1	CONCLUSIVE	#N/A	TRUE	0.000764275	0.000125148	0.000585218	0	0	8.09139e-05	8.42747e-05	>1000	6.94417	1.54669	0
P68373	Tuba1c	Tubulin alpha-1C chain	CONCLUSIVE	#N/A	FALSE	0	0	0.00139624	0	0.0010782	0	0	0	>1000	-	-
Q9WV60	Gsk3b	Glycogen synthase kinase-3 beta	CONCLUSIVE	#N/A	FALSE	3.80116e-05	0	3.95404e-05	0	0	0	0	>1000	>1000	-	-
Q91VK4	Itm2c	Integral membrane protein 2C	CONCLUSIVE	#N/A	TRUE	0.000118698	0	7.71699e-05	0	0.000134976	0	0.000117797	0.8794	0.655111	-	-
Q3V009	Tmed1	Transmembrane emp24 domain-containing protein 1	CONCLUSIVE	#N/A	TRUE	0.000421979	0.000829177	0.0010608	0.000357215	0.000133291	0	0.000139592	3.16584	7.59928	>1000	>1000
P62331	Arf6	ADP-ribosylation factor 6	CONCLUSIVE	#N/A	FALSE	0.000182456	0.000253073	0.00016607	0.000170711	0	0.000231799	6.03568e-05	>1000	2.75147	1.09178	0.736462
Q8K2C9	Hacd3	Very-long-chain (3R)-3-hydroxyacyl-CoA dehydratase 3	CONCLUSIVE	#N/A	TRUE	0.000749731	7.64637e-05	0.000951918	0	3.34333e-05	0	7.2945e-05	22.4247	13.0498	>1000	-
Q8BLI4	Dse	Dermatan-sulfate epimerase	CONCLUSIVE	#N/A	TRUE	4.66614e-05	8.66802e-06	0	0	0	0	0	>1000	-	>1000	-
P59017	Bcl2l13	Bcl-2-like protein 13	CONCLUSIVE	#N/A	TRUE	0.000308997	8.2912e-05	0.000258288	0	0	0	4.86748e-05	>1000	5.3064	>1000	-
Q9D710	Tmx2	Thioredoxin-related transmembrane protein 2	CONCLUSIVE	#N/A	TRUE	0.000454593	0.000516065	0.000422211	0.000101269	6.15399e-05	0	0.000125317	7.38696	3.36914	>1000	>1000
Q920A7	Afg3l1	AFG3-like protein 1	CONCLUSIVE	#N/A	TRUE	0.000109265	3.50822e-05	2.10481e-05	0	0	0	0	>1000	>1000	>1000	-
Q9R1Q9	Atp6ap1	V-type proton ATPase subunit S1	CONCLUSIVE	#N/A	TRUE	0.000475843	0.000131524	0.000322813	0.00011983	9.14902e-05	0	0.000114065	5.20102	2.83008	>1000	>1000
Q9JKW0	Arl6ip1	ADP-ribosylation factor-like protein 6-interacting protein 1	CONCLUSIVE	#N/A	TRUE	0.000330308	0	0.000122711	0	0	0	0	>1000	>1000	-	-
Q80Y17	Llgl1	Lethal(2) giant larvae protein homolog 1	CONCLUSIVE	#N/A	FALSE	0	0	0	0	0	0	0	-	-	-	-
P97429	Anxa4	Annexin A4	CONCLUSIVE	#N/A	FALSE	0.000310289	0	0.000117134	0	0.00024661	0	0.000182111	1.25822	0.6432	-	-
Q99JY8	Plpp3	Phospholipid phosphatase 3	CONCLUSIVE	#N/A	TRUE	0.000460525	0.000177435	0.000425819	0	0.000504285	0.000260031	0.000220051	0.913223	1.9351	0.682361	0
Q921M3	Sf3b3	Splicing factor 3B subunit 3	CONCLUSIVE	#N/A	FALSE	2.36128e-05	0	2.04687e-05	0	9.94482e-05	2.49989e-05	0.000121507	0.237438	0.168457	0	0
Q9CR89	Ergic2	Endoplasmic reticulum-Golgi intermediate compartment protein 2	CONCLUSIVE	#N/A	TRUE	0.00014398	2.20264e-05	0.000198226	0	0	0	0	>1000	>1000	>1000	-
Q5FWI3	Cemip2	Cell surface hyaluronidase	CONCLUSIVE	#N/A	TRUE	7.84968e-05	8.00575e-06	3.00198e-05	0	0	0	0	>1000	>1000	>1000	-
Q91V98	Cd248	Endosialin	CONCLUSIVE	#N/A	TRUE	0.000146084	3.98011e-05	8.14067e-05	0	5.53725e-05	0	4.14213e-05	2.6382	1.96533	>1000	-
Q9WUM4	Coro1c	Coronin-1C	CONCLUSIVE	#N/A	FALSE	7.40985e-05	0	0	0	0	0	0	>1000	-	-	-
Q9Z0J1	Reck	Reversion-inducing cysteine-rich protein with Kazal motifs	CONCLUSIVE	#N/A	FALSE	9.53617e-05	3.70585e-05	2.99301e-05	0	1.86965e-05	0	0	5.10052	>1000	>1000	-
Q9JJZ4	Ube2j1	Ubiquitin-conjugating enzyme E2 J1	CONCLUSIVE	#N/A	TRUE	0.000301224	7.83392e-05	0.000378618	0.000335517	0.000114178	0.000159453	8.3038e-05	2.6382	4.55957	0.4913	2.10418
Q8R311	Mia2	Melanoma inhibitory activity protein 2	CONCLUSIVE	#N/A	TRUE	0.000262324	5.68521e-05	8.52732e-05	0	2.33046e-05	0	0	11.2563	>1000	>1000	-
Q60605	Myl6	Myosin light polypeptide 6	CONCLUSIVE	#N/A	FALSE	0.000169164	0.000109986	0.000137475	0	0.00232439	0.00342518	0.00132905	0.072778	0.103439	0.0321111	0
P63037	Dnaja1	DnaJ homolog subfamily A member 1	CONCLUSIVE	#N/A	FALSE	4.82565e-05	0	0	0	0.0001067	0	9.31197e-05	0.452263	0	-	-
P62245	Rps15a	40S ribosomal protein S15a	CONCLUSIVE	#N/A	FALSE	0.000245613	0.000511013	0.000383237	0	0.000139648	0	0.00077187	1.7588	0.496505	>1000	-
Q6P1H6	Ankle2	Ankyrin repeat and LEM domain-containing protein 2	CONCLUSIVE	#N/A	TRUE	0.000268289	6.02985e-05	0.000275634	2.21358e-05	8.78837e-05	0	4.9306e-05	3.05278	5.59028	>1000	>1000
P19096	Fasn	Fatty acid synthase	CONCLUSIVE	#N/A	FALSE	6.37575e-06	0	2.98448e-05	0	1.20835e-05	0	6.32734e-06	0.52764	4.7168	-	-
Q91WS0	Cisd1	CDGSH iron-sulfur domain-containing protein 1	CONCLUSIVE	#N/A	TRUE	0.000886937	0.000307554	0.00142236	0	0.000168095	0	0.000293401	5.2764	4.84782	>1000	-
Q3TKT4	Smarca4	Transcription activator BRG1	CONCLUSIVE	#N/A	FALSE	6.13653e-05	5.14815e-06	6.6922e-05	0	1.50066e-05	0	2.94674e-05	4.08921	2.27105	>1000	-
Q99L04	Dhrs1	Dehydrogenase/reductase SDR family member 1	CONCLUSIVE	#N/A	FALSE	0.000306036	5.30604e-05	6.63217e-05	0	0.000386672	0	0.000590551	0.79146	0.112305	>1000	-
Q9DB25	Alg5	Dolichyl-phosphate beta-glucosyltransferase	CONCLUSIVE	#N/A	TRUE	0.000601146	0.000256295	0.00057663	0.000223927	0.000149418	0	0.000195601	4.02326	2.948	>1000	>1000
Q3TMX7	Qsox2	Sulfhydryl oxidase 2	CONCLUSIVE	#N/A	TRUE	4.15271e-05	7.99996e-06	0	0	0	0	0	>1000	-	>1000	-
Q9EQ20	Aldh6a1	Methylmalonate-semialdehyde dehydrogenase [acylating], mitochondrial	CONCLUSIVE	#N/A	FALSE	1.79045e-05	0	0	0	0.000147044	0	0.000157943	0.121763	0	-	-
Q8BZF8	Pgm5	Phosphoglucomutase-like protein 5	CONCLUSIVE	#N/A	FALSE	3.37881e-05	0	0	0	2.13454e-05	0	0	1.58292	-	-	-
Q3UH93	Plxnd1	Plexin-D1	CONCLUSIVE	#N/A	TRUE	5.47367e-05	0	3.23512e-05	0	0	0	0	>1000	>1000	-	-
Q8C180	Frs2	Fibroblast growth factor receptor substrate 2	CONCLUSIVE	#N/A	FALSE	0.000157134	4.90391e-05	1.63454e-05	0	3.57367e-05	0	5.19805e-05	4.397	0.314453	>1000	-
P51863	Atp6v0d1	V-type proton ATPase subunit d 1	CONCLUSIVE	#N/A	FALSE	6.36775e-05	2.3658e-05	0.000177425	0	0.000103443	0	0.000165508	0.61558	1.072	>1000	-
P70424	Erbb2	Receptor tyrosine-protein kinase erbB-2	CONCLUSIVE	#N/A	TRUE	7.62653e-05	1.54267e-05	3.30552e-05	0	9.63602e-06	0	0	7.9146	>1000	>1000	-
Q61112	Sdf4	45 kDa calcium-binding protein	CONCLUSIVE	#N/A	FALSE	0.000114982	0	0	0	0	0	0	>1000	-	-	-
O35609	Scamp3	Secretory carrier-associated membrane protein 3	CONCLUSIVE	#N/A	TRUE	0.000210425	0.000150693	0.000475844	0	3.46786e-05	8.71737e-05	9.07946e-05	6.06786	5.24089	1.72865	0
P55258	Rab8a	Ras-related protein Rab-8A	CONCLUSIVE	#N/A	FALSE	0.00033935	0.00172498	0.000882495	0.000742223	0.00333267	0.000930835	0.000306158	0.101825	2.88249	1.85315	0.797373
P59222	Scarf2	Scavenger receptor class F member 2	CONCLUSIVE	#N/A	TRUE	0.000218487	0.000112979	7.47612e-05	0	7.99107e-05	0	6.974e-05	2.73414	1.072	>1000	-
Q9Z2I9	Sucla2	Succinate--CoA ligase [ADP-forming] subunit beta, mitochondrial	CONCLUSIVE	#N/A	FALSE	0.000131029	2.98919e-05	3.58682e-05	0	0.00014377	0.000175226	0.000296569	0.911378	0.120944	0.17059	0
Q6PCP5	Mff	Mitochondrial fission factor	CONCLUSIVE	#N/A	TRUE	0.000175559	0	0.000670556	0.000205323	0	0	0.000145188	>1000	4.61853	-	>1000
P47757	Capzb	F-actin-capping protein subunit beta	CONCLUSIVE	#N/A	FALSE	2.3054e-05	0	0	0	0.000109231	0.000402719	0.000686368	0.211056	0	0	0
P57776	Eef1d	Elongation factor 1-delta	CONCLUSIVE	#N/A	FALSE	0	0	0.000118199	0	0.000387636	0.000216538	0.000244327	0	0.483774	0	0
Q62425	Ndufa4	Cytochrome c oxidase subunit NDUFA4	CONCLUSIVE	#N/A	FALSE	0.00124604	0.00162028	0.00136704	0.00187366	0.00066418	0.000865713	0.00109489	1.87605	1.24856	1.87162	2.1643
Q9CW03	Smc3	Structural maintenance of chromosomes protein 3	CONCLUSIVE	#N/A	FALSE	4.98492e-05	4.32143e-05	4.09374e-05	3.15612e-05	3.97793e-05	3.33318e-05	7.37721e-05	1.25315	0.554917	1.29649	0.94688
Q8C4U3	Sfrp1	Secreted frizzled-related protein 1	CONCLUSIVE	#N/A	FALSE	0.000183037	0	0	0	0	0	0	>1000	-	-	-
Q9JHS4	Clpx	ATP-dependent Clp protease ATP-binding subunit clpX-like, mitochondrial	CONCLUSIVE	#N/A	FALSE	1.51087e-05	0	0	0	0	0	0	>1000	-	-	-
Q9WVL3	Slc12a7	Solute carrier family 12 member 7	CONCLUSIVE	#N/A	TRUE	0.000123827	7.92314e-05	0.000111173	0	0	0	9.75294e-06	>1000	11.3989	>1000	-
Q9CXW4	Rpl11	60S ribosomal protein L11	CONCLUSIVE	#N/A	FALSE	0.000394637	0.000186606	0.000536461	0	0.000509951	0.000512758	0.00178019	0.773872	0.301351	0.363926	0
Q8CHK3	Mboat7	Lysophospholipid acyltransferase 7	CONCLUSIVE	#N/A	TRUE	0.00056704	0.000175559	0.000500315	0.000297752	0	0	0.000100488	>1000	4.97884	>1000	>1000
Q6EDY6	Carmil1	F-actin-uncapping protein LRRC16A	CONCLUSIVE	#N/A	FALSE	0	0	0	0	0	0	0	-	-	-	-
Q8BH86	Dglucy	D-glutamate cyclase, mitochondrial	CONCLUSIVE	#N/A	FALSE	1.035e-05	0	3.36446e-05	0	0.000196156	0	5.99166e-05	0.052764	0.561523	-	-
P36371	Tap2	Antigen peptide transporter 2	CONCLUSIVE	#N/A	TRUE	0.000550356	2.3658e-05	0.000201081	0	3.4481e-05	0	1.50462e-05	15.9611	13.3643	>1000	-
P35288	Rab23	Ras-related protein Rab-23	CONCLUSIVE	#N/A	FALSE	0.000323339	0.000210227	0.000280286	0.000198083	5.10668e-05	0	0.000200553	6.33168	1.39757	>1000	>1000
Q8CG70	P3h3	Prolyl 3-hydroxylase 3	CONCLUSIVE	#N/A	FALSE	0	0	0	0	0	0	0	-	-	-	-
O54931	Akap2	A-kinase anchor protein 2	CONCLUSIVE	#N/A	FALSE	0	0	0	0	3.38825e-05	0	1.77421e-05	0	0	-	-
P84084	Arf5	ADP-ribosylation factor 5	CONCLUSIVE	#N/A	FALSE	0.000638595	0.00121484	0	0	0	0.00033804	0	>1000	-	3.59377	0
Q08093	Cnn2	Calponin-2	CONCLUSIVE	#N/A	FALSE	0.000188438	0.000272261	9.52858e-05	0	0.000515859	0.00162924	0.000328994	0.365289	0.289628	0.167109	0
Q8BJ03	Cox15	Cytochrome c oxidase assembly protein COX15 homolog	CONCLUSIVE	#N/A	TRUE	0.000139161	0.000120639	0.000130684	0	0	0	0	>1000	>1000	>1000	-
Q640N1	Aebp1	Adipocyte enhancer-binding protein 1	CONCLUSIVE	#N/A	FALSE	5.6613e-05	0	3.31256e-05	0	1.60942e-05	0	5.15012e-05	3.5176	0.6432	-	-
O08912	Galnt1	Polypeptide N-acetylgalactosaminyltransferase 1	CONCLUSIVE	#N/A	TRUE	0.00020563	0	7.42708e-05	0	0	0	0	>1000	>1000	-	-
Q91YR7	Prpf6	Pre-mRNA-processing factor 6	CONCLUSIVE	#N/A	FALSE	0.000105188	2.94154e-05	1.32362e-05	0.000145132	0.00015434	0.000560407	9.54099e-05	0.681535	0.138729	0.0524893	0.258976
Q9CQW2	Arl8b	ADP-ribosylation factor-like protein 8B	CONCLUSIVE	#N/A	FALSE	0.000223165	4.46449e-05	0	0	0	0	0	>1000	-	>1000	-
Q7TSC1	Prrc2a	Protein PRRC2A	CONCLUSIVE	#N/A	FALSE	5.91839e-06	0	0	0	0	0	0	>1000	-	-	-
Q07235	Serpine2	Glia-derived nexin	CONCLUSIVE	#N/A	FALSE	0.000120641	8.36671e-05	6.27467e-05	0	3.04857e-05	5.10892e-05	7.98169e-05	3.9573	0.786133	1.63767	0
Q8VDD9	Phip	PH-interacting protein	CONCLUSIVE	#N/A	FALSE	7.01367e-06	3.04007e-06	0	0	6.64626e-06	0	0	1.05528	-	>1000	-
Q3UHB1	Nt5dc3	5'-nucleotidase domain-containing protein 3	CONCLUSIVE	#N/A	FALSE	1.75438e-05	1.01391e-05	0	0	0	0	0	>1000	-	>1000	-
Q9CZX0	Elp3	Elongator complex protein 3	CONCLUSIVE	#N/A	FALSE	0	0	0	0	0	0	0	-	-	-	-
O88561	Slc27a3	Solute carrier family 27 member 3	CONCLUSIVE	#N/A	TRUE	0.000110103	2.07495e-05	6.2245e-05	0.000147165	6.35082e-05	0.000592964	7.12608e-05	1.73367	0.873481	0.0349929	0.248185
P70403	Cux1	Protein CASP	CONCLUSIVE	#N/A	TRUE	0.000145991	1.22477e-05	3.67411e-05	0	0	0	0	>1000	>1000	>1000	-
Q9WTK3	Gpaa1	Glycosylphosphatidylinositol anchor attachment 1 protein	CONCLUSIVE	#N/A	TRUE	0.000298216	0.000227323	0.000233995	0.000123704	8.77018e-05	3.26609e-05	8.50438e-05	3.40035	2.75147	6.96009	3.78752
Q8K4B0	Mta1	Metastasis-associated protein MTA1	CONCLUSIVE	#N/A	FALSE	5.80541e-05	3.48418e-05	5.80663e-05	0	0.000253906	4.25505e-05	7.38632e-05	0.228644	0.786133	0.818834	0
Q99L43	Cds2	Phosphatidate cytidylyltransferase 2	CONCLUSIVE	#N/A	TRUE	0.000215741	0.000523673	0.000177665	0	0.000245328	6.85217e-05	0	0.8794	>1000	7.64245	0
Q78HU7	Gypc	Glycophorin-C	CONCLUSIVE	#N/A	TRUE	0.00178134	0.00134029	0.00244734	0.00377362	0.000509593	0.000213499	0.0013342	3.49562	1.83431	6.27772	17.6751
P39447	Tjp1	Tight junction protein ZO-1	CONCLUSIVE	#N/A	FALSE	1.64681e-05	0	0	0	0	2.32463e-05	0	>1000	-	0	0
Q9QX47	Son	Protein SON	CONCLUSIVE	#N/A	FALSE	0.000111049	1.01931e-05	6.45524e-05	0.000110012	0.000101517	2.07471e-05	3.02525e-05	1.09389	2.13379	0.4913	5.30253
Q8C2Q3	Rbm14	RNA-binding protein 14	CONCLUSIVE	#N/A	FALSE	0.000496366	9.1025e-05	0.000328912	0.000133966	0.000217091	0.00024254	0.000134201	2.28644	2.45089	0.375299	0.552347
P14576	Srp54	Signal recognition particle 54 kDa protein	CONCLUSIVE	#N/A	FALSE	2.53411e-05	0	4.11879e-05	5.08069e-05	0	0	3.14358e-05	>1000	1.31022	-	>1000
Q91XL3	Uxs1	UDP-glucuronic acid decarboxylase 1	CONCLUSIVE	#N/A	TRUE	2.28069e-05	0	0	0	0	0	0	>1000	-	-	-
O09005	Degs1	Sphingolipid delta(4)-desaturase DES1	CONCLUSIVE	#N/A	TRUE	0.000672205	0.000102835	0.000501294	0.000634221	5.62052e-05	0.000156985	0.000245258	11.9598	2.04395	0.655067	4.04002
O88653	Lamtor3	Ragulator complex protein LAMTOR3	CONCLUSIVE	#N/A	FALSE	0	0	0.000167409	0	0	0	0.000170362	-	0.982666	-	-
Q9CQJ8	Ndufb9	NADH dehydrogenase [ubiquinone] 1 beta subcomplex subunit 9	CONCLUSIVE	#N/A	FALSE	0.000784865	0	0.00231941	0	0	0	0.000324544	>1000	7.14666	-	-
Q9JKB3	Ybx3	Y-box-binding protein 3	CONCLUSIVE	#N/A	FALSE	0	0	9.20053e-05	0	0	0.00148888	0	-	>1000	0	0
O89001	Cpd	Carboxypeptidase D	CONCLUSIVE	#N/A	TRUE	1.62315e-05	1.00508e-05	0	0	0	0	0	>1000	-	>1000	-
P70452	Stx4	Syntaxin-4	CONCLUSIVE	#N/A	TRUE	0.00106075	6.50198e-05	0.000334368	2.86428e-05	0	0	0	>1000	>1000	>1000	>1000
Q8C850	Scara3	Scavenger receptor class A member 3	CONCLUSIVE	#N/A	TRUE	0.00024764	7.30822e-05	8.90637e-05	0.000119723	0	0	1.74298e-05	>1000	5.10986	>1000	>1000
Q921F2	Tardbp	TAR DNA-binding protein 43	CONCLUSIVE	#N/A	FALSE	9.25499e-05	0.000113661	0.000260737	0.00128858	0.000570061	0.000244957	0.000204105	0.162351	1.27747	0.464006	5.26045
P42932	Cct8	T-complex protein 1 subunit theta	CONCLUSIVE	#N/A	FALSE	5.82659e-05	1.01021e-05	0.000113642	0	0.00012147	5.55175e-05	7.70981e-05	0.479673	1.474	0.181963	0
Q8BRF7	Scfd1	Sec1 family domain-containing protein 1	CONCLUSIVE	#N/A	FALSE	0.000144908	1.7327e-05	0.000110453	0	0.000142052	3.17409e-05	0.000289269	1.0201	0.381836	0.545889	0
Q61735	Cd47	Leukocyte surface antigen CD47	CONCLUSIVE	#N/A	TRUE	0.000337212	0.000383681	0.000589191	0.000816935	0.000339519	0.00602448	0.000313736	0.993205	1.87798	0.0636871	0.135603
Q61687	Atrx	Transcriptional regulator ATRX	CONCLUSIVE	#N/A	FALSE	9.02698e-06	0	0	1.0342e-05	1.71082e-05	0	1.06648e-05	0.52764	0	-	>1000
Q9WTQ8	Timm23	Mitochondrial import inner membrane translocase subunit Tim23	CONCLUSIVE	#N/A	TRUE	0.000519431	0.000437051	0.000774726	0.00044924	8.68625e-05	0	0.00025269	5.97992	3.06592	>1000	>1000
Q920B9	Supt16h	FACT complex subunit SPT16	CONCLUSIVE	#N/A	FALSE	3.3546e-05	1.05749e-05	7.13766e-05	0	2.88989e-05	0	5.54856e-05	1.16081	1.2864	>1000	-
P43275	Hist1h1a	Histone H1.1	CONCLUSIVE	#N/A	FALSE	0.0014241	7.79715e-05	0.000272884	0	0.000539798	0	0.00106616	2.6382	0.25595	>1000	-
Q09143	Slc7a1	High affinity cationic amino acid transporter 1	CONCLUSIVE	#N/A	TRUE	2.5667e-05	9.34529e-05	0.00019357	0.000116644	0	0	7.64163e-05	>1000	2.53309	>1000	>1000
Q9Z139	Ror1	Inactive tyrosine-protein kinase transmembrane receptor ROR1	CONCLUSIVE	#N/A	TRUE	7.49684e-05	3.54491e-05	3.54471e-05	0	2.58332e-05	0	1.12726e-05	2.90202	3.14453	>1000	-
Q9CX13	Cnih4	Protein cornichon homolog 4	CONCLUSIVE	#N/A	TRUE	9.18841e-05	0	0	0	0	0	0	>1000	-	-	-
Q99KV1	Dnajb11	DnaJ homolog subfamily B member 11	CONCLUSIVE	#N/A	FALSE	9.81081e-05	6.95863e-05	0.000173956	0	0.000625426	0.00192626	0.000619584	0.156866	0.280762	0.036125	0
Q8BSL7	Arf2	ADP-ribosylation factor 2	CONCLUSIVE	#N/A	FALSE	0.000635066	0	0.00061932	0.000872419	0	0.000336173	0	>1000	>1000	0	2.59515
P61161	Actr2	Actin-related protein 2	CONCLUSIVE	#N/A	FALSE	0.000170184	9.83549e-05	0.000105374	0	0.000460768	0.000514782	0.000268082	0.369348	0.393066	0.191061	0
Q3TJD7	Pdlim7	PDZ and LIM domain protein 7	CONCLUSIVE	#N/A	FALSE	1.39736e-05	1.81706e-05	1.81695e-05	2.80161e-05	0.000172141	0.00164212	0.000104006	0.0811754	0.174696	0.0110653	0.0170609
Q9QUJ7	Acsl4	Long-chain-fatty-acid--CoA ligase 4	CONCLUSIVE	#N/A	TRUE	0.000350284	4.2824e-05	0.000175179	1.80075e-05	0	0	3.71394e-05	>1000	4.7168	>1000	>1000
Q9Z2Z6	Slc25a20	Mitochondrial carnitine/acylcarnitine carrier protein	CONCLUSIVE	#N/A	TRUE	0.000243981	9.19597e-05	5.51726e-05	0	0	0	0	>1000	>1000	>1000	-
P14426	H2-D1	H-2 class I histocompatibility antigen, D-K alpha chain	CONCLUSIVE	#N/A	TRUE	0.000661528	0.000229391	0.000607851	0	0.00105315	5.60288e-05	4.3767e-05	0.628143	13.8883	4.09417	0
Q80U72	Scrib	Protein scribble homolog	CONCLUSIVE	#N/A	FALSE	4.55573e-05	0	0	0	7.50797e-06	0	0	6.06786	-	-	-
P02469	Lamb1	Laminin subunit beta-1	CONCLUSIVE	#N/A	FALSE	3.218e-05	0	3.4869e-05	0	7.45416e-05	0	9.46243e-05	0.431706	0.3685	-	-
O35316	Slc6a6	Sodium- and chloride-dependent taurine transporter	CONCLUSIVE	#N/A	TRUE	0.000195383	0	4.6799e-05	0.00025428	0.000107191	0	0.000127566	1.82276	0.366862	-	>1000
Q00262	Stx2	Syntaxin-2	CONCLUSIVE	#N/A	TRUE	0.000386692	0.000249023	0.000129293	5.90696e-05	6.28175e-05	0	0	6.1558	>1000	>1000	>1000
Q6P4S8	Ints1	Integrator complex subunit 1	CONCLUSIVE	#N/A	TRUE	0	0	7.56581e-06	0	0	0	7.21807e-06	-	1.04818	-	-
Q8K363	Ddx18	ATP-dependent RNA helicase DDX18	CONCLUSIVE	#N/A	FALSE	5.32162e-05	5.4521e-05	0	0	1.83376e-05	3.07309e-05	6.40148e-05	2.90202	0	1.77414	0
Q9D5T0	Atad1	ATPase family AAA domain-containing protein 1	CONCLUSIVE	#N/A	FALSE	0.000265344	0.000130348	0.000276016	9.45769e-05	0.000100578	0	5.85176e-05	2.6382	4.7168	>1000	>1000
Q8BRK9	Man2a2	Alpha-mannosidase 2x	CONCLUSIVE	#N/A	TRUE	3.60318e-05	0	0	0	0	0	0	>1000	-	-	-
P62849	Rps24	40S ribosomal protein S24	CONCLUSIVE	#N/A	FALSE	0.000504154	0.00101978	0.000624322	9.62657e-05	0.000227497	0	0.000436792	2.21609	1.42933	>1000	>1000
P62141	Ppp1cb	Serine/threonine-protein phosphatase PP1-beta catalytic subunit	CONCLUSIVE	#N/A	FALSE	0	0	0	0	0.000148047	0	8.07526e-05	0	0	-	-
Q6PHN9	Rab35	Ras-related protein Rab-35	CONCLUSIVE	#N/A	FALSE	0.000222396	6.88554e-05	0.000165243	0	0	0	0	>1000	>1000	>1000	-
Q9Z0R9	Fads2	Acyl-CoA 6-desaturase	CONCLUSIVE	#N/A	TRUE	0.00020855	0	0.000261821	0	0	0	0	>1000	>1000	-	-
P63325	Rps10	40S ribosomal protein S10	CONCLUSIVE	#N/A	FALSE	0.000503135	0.00144271	0	0	0.000330078	0	0.000960221	1.52429	0	>1000	-
Q8BKX1	Baiap2	Brain-specific angiogenesis inhibitor 1-associated protein 2	CONCLUSIVE	#N/A	FALSE	0.000280504	0	4.65616e-05	2.39315e-05	3.39332e-05	0	5.92286e-05	8.26636	0.786133	-	>1000
Q8K273	Mmgt1	Membrane magnesium transporter 1	CONCLUSIVE	#N/A	TRUE	0.00104808	0	0.00212341	0	0	0	0.000564405	>1000	3.76221	-	-
P61982	Ywhag	14-3-3 protein gamma	CONCLUSIVE	#N/A	FALSE	0.000116343	0.000112064	0.000134469	0	0	0	0.000277959	>1000	0.483774	>1000	-
Q3KNM2	Mar5	E3 ubiquitin-protein ligase MARCH5	CONCLUSIVE	#N/A	TRUE	0.000264167	0	0.000283752	0	0	0	0	>1000	>1000	-	-
P16092	Fgfr1	Fibroblast growth factor receptor 1	CONCLUSIVE	#N/A	TRUE	4.66127e-05	3.03064e-05	2.02031e-05	0	0	0	1.28497e-05	>1000	1.57227	>1000	-
O09117	Sypl1	Synaptophysin-like protein 1	CONCLUSIVE	#N/A	TRUE	0.000281373	9.54478e-05	0.000620375	0	0	0	0.000242815	>1000	2.55493	>1000	-
Q3UIU2	Ndufb6	NADH dehydrogenase [ubiquinone] 1 beta subcomplex subunit 6	CONCLUSIVE	#N/A	TRUE	0.00132209	0.000302749	0.000648709	0.000700183	0	0	0.000288817	>1000	2.24609	>1000	>1000
P09925	Surf1	Surfeit locus protein 1	CONCLUSIVE	#N/A	TRUE	0.000198256	0	0.000230652	0	5.93277e-05	0	0.000103553	3.34172	2.22738	-	-
Q8K4Z3	Naxe	NAD(P)H-hydrate epimerase	CONCLUSIVE	#N/A	FALSE	0	0	0	0	0	0	0	-	-	-	-
P48410	Abcd1	ATP-binding cassette sub-family D member 1	CONCLUSIVE	#N/A	TRUE	9.97804e-05	7.89779e-05	9.58961e-05	0	0.000147997	0	6.45801e-05	0.674207	1.48492	>1000	-
P54823	Ddx6	Probable ATP-dependent RNA helicase DDX6	CONCLUSIVE	#N/A	FALSE	1.98321e-05	0	0	0	0	0	0	>1000	-	-	-
G5E8K5	Ank3	Ankyrin-3	CONCLUSIVE	#N/A	FALSE	0	0	0	0	0	0	0	-	-	-	-
P51125	Cast	Calpastatin	CONCLUSIVE	#N/A	FALSE	0	0	0	0	0	0	0	-	-	-	-
Q6P9S7	Galnt10	Polypeptide N-acetylgalactosaminyltransferase 10	CONCLUSIVE	#N/A	TRUE	5.29515e-05	0	0	0	0	0	0	>1000	-	-	-
P62897	Cycs	Cytochrome c, somatic	CONCLUSIVE	#N/A	FALSE	0.00042573	0.000237256	0.000118621	0	0.000115265	0.000289749	0.000251487	3.69348	0.47168	0.818834	0
Q91V12	Acot7	Cytosolic acyl coenzyme A thioester hydrolase	CONCLUSIVE	#N/A	FALSE	6.7044e-05	0	2.17939e-05	0	7.9415e-05	0	6.93073e-05	0.844224	0.314453	-	-
Q8K2J7	Rell1	RELT-like protein 1	CONCLUSIVE	#N/A	TRUE	0.000246516	0.000162823	0.000183165	0.000125523	0	0	0	>1000	>1000	>1000	>1000
Q9CQX8	Mrps36	28S ribosomal protein S36, mitochondrial	CONCLUSIVE	#N/A	FALSE	0.000125215	0	0	0	0	0	0.000258883	>1000	0	-	-
P17879	Hspa1b	Heat shock 70 kDa protein 1B	CONCLUSIVE	#N/A	FALSE	3.48143e-05	0	0.000174606	0	0.000216795	0.000600258	0.000197429	0.160586	0.8844	0	0
Q3UU96	Cdc42bpa	Serine/threonine-protein kinase MRCK alpha	CONCLUSIVE	#N/A	FALSE	1.11448e-05	8.05115e-06	0	0	1.40813e-05	0	0	0.79146	-	>1000	-
Q8K4L3	Svil	Supervillin	CONCLUSIVE	#N/A	FALSE	7.35708e-06	1.40313e-05	1.33927e-05	0	8.92376e-05	0.000686985	2.67711e-05	0.0824438	0.500266	0.0204244	0
Q99LE6	Abcf2	ATP-binding cassette sub-family F member 2	CONCLUSIVE	#N/A	FALSE	6.10122e-05	2.64457e-05	5.28884e-05	1.35917e-05	3.85441e-05	0	0	1.58292	>1000	>1000	>1000
Q91X78	Erlin1	Erlin-1	CONCLUSIVE	#N/A	TRUE	0.000664434	0.000191999	0.000563965	7.40078e-05	0.000402262	5.86197e-05	9.15818e-05	1.65174	6.15804	3.27533	1.26251
Q9CZ42	Naxd	ATP-dependent (S)-NAD(P)H-hydrate dehydratase	CONCLUSIVE	#N/A	FALSE	0.00071679	2.42098e-05	0.000193667	0	0	0	0.000123177	>1000	1.57227	>1000	-
Q9JKC8	Ap3m1	AP-3 complex subunit mu-1	CONCLUSIVE	#N/A	FALSE	3.81935e-05	0	0	0	2.89542e-05	0	0	1.3191	-	-	-
P62751	Rpl23a	60S ribosomal protein L23a	CONCLUSIVE	#N/A	FALSE	0.0011462	0.00221794	0.000106455	0	0	0	0.00016927	>1000	0.628906	>1000	-
Q9CR61	Ndufb7	NADH dehydrogenase [ubiquinone] 1 beta subcomplex subunit 7	CONCLUSIVE	#N/A	FALSE	0.000792417	0.000101021	0.000575789	0.000124607	0.00101593	0.000148047	0.000115647	0.77999	4.97884	0.682361	0.841671
Q9R049	Amfr	E3 ubiquitin-protein ligase AMFR	CONCLUSIVE	#N/A	TRUE	0.000288013	8.17912e-05	0.000329298	2.65492e-05	0	0	6.57072e-05	>1000	5.0116	>1000	>1000
P29387	Gnb4	Guanine nucleotide-binding protein subunit beta-4	CONCLUSIVE	#N/A	FALSE	0.00016904	0	0	0	0	0	0	>1000	-	-	-
Q91ZR2	Snx18	Sorting nexin-18	CONCLUSIVE	#N/A	FALSE	5.72031e-05	5.40975e-05	6.76179e-05	0	0	0	1.72027e-05	>1000	3.93066	>1000	-
Q9CPU4	Mgst3	Microsomal glutathione S-transferase 3	CONCLUSIVE	#N/A	TRUE	0.000333906	0	0.000189949	0	0	0	0	>1000	>1000	-	-
Q6KCD5	Nipbl	Nipped-B-like protein	CONCLUSIVE	#N/A	FALSE	2.28233e-06	0	0	0	0	0	0	>1000	-	-	-
Q8R429	Atp2a1	Sarcoplasmic/endoplasmic reticulum calcium ATPase 1	CONCLUSIVE	#N/A	TRUE	0	0	0.00230977	0	0	0	0.000680076	-	3.39634	-	-
Q0VGY8	Tanc1	Protein TANC1	CONCLUSIVE	#N/A	FALSE	0	0	0	0	0	0	1.42274e-05	-	0	-	-
Q921X9	Pdia5	Protein disulfide-isomerase A5	CONCLUSIVE	#N/A	FALSE	0	5.35394e-05	0	0	0.000152163	0	0	0	-	>1000	-
O08810	Eftud2	116 kDa U5 small nuclear ribonucleoprotein component	CONCLUSIVE	#N/A	FALSE	6.24784e-05	0	0.000106893	0	0.000205661	0	0.000250192	0.303793	0.427246	-	-
Q91VR5	Ddx1	ATP-dependent RNA helicase DDX1	CONCLUSIVE	#N/A	FALSE	0	0	0	0	3.27104e-05	0	0	0	-	-	-
Q8VDW0	Ddx39a	ATP-dependent RNA helicase DDX39A	CONCLUSIVE	#N/A	FALSE	0	0.000129648	0.000291691	0.000369808	0.000807801	0.000379998	0.000160786	0	1.81415	0.341181	0.973183
Q8BH97	Rcn3	Reticulocalbin-3	CONCLUSIVE	#N/A	FALSE	6.81427e-05	1.6878e-05	0.000151893	0	0.000110697	0	0.000322025	0.61558	0.47168	>1000	-
P15306	Thbd	Thrombomodulin	CONCLUSIVE	#N/A	TRUE	9.96075e-05	0.000230266	0	0	0	0	0	>1000	-	>1000	-
Q62448	Eif4g2	Eukaryotic translation initiation factor 4 gamma 2	CONCLUSIVE	#N/A	FALSE	0	1.8331e-05	2.29125e-05	0	0	0	0	-	>1000	>1000	-
Q02257	Jup	Junction plakoglobin	CONCLUSIVE	#N/A	FALSE	0.00019715	0.000352965	0	0	0	0	0	>1000	-	>1000	-
Q01705	Notch1	Neurogenic locus notch homolog protein 1	CONCLUSIVE	#N/A	TRUE	3.78464e-05	5.46817e-06	1.47632e-05	0	0	0	8.34645e-06	>1000	1.7688	>1000	-
Q68FL6	Mars	Methionine--tRNA ligase, cytoplasmic	CONCLUSIVE	#N/A	FALSE	2.83191e-05	0	4.14253e-05	0	0	0	2.342e-05	>1000	1.7688	-	-
P29416	Hexa	Beta-hexosaminidase subunit alpha	CONCLUSIVE	#N/A	FALSE	4.23311e-05	0	4.71789e-05	0	4.58441e-05	7.68273e-05	7.00161e-05	0.92337	0.673828	0	0
O35143	ATP5IF1	ATPase inhibitor, mitochondrial	CONCLUSIVE	#N/A	FALSE	0	0	0	0	0.0015414	0.00143508	0.000597874	0	0	0	0
P40240	Cd9	CD9 antigen	CONCLUSIVE	#N/A	TRUE	0	0	0	0	0	0	0	-	-	-	-
Q8R502	Lrrc8c	Volume-regulated anion channel subunit LRRC8C	CONCLUSIVE	#N/A	TRUE	7.95261e-05	6.2047e-05	2.06811e-05	3.72036e-05	0	0	0	>1000	>1000	>1000	>1000
Q6ZQ11	Chsy1	Chondroitin sulfate synthase 1	CONCLUSIVE	#N/A	TRUE	5.18858e-05	0	0	0	0	0	0	>1000	-	-	-
Q8R2Y0	Abhd6	Monoacylglycerol lipase ABHD6	CONCLUSIVE	#N/A	TRUE	0.000171052	3.29522e-05	0.000172989	0	5.40306e-05	6.03643e-05	0	3.16584	>1000	0.545889	0
Q8BLF1	Nceh1	Neutral cholesterol ester hydrolase 1	CONCLUSIVE	#N/A	TRUE	0.000148692	0.000122117	0	0.000177824	0	0	0	>1000	-	>1000	>1000
Q91ZV8	Adgra2	Adhesion G protein-coupled receptor A2	CONCLUSIVE	#N/A	TRUE	6.45286e-05	1.86466e-05	5.2829e-05	0	4.98246e-05	0	2.76711e-05	1.29512	1.90918	>1000	-
Q91ZA3	Pcca	Propionyl-CoA carboxylase alpha chain, mitochondrial	CONCLUSIVE	#N/A	FALSE	2.64611e-05	1.14696e-05	0	0	0.0001003	7.0036e-05	8.02395e-05	0.26382	0	0.163767	0
Q9Z0M5	Lipa	Lysosomal acid lipase/cholesteryl ester hydrolase	CONCLUSIVE	#N/A	FALSE	2.41283e-05	0	0	0	0	0	0	>1000	-	-	-
Q9D0G0	Mrps30	28S ribosomal protein S30, mitochondrial	CONCLUSIVE	#N/A	FALSE	0.000187822	1.25248e-05	0	0	0	0	0	>1000	-	>1000	-
Q91XY4	Pcdhga4	Protocadherin gamma-A4	CONCLUSIVE	#N/A	TRUE	5.49329e-05	0	2.23212e-05	0	0	0	0	>1000	>1000	-	-
Q64735	Cr1l	Complement component receptor 1-like protein	CONCLUSIVE	#N/A	TRUE	0.000396643	5.73082e-05	2.57872e-05	7.95239e-05	3.75865e-05	0	2.18684e-05	10.5528	1.1792	>1000	>1000
Q99MQ4	Aspn	Asporin	CONCLUSIVE	#N/A	FALSE	0	0	0	0	0	0	0	-	-	-	-
Q8CHH9	Sep8	Septin-8	CONCLUSIVE	#N/A	FALSE	0	0	0	0	0	0	0	-	-	-	-
O70572	Smpd2	Sphingomyelin phosphodiesterase 2	CONCLUSIVE	#N/A	TRUE	0.000602016	0	0.000435982	0	2.88851e-05	0	0	20.8418	>1000	-	-
Q3ULF4	Spg7	Paraplegin	CONCLUSIVE	#N/A	TRUE	2.04416e-05	2.12649e-05	0	0	0	0	0	>1000	-	>1000	-
O70194	Eif3d	Eukaryotic translation initiation factor 3 subunit D	CONCLUSIVE	#N/A	FALSE	0	1.01021e-05	3.78808e-05	0	3.31282e-05	0	8.67353e-05	0	0.436741	>1000	-
P03930	Mtatp8	ATP synthase protein 8	CONCLUSIVE	#N/A	TRUE	0.00162031	0.00293324	0.00247865	0.00248423	0.00559982	0.00181634	0.00134001	0.289351	1.84972	1.61492	1.36772
Q3ZK22	Vezt	Vezatin	CONCLUSIVE	#N/A	TRUE	0.000147368	6.03279e-05	0.00017565	0	0.00013189	0	3.3854e-05	1.11736	5.18848	>1000	-
Q9WU78	Pdcd6ip	Programmed cell death 6-interacting protein	CONCLUSIVE	#N/A	FALSE	2.93945e-05	0	5.73313e-05	0	2.78546e-05	0	1.21547e-05	1.05528	4.7168	-	-
Q61387	Cox7a2l	Cytochrome c oxidase subunit 7A-related protein, mitochondrial	CONCLUSIVE	#N/A	FALSE	0.000115062	0	0	0	0	0.000456811	0.000190314	>1000	0	0	0
Q64008	Rab34	Ras-related protein Rab-34	CONCLUSIVE	#N/A	FALSE	0.000283546	5.3436e-05	0.000128239	0	0.000116823	0.000117466	6.11724e-05	2.42714	2.09635	0.454908	0
Q9CU62	Smc1a	Structural maintenance of chromosomes protein 1A	CONCLUSIVE	#N/A	FALSE	2.33064e-05	2.02043e-05	4.04062e-05	0	4.4171e-05	3.28993e-05	2.14161e-05	0.52764	1.88672	0.614125	0
Q9Z204	Hnrnpc	Heterogeneous nuclear ribonucleoproteins C1/C2	CONCLUSIVE	#N/A	FALSE	0.000224426	9.72775e-05	0.000265287	0.000599944	0.000251337	0.0003564	5.06187e-05	0.89293	5.24089	0.272945	1.68334
P61255	Rpl26	60S ribosomal protein L26	CONCLUSIVE	#N/A	FALSE	0.00044041	0.000763583	0.000143163	0.000235464	0.000959881	0	0.000254955	0.458818	0.561524	>1000	>1000
Q91Z49	Fyttd1	UAP56-interacting factor	CONCLUSIVE	#N/A	FALSE	0.000574131	0.000122245	0.000982273	0.000121167	0.000190897	0.000191947	0.00068306	3.00755	1.43805	0.636871	0.631253
Q78XF5	Ostc	Oligosaccharyltransferase complex subunit OSTC	CONCLUSIVE	#N/A	TRUE	0.00454302	0.003734	0.000891649	0.00489792	0.000406136	0	0.00109878	11.186	0.811492	>1000	>1000
P61514	Rpl37a	60S ribosomal protein L37a	CONCLUSIVE	#N/A	FALSE	0.00159649	0.00177512	0	0	0.000591987	0	0.00177954	2.69683	0	>1000	-
O70310	Nmt1	Glycylpeptide N-tetradecanoyltransferase 1	CONCLUSIVE	#N/A	FALSE	7.72493e-05	0	0	0	0	0	0	>1000	-	-	-
O70251	Eef1b	Elongation factor 1-beta	CONCLUSIVE	#N/A	FALSE	5.6764e-05	0	5.53565e-05	0	0.000188266	0	9.38883e-05	0.301509	0.5896	-	-
P97798	Neo1	Neogenin	CONCLUSIVE	#N/A	TRUE	3.84953e-05	0	8.34241e-06	0	1.21596e-05	0	0	3.16584	>1000	-	-
P04223	H2-K1	H-2 class I histocompatibility antigen, K-K alpha chain	CONCLUSIVE	#N/A	TRUE	0.000822039	0.000180032	0.00059632	4.62632e-05	0.000639581	8.24488e-05	8.58734e-05	1.28528	6.94417	2.18356	0.561114
Q9CZN7	Shmt2	Serine hydroxymethyltransferase, mitochondrial	CONCLUSIVE	#N/A	FALSE	0	0	0	0	0	0	0	-	-	-	-
P11881	Itpr1	Inositol 1,4,5-trisphosphate receptor type 1	CONCLUSIVE	#N/A	TRUE	0.000102212	1.1076e-05	3.3226e-05	0	2.86171e-05	0	5.76342e-06	3.57172	5.76497	>1000	-
Q60760	Grb10	Growth factor receptor-bound protein 10	CONCLUSIVE	#N/A	FALSE	4.6275e-05	2.67438e-05	0	1.37449e-05	1.94893e-05	0	1.70088e-05	2.37438	0	>1000	>1000
Q9CXT8	Pmpcb	Mitochondrial-processing peptidase subunit beta	CONCLUSIVE	#N/A	FALSE	1.30592e-05	0	0	0	8.66257e-05	0	5.40002e-05	0.150754	0	-	-
Q91VM5	Rbmxl1	RNA binding motif protein, X-linked-like-1	CONCLUSIVE	#N/A	FALSE	0.000271567	9.98758e-05	0.000149805	0	6.23858e-05	0	0.000149725	4.35303	1.00053	>1000	-
P84104	Srsf3	Serine/arginine-rich splicing factor 3	CONCLUSIVE	#N/A	FALSE	0.000973467	0.000101268	0.000101262	0	0.000590383	0	0.000933874	1.64888	0.108432	>1000	-
Q91YT8	Tmem63a	CSC1-like protein 1	CONCLUSIVE	#N/A	TRUE	9.9284e-05	6.54126e-05	7.2294e-05	2.65409e-05	3.76332e-05	2.52269e-05	0	2.6382	>1000	2.59297	1.05209
Q99LI2	Clcc1	Chloride channel CLIC-like protein 1	CONCLUSIVE	#N/A	TRUE	0.000177716	0.000236229	0.000130945	1.58359e-05	8.9817e-05	0	4.89909e-05	1.97865	2.67285	>1000	>1000
O08573	Lgals9	Galectin-9	CONCLUSIVE	#N/A	FALSE	4.52262e-05	0	4.70452e-05	0	0.000308571	0.00063203	0.000164571	0.146567	0.285867	0	0
Q99J93	Ifitm2	Interferon-induced transmembrane protein 2	CONCLUSIVE	#N/A	TRUE	0.000509989	0.000615108	0.00037481	0.000800209	0.000798451	0	0.000586802	0.638722	0.638733	>1000	>1000
Q921S7	Mrpl37	39S ribosomal protein L37, mitochondrial	CONCLUSIVE	#N/A	FALSE	3.01936e-05	0	0	0	0	0	0.000137337	>1000	0	-	-
Q62433	Ndrg1	Protein NDRG1	CONCLUSIVE	#N/A	FALSE	2.4312e-05	4.21521e-05	4.21496e-05	0	0.000276461	0	0.00022787	0.08794	0.184972	>1000	-
Q9WUR2	Eci2	Enoyl-CoA delta isomerase 2, mitochondrial	CONCLUSIVE	#N/A	FALSE	4.8997e-05	0	0	0	0.000232152	0.00124496	0.000162083	0.211056	0	0	0
P14115	Rpl27a	60S ribosomal protein L27a	CONCLUSIVE	#N/A	FALSE	0.000560928	0.000336647	0.000589098	0	0.000940424	0.000274087	0.000713678	0.596463	0.82544	1.22825	0
Q61469	Plpp1	Phospholipid phosphatase 1	CONCLUSIVE	#N/A	TRUE	0.000270782	0.000127151	0.000909568	0.000331771	8.55325e-05	7.16693e-05	0.000429216	3.16584	2.11914	1.77414	4.62919
Q9D8B4	Ndufa11	NADH dehydrogenase [ubiquinone] 1 alpha subcomplex subunit 11	CONCLUSIVE	#N/A	TRUE	0.000362323	0	0.000353339	0	0	0	0	>1000	>1000	-	-
Q922W5	Pycr1	Pyrroline-5-carboxylate reductase 1, mitochondrial	CONCLUSIVE	#N/A	FALSE	0	0.000152284	0	0	0.000332926	0	0.000324735	0	0	>1000	-
Q8VCS3	Fam20b	Glycosaminoglycan xylosylkinase	CONCLUSIVE	#N/A	TRUE	7.0261e-05	0	0	0	0	0	0	>1000	-	-	-
Q7TPH6	Mycbp2	E3 ubiquitin-protein ligase MYCBP2	CONCLUSIVE	#N/A	FALSE	4.74439e-06	0	0	0	5.13812e-06	0	0	0.92337	-	-	-
P63158	Hmgb1	High mobility group protein B1	CONCLUSIVE	#N/A	FALSE	2.97021e-05	0	0	0	0	0	0	>1000	-	-	-
Q5SSZ5	Tns3	Tensin-3	CONCLUSIVE	#N/A	FALSE	2.21734e-05	0	5.7663e-06	0	8.40475e-06	0	0	2.6382	>1000	-	-
Q8VH51	Rbm39	RNA-binding protein 39	CONCLUSIVE	#N/A	FALSE	0.000295199	4.70035e-05	0.000305505	0.000112734	0.000125596	0.000248747	0.000189327	2.3504	1.61364	0.188962	0.453208
O35083	Agpat1	1-acyl-sn-glycerol-3-phosphate acyltransferase alpha	CONCLUSIVE	#N/A	TRUE	0.000380916	0.000339928	0.000670105	0.00022462	0	0.00010675	0.000111184	>1000	6.02702	3.18435	2.10418
P70207	Plxna2	Plexin-A2	CONCLUSIVE	#N/A	TRUE	4.38317e-05	0	3.28807e-05	0	0	0	1.11536e-05	>1000	2.948	-	-
Q9R190	Mta2	Metastasis-associated protein MTA2	CONCLUSIVE	#N/A	FALSE	6.69186e-05	2.07185e-05	4.35062e-05	0	6.34131e-05	0	2.3718e-05	1.05528	1.83431	>1000	-
B1AZI6	Thoc2	THO complex subunit 2	CONCLUSIVE	#N/A	FALSE	1.00156e-05	0	0	0	0	0	6.62637e-06	>1000	0	-	-
Q8JZN7	Rhot2	Mitochondrial Rho GTPase 2	CONCLUSIVE	#N/A	TRUE	0.000149349	0	0.000120534	0	0	0	3.40724e-05	>1000	3.5376	-	-
Q3UPF5	Zc3hav1	Zinc finger CCCH-type antiviral protein 1	CONCLUSIVE	#N/A	FALSE	0.000111383	1.463e-05	0	0	1.91906e-05	0	0	5.80404	-	>1000	-
P56135	Atp5mf	ATP synthase subunit f, mitochondrial	CONCLUSIVE	#N/A	TRUE	0.000326554	0.00210744	0.000377431	0	0	0.000345723	0.000480111	>1000	0.786133	6.09576	0
Q9Z0L0	Tpbg	Trophoblast glycoprotein	CONCLUSIVE	#N/A	TRUE	0.000194876	1.29952e-05	0	0	5.68209e-05	0	0	3.42966	-	>1000	-
Q6P9Q4	Fhod1	FH1/FH2 domain-containing protein 1	CONCLUSIVE	#N/A	FALSE	1.86724e-05	0	1.73423e-05	0	2.0222e-05	0	0	0.92337	>1000	-	-
Q8R4H9	Slc30a5	Zinc transporter 5	CONCLUSIVE	#N/A	TRUE	5.87406e-05	0	0	0	0	0	0	>1000	-	-	-
Q31125	Slc39a7	Zinc transporter SLC39A7	CONCLUSIVE	#N/A	TRUE	0.000154282	0.00107579	0.000497162	8.06933e-05	0.000889915	8.52202e-05	0.000166425	0.173367	2.9873	12.6237	0.94688
Q99ME9	Gtpbp4	Nucleolar GTP-binding protein 1	CONCLUSIVE	#N/A	FALSE	0.000251812	6.54886e-05	0	1.3463e-05	0.000104993	0	1.666e-05	2.39836	0	>1000	>1000
P99029	Prdx5	Peroxiredoxin-5, mitochondrial	CONCLUSIVE	#N/A	FALSE	6.08185e-05	0	7.90807e-05	0	0.000259347	0.000193166	0.000578419	0.234507	0.136719	0	0
Q6A068	Cdc5l	Cell division cycle 5-like protein	CONCLUSIVE	#N/A	FALSE	0.000159251	0	0	0	9.80904e-05	0.000227608	4.60954e-05	1.62351	0	0	0
O35857	Timm44	Mitochondrial import inner membrane translocase subunit TIM44	CONCLUSIVE	#N/A	FALSE	0.000176602	1.22477e-05	0.000119408	0	6.69405e-05	0.000112181	0.000105157	2.6382	1.13553	0.109178	0
Q9DB43	Zfpl1	Zinc finger protein-like 1	CONCLUSIVE	#N/A	TRUE	0.000123599	5.35739e-05	0	0	0	0	0	>1000	-	>1000	-
Q9QXX0	Jag1	Protein jagged-1	CONCLUSIVE	#N/A	TRUE	0.00010486	1.5908e-05	1.36346e-05	0	0	0	0	>1000	>1000	>1000	-
Q9Z2I8	Suclg2	Succinate--CoA ligase [GDP-forming] subunit beta, mitochondrial	CONCLUSIVE	#N/A	FALSE	4.42444e-05	1.27852e-05	0	0	6.98778e-05	7.02624e-05	0	0.633168	-	0.181963	0
Q9CQA3	Sdhb	Succinate dehydrogenase [ubiquinone] iron-sulfur subunit, mitochondrial	CONCLUSIVE	#N/A	FALSE	6.79356e-05	3.92622e-05	0	0	0.000450638	0.000503464	0.000486921	0.150754	0	0.0779841	0
Q9Z0V7	Timm17b	Mitochondrial import inner membrane translocase subunit Tim17-B	CONCLUSIVE	#N/A	TRUE	0.000575478	0.00027358	0.000168966	0	0	0	0.000153524	>1000	1.10059	>1000	-
P48771	Cox7a2	Cytochrome c oxidase subunit 7A2, mitochondrial	CONCLUSIVE	#N/A	FALSE	0.00130796	0.000633635	0.00185078	0	0.000218726	0	0.00292694	5.97992	0.632324	>1000	-
O88572	Lrp6	Low-density lipoprotein receptor-related protein 6	CONCLUSIVE	#N/A	TRUE	7.72015e-05	8.58024e-06	2.57392e-05	0	1.1255e-05	0	0	6.85932	>1000	>1000	-
Q99N87	Mrps5	28S ribosomal protein S5, mitochondrial	CONCLUSIVE	#N/A	FALSE	5.91291e-05	5.1259e-05	0	0	0	0	0	>1000	-	>1000	-
Q9D6K9	Cers5	Ceramide synthase 5	CONCLUSIVE	#N/A	TRUE	0.00104119	0.000407843	0.000130369	0	0	0	0	>1000	>1000	>1000	-
Q921E2	Rab31	Ras-related protein Rab-31	CONCLUSIVE	#N/A	FALSE	0.000263338	0.000342431	0.000363812	0	0	0	5.44455e-05	>1000	6.68213	>1000	-
Q9CQ91	Ndufa3	NADH dehydrogenase [ubiquinone] 1 alpha subcomplex subunit 3	CONCLUSIVE	#N/A	TRUE	0	0	0	0	0	0	0	-	-	-	-
P03921	Mtnd5	NADH-ubiquinone oxidoreductase chain 5	CONCLUSIVE	#N/A	TRUE	0.000373478	0	3.41988e-05	0	0	0	0	>1000	>1000	-	-
Q9QZQ1	Afdn	Afadin	CONCLUSIVE	#N/A	FALSE	5.26314e-06	0	6.84353e-06	0	0	0	0	>1000	>1000	-	-
Q9CQ22	Lamtor1	Ragulator complex protein LAMTOR1	CONCLUSIVE	#N/A	FALSE	0.00027765	0	0.000232085	0	0	0.000188967	0.00013121	>1000	1.7688	0	0
Q8CHI8	Ep400	E1A-binding protein p400	CONCLUSIVE	#N/A	FALSE	3.11814e-06	0	0	0	0	0	0	>1000	-	-	-
Q9EQP2	Ehd4	EH domain-containing protein 4	CONCLUSIVE	#N/A	FALSE	0.000106236	2.55821e-05	8.44161e-05	0	5.59281e-05	0	9.76196e-05	1.8995	0.864746	>1000	-
Q8BJW6	Eif2a	Eukaryotic translation initiation factor 2A	CONCLUSIVE	#N/A	FALSE	0	0	0	0	0	0	0	-	-	-	-
Q3UMR5	Mcu	Calcium uniporter protein, mitochondrial	CONCLUSIVE	#N/A	TRUE	6.38595e-05	7.90853e-05	3.55863e-05	3.6581e-05	3.45796e-05	0	0	1.84674	>1000	>1000	>1000
Q9CRD2	Emc2	ER membrane protein complex subunit 2	CONCLUSIVE	#N/A	FALSE	0.000301021	0.000326194	0.000335494	0	0.000244502	6.82909e-05	0.000746839	1.23116	0.449219	4.77653	0
P35550	Fbl	rRNA 2'-O-methyltransferase fibrillarin	CONCLUSIVE	#N/A	FALSE	0.00017576	2.53944e-05	0.000279322	7.83079e-05	0.000148047	9.30386e-05	0	1.18719	>1000	0.272945	0.841671
Q91XA2	Golm1	Golgi membrane protein 1	CONCLUSIVE	#N/A	TRUE	0.000178741	0	0	0	0	0	0	>1000	-	-	-
P97315	Csrp1	Cysteine and glycine-rich protein 1	CONCLUSIVE	#N/A	FALSE	0	0	0	0	0.000125418	0.000262726	0.000136819	0	0	0	0
A2AJ15	Man1b1	Endoplasmic reticulum mannosyl-oligosaccharide 1,2-alpha-mannosidase	CONCLUSIVE	#N/A	TRUE	0.000121314	0	0	0	0	0	0	>1000	-	-	-
Q9D662	Sec23b	Protein transport protein Sec23B	CONCLUSIVE	#N/A	FALSE	5.41182e-05	0	3.78907e-05	0	0	0	2.06567e-05	>1000	1.83431	-	-
Q8BRT1	Clasp2	CLIP-associating protein 2	CONCLUSIVE	#N/A	FALSE	4.22088e-05	3.01336e-05	6.45683e-06	0	0	0	0	>1000	>1000	>1000	-
Q9R1T4	Sep6	Septin-6	CONCLUSIVE	#N/A	FALSE	0	0	0	0	0	0	0	-	-	-	-
Q9DAW9	Cnn3	Calponin-3	CONCLUSIVE	#N/A	FALSE	0.000212865	8.38784e-05	0.000377431	0.000413845	0.000348415	0.00119851	0.000496114	0.610952	0.760774	0.0699858	0.345301
Q61990	Pcbp2	Poly(rC)-binding protein 2	CONCLUSIVE	#N/A	FALSE	0.000114665	0.000122342	0.00041288	0	0.000484782	0	0	0.236528	>1000	>1000	-
P61164	Actr1a	Alpha-centractin	CONCLUSIVE	#N/A	FALSE	0	0	0	0	0	0	0	-	-	-	-
Q9D0D3	Mtpap	Poly(A) RNA polymerase, mitochondrial	CONCLUSIVE	#N/A	FALSE	9.82453e-05	0	0	0	0	0	0	>1000	-	-	-
P39098	Man1a2	Mannosyl-oligosaccharide 1,2-alpha-mannosidase IB	CONCLUSIVE	#N/A	TRUE	1.49437e-05	0	0	0	4.7203e-05	0	0	0.316584	-	-	-
P27601	Gna13	Guanine nucleotide-binding protein subunit alpha-13	CONCLUSIVE	#N/A	FALSE	0.000194797	0.00010279	2.20251e-05	0	0.000144464	0	8.40512e-05	1.34841	0.262044	>1000	-
P47754	Capza2	F-actin-capping protein subunit alpha-2	CONCLUSIVE	#N/A	FALSE	4.4657e-05	7.74262e-05	4.35497e-05	0.000164145	8.46353e-05	0.000815551	0.000424713	0.52764	0.102539	0.0949372	0.201269
Q9CQS4	Slc25a46	Solute carrier family 25 member 46	CONCLUSIVE	#N/A	TRUE	0.000190967	0	2.97972e-05	0	0	0	2.5269e-05	>1000	1.1792	-	-
Q8CC35	Synpo	Synaptopodin	CONCLUSIVE	#N/A	FALSE	3.437e-05	0	0	0	2.60556e-05	0	2.84242e-05	1.3191	0	-	-
P97820	Map4k4	Mitogen-activated protein kinase kinase kinase kinase 4	CONCLUSIVE	#N/A	FALSE	1.03584e-05	8.97968e-06	0	0	9.81577e-06	0	0	1.05528	-	>1000	-
Q91X21	Kiaa2013	Uncharacterized protein KIAA2013	CONCLUSIVE	#N/A	TRUE	2.51812e-05	2.18295e-05	0	0	0	0	0	>1000	-	>1000	-
Q80WG5	Lrrc8a	Volume-regulated anion channel subunit LRRC8A	CONCLUSIVE	#N/A	TRUE	3.54775e-05	4.78417e-05	0.000133266	0	0	0	0	>1000	>1000	>1000	-
Q99MR3	Slc12a9	Solute carrier family 12 member 9	CONCLUSIVE	#N/A	TRUE	1.39736e-05	0	0	0	0	0	0	>1000	-	-	-
Q921G7	Etfdh	Electron transfer flavoprotein-ubiquinone oxidoreductase, mitochondrial	CONCLUSIVE	#N/A	FALSE	7.7751e-05	2.69609e-05	0.000181976	2.07846e-05	2.94712e-05	0	6.85872e-05	2.6382	2.6532	>1000	>1000
Q6A058	Armcx2	Armadillo repeat-containing X-linked protein 2	CONCLUSIVE	#N/A	TRUE	7.33081e-05	0	7.94338e-05	0	0	0	3.36812e-05	>1000	2.3584	-	-
Q8BNI4	Derl2	Derlin-2	CONCLUSIVE	#N/A	TRUE	0.00303266	0.000382191	0.00361323	0.00333923	7.59593e-05	0	0.000243069	39.9248	14.8651	>1000	>1000
Q61550	Rad21	Double-strand-break repair protein rad21 homolog	CONCLUSIVE	#N/A	FALSE	3.51981e-05	0	5.88435e-05	0	1.90596e-05	3.19408e-05	0.000224556	1.84674	0.262044	0	0
Q9EPC1	Parva	Alpha-parvin	CONCLUSIVE	#N/A	FALSE	0.000137332	5.20858e-05	8.92847e-05	6.88352e-05	0.000113871	0.000327136	0.000198756	1.20603	0.449219	0.159218	0.210418
Q61490	Alcam	CD166 antigen	CONCLUSIVE	#N/A	TRUE	2.7384e-05	6.64697e-05	2.84853e-05	4.39223e-05	0	0	0	>1000	>1000	>1000	>1000
P62315	Snrpd1	Small nuclear ribonucleoprotein Sm D1	CONCLUSIVE	#N/A	FALSE	0.000348812	0.000232604	0.00170954	0.00028691	0.000203409	0	0	1.71483	>1000	>1000	>1000
Q9D6J5	Ndufb8	NADH dehydrogenase [ubiquinone] 1 beta subcomplex subunit 8, mitochondrial	CONCLUSIVE	#N/A	TRUE	0.000497829	0.00026787	0.000491066	0	0	0	0.000170362	>1000	2.88249	>1000	-
P83093	Stim2	Stromal interaction molecule 2	CONCLUSIVE	#N/A	TRUE	0.00123696	7.79192e-05	0.000139133	0	0.000113566	0.000734082	5.6635e-05	10.892	2.45667	0.106145	0
Q91VC3	Eif4a3	Eukaryotic initiation factor 4A-III	CONCLUSIVE	#N/A	FALSE	0.000466127	0	0.000616195	7.26873e-05	0.00207604	0.000148047	0.000449739	0.224528	1.37012	0	0.490975
Q9JJI6	Pigo	GPI ethanolamine phosphate transferase 3	CONCLUSIVE	#N/A	TRUE	0.000111009	3.29221e-05	4.55818e-05	5.07604e-05	6.09018e-05	0	3.86548e-05	1.82276	1.1792	>1000	>1000
Q8R1B4	Eif3c	Eukaryotic translation initiation factor 3 subunit C	CONCLUSIVE	#N/A	FALSE	2.10295e-05	0	9.11468e-06	0	0	0	0	>1000	>1000	-	-
P97393	Arhgap5	Rho GTPase-activating protein 5	CONCLUSIVE	#N/A	FALSE	8.50892e-06	0	1.65959e-05	0	8.06319e-06	0	0	1.05528	>1000	-	-
Q0KL02	Trio	Triple functional domain protein	CONCLUSIVE	#N/A	FALSE	2.05865e-05	0	0	0	0	0	0	>1000	-	-	-
Q922K7	Nop2	Probable 28S rRNA (cytosine-C(5))-methyltransferase	CONCLUSIVE	#N/A	FALSE	5.63703e-05	0	1.57065e-05	0	0	0	0	>1000	>1000	-	-
P41216	Acsl1	Long-chain-fatty-acid--CoA ligase 1	CONCLUSIVE	#N/A	TRUE	0.000123334	8.31584e-05	0.000118791	0	0.000112544	0	6.04431e-05	1.09587	1.96533	>1000	-
Q8VCH6	Dhcr24	Delta(24)-sterol reductase	CONCLUSIVE	#N/A	TRUE	0.000216578	9.65577e-05	0.000144828	0.000124063	0	3.9307e-05	4.09397e-05	>1000	3.5376	2.4565	3.15627
Q61545	Ewsr1	RNA-binding protein EWS	CONCLUSIVE	#N/A	FALSE	4.87477e-05	3.80334e-05	9.5078e-05	0.000123798	0.000120105	0	0	0.405877	>1000	>1000	>1000
Q9JM76	Arpc3	Actin-related protein 2/3 complex subunit 3	CONCLUSIVE	#N/A	FALSE	7.17522e-05	4.66515e-05	0.000116622	0	0	0	0.000178019	>1000	0.655111	>1000	-
Q6QD59	Bnip1	Vesicle transport protein SEC20	CONCLUSIVE	#N/A	TRUE	0.000994303	0.000449191	0.0005827	0.000168465	0.000132707	0	0.000208469	7.49249	2.79514	>1000	>1000
Q6ZPE2	Sbf1	Myotubularin-related protein 5	CONCLUSIVE	#N/A	FALSE	0	0	0	0	0	0	0	-	-	-	-
O88532	Zfr	Zinc finger RNA-binding protein	CONCLUSIVE	#N/A	FALSE	3.86486e-05	3.60818e-05	2.31941e-05	0	0	1.88849e-05	0	>1000	>1000	1.91061	0
Q3THE2	Myl12b	Myosin regulatory light chain 12B	CONCLUSIVE	#N/A	FALSE	9.2819e-05	0.000144837	4.8276e-05	0	0.00151286	0.00412723	0.00171947	0.0613535	0.0280762	0.0350929	0
P49718	Mcm5	DNA replication licensing factor MCM5	CONCLUSIVE	#N/A	FALSE	6.96965e-05	1.88812e-05	0.000158593	0	9.08126e-05	2.76704e-05	5.04345e-05	0.767477	3.14453	0.682361	0
Q6NSU3	Glt8d1	Glycosyltransferase 8 domain-containing protein 1	CONCLUSIVE	#N/A	TRUE	0.000103277	0	0	0	6.52444e-05	0	0	1.58292	-	-	-
P25446	Fas	Tumor necrosis factor receptor superfamily member 6	CONCLUSIVE	#N/A	TRUE	0.000576102	0.000110042	0.000418983	0.000130513	0.000166553	0.000558231	0.000258408	3.45897	1.6214	0.197127	0.233798
Q3UDR8	Yipf3	Protein YIPF3	CONCLUSIVE	#N/A	TRUE	0.000248445	1.59538e-05	0.000143576	0	0	0	0	>1000	>1000	>1000	-
Q9JKZ2	Slc5a3	Sodium/myo-inositol cotransporter	CONCLUSIVE	#N/A	TRUE	0.000244587	6.93924e-05	0.000277554	0	4.21408e-05	0	0.000125043	5.80404	2.21967	>1000	-
Q6ZQ08	Cnot1	CCR4-NOT transcription complex subunit 1	CONCLUSIVE	#N/A	FALSE	9.41087e-06	0	6.9924e-06	0	0	0	0	>1000	>1000	-	-
Q8BP92	Rcn2	Reticulocalbin-2	CONCLUSIVE	#N/A	FALSE	3.99122e-05	0	5.18967e-05	0	0.000850981	6.33825e-05	0.000561129	0.0469013	0.0924862	0	0
P47753	Capza1	F-actin-capping protein subunit alpha-1	CONCLUSIVE	#N/A	FALSE	4.4657e-05	5.80697e-05	0	0.000253679	0.000232747	0.00258849	0.000369316	0.191869	0	0.0224338	0.0980028
Q60749	Khdrbs1	KH domain-containing, RNA-binding, signal transduction-associated protein 1	CONCLUSIVE	#N/A	FALSE	0.000136945	0.000112469	0.000206181	2.89015e-05	8.19606e-05	0	0.000131136	1.67086	1.57227	>1000	>1000
Q5F285	Tmem256	Transmembrane protein 256	CONCLUSIVE	#N/A	TRUE	0	0	0	0	0	0	0	-	-	-	-
Q64012	Raly	RNA-binding protein Raly	CONCLUSIVE	#N/A	FALSE	0.000388888	0.000381485	0.000146375	0.000123109	0.000523681	0.000747589	0.000575517	0.742605	0.254337	0.510288	0.164675
P19536	Cox5b	Cytochrome c oxidase subunit 5B, mitochondrial	CONCLUSIVE	#N/A	FALSE	0	0	0.00123255	0	0.000567321	0	0.000165038	0	7.46826	-	-
Q9Z1X4	Ilf3	Interleukin enhancer-binding factor 3	CONCLUSIVE	#N/A	FALSE	0.000128003	1.84943e-05	1.387e-05	0	0	0	0	>1000	>1000	>1000	-
Q99MN9	Pccb	Propionyl-CoA carboxylase beta chain, mitochondrial	CONCLUSIVE	#N/A	FALSE	7.08238e-05	2.55821e-05	0	0	3.35569e-05	0.000206198	5.85717e-05	2.11056	0	0.124066	0
Q3UTJ2	Sorbs2	Sorbin and SH3 domain-containing protein 2	CONCLUSIVE	#N/A	FALSE	0	0	0	0	0	0	0	-	-	-	-
Q3TRM4	Pnpla6	Neuropathy target esterase	CONCLUSIVE	#N/A	TRUE	0.000108396	1.63424e-05	2.14481e-05	0	0	0	1.55903e-05	>1000	1.37573	>1000	-
Q8BXA5	Clptm1l	Cleft lip and palate transmembrane protein 1-like protein	CONCLUSIVE	#N/A	TRUE	0.00021326	7.18958e-05	2.3108e-05	0	0	0	0	>1000	>1000	>1000	-
Q8BHB4	Wdr3	WD repeat-containing protein 3	CONCLUSIVE	#N/A	FALSE	4.40644e-05	0	0	0	5.13921e-05	0	2.24256e-05	0.857415	0	-	-
Q78IS1	Tmed3	Transmembrane emp24 domain-containing protein 3	CONCLUSIVE	#N/A	TRUE	0.000158926	0	0	0	0	0	0	>1000	-	-	-
Q8BG81	Poldip3	Polymerase delta-interacting protein 3	CONCLUSIVE	#N/A	FALSE	0.000174853	0	0	0	0	0	0	>1000	-	-	-
Q9QYC0	Add1	Alpha-adducin	CONCLUSIVE	#N/A	FALSE	6.08185e-05	1.50639e-05	3.95404e-05	0	6.58658e-05	0	2.87413e-05	0.92337	1.37573	>1000	-
Q3UHJ0	Aak1	AP2-associated protein kinase 1	CONCLUSIVE	#N/A	FALSE	9.98844e-06	0	8.65848e-06	0	0	0	2.2028e-05	>1000	0.393066	-	-
O08583	Alyref	THO complex subunit 4	CONCLUSIVE	#N/A	FALSE	0.000100172	2.17097e-05	0.000146532	0	0	0	0.000186396	>1000	0.786133	>1000	-
Q2KN98	Specc1l	Cytospin-A	CONCLUSIVE	#N/A	FALSE	0	0	0	0	0	0	0	-	-	-	-
Q60790	Rasa3	Ras GTPase-activating protein 3	CONCLUSIVE	#N/A	FALSE	5.35991e-05	0	0	0	0	0	0	>1000	-	-	-
Q9CZP5	Bcs1l	Mitochondrial chaperone BCS1	CONCLUSIVE	#N/A	TRUE	2.29161e-05	0	5.95943e-05	0	0	0	0	>1000	>1000	-	-
Q9ER88	Dap3	28S ribosomal protein S29, mitochondrial	CONCLUSIVE	#N/A	FALSE	0	3.53962e-05	0	0	6.19071e-05	0	6.75347e-05	0	0	>1000	-
Q61696	Hspa1a	Heat shock 70 kDa protein 1A	CONCLUSIVE	#N/A	FALSE	3.48687e-05	0	0.000174878	0	0.000217134	0.000601195	0.000197737	0.160586	0.8844	0	0
Q9EP97	Senp3	Sentrin-specific protease 3	CONCLUSIVE	#N/A	FALSE	7.30786e-05	7.30982e-05	8.04034e-05	0	0.000149155	0	0.000111575	0.489952	0.720622	>1000	-
P31428	Dpep1	Dipeptidase 1	CONCLUSIVE	#N/A	FALSE	0.000327085	0	0.00013164	0	0	0	0	>1000	>1000	-	-
O70583	Mid1	E3 ubiquitin-protein ligase Midline-1	CONCLUSIVE	#N/A	FALSE	5.1651e-05	1.22117e-05	3.6633e-05	0	4.44957e-05	0	0	1.16081	>1000	>1000	-
P81117	Nucb2	Nucleobindin-2	CONCLUSIVE	#N/A	FALSE	6.08185e-05	0	0	0	0	0	3.7723e-05	>1000	0	-	-
Q8JZU2	Slc25a1	Tricarboxylate transport protein, mitochondrial	CONCLUSIVE	#N/A	TRUE	0.000677608	0.000178006	0.000654132	0	0	0	0	>1000	>1000	>1000	-
Q9CXZ1	Ndufs4	NADH dehydrogenase [ubiquinone] iron-sulfur protein 4, mitochondrial	CONCLUSIVE	#N/A	FALSE	0.000109473	0	0.000569381	0	0	0	0	>1000	>1000	-	-
Q9EPK8	Trpv4	Transient receptor potential cation channel subfamily V member 4	CONCLUSIVE	#N/A	TRUE	1.46635e-05	0	6.67329e-05	0	1.38953e-05	0	3.63804e-05	1.05528	1.83431	-	-
Q91W92	Cdc42ep1	Cdc42 effector protein 1	CONCLUSIVE	#N/A	FALSE	1.56136e-05	0	8.12076e-05	0	0	0	0	>1000	>1000	-	-
O35841	Api5	Apoptosis inhibitor 5	CONCLUSIVE	#N/A	FALSE	2.53411e-05	5.49204e-05	8.23758e-05	0	2.40136e-05	0	0.000115265	1.05528	0.714666	>1000	-
P07901	Hsp90aa1	Heat shock protein HSP 90-alpha	CONCLUSIVE	#N/A	FALSE	4.79164e-05	7.55249e-06	5.09763e-05	0	0.000123835	9.68464e-05	2.88197e-05	0.386936	1.7688	0.0779841	0
Q8K1S3	Unc5b	Netrin receptor UNC5B	CONCLUSIVE	#N/A	TRUE	3.04093e-05	1.17163e-05	0	0	0	3.21943e-05	1.11772e-05	>1000	0	0.363926	0
Q9CQB5	Cisd2	CDGSH iron-sulfur domain-containing protein 2	CONCLUSIVE	#N/A	TRUE	0.00205769	0.000164029	0.0025833	0.000410971	0.000134476	0.0003756	0.000586802	15.3016	4.40234	0.436711	1.09417
Q9CQ56	Use1	Vesicle transport protein USE1	CONCLUSIVE	#N/A	TRUE	0.000461207	0.000666367	0.000507435	0	4.48253e-05	0	0	10.289	>1000	>1000	-
O09111	Ndufb11	NADH dehydrogenase [ubiquinone] 1 beta subcomplex subunit 11, mitochondrial	CONCLUSIVE	#N/A	TRUE	0.000824675	0.000256635	0.000797354	0	0.000320605	0.000268641	0.0002798	2.57225	2.84973	0.955306	0
Q9CR20	Ier3ip1	Immediate early response 3-interacting protein 1	CONCLUSIVE	#N/A	TRUE	0.00155755	0.00661616	0.00207587	0.00562098	0.000885574	0.00136041	0.00186775	1.7588	1.11143	4.86338	4.13184
Q91YW3	Dnajc3	DnaJ homolog subfamily C member 3	CONCLUSIVE	#N/A	FALSE	0	0	0	0	7.20407e-05	6.03643e-05	5.2393e-05	0	0	0	0
Q8C0Z1	Fam234a	Protein FAM234A	CONCLUSIVE	#N/A	TRUE	6.90373e-05	3.98989e-05	1.49612e-05	0	0	0	1.90314e-05	>1000	0.786133	>1000	-
P97287	Mcl1	Induced myeloid leukemia cell differentiation protein Mcl-1 homolog	CONCLUSIVE	#N/A	TRUE	0.000115757	0	0.000213231	0	0	0	0	>1000	>1000	-	-
Q8CG47	Smc4	Structural maintenance of chromosomes protein 4	CONCLUSIVE	#N/A	FALSE	9.93149e-06	8.6096e-06	0	0	0	0	0	>1000	-	>1000	-
Q922D8	Mthfd1	C-1-tetrahydrofolate synthase, cytoplasmic	CONCLUSIVE	#N/A	FALSE	6.82989e-06	0	2.22018e-05	0	5.17769e-05	0	2.25934e-05	0.13191	0.982666	-	-
Q9CQY5	Magt1	Magnesium transporter protein 1	CONCLUSIVE	#N/A	TRUE	0.000714845	0.0013716	0.000470944	0.000496846	7.22558e-05	0	0.000252237	9.89325	1.86707	>1000	>1000
O70152	Dpm1	Dolichol-phosphate mannosyltransferase subunit 1	CONCLUSIVE	#N/A	FALSE	0.000675437	0.000330029	0.000127746	0	4.65494e-05	0	0.000406248	14.5101	0.314453	>1000	-
A2AJI0	Map7d1	MAP7 domain-containing protein 1	CONCLUSIVE	#N/A	FALSE	1.8871e-05	0	0	0	0	0	0	>1000	-	-	-
O70475	Ugdh	UDP-glucose 6-dehydrogenase	CONCLUSIVE	#N/A	FALSE	3.88597e-05	1.68437e-05	0.000101057	0	8.59228e-05	0	3.21372e-05	0.452263	3.14453	>1000	-
Q3UH60	Dip2b	Disco-interacting protein 2 homolog B	CONCLUSIVE	#N/A	FALSE	1.01429e-05	0	0	0	7.68923e-06	0	0	1.3191	-	-	-
Q9Z0N1	Eif2s3x	Eukaryotic translation initiation factor 2 subunit 3, X-linked	CONCLUSIVE	#N/A	FALSE	3.38239e-05	0	5.27763e-05	0	0	0	0	>1000	>1000	-	-
P06802	Enpp1	Ectonucleotide pyrophosphatase/phosphodiesterase family member 1	CONCLUSIVE	#N/A	TRUE	0.000109252	6.11035e-06	7.79024e-05	0	0	0	3.49749e-05	>1000	2.22738	>1000	-
Q61712	Dnajc1	DnaJ homolog subfamily C member 1	CONCLUSIVE	#N/A	TRUE	0.000242944	0.000245709	0.000308372	1.5463e-05	2.19254e-05	5.51152e-05	4.78371e-05	11.0804	6.44629	4.45809	0.280557
Q8C0T5	Sipa1l1	Signal-induced proliferation-associated 1-like protein 1	CONCLUSIVE	#N/A	FALSE	1.25425e-05	0	0	0	0	0	0	>1000	-	-	-
Q3TFD2	Lpcat1	Lysophosphatidylcholine acyltransferase 1	CONCLUSIVE	#N/A	TRUE	0.000233195	4.1468e-05	0.000334316	0	5.66612e-05	0	5.93395e-05	4.11559	5.63395	>1000	-
Q02053	Uba1	Ubiquitin-like modifier-activating enzyme 1	CONCLUSIVE	#N/A	FALSE	7.24304e-05	0	0.000235448	8.06764e-06	9.72346e-05	0	0.000129784	0.744904	1.81415	-	>1000
P52019	Sqle	Squalene monooxygenase	CONCLUSIVE	#N/A	TRUE	8.37318e-05	4.83914e-05	0.000108874	0	2.11588e-05	0	2.76987e-05	3.9573	3.93066	>1000	-
Q8K021	Scamp1	Secretory carrier-associated membrane protein 1	CONCLUSIVE	#N/A	TRUE	0.000406207	0.000147408	0.000319365	0	0	0	4.68747e-05	>1000	6.81315	>1000	-
P59999	Arpc4	Actin-related protein 2/3 complex subunit 4	CONCLUSIVE	#N/A	FALSE	0.000323098	0.000214189	0.000222415	5.08069e-05	0.000792448	0.00199202	0.000785895	0.407722	0.283008	0.107524	0.0255052
P46638	Rab11b	Ras-related protein Rab-11B	CONCLUSIVE	#N/A	FALSE	0.0002197	0.000507887	0.000114268	0.000156616	0.000138794	0	0.000145355	1.58292	0.786133	>1000	>1000
P61294	Rab6b	Ras-related protein Rab-6B	CONCLUSIVE	#N/A	FALSE	0.000399122	0.000479075	0.000459086	0	0	0	0	>1000	>1000	>1000	-
Q8C163	Exog	Nuclease EXOG, mitochondrial	CONCLUSIVE	#N/A	FALSE	8.67656e-05	0	0	0	0	0	0	>1000	-	-	-
Q5SXY1	Specc1	Cytospin-B	CONCLUSIVE	#N/A	FALSE	3.89022e-05	0	0	0	5.10429e-05	0	6.92943e-05	0.762147	0	-	-
P14685	Psmd3	26S proteasome non-ATPase regulatory subunit 3	CONCLUSIVE	#N/A	FALSE	0.000277126	0	0	3.22097e-05	4.56711e-05	0	4.98228e-05	6.06786	0	-	>1000
Q9QUN7	Tlr2	Toll-like receptor 2	CONCLUSIVE	#N/A	TRUE	0.000215851	0	9.53205e-05	0	0	0	0	>1000	>1000	-	-
Q61937	Npm1	Nucleophosmin	CONCLUSIVE	#N/A	FALSE	0	0	0.000127965	0	0	0	0.000723454	-	0.17688	-	-
P42227	Stat3	Signal transducer and activator of transcription 3	CONCLUSIVE	#N/A	FALSE	3.73205e-05	0	4.85268e-05	0	7.07309e-05	0	0.00010974	0.52764	0.4422	-	-
P61804	Dad1	Dolichyl-diphosphooligosaccharide--protein glycosyltransferase subunit DAD1	CONCLUSIVE	#N/A	TRUE	0.000734666	0.00531551	0.00110223	0.000339912	0.00128526	0.000897452	0.000467364	0.57161	2.3584	5.9229	0.378752
P58281	Opa1	Dynamin-like 120 kDa protein, mitochondrial	CONCLUSIVE	#N/A	TRUE	7.98243e-05	5.76664e-06	8.64946e-06	0	0	0	1.10025e-05	>1000	0.786133	>1000	-
Q9QZH6	Ecsit	Evolutionarily conserved signaling intermediate in Toll pathway, mitochondrial	CONCLUSIVE	#N/A	FALSE	1.46803e-05	3.18159e-05	0	0	2.78226e-05	0	0	0.52764	-	>1000	-
Q9D0L4	Adck1	Uncharacterized aarF domain-containing protein kinase 1	CONCLUSIVE	#N/A	FALSE	0.000170292	0	6.32646e-05	0	0	0	0	>1000	>1000	-	-
P24668	M6pr	Cation-dependent mannose-6-phosphate receptor	CONCLUSIVE	#N/A	TRUE	0.000275652	7.96543e-05	0.000403226	0	0	0	7.59887e-05	>1000	5.3064	>1000	-
Q6ZWY3	Rps27l	40S ribosomal protein S27-like	CONCLUSIVE	#N/A	FALSE	0.000456139	0.000560188	0	0	0.00165694	0	0.00138318	0.275291	0	>1000	-
Q8VDS8	Stx18	Syntaxin-18	CONCLUSIVE	#N/A	TRUE	0.000716985	0.00019061	0.000198886	8.94445e-05	0	0	0.000126496	>1000	1.57227	>1000	>1000
Q61191	Hcfc1	Host cell factor 1	CONCLUSIVE	#N/A	FALSE	1.71749e-05	1.35354e-05	6.09057e-06	1.66955e-05	5.91826e-06	9.91805e-06	2.5825e-05	2.90202	0.23584	1.36472	1.68334
Q6DIC0	Smarca2	Probable global transcription activator SNF2L2	CONCLUSIVE	#N/A	FALSE	4.85931e-05	0	0	0	7.6746e-06	0	0	6.33168	-	-	-
Q9D4H1	Exoc2	Exocyst complex component 2	CONCLUSIVE	#N/A	FALSE	6.9112e-06	5.99131e-06	0	0	0	0	0	>1000	-	>1000	-
Q8CIV2	Tmem259	Membralin	CONCLUSIVE	#N/A	TRUE	8.90027e-05	1.92891e-05	0.00014466	2.97406e-05	0	0	2.76022e-05	>1000	5.24089	>1000	>1000
Q569Z5	Ddx46	Probable ATP-dependent RNA helicase DDX46	CONCLUSIVE	#N/A	FALSE	5.56914e-05	8.04647e-06	9.25291e-05	0	5.2774e-05	7.8614e-05	4.60571e-05	1.05528	2.00901	0.102354	0
O88384	Vti1b	Vesicle transport through interaction with t-SNAREs homolog 1B	CONCLUSIVE	#N/A	TRUE	0.000426647	0.00011931	0.000304222	0	0.000156502	0	0.000204875	2.72614	1.48492	>1000	-
P63087	Ppp1cc	Serine/threonine-protein phosphatase PP1-gamma catalytic subunit	CONCLUSIVE	#N/A	FALSE	0	0	0	0	0	0	0	-	-	-	-
Q9DC61	Pmpca	Mitochondrial-processing peptidase subunit alpha	CONCLUSIVE	#N/A	FALSE	1.82804e-05	0	0	0	0	0	0	>1000	-	-	-
P68254	Ywhaq	14-3-3 protein theta	CONCLUSIVE	#N/A	FALSE	0.000390976	0	0.000338917	8.70976e-05	0	0	0.000129336	>1000	2.62044	-	>1000
P21956	Mfge8	Lactadherin	CONCLUSIVE	#N/A	FALSE	6.89627e-05	4.18486e-05	0	0	6.53501e-05	0	0	1.05528	-	>1000	-
P53564	Cux1	Homeobox protein cut-like 1	CONCLUSIVE	#N/A	FALSE	6.53348e-05	5.48116e-06	2.46638e-05	3.66212e-05	1.59774e-05	3.34693e-05	0	4.08921	>1000	0.163767	1.09417
Q04750	Top1	DNA topoisomerase 1	CONCLUSIVE	#N/A	FALSE	4.99552e-05	0	2.16518e-05	0	1.57795e-05	0	5.50844e-05	3.16584	0.393066	-	-
O35643	Ap1b1	AP-1 complex subunit beta-1	CONCLUSIVE	#N/A	FALSE	2.37018e-05	0	0	0	0	0	0	>1000	-	-	-
Q8R0G7	Spns1	Protein spinster homolog 1	CONCLUSIVE	#N/A	TRUE	0	0	0	0	0	0	0	-	-	-	-
Q3U3R4	Lmf1	Lipase maturation factor 1	CONCLUSIVE	#N/A	TRUE	0.000389387	7.71564e-05	0.000383349	1.48703e-05	4.21702e-05	0	1.84015e-05	9.2337	20.8325	>1000	>1000
Q6P5B0	Rrp12	RRP12-like protein	CONCLUSIVE	#N/A	TRUE	6.4106e-05	2.77867e-05	0	0	5.60749e-05	0	4.07816e-05	1.14322	0	>1000	-
Q09XV5	Chd8	Chromodomain-helicase-DNA-binding protein 8	CONCLUSIVE	#N/A	FALSE	3.70988e-06	7.50422e-06	1.60795e-05	0	0	0	0	>1000	>1000	>1000	-
Q8K2Z4	Ncapd2	Condensin complex subunit 1	CONCLUSIVE	#N/A	FALSE	1.37628e-05	0	1.19303e-05	0	1.30419e-05	0	7.58796e-06	1.05528	1.57227	-	-
Q6DYE8	Enpp3	Ectonucleotide pyrophosphatase/phosphodiesterase family member 3	CONCLUSIVE	#N/A	TRUE	4.38394e-05	0	0	0	0	0	0	>1000	-	-	-
P68368	Tuba4a	Tubulin alpha-4A chain	CONCLUSIVE	#N/A	FALSE	0.00032785	0	0.000935995	0	0.000256645	0	0.000424384	1.27744	2.20554	-	-
Q6DID7	Wls	Protein wntless homolog	CONCLUSIVE	#N/A	TRUE	0.000236079	5.62807e-05	8.44161e-05	0	0	0	0	>1000	>1000	>1000	-
Q69ZQ1	Myorg	Myogenesis-regulating glycosidase	CONCLUSIVE	#N/A	TRUE	0.000222973	4.63908e-05	8.11793e-05	0	0	0	2.9504e-05	>1000	2.75147	>1000	-
O89016	Abcd4	ATP-binding cassette sub-family D member 4	CONCLUSIVE	#N/A	TRUE	0.000279253	8.22174e-05	0.000150723	6.33829e-05	3.99434e-05	0	5.22893e-05	6.99123	2.88249	>1000	>1000
Q3TYS2	Cybc1	Cytochrome b-245 chaperone 1	CONCLUSIVE	#N/A	TRUE	0.00122938	0.000473666	0.000177615	0.000114112	6.47211e-05	0	0	18.995	>1000	>1000	>1000
Q9ER64	Osbpl5	Oxysterol-binding protein-related protein 5	CONCLUSIVE	#N/A	TRUE	0.000109599	1.58352e-05	0.000147258	0	1.38476e-05	0	3.62555e-05	7.9146	4.06169	>1000	-
P23780	Glb1	Beta-galactosidase	CONCLUSIVE	#N/A	FALSE	0	0	0	0	0	0	0	-	-	-	-
O35638	Stag2	Cohesin subunit SA-2	CONCLUSIVE	#N/A	FALSE	0	0	0	0	1.96634e-05	0	2.57411e-05	0	0	-	-
Q8BFR4	Gns	N-acetylglucosamine-6-sulfatase	CONCLUSIVE	#N/A	FALSE	0	0	0	0	0	0	0	-	-	-	-
Q8BJZ4	Mrps35	28S ribosomal protein S35, mitochondrial	CONCLUSIVE	#N/A	FALSE	5.98682e-05	0	2.59484e-05	0	7.56428e-05	0	0	0.79146	>1000	-	-
P12382	Pfkl	ATP-dependent 6-phosphofructokinase, liver type	CONCLUSIVE	#N/A	FALSE	0.00024152	2.12922e-05	8.51639e-05	0	5.43076e-05	0	5.41663e-05	4.44725	1.57227	>1000	-
Q9D773	Mrpl2	39S ribosomal protein L2, mitochondrial	CONCLUSIVE	#N/A	FALSE	0.000323471	0	5.42711e-05	4.1841e-05	5.93277e-05	0	0.00015533	5.45228	0.349392	-	>1000
Q9JKN1	Slc30a7	Zinc transporter 7	CONCLUSIVE	#N/A	TRUE	0.000101364	8.78726e-05	0.000164752	0.000191937	0.000304172	0	0.000167658	0.333246	0.982666	>1000	>1000
Q5XJY5	Arcn1	Coatomer subunit delta	CONCLUSIVE	#N/A	FALSE	1.87454e-05	0	9.74968e-05	0	4.73692e-05	0.000396916	5.16753e-05	0.39573	1.88672	0	0
O88696	Clpp	ATP-dependent Clp protease proteolytic subunit, mitochondrial	CONCLUSIVE	#N/A	FALSE	0	3.05293e-05	0	0	0.00031147	0	0.000194162	0	0	>1000	-
Q8BLU0	Flrt2	Leucine-rich repeat transmembrane protein FLRT2	CONCLUSIVE	#N/A	TRUE	3.87027e-05	0.000146787	0	0	0	0	0	>1000	-	>1000	-
Q8BFW7	Lpp	Lipoma-preferred partner homolog	CONCLUSIVE	#N/A	FALSE	3.12526e-05	0	0	0	0.000118462	0	1.72307e-05	0.26382	0	-	-
Q921U8	Smtn	Smoothelin	CONCLUSIVE	#N/A	FALSE	3.11341e-05	0	2.69886e-05	0	0	0	0	>1000	>1000	-	-
Q8JZZ7	Adgrl2	Adhesion G protein-coupled receptor L2	CONCLUSIVE	#N/A	TRUE	3.65034e-05	0	3.62963e-05	0	2.03478e-05	0	0	1.79398	>1000	-	-
A2A8L1	Chd5	Chromodomain-helicase-DNA-binding protein 5	CONCLUSIVE	#N/A	FALSE	0	0	0	0	0	0	0	-	-	-	-
P32507	Nectin2	Nectin-2	CONCLUSIVE	#N/A	TRUE	9.03672e-05	0	3.91673e-05	0	0	0	0	>1000	>1000	-	-
Q99MJ9	Ddx50	ATP-dependent RNA helicase DDX50	CONCLUSIVE	#N/A	FALSE	0.000100052	0	2.26253e-05	0	5.77111e-05	0	0	1.73367	>1000	-	-
Q9D023	Mpc2	Mitochondrial pyruvate carrier 2	CONCLUSIVE	#N/A	TRUE	0.000251415	0.000217952	0	0	0	0	0	>1000	-	>1000	-
Q80YD1	Supv3l1	ATP-dependent RNA helicase SUPV3L1, mitochondrial	CONCLUSIVE	#N/A	FALSE	4.91857e-05	0	0	0	0	0	2.71179e-05	>1000	0	-	-
Q8C1E7	Tmem120a	Transmembrane protein 120A	CONCLUSIVE	#N/A	TRUE	0.000418903	0.000161399	0.000169459	0	7.05705e-05	0	0.00010778	5.93595	1.57227	>1000	-
Q9WUH1	Tmem115	Transmembrane protein 115	CONCLUSIVE	#N/A	TRUE	0.000136842	0	0	0	8.64489e-05	0	0	1.58292	-	-	-
Q6P6J9	Txndc15	Thioredoxin domain-containing protein 15	CONCLUSIVE	#N/A	TRUE	0.000399122	0.000281627	0.000337932	0	8.79567e-05	0	0.000199581	4.53771	1.69321	>1000	-
Q3UPL0	Sec31a	Protein transport protein Sec31A	CONCLUSIVE	#N/A	FALSE	1.55755e-05	1.80032e-05	7.76341e-05	0	3.4439e-05	0	8.58735e-06	0.452263	9.04053	>1000	-
P51432	Plcb3	1-phosphatidylinositol 4,5-bisphosphate phosphodiesterase beta-3	CONCLUSIVE	#N/A	FALSE	0	0	0	0	0	0	0	-	-	-	-
Q9CQV4	Retreg3	Reticulophagy regulator 3	CONCLUSIVE	#N/A	TRUE	0.000150741	0.000124738	0.000169277	3.66333e-05	0.000207774	0	0.000101998	0.725505	1.65961	>1000	>1000
Q5HZI9	Slc25a51	Solute carrier family 25 member 51	CONCLUSIVE	#N/A	TRUE	9.64321e-05	0	0	0	0	0	0	>1000	-	-	-
Q9JI39	Abcb10	ATP-binding cassette sub-family B member 10, mitochondrial	CONCLUSIVE	#N/A	TRUE	0.000232216	3.09705e-05	0.000104519	0	0	0	0	>1000	>1000	>1000	-
P35285	Rab22a	Ras-related protein Rab-22A	CONCLUSIVE	#N/A	FALSE	0.000674804	0.000228288	0.00136965	0	0	0	5.44455e-05	>1000	25.1563	>1000	-
Q9Z2A7	Dgat1	Diacylglycerol O-acyltransferase 1	CONCLUSIVE	#N/A	TRUE	0.000108997	1.11164e-05	7.50314e-05	8.56984e-05	4.86058e-05	0	0	2.24247	>1000	>1000	>1000
O35382	Exoc4	Exocyst complex component 4	CONCLUSIVE	#N/A	FALSE	0	0	0	0	0	0	0	-	-	-	-
Q9R0B9	Plod2	Procollagen-lysine,2-oxoglutarate 5-dioxygenase 2	CONCLUSIVE	#N/A	FALSE	3.46591e-05	4.13132e-05	0	0	4.92653e-05	2.75202e-05	4.2995e-05	0.70352	0	1.50119	0
Q9D0L7	Armc10	Armadillo repeat-containing protein 10	CONCLUSIVE	#N/A	TRUE	0.000187822	0.00012664	0	0	3.95518e-05	0	6.90355e-05	4.74876	0	>1000	-
O08553	Dpysl2	Dihydropyrimidinase-related protein 2	CONCLUSIVE	#N/A	FALSE	2.23285e-05	0	0	0	5.2897e-05	3.54588e-05	0	0.422112	-	0	0
Q8C9B9	Dido1	Death-inducer obliterator 1	CONCLUSIVE	#N/A	FALSE	2.83065e-06	0	2.57643e-05	0	5.36474e-06	0	3.04325e-05	0.52764	0.846605	-	-
Q8K0D5	Gfm1	Elongation factor G, mitochondrial	CONCLUSIVE	#N/A	FALSE	0	0	0	0	0	0	1.40645e-05	-	0	-	-
Q9CXR1	Dhrs7	Dehydrogenase/reductase SDR family member 7	CONCLUSIVE	#N/A	FALSE	0.000519567	0.00012284	0.000626446	0	0	0	4.68747e-05	>1000	13.3643	>1000	-
Q9DCD0	Pgd	6-phosphogluconate dehydrogenase, decarboxylating	CONCLUSIVE	#N/A	FALSE	3.30536e-05	0	0	0	3.75865e-05	0	0	0.8794	-	-	-
Q922Y2	Trim59	Tripartite motif-containing protein 59	CONCLUSIVE	#N/A	TRUE	0.000324843	0.000137369	0.000236948	6.35402e-05	0	0	3.93143e-05	>1000	6.02702	>1000	>1000
Q8JZQ9	Eif3b	Eukaryotic translation initiation factor 3 subunit B	CONCLUSIVE	#N/A	FALSE	1.19289e-05	0	0	0	0	0	0	>1000	-	-	-
Q3U821	Wdr75	WD repeat-containing protein 75	CONCLUSIVE	#N/A	FALSE	1.15409e-05	0	2.50105e-05	0	3.64543e-05	0	3.18146e-05	0.316584	0.786133	-	-
Q75N73	Slc39a14	Zinc transporter ZIP14	CONCLUSIVE	#N/A	TRUE	0.00015671	7.35866e-05	0.000186786	8.72757e-05	0	0	6.48002e-05	>1000	2.88249	>1000	>1000
Q7TMF3	Ndufa12	NADH dehydrogenase [ubiquinone] 1 alpha subcomplex subunit 12	CONCLUSIVE	#N/A	FALSE	0	0	0.00085898	0	0.000626009	0	0.000364222	0	2.3584	-	-
P19258	Mpv17	Protein Mpv17	CONCLUSIVE	#N/A	TRUE	0.000126993	0.000141545	0	0	0	0	0	>1000	-	>1000	-
P04925	Prnp	Major prion protein	CONCLUSIVE	#N/A	FALSE	0.000100566	0.000130771	0.000196145	0.000352848	0.000428841	0.00227578	0.000207922	0.234507	0.94336	0.057462	0.155045
Q9DB05	Napa	Alpha-soluble NSF attachment protein	CONCLUSIVE	#N/A	FALSE	2.16473e-05	0	0	0	0.000410266	0	0.000125317	0.052764	0	-	-
Q8BK67	Rcc2	Protein RCC2	CONCLUSIVE	#N/A	FALSE	3.6842e-05	0	0.00013573	0	0	0	0	>1000	>1000	-	-
Q9CPR5	Mrpl15	39S ribosomal protein L15, mitochondrial	CONCLUSIVE	#N/A	FALSE	0.000151531	0	0	0	4.10266e-05	0	7.16097e-05	3.69348	0	-	-
Q9Z1T1	Ap3b1	AP-3 complex subunit beta-1	CONCLUSIVE	#N/A	FALSE	2.60061e-05	0	2.25434e-05	0	0	0	0	>1000	>1000	-	-
P55302	Lrpap1	Alpha-2-macroglobulin receptor-associated protein	CONCLUSIVE	#N/A	FALSE	0.000115302	3.07554e-05	0	0	0	0	0.000337411	>1000	0	>1000	-
Q921Q3	Alg1	Chitobiosyldiphosphodolichol beta-mannosyltransferase	CONCLUSIVE	#N/A	TRUE	0.000291475	3.44563e-05	0.000249793	0	5.02193e-05	0	0	5.80404	>1000	>1000	-
Q9Z2Q5	Mrpl40	39S ribosomal protein L40, mitochondrial	CONCLUSIVE	#N/A	FALSE	0.000247998	0	0	0	0	0	7.69109e-05	>1000	0	-	-
O08784	Tcof1	Treacle protein	CONCLUSIVE	#N/A	FALSE	1.93514e-05	0	0	0	0	0	2.40055e-05	>1000	0	-	-
Q62130	Ptpn14	Tyrosine-protein phosphatase non-receptor type 14	CONCLUSIVE	#N/A	FALSE	1.34271e-05	0	0	7.17877e-06	0	0	0	>1000	-	-	>1000
Q3TIX9	Usp39	U4/U6.U5 tri-snRNP-associated protein 2	CONCLUSIVE	#N/A	FALSE	2.26452e-05	0	1.47225e-05	0	0	0	0	>1000	>1000	-	-
E9Q3L2	Pi4ka	Phosphatidylinositol 4-kinase alpha	CONCLUSIVE	#N/A	FALSE	4.39887e-05	0	0	0	1.14991e-05	0	0	3.82539	-	-	-
Q8BML1	Mical2	[F-actin]-monooxygenase MICAL2	CONCLUSIVE	#N/A	FALSE	8.31503e-05	0.000161466	6.48709e-05	0	0	0	1.10025e-05	>1000	5.896	>1000	-
Q0GNC1	Inf2	Inverted formin-2	CONCLUSIVE	#N/A	FALSE	5.01645e-05	0	0	4.02305e-05	3.32757e-05	0	4.5635e-05	1.50754	0	-	>1000
P16045	Lgals1	Galectin-1	CONCLUSIVE	#N/A	FALSE	9.46066e-05	0	0.000399797	0	0.00138959	0	0.000391201	0.0680826	1.02197	-	-
Q9JLR1	Sec61a2	Protein transport protein Sec61 subunit alpha isoform 2	CONCLUSIVE	#N/A	TRUE	0.000315273	0.000133747	0.000139554	0	0	0	0	>1000	>1000	>1000	-
Q3V1T4	P3h1	Prolyl 3-hydroxylase 1	CONCLUSIVE	#N/A	FALSE	0	0	0	0	4.09433e-05	0	2.14393e-05	0	0	-	-
Q8K298	Anln	Anillin	CONCLUSIVE	#N/A	FALSE	0	0	1.48144e-05	0	0	1.80931e-05	1.41335e-05	-	1.04818	0	0
Q9QXY9	Pex3	Peroxisomal biogenesis factor 3	CONCLUSIVE	#N/A	TRUE	0.000102999	0	3.34818e-05	0	0	0	5.67873e-05	>1000	0.5896	-	-
O55142	Rpl35a	60S ribosomal protein L35a	CONCLUSIVE	#N/A	FALSE	0.00078373	0.000478107	0.000717119	0	0.000770181	0.000553157	0.000576133	1.01759	1.24471	0.864324	0
Q80YV3	Trrap	Transformation/transcription domain-associated protein	CONCLUSIVE	#N/A	FALSE	2.48965e-06	0	4.85583e-06	0	0	0	4.11791e-06	>1000	1.1792	-	-
Q9WTQ5	Akap12	A-kinase anchor protein 12	CONCLUSIVE	#N/A	FALSE	5.68819e-06	0	1.47924e-05	5.06862e-06	2.15609e-05	9.03314e-05	6.27223e-06	0.26382	2.3584	0	0.0561114
Q8BLX7	Col16a1	Collagen alpha-1(XVI) chain	CONCLUSIVE	#N/A	FALSE	1.6167e-05	0	5.25537e-06	0	3.06401e-05	0	3.6768e-05	0.52764	0.142933	-	-
Q99J27	Slc33a1	Acetyl-coenzyme A transporter 1	CONCLUSIVE	#N/A	TRUE	0.000232216	0.000140916	0.000105681	0	3.30078e-05	0	1.92044e-05	7.0352	5.50293	>1000	-
P28740	Kif2a	Kinesin-like protein KIF2A	CONCLUSIVE	#N/A	FALSE	1.35871e-05	2.74836e-05	0	0	0	0	2.24733e-05	>1000	0	>1000	-
Q9D1L0	Chchd2	Coiled-coil-helix-coiled-coil-helix domain-containing protein 2	CONCLUSIVE	#N/A	FALSE	8.34764e-05	0	0	0	0	0	0	>1000	-	-	-
P35585	Ap1m1	AP-1 complex subunit mu-1	CONCLUSIVE	#N/A	FALSE	0	0	0	0	0	0	0	-	-	-	-
P80317	Cct6a	T-complex protein 1 subunit zeta	CONCLUSIVE	#N/A	FALSE	1.80394e-05	0	9.38246e-05	0	3.41888e-05	5.72949e-05	0.000129295	0.52764	0.725661	0	0
Q91W34	Q91W34	RUS1 family protein C16orf58 homolog	CONCLUSIVE	#N/A	TRUE	0.000267223	0.000160377	3.56372e-05	0	3.89576e-05	0	3.39993e-05	6.85932	1.04818	>1000	-
P47915	Rpl29	60S ribosomal protein L29	CONCLUSIVE	#N/A	FALSE	0.000578726	0.000138399	0.000285432	0	0.001059	0	0.00112226	0.546484	0.254337	>1000	-
P35601	Rfc1	Replication factor C subunit 1	CONCLUSIVE	#N/A	FALSE	8.46942e-06	9.78952e-06	7.34171e-06	6.03753e-05	0	6.27661e-05	1.8678e-05	>1000	0.393066	0.155968	0.96191
Q69Z38	Peak1	Inactive tyrosine-protein kinase PEAK1	CONCLUSIVE	#N/A	FALSE	1.6563e-05	4.78614e-06	0	0	0	0	0	>1000	-	>1000	-
Q03141	Mark3	MAP/microtubule affinity-regulating kinase 3	CONCLUSIVE	#N/A	FALSE	0	0	0	0	0	0	0	-	-	-	-
Q8C0C7	Farsa	Phenylalanine--tRNA ligase alpha subunit	CONCLUSIVE	#N/A	FALSE	1.88561e-05	0	2.45181e-05	0	0	0	0	>1000	>1000	-	-
Q9D1L9	Lamtor5	Ragulator complex protein LAMTOR5	CONCLUSIVE	#N/A	FALSE	0	0	0	0	0	0	0	-	-	-	-
Q566J8	Coq8b	Atypical kinase COQ8B, mitochondrial	CONCLUSIVE	#N/A	TRUE	0	0	0	0	0	0	0	-	-	-	-
P68510	Ywhah	14-3-3 protein eta	CONCLUSIVE	#N/A	FALSE	7.78774e-05	7.87638e-05	0.000151893	0	7.37978e-05	0	0.000407899	1.05528	0.372379	>1000	-
Q8VEH3	Arl8a	ADP-ribosylation factor-like protein 8A	CONCLUSIVE	#N/A	FALSE	8.58326e-05	4.46449e-05	0	0	0	0	0	>1000	-	>1000	-
Q8BHL3	Tbc1d10b	TBC1 domain family member 10B	CONCLUSIVE	#N/A	FALSE	0	0	0	0	0	0	0	-	-	-	-
Q91Z67	Srgap2	SLIT-ROBO Rho GTPase-activating protein 2	CONCLUSIVE	#N/A	FALSE	0	0	0	0	0	0	0	-	-	-	-
Q8K5B2	Mcfd2	Multiple coagulation factor deficiency protein 2 homolog	CONCLUSIVE	#N/A	FALSE	0.000264246	0	0	0	0	0	0	>1000	-	-	-
P70257	Nfix	Nuclear factor 1 X-type	CONCLUSIVE	#N/A	FALSE	0.000189746	3.40326e-05	5.1046e-05	2.62364e-05	3.72014e-05	6.23435e-05	3.24665e-05	5.10052	1.57227	0.545889	0.420836
Q9D7S7	Rpl22l1	60S ribosomal protein L22-like 1	CONCLUSIVE	#N/A	FALSE	0.000392579	0	0.000238215	0	0.00143845	0	0	0.272917	>1000	-	-
Q61136	Prpf4b	Serine/threonine-protein kinase PRP4 homolog	CONCLUSIVE	#N/A	FALSE	6.65863e-05	5.49749e-06	2.88602e-05	0	3.60561e-05	0	7.86676e-05	1.84674	0.366862	>1000	-
Q3U1N2	Srebf2	Sterol regulatory element-binding protein 2	CONCLUSIVE	#N/A	TRUE	0.0001102	9.79818e-06	3.67411e-05	0	0	0	0	>1000	>1000	>1000	-
Q6URW6	Myh14	Myosin-14	CONCLUSIVE	#N/A	FALSE	0.000113351	0	0	0	3.32828e-05	0	0	3.40568	-	-	-
P15535	B4galt1	Beta-1,4-galactosyltransferase 1	CONCLUSIVE	#N/A	TRUE	0.000168051	0	3.12161e-05	0	0	0	0	>1000	>1000	-	-
Q91ZN5	Slc35b2	Adenosine 3'-phospho 5'-phosphosulfate transporter 1	CONCLUSIVE	#N/A	TRUE	0.000229657	3.21112e-05	0	0	0.000154445	0	0	1.48699	-	>1000	-
Q9D8V0	Hm13	Minor histocompatibility antigen H13	CONCLUSIVE	#N/A	TRUE	0.00070955	0.000256295	0.000296553	0.000451617	6.40362e-05	0.000939001	0.000209572	11.0804	1.41504	0.272945	0.480955
Q8R366	Igsf8	Immunoglobulin superfamily member 8	CONCLUSIVE	#N/A	TRUE	9.92905e-05	2.71815e-05	3.39749e-05	0	0	0	0	>1000	>1000	>1000	-
Q91X43	Sh3d19	SH3 domain-containing protein 19	CONCLUSIVE	#N/A	FALSE	0	0	0	0	1.53395e-05	0	1.33871e-05	0	0	-	-
Q8K4G5	Ablim1	Actin-binding LIM protein 1	CONCLUSIVE	#N/A	FALSE	0	0	0	0	1.40567e-05	0	0	0	-	-	-
Q9CXE7	Tmed5	Transmembrane emp24 domain-containing protein 5	CONCLUSIVE	#N/A	TRUE	0.000250976	6.04364e-05	0.000543896	0.000354095	7.92763e-05	0.000354278	0.000299807	3.16584	1.81415	0.17059	0.999485
P62192	Psmc1	26S proteasome regulatory subunit 4	CONCLUSIVE	#N/A	FALSE	0.000116108	0	0.000122665	0	4.12597e-05	0	4.80111e-05	2.81408	2.55493	-	-
Q8BWT5	Dip2a	Disco-interacting protein 2 homolog A	CONCLUSIVE	#N/A	FALSE	0	0	0	0	0	0	0	-	-	-	-
Q9CQZ5	Ndufa6	NADH dehydrogenase [ubiquinone] 1 alpha subcomplex subunit 6	CONCLUSIVE	#N/A	FALSE	0.000804337	0	0.00095078	0	0.000739105	0	0.000362832	1.08826	2.62044	-	-
Q05909	Ptprg	Receptor-type tyrosine-protein phosphatase gamma	CONCLUSIVE	#N/A	TRUE	2.43569e-05	0	7.4858e-05	0	0	0	0	>1000	>1000	-	-
Q9D0I9	Rars	Arginine--tRNA ligase, cytoplasmic	CONCLUSIVE	#N/A	FALSE	1.45135e-05	0	2.51621e-05	0	1.83376e-05	0	0	0.79146	>1000	-	-
Q06185	Atp5me	ATP synthase subunit e, mitochondrial	CONCLUSIVE	#N/A	FALSE	0.000404743	0.0032748	0	0.000480877	0.00068185	0.00142834	0	0.593595	-	2.29273	0.336669
Q61733	Mrps31	28S ribosomal protein S31, mitochondrial	CONCLUSIVE	#N/A	FALSE	0	0	3.24355e-05	0	0	0	0.000192544	-	0.168457	-	-
P70333	Hnrnph2	Heterogeneous nuclear ribonucleoprotein H2	CONCLUSIVE	#N/A	FALSE	0.00038401	0	0.00129453	0	0.00908387	0	0.000623395	0.0422738	2.07658	-	-
Q61194	Pik3c2a	Phosphatidylinositol 4-phosphate 3-kinase C2 domain-containing subunit alpha	CONCLUSIVE	#N/A	FALSE	0	3.2835e-06	0	0	0	0	0	-	-	>1000	-
Q6P5F9	Xpo1	Exportin-1	CONCLUSIVE	#N/A	FALSE	5.36634e-05	2.84294e-05	3.87651e-05	0.000111576	4.5202e-05	4.73446e-05	6.90355e-05	1.18719	0.561524	0.600478	2.35668
O88983	Stx8	Syntaxin-8	CONCLUSIVE	#N/A	TRUE	0.000514123	2.34575e-05	0.00024629	0	0	0	0	>1000	>1000	>1000	-
Q9JHZ2	Ankh	Progressive ankylosis protein	CONCLUSIVE	#N/A	TRUE	8.43672e-05	0	1.6877e-05	0	0	0	0	>1000	>1000	-	-
O89079	Cope	Coatomer subunit epsilon	CONCLUSIVE	#N/A	FALSE	0	0	5.39187e-05	0	0.00015718	0.000197556	6.85872e-05	0	0.786133	0	0
Q01341	Adcy6	Adenylate cyclase type 6	CONCLUSIVE	#N/A	TRUE	7.94817e-05	0	3.9201e-05	0	2.07774e-05	0	0	3.82539	>1000	-	-
Q8QZS1	Hibch	3-hydroxyisobutyryl-CoA hydrolase, mitochondrial	CONCLUSIVE	#N/A	FALSE	5.80541e-05	0	0	0	0	0	5.48698e-05	>1000	0	-	-
Q9QZC8	Abhd1	Protein ABHD1	CONCLUSIVE	#N/A	TRUE	0.000139499	2.01552e-05	7.05393e-05	0	0	0.000344604	8.97294e-05	>1000	0.786133	0.0584881	0
P20060	Hexb	Beta-hexosaminidase subunit beta	CONCLUSIVE	#N/A	FALSE	0	0	0	0	0	0	0	-	-	-	-
O08529	Capn2	Calpain-2 catalytic subunit	CONCLUSIVE	#N/A	FALSE	0	0	0	0	0	0	0	-	-	-	-
P42125	Eci1	Enoyl-CoA delta isomerase 1, mitochondrial	CONCLUSIVE	#N/A	FALSE	0.000154677	0.000114934	0	0	0	7.01814e-05	0	>1000	-	1.63767	0
Q6ZWV7	Rpl35	60S ribosomal protein L35	CONCLUSIVE	#N/A	FALSE	0.000623019	0.000540095	6.7508e-05	0	0.000639581	0	0.000815798	0.974105	0.0827508	>1000	-
Q6A065	Cep170	Centrosomal protein of 170 kDa	CONCLUSIVE	#N/A	FALSE	1.80962e-05	0	0	0	0	0	0	>1000	-	-	-
Q7TT37	Elp1	Elongator complex protein 1	CONCLUSIVE	#N/A	FALSE	0	0	0	0	9.0794e-06	0	0	0	-	-	-
Q64337	Sqstm1	Sequestosome-1	CONCLUSIVE	#N/A	FALSE	0	0	0	0	0	0	0	-	-	-	-
Q9D0R4	Ddx56	Probable ATP-dependent RNA helicase DDX56	CONCLUSIVE	#N/A	FALSE	7.60232e-05	1.52087e-05	0	1.56329e-05	2.21664e-05	0	0	3.42966	-	>1000	>1000
O88630	Gosr1	Golgi SNAP receptor complex member 1	CONCLUSIVE	#N/A	TRUE	0.000140491	0	0	0	0	0	0	>1000	-	-	-
Q7TSQ8	Pdpr	Pyruvate dehydrogenase phosphatase regulatory subunit, mitochondrial	CONCLUSIVE	#N/A	FALSE	0	0	0	0	2.06768e-05	0	2.40602e-05	0	0	-	-
Q9JJ80	Rpf2	Ribosome production factor 2 homolog	CONCLUSIVE	#N/A	FALSE	0.00034434	0.00012664	0	0	0	0	5.17766e-05	>1000	0	>1000	-
Q99JX7	Nxf1	Nuclear RNA export factor 1	CONCLUSIVE	#N/A	FALSE	7.74993e-05	1.34368e-05	0	0	1.95839e-05	0	1.70913e-05	3.9573	0	>1000	-
Q8VE37	Rcc1	Regulator of chromosome condensation	CONCLUSIVE	#N/A	FALSE	6.06741e-05	0	0	0	0.000186861	4.81767e-05	2.50889e-05	0.324702	0	0	0
Q78IK2	Atp5md	Up-regulated during skeletal muscle growth protein 5	CONCLUSIVE	#N/A	TRUE	0.00104597	0	0.000644235	0	0.000730344	0.000524545	0.000273166	1.43217	2.3584	0	0
O54890	Itgb3	Integrin beta-3	CONCLUSIVE	#N/A	TRUE	0.000182572	2.462e-05	0.000142436	0	4.61354e-05	0	6.71057e-05	3.9573	2.12256	>1000	-
Q9Z0R4	Itsn1	Intersectin-1	CONCLUSIVE	#N/A	FALSE	0	0	0	0	0	0	0	-	-	-	-
P06797	Ctsl	Cathepsin L1	CONCLUSIVE	#N/A	FALSE	0	0	0	0	0	0	0	-	-	-	-
Q8R3Q0	Saraf	Store-operated calcium entry-associated regulatory factor	CONCLUSIVE	#N/A	TRUE	0.000544909	0.00034807	0.000372911	0.00023	0.000416715	0	0.000411113	1.30763	0.907076	>1000	>1000
O89086	Rbm3	RNA-binding protein 3	CONCLUSIVE	#N/A	FALSE	0	0	0	0	0	0	0	-	-	-	-
Q99N96	Mrpl1	39S ribosomal protein L1, mitochondrial	CONCLUSIVE	#N/A	FALSE	0.000180555	0	0	0	0	0	0	>1000	-	-	-
O35405	Pld3	Phospholipase D3	CONCLUSIVE	#N/A	TRUE	0.000117774	0	6.80613e-05	0	4.96018e-05	0	9.73995e-05	2.37438	0.698785	-	-
Q8VDC0	Lars2	Probable leucine--tRNA ligase, mitochondrial	CONCLUSIVE	#N/A	FALSE	0	0	0	0	0	0	0	-	-	-	-
P36536	Sar1a	GTP-binding protein SAR1a	CONCLUSIVE	#N/A	FALSE	0.000129009	0.000195716	0	6.46633e-05	0.000244502	0.000256091	5.33456e-05	0.52764	0	0.764245	0.252501
O70439	Stx7	Syntaxin-7	CONCLUSIVE	#N/A	TRUE	0.000232439	0.000254528	7.95352e-05	0	0	0	0	>1000	>1000	>1000	-
P50428	Arsa	Arylsulfatase A	CONCLUSIVE	#N/A	FALSE	0	0	0	0	0	0	0	-	-	-	-
Q9Z0V8	Timm17a	Mitochondrial import inner membrane translocase subunit Tim17-A	CONCLUSIVE	#N/A	TRUE	0	0	0	0	0	0	0	-	-	-	-
Q8R5C5	Actr1b	Beta-centractin	CONCLUSIVE	#N/A	FALSE	0	0	0	0	0	0	0	-	-	-	-
Q06180	Ptpn2	Tyrosine-protein phosphatase non-receptor type 2	CONCLUSIVE	#N/A	FALSE	0.000361765	3.40885e-05	0.000245423	0	0.00014905	0	5.20317e-05	2.42714	4.7168	>1000	-
Q9WTP6	Ak2	Adenylate kinase 2, mitochondrial	CONCLUSIVE	#N/A	FALSE	0.000360712	9.26523e-05	0.000121599	0.000124998	0.000126599	0.00123052	0.000331457	2.84926	0.366862	0.075295	0.101581
Q61559	Fcgrt	IgG receptor FcRn large subunit p51	CONCLUSIVE	#N/A	TRUE	0.000323671	0	0.000352613	0	0.000232109	0	0	1.39448	>1000	-	-
Q8BKS9	Pum3	Pumilio homolog 3	CONCLUSIVE	#N/A	FALSE	3.45453e-05	0	0	0	1.87061e-05	0	0	1.84674	-	-	-
Q8BXQ2	Pigt	GPI transamidase component PIG-T	CONCLUSIVE	#N/A	TRUE	0.000290769	1.9024e-05	1.42671e-05	0	0	0	0	>1000	>1000	>1000	-
Q9DBR7	Ppp1r12a	Protein phosphatase 1 regulatory subunit 12A	CONCLUSIVE	#N/A	FALSE	6.20597e-06	0	0	0	0	0	0	>1000	-	-	-
Q8BGD5	Cpt1c	Carnitine O-palmitoyltransferase 1, brain isoform	CONCLUSIVE	#N/A	TRUE	0.000292089	0	1.5608e-05	0	0	0	0	>1000	>1000	-	-
Q810A7	Ddx42	ATP-dependent RNA helicase DDX42	CONCLUSIVE	#N/A	FALSE	2.0622e-05	2.68158e-05	0.000107257	0	3.90835e-05	2.18325e-05	3.4109e-05	0.52764	3.14453	1.22825	0
Q7TPD0	Ints3	Integrator complex subunit 3	CONCLUSIVE	#N/A	FALSE	1.22689e-05	0	0	0	0	0	1.52196e-05	>1000	0	-	-
P62900	Rpl31	60S ribosomal protein L31	CONCLUSIVE	#N/A	FALSE	0.000485332	0.000177151	0	0	0.000145234	0	0	3.34172	-	>1000	-
P11103	Parp1	Poly [ADP-ribose] polymerase 1	CONCLUSIVE	#N/A	FALSE	9.45599e-06	5.46493e-06	0	0	0	0	2.08538e-05	>1000	0	>1000	-
P63242	Eif5a	Eukaryotic translation initiation factor 5A-1	CONCLUSIVE	#N/A	FALSE	0	0	0.000107837	0	7.85899e-05	0	0	0	>1000	-	-
Q8R1Q8	Dync1li1	Cytoplasmic dynein 1 light intermediate chain 1	CONCLUSIVE	#N/A	FALSE	0	3.17551e-05	0	0	0	0	0.000212057	-	0	>1000	-
Q8K482	Emilin2	EMILIN-2	CONCLUSIVE	#N/A	FALSE	9.51351e-05	0	8.50449e-05	0	5.63447e-05	0	1.4752e-05	1.68845	5.76498	-	-
Q9CWP6	Mospd2	Motile sperm domain-containing protein 2	CONCLUSIVE	#N/A	TRUE	0.000265054	5.87796e-05	8.01494e-05	0	2.33646e-05	0	3.05862e-05	11.3443	2.62044	>1000	-
Q6NVF9	Cpsf6	Cleavage and polyadenylation specificity factor subunit 6	CONCLUSIVE	#N/A	FALSE	2.31795e-05	0	2.26047e-05	0	0	0	4.79239e-05	>1000	0.47168	-	-
Q3ULD5	Mccc2	Methylcrotonoyl-CoA carboxylase beta chain, mitochondrial	CONCLUSIVE	#N/A	FALSE	6.23849e-05	0	0	0	4.29941e-05	0	1.8761e-05	1.45101	0	-	-
Q9CQE3	Mrps17	28S ribosomal protein S17, mitochondrial	CONCLUSIVE	#N/A	FALSE	0.000106432	0	0	0	0	0	8.80203e-05	>1000	0	-	-
P03888	Mtnd1	NADH-ubiquinone oxidoreductase chain 1	CONCLUSIVE	#N/A	TRUE	4.01632e-05	5.22262e-05	0	0	0	0	0	>1000	-	>1000	-
P28352	Apex1	DNA-(apurinic or apyrimidinic site) lyase	CONCLUSIVE	#N/A	FALSE	5.03623e-05	0	0	0	0	0	0	>1000	-	-	-
Q7TMS5	Abcg2	ATP-binding cassette sub-family G member 2	CONCLUSIVE	#N/A	TRUE	4.85993e-05	2.10653e-05	2.52769e-05	0	0	0	1.60768e-05	>1000	1.57227	>1000	-
Q9CQW0	Emc6	ER membrane protein complex subunit 6	CONCLUSIVE	#N/A	TRUE	0.00130622	0.000150981	0.00147198	0.00667326	0.000825194	0	0.0004321	1.58292	3.40658	>1000	>1000
Q921M7	Fam49b	Protein FAM49B	CONCLUSIVE	#N/A	FALSE	0.000226662	5.1259e-05	0.000166582	0	0.000149418	0.0002191	6.52002e-05	1.51697	2.55493	0.233952	0
Q8CGC6	Rbm28	RNA-binding protein 28	CONCLUSIVE	#N/A	FALSE	0.000183064	0	4.42852e-05	0	1.61371e-05	0	0	11.3443	>1000	-	-
P56391	Cox6b1	Cytochrome c oxidase subunit 6B1	CONCLUSIVE	#N/A	FALSE	0.000556914	0.000579346	0.00072414	0	0.000774019	0.00235842	0.00104396	0.719509	0.693647	0.24565	0
Q4VBD2	Tapt1	Transmembrane anterior posterior transformation protein 1	CONCLUSIVE	#N/A	TRUE	0.000226452	6.38011e-05	0.00011778	1.5134e-05	0	0	0	>1000	>1000	>1000	>1000
Q9JIG7	Ccdc22	Coiled-coil domain-containing protein 22	CONCLUSIVE	#N/A	FALSE	0	0	0	0	0	0	0	-	-	-	-
P70336	Rock2	Rho-associated protein kinase 2	CONCLUSIVE	#N/A	FALSE	9.20165e-06	9.97113e-06	0	0	1.74393e-05	0	0	0.52764	-	>1000	-
Q62095	Ddx3y	ATP-dependent RNA helicase DDX3Y	CONCLUSIVE	#N/A	FALSE	0.000169839	0	0	0	0	0	0.000264863	>1000	0	-	-
Q80UW0	Hs6st2	Heparan-sulfate 6-O-sulfotransferase 2	CONCLUSIVE	#N/A	TRUE	6.26073e-05	3.166e-05	5.42711e-05	0.000202231	0.000158207	6.62824e-05	6.04061e-05	0.39573	0.898438	0.477653	3.05106
Q9CTN4	Rhobtb3	Rho-related BTB domain-containing protein 3	CONCLUSIVE	#N/A	FALSE	1.56774e-05	0	3.39749e-05	0	0	0	3.45743e-05	>1000	0.982666	-	-
Q8BLN5	Lss	Lanosterol synthase	CONCLUSIVE	#N/A	FALSE	3.92043e-05	0	3.39842e-05	0	0.00011558	0	5.04345e-05	0.339197	0.673828	-	-
P35922	Fmr1	Synaptic functional regulator FMR1	CONCLUSIVE	#N/A	FALSE	0	0	0	0	0	0.000181683	0	-	-	0	0
P42669	Pura	Transcriptional activator protein Pur-alpha	CONCLUSIVE	#N/A	FALSE	0	0	0	0	0	0	0	-	-	-	-
Q9CR21	Ndufab1	Acyl carrier protein, mitochondrial	CONCLUSIVE	#N/A	FALSE	0.000409356	0	0.00021291	0	0	0	0.00016927	>1000	1.25781	-	-
Q8BR92	Palm2	Paralemmin-2	CONCLUSIVE	#N/A	FALSE	0.000186823	0	0.000165628	0	4.82826e-05	0	8.42747e-05	3.86936	1.96533	-	-
Q8R3S6	Exoc1	Exocyst complex component 1	CONCLUSIVE	#N/A	FALSE	0	0	0	0	0	0	0	-	-	-	-
P62855	Rps26	40S ribosomal protein S26	CONCLUSIVE	#N/A	FALSE	0.000888479	0.00115533	0.000144408	0.000296889	0.000263105	0.00079366	0.000459236	3.3769	0.314453	1.4557	0.374076
P62852	Rps25	40S ribosomal protein S25	CONCLUSIVE	#N/A	FALSE	0.000536419	0.000442878	0.000132856	0	0.000677759	0.000324519	0.000506997	0.79146	0.262044	1.36472	0
P35283	Rab12	Ras-related protein Rab-12	CONCLUSIVE	#N/A	FALSE	0.000275936	0.000159472	8.54267e-05	0	9.96119e-05	0	0.000108667	2.77011	0.786133	>1000	-
Q64519	Sdc3	Syndecan-3	CONCLUSIVE	#N/A	TRUE	0.000115583	0	0	0	0	0	0	>1000	-	-	-
Q571H0	Urb1	Nucleolar pre-ribosomal-associated protein 1	CONCLUSIVE	#N/A	FALSE	0	0	0	0	0	0	0	-	-	-	-
Q8BXV2	Bri3bp	BRI3-binding protein	CONCLUSIVE	#N/A	TRUE	0.000441716	0.00032822	0.000262561	3.37374e-05	9.56747e-05	0	0.000375739	4.61685	0.698785	>1000	>1000
O35604	Npc1	NPC intracellular cholesterol transporter 1	CONCLUSIVE	#N/A	TRUE	0	0	1.62558e-05	0	0	0	0	-	>1000	-	-
Q6PIE5	Atp1a2	Sodium/potassium-transporting ATPase subunit alpha-2	CONCLUSIVE	#N/A	TRUE	0.000663638	0	0	0	0	0	0	>1000	-	-	-
Q9JLV5	Cul3	Cullin-3	CONCLUSIVE	#N/A	FALSE	2.49451e-05	0	0	0	0	0	0	>1000	-	-	-
Q05D44	Eif5b	Eukaryotic translation initiation factor 5B	CONCLUSIVE	#N/A	FALSE	6.82708e-05	0	0	0	0	0	0	>1000	-	-	-
Q6ZQ58	Larp1	La-related protein 1	CONCLUSIVE	#N/A	FALSE	0	0	0	0	0	0	0	-	-	-	-
Q99LP6	Grpel1	GrpE protein homolog 1, mitochondrial	CONCLUSIVE	#N/A	FALSE	0	0	9.56622e-05	0	0.000529848	0.00107487	0.000438073	0	0.21837	0	0
P15920	Atp6v0a2	V-type proton ATPase 116 kDa subunit a isoform 2	CONCLUSIVE	#N/A	TRUE	1.86505e-05	0	2.9101e-05	0	0	0	0	>1000	>1000	-	-
Q9CQ54	Ndufc2	NADH dehydrogenase [ubiquinone] 1 subunit C2	CONCLUSIVE	#N/A	TRUE	0.000478946	0	0.00031138	0.000177824	0	0	0	>1000	>1000	-	>1000
Q61171	Prdx2	Peroxiredoxin-2	CONCLUSIVE	#N/A	FALSE	0.000225766	0	8.38735e-05	0	0	0	0	>1000	>1000	-	-
P53395	Dbt	Lipoamide acyltransferase component of branched-chain alpha-keto acid dehydrogenase complex, mitochondrial	CONCLUSIVE	#N/A	FALSE	1.98733e-05	0	0	0	0.000125548	0	0.000142439	0.158292	0	-	-
P62962	Pfn1	Profilin-1	CONCLUSIVE	#N/A	FALSE	0.000182456	7.90853e-05	0.000355863	0.00036581	0.000907713	0.000579497	0.000301784	0.201006	1.1792	0.136472	0.631253
Q9D8S3	Arfgap3	ADP-ribosylation factor GTPase-activating protein 3	CONCLUSIVE	#N/A	FALSE	0	4.23401e-05	0	0	0	0	0	-	-	>1000	-
Q8CFE6	Slc38a2	Sodium-coupled neutral amino acid transporter 2	CONCLUSIVE	#N/A	TRUE	6.96879e-05	0	1.64752e-05	0	0	0	4.19144e-05	>1000	0.393066	-	-
O35375	Nrp2	Neuropilin-2	CONCLUSIVE	#N/A	TRUE	4.80146e-05	0	2.67566e-05	0	0	0	2.83631e-05	>1000	0.94336	-	-
Q8VDI9	Alg9	Alpha-1,2-mannosyltransferase ALG9	CONCLUSIVE	#N/A	TRUE	0.000104516	2.71815e-05	3.39749e-05	1.39698e-05	0	0	0	>1000	>1000	>1000	>1000
Q3TBW2	Mrpl10	39S ribosomal protein L10, mitochondrial	CONCLUSIVE	#N/A	FALSE	0	0	0	0	0	0	0	-	-	-	-
P29391	Ftl1	Ferritin light chain 1	CONCLUSIVE	#N/A	FALSE	0	0	0.000181497	0	0	0	0	-	>1000	-	-
P49769	Psen1	Presenilin-1	CONCLUSIVE	#N/A	TRUE	0.000136744	0.000112616	0.000186695	3.65549e-05	5.18323e-05	0.000608038	4.52353e-05	2.6382	4.1272	0.185212	0.0601194
O08999	Ltbp2	Latent-transforming growth factor beta-binding protein 2	CONCLUSIVE	#N/A	FALSE	1.76115e-05	0	2.28998e-05	0	0	0	1.16519e-05	>1000	1.96533	-	-
Q8CD26	Slc35e1	Solute carrier family 35 member E1	CONCLUSIVE	#N/A	TRUE	7.80678e-05	0	0	0	0	0	0	>1000	-	-	-
Q9CQN6	Tmem14c	Transmembrane protein 14C	CONCLUSIVE	#N/A	TRUE	0.000224068	0.00638579	0.000509863	0.002658	0.00079624	0.000355832	0.000231632	0.281408	2.20117	17.9461	7.46983
Q9D883	U2af1	Splicing factor U2AF 35 kDa subunit	CONCLUSIVE	#N/A	FALSE	8.01583e-05	0	0	0	0	0	0	>1000	-	-	-
Q8K4L0	Ddx54	ATP-dependent RNA helicase DDX54	CONCLUSIVE	#N/A	FALSE	4.01862e-05	6.33407e-06	1.90011e-05	4.39474e-05	2.07715e-05	0	0	1.93468	>1000	>1000	>1000
P97855	G3bp1	Ras GTPase-activating protein-binding protein 1	CONCLUSIVE	#N/A	FALSE	2.05998e-05	0	2.67854e-05	0	0	0	0	>1000	>1000	-	-
Q6PA06	Atl2	Atlastin-2	CONCLUSIVE	#N/A	TRUE	0.000175258	2.37392e-05	0.000284853	7.32038e-05	0	0	1.81174e-05	>1000	15.7227	>1000	>1000
Q9CQS8	Sec61b	Protein transport protein Sec61 subunit beta	CONCLUSIVE	#N/A	TRUE	0.000266081	0.00207599	0.000648709	0	0.00226928	0	0.00082519	0.117253	0.786133	>1000	-
Q6PR54	Rif1	Telomere-associated protein RIF1	CONCLUSIVE	#N/A	FALSE	2.63991e-06	1.83083e-05	0	3.52855e-06	0	0	0	>1000	-	>1000	>1000
Q9R1S3	Pign	GPI ethanolamine phosphate transferase 1	CONCLUSIVE	#N/A	TRUE	6.85923e-05	0.000127845	3.56755e-05	0	0	0	1.13453e-05	>1000	3.14453	>1000	-
Q8BKC5	Ipo5	Importin-5	CONCLUSIVE	#N/A	FALSE	4.0749e-05	5.04647e-06	3.40617e-05	0	3.3098e-05	0	5.29566e-05	1.23116	0.6432	>1000	-
Q923J1	Trpm7	Transient receptor potential cation channel subfamily M member 7	CONCLUSIVE	#N/A	TRUE	5.82722e-05	2.97154e-06	1.33711e-05	0	0	0	0	>1000	>1000	>1000	-
Q8BK72	Mrps27	28S ribosomal protein S27, mitochondrial	CONCLUSIVE	#N/A	FALSE	5.38574e-05	0	0	0	0	0	2.54517e-05	>1000	0	-	-
Q3UN04	Usp30	Ubiquitin carboxyl-terminal hydrolase 30	CONCLUSIVE	#N/A	TRUE	0.000104991	0	7.2274e-05	0	0	0	0	>1000	>1000	-	-
A2AJQ3	Dpy19l4	Probable C-mannosyltransferase DPY19L4	CONCLUSIVE	#N/A	TRUE	0.000145939	4.98391e-05	7.47543e-05	0	0	0	2.92588e-05	>1000	2.55493	>1000	-
Q9DAS9	Gng12	Guanine nucleotide-binding protein G(I)/G(S)/G(O) subunit gamma-12	CONCLUSIVE	#N/A	FALSE	0.00101998	0.000730441	0.0010956	0.00100767	0.000504285	0	0.000806853	2.02262	1.35787	>1000	>1000
P97927	Lama4	Laminin subunit alpha-4	CONCLUSIVE	#N/A	FALSE	4.04396e-05	0	4.5724e-06	0	3.33228e-05	0	2.32653e-05	1.21357	0.196533	-	-
Q91WE6	Cdkal1	Threonylcarbamoyladenosine tRNA methylthiotransferase	CONCLUSIVE	#N/A	TRUE	0.000254112	5.26779e-05	7.90123e-05	0	7.32871e-05	0	0.000137056	3.46735	0.576497	>1000	-
Q91V01	Lpcat3	Lysophospholipid acyltransferase 5	CONCLUSIVE	#N/A	TRUE	0.000301595	0.000204615	0.000247229	0	9.94073e-05	0	3.25332e-05	3.03393	7.59928	>1000	-
O08528	Hk2	Hexokinase-2	CONCLUSIVE	#N/A	FALSE	6.26756e-05	3.32038e-05	0	0	1.97975e-05	0	4.03146e-05	3.16584	0	>1000	-
Q91XB7	Yif1a	Protein YIF1A	CONCLUSIVE	#N/A	TRUE	0.000152565	0.0004818	0.000269225	0	0.000454373	0	0.000432591	0.335771	0.622355	>1000	-
P47802	Mtx1	Metaxin-1	CONCLUSIVE	#N/A	TRUE	0.000201449	0.000130977	0.00013097	2.69261e-05	0	0	4.998e-05	>1000	2.62044	>1000	>1000
Q99J99	Mpst	3-mercaptopyruvate sulfurtransferase	CONCLUSIVE	#N/A	FALSE	0	0	0	0	0.000142626	0	0	0	-	-	-
P97298	Serpinf1	Pigment epithelium-derived factor	CONCLUSIVE	#N/A	FALSE	4.59421e-05	0	3.98248e-05	0	0	0	3.79944e-05	>1000	1.04818	-	-
Q8VEK0	Tmem30a	Cell cycle control protein 50A	CONCLUSIVE	#N/A	TRUE	0.000307017	0.000182505	0.000114059	0.000410364	0.000216122	0.00153233	0.000290177	1.42057	0.393066	0.119103	0.267804
P18760	Cfl1	Cofilin-1	CONCLUSIVE	#N/A	FALSE	0.000211583	6.66985e-05	0.000200084	0.000128548	0.000291635	0.00036655	0.000127258	0.725505	1.57227	0.181963	0.350696
Q9DBZ1	Ikbip	Inhibitor of nuclear factor kappa-B kinase-interacting protein	CONCLUSIVE	#N/A	TRUE	0.000222566	0.000103892	0.00119098	8.00924e-05	0.000519157	5.43764e-05	0.000325651	0.428708	3.65723	1.91061	1.47292
Q76MZ3	Ppp2r1a	Serine/threonine-protein phosphatase 2A 65 kDa regulatory subunit A alpha isoform	CONCLUSIVE	#N/A	FALSE	3.7947e-05	0	4.22928e-05	0	4.10962e-05	5.1653e-05	0.000116563	0.92337	0.362831	0	0
Q99PU8	Dhx30	ATP-dependent RNA helicase DHX30	CONCLUSIVE	#N/A	FALSE	5.24729e-06	0	0	0	0	0	0	>1000	-	-	-
Q9EQH3	Vps35	Vacuolar protein sorting-associated protein 35	CONCLUSIVE	#N/A	FALSE	4.4124e-05	0	2.0863e-05	0	1.52046e-05	0	0	2.90202	>1000	-	-
Q8BU88	Mrpl22	39S ribosomal protein L22, mitochondrial	CONCLUSIVE	#N/A	FALSE	4.64996e-05	0	0	0	8.81275e-05	0	0.000692198	0.52764	0	-	-
Q8R1K1	Ubac2	Ubiquitin-associated domain-containing protein 2	CONCLUSIVE	#N/A	TRUE	0.00049977	0.000312903	0.000216612	0	0	0	0.000122463	>1000	1.7688	>1000	-
Q6P5F7	Ttyh3	Protein tweety homolog 3	CONCLUSIVE	#N/A	TRUE	4.26542e-05	0	0	0	0	0	0	>1000	-	-	-
Q921N6	Ddx27	Probable ATP-dependent RNA helicase DDX27	CONCLUSIVE	#N/A	FALSE	0.000109233	2.54946e-05	0	0	0.000151286	0	4.86428e-05	0.722034	0	>1000	-
Q00PI9	Hnrnpul2	Heterogeneous nuclear ribonucleoprotein U-like protein 2	CONCLUSIVE	#N/A	FALSE	0.000167149	7.43084e-06	0.000200621	0	0.000219313	0	0.000113422	0.762147	1.7688	>1000	-
Q921L3	Tmco1	Calcium load-activated calcium channel	CONCLUSIVE	#N/A	TRUE	0.000424597	0.000206127	0.00077293	0.000204309	0	0.000269713	0.000140458	>1000	5.50293	0.764245	0.757504
Q9DBJ1	Pgam1	Phosphoglycerate mutase 1	CONCLUSIVE	#N/A	FALSE	6.28538e-05	0	0.000147109	0	0	0	0	>1000	>1000	-	-
P10922	H1f0	Histone H1.0	CONCLUSIVE	#N/A	FALSE	0.000691262	0.000399503	0.000278209	8.79955e-05	0.000280736	0.00036592	0.000272228	2.46232	1.02197	1.09178	0.240478
P99028	Uqcrh	Cytochrome b-c1 complex subunit 6, mitochondrial	CONCLUSIVE	#N/A	FALSE	0.00118391	0	0.00643753	0	0.000475955	0	0.000534056	2.48745	12.054	-	-
Q3URQ0	Tex10	Testis-expressed protein 10	CONCLUSIVE	#N/A	FALSE	4.81699e-05	0	0	0	0	0	0	>1000	-	-	-
Q61578	Fdxr	NADPH:adrenodoxin oxidoreductase, mitochondrial	CONCLUSIVE	#N/A	FALSE	0	3.36193e-05	0	0	2.44997e-05	0	0	0	-	>1000	-
Q8K4X7	Agpat4	1-acyl-sn-glycerol-3-phosphate acyltransferase delta	CONCLUSIVE	#N/A	TRUE	0.000371669	0.000153777	0.000329503	6.77426e-05	0	0	6.98574e-05	>1000	4.7168	>1000	>1000
Q7TNC4	Luc7l2	Putative RNA-binding protein Luc7-like 2	CONCLUSIVE	#N/A	FALSE	0.000114035	0.000155346	0.000116503	0.000489924	0.000478556	0.00354425	0.000498482	0.238289	0.233715	0.0438305	0.138231
Q8CFQ3	Aqr	RNA helicase aquarius	CONCLUSIVE	#N/A	FALSE	0	0	0	0	0	0	0	-	-	-	-
Q91YM4	Tbrg4	FAST kinase domain-containing protein 4	CONCLUSIVE	#N/A	FALSE	1.01364e-05	0	0	0	0	0	0	>1000	-	-	-
P46061	Rangap1	Ran GTPase-activating protein 1	CONCLUSIVE	#N/A	FALSE	0.000140946	3.28963e-05	7.75367e-05	0	0.000246577	0.002531	0.0013091	0.57161	0.0592292	0.0129974	0
Q3USZ8	Dipk2a	Divergent protein kinase domain 2A	CONCLUSIVE	#N/A	FALSE	5.94041e-05	0	2.89656e-05	0	0	0	0	>1000	>1000	-	-
Q9CXW2	Mrps22	28S ribosomal protein S22, mitochondrial	CONCLUSIVE	#N/A	FALSE	0	0	0	0	0	0	8.82655e-05	-	0	-	-
Q8BWM0	Ptges2	Prostaglandin E synthase 2	CONCLUSIVE	#N/A	TRUE	1.66301e-05	0	0	0	0	0	0	>1000	-	-	-
Q6NV83	U2surp	U2 snRNP-associated SURP motif-containing protein	CONCLUSIVE	#N/A	FALSE	0	0	2.01737e-05	0	0	0	0	-	>1000	-	-
Q8VD75	Hip1	Huntingtin-interacting protein 1	CONCLUSIVE	#N/A	FALSE	0	0	0	0	0	0	0	-	-	-	-
Q8CD10	Micu2	Calcium uptake protein 2, mitochondrial	CONCLUSIVE	#N/A	FALSE	0.000110867	5.76664e-05	0	0	0.000140079	9.39001e-05	7.33502e-05	0.79146	0	0.614125	0
Q9Z1J3	Nfs1	Cysteine desulfurase, mitochondrial	CONCLUSIVE	#N/A	FALSE	0	0	0	0	0.000105471	0.00106052	5.75296e-05	0	0	0	0
Q7TSJ2	Map6	Microtubule-associated protein 6	CONCLUSIVE	#N/A	FALSE	0	0	0	0	0	0	0	-	-	-	-
P50136	Bckdha	2-oxoisovalerate dehydrogenase subunit alpha, mitochondrial	CONCLUSIVE	#N/A	FALSE	0	0	0	0	0	0	5.97423e-05	-	0	-	-
Q3UQ28	Pxdn	Peroxidasin homolog	CONCLUSIVE	#N/A	FALSE	8.65891e-06	0	1.1259e-05	0	8.20532e-06	0	2.50634e-05	1.05528	0.449219	-	-
Q64433	Hspe1	10 kDa heat shock protein, mitochondrial	CONCLUSIVE	#N/A	FALSE	9.3911e-05	0	0.000162813	0.000920502	0.000889915	0.0037781	0.000673096	0.105528	0.241887	0	0.243642
Q8BXN9	Tmem87a	Transmembrane protein 87A	CONCLUSIVE	#N/A	TRUE	4.02717e-05	0	2.99224e-05	0	0	0	0	>1000	>1000	-	-
Q14CH7	Aars2	Alanine--tRNA ligase, mitochondrial	CONCLUSIVE	#N/A	FALSE	0	0	0	0	5.55743e-05	0	0	0	-	-	-
Q61207	Psap	Prosaposin	CONCLUSIVE	#N/A	FALSE	1.71973e-05	0	0	0	0	0	0	>1000	-	-	-
Q6X893	Slc44a1	Choline transporter-like protein 1	CONCLUSIVE	#N/A	TRUE	0.000127132	2.54333e-05	9.53692e-05	0	0	0	4.85257e-05	>1000	1.96533	>1000	-
Q9D3P8	Plgrkt	Plasminogen receptor (KT)	CONCLUSIVE	#N/A	TRUE	0.00123809	0.000451916	0.000875537	0	8.23323e-05	0	0	15.0377	>1000	>1000	-
P35822	Ptprk	Receptor-type tyrosine-protein phosphatase kappa	CONCLUSIVE	#N/A	TRUE	1.97232e-05	0	1.42476e-05	0	0	0	0	>1000	>1000	-	-
P62342	Selenot	Thioredoxin reductase-like selenoprotein T	CONCLUSIVE	#N/A	TRUE	8.18711e-05	5.67792e-05	0.000170328	0	0	0	0	>1000	>1000	>1000	-
P56695	Wfs1	Wolframin	CONCLUSIVE	#N/A	TRUE	0.000118391	6.2202e-05	0.000102627	3.83621e-05	3.39968e-05	0	3.56037e-05	3.48242	2.88249	>1000	>1000
Q9Z0H1	Wdr46	WD repeat-containing protein 46	CONCLUSIVE	#N/A	FALSE	0.000102668	0	0	0	6.81028e-05	0	5.09442e-05	1.50754	0	-	-
Q8C0K5	Slc25a16	Graves disease carrier protein homolog	CONCLUSIVE	#N/A	TRUE	2.88522e-05	0	5.00209e-05	0	0	0	6.36291e-05	>1000	0.786133	-	-
P30681	Hmgb2	High mobility group protein B2	CONCLUSIVE	#N/A	FALSE	7.60232e-05	0	0	0	0	0	0	>1000	-	-	-
P52800	Efnb2	Ephrin-B2	CONCLUSIVE	#N/A	TRUE	3.80116e-05	0	0	0	0	0	0	>1000	-	-	-
Q80X71	Tmem106b	Transmembrane protein 106B	CONCLUSIVE	#N/A	TRUE	0.000104497	5.0327e-05	9.05834e-05	0	0	0	0	>1000	>1000	>1000	-
Q9R1Z8	Sorbs3	Vinexin	CONCLUSIVE	#N/A	FALSE	0	0	0	0	7.43012e-05	0	0	0	-	-	-
Q99L13	Hibadh	3-hydroxyisobutyrate dehydrogenase, mitochondrial	CONCLUSIVE	#N/A	FALSE	0	0	0	0	0	0	0	-	-	-	-
Q80TF3	Pcdh19	Protocadherin-19	CONCLUSIVE	#N/A	TRUE	0	1.69222e-05	0	0	0	0	0	-	-	>1000	-
Q9D6K5	Synj2bp	Synaptojanin-2-binding protein	CONCLUSIVE	#N/A	TRUE	0.000506472	0.000171806	0.000114531	0.000117732	0	0	0	>1000	>1000	>1000	>1000
Q9DB15	Mrpl12	39S ribosomal protein L12, mitochondrial	CONCLUSIVE	#N/A	FALSE	4.76563e-05	0	0.000289176	0	0.000301066	0.000756806	0.00102471	0.158292	0.282202	0	0
P41105	Rpl28	60S ribosomal protein L28	CONCLUSIVE	#N/A	FALSE	0.00104879	0.000545516	0.00045457	0.00018691	0.000220855	0	0.000192745	4.74876	2.3584	>1000	>1000
P51175	Ppox	Protoporphyrinogen oxidase	CONCLUSIVE	#N/A	FALSE	0	0	0	0	2.53728e-05	0	0	0	-	-	-
Q3TZM9	Alg11	GDP-Man:Man(3)GlcNAc(2)-PP-Dol alpha-1,2-mannosyltransferase	CONCLUSIVE	#N/A	TRUE	9.0857e-05	0.000135024	4.21925e-05	3.46974e-05	0	0	0	>1000	>1000	>1000	>1000
P35441	Thbs1	Thrombospondin-1	CONCLUSIVE	#N/A	FALSE	1.91033e-05	2.3658e-05	1.77425e-05	0	1.55165e-05	0	2.25693e-05	1.23116	0.786133	>1000	-
Q91VX2	Ubap2	Ubiquitin-associated protein 2	CONCLUSIVE	#N/A	FALSE	0	0	0	0	0	0	0	-	-	-	-
Q9ER38	Tor3a	Torsin-3A	CONCLUSIVE	#N/A	FALSE	0.000414672	8.62749e-05	0.00017254	0.000232788	4.71539e-05	0.000263408	0.000260631	8.794	0.662007	0.327533	0.883755
O35566	Cd151	CD151 antigen	CONCLUSIVE	#N/A	TRUE	0.000100964	3.2822e-05	4.92301e-05	3.37374e-05	0	0	0.000125246	>1000	0.393066	>1000	>1000
Q99LB7	Sardh	Sarcosine dehydrogenase, mitochondrial	CONCLUSIVE	#N/A	FALSE	0	0	0	0	0	0	0	-	-	-	-
Q9DCA5	Brix1	Ribosome biogenesis protein BRX1 homolog	CONCLUSIVE	#N/A	FALSE	0.000153769	0	7.05678e-05	0	3.42857e-05	0	4.48829e-05	4.48494	1.57227	-	-
Q6ZWU9	Rps27	40S ribosomal protein S27	CONCLUSIVE	#N/A	FALSE	0.000380116	0	0	0	0.00165694	0	0	0.229409	-	-	-
O08715	Akap1	A-kinase anchor protein 1, mitochondrial	CONCLUSIVE	#N/A	FALSE	0.000126676	0	8.72011e-05	0	0	0	0	>1000	>1000	-	-
P09671	Sod2	Superoxide dismutase [Mn], mitochondrial	CONCLUSIVE	#N/A	FALSE	7.19138e-05	0	0	0	8.1776e-05	0	0.000166525	0.8794	0	-	-
Q8VE73	Cul7	Cullin-7	CONCLUSIVE	#N/A	FALSE	1.32332e-05	0	0	0	0	0	6.25366e-06	>1000	0	-	-
Q80VA0	Galnt7	N-acetylgalactosaminyltransferase 7	CONCLUSIVE	#N/A	TRUE	4.85993e-05	0	2.52769e-05	0	0	0	0	>1000	>1000	-	-
Q3URD3	Slmap	Sarcolemmal membrane-associated protein	CONCLUSIVE	#N/A	TRUE	5.668e-05	0	6.87862e-05	0	0	0	0	>1000	>1000	-	-
E9PZJ8	Ascc3	Activating signal cointegrator 1 complex subunit 3	CONCLUSIVE	#N/A	FALSE	0	0	0	0	0	0	0	-	-	-	-
P24638	Acp2	Lysosomal acid phosphatase	CONCLUSIVE	#N/A	TRUE	5.28388e-05	0	0	0	0	0	0	>1000	-	-	-
P70372	Elavl1	ELAV-like protein 1	CONCLUSIVE	#N/A	FALSE	0.000137122	6.79261e-05	0.000127354	9.16395e-05	0.000222752	0	0.0001458	0.61558	0.873481	>1000	>1000
P10630	Eif4a2	Eukaryotic initiation factor 4A-II	CONCLUSIVE	#N/A	FALSE	0.000156903	4.76067e-05	0.000397832	0	0.000104079	0	0	1.50754	>1000	>1000	-
Q99LH2	Ptdss1	Phosphatidylserine synthase 1	CONCLUSIVE	#N/A	TRUE	0.000168762	7.02238e-05	4.38873e-05	3.60912e-05	0	0	0	>1000	>1000	>1000	>1000
Q8BYL4	Yars2	Tyrosine--tRNA ligase, mitochondrial	CONCLUSIVE	#N/A	FALSE	0	1.17288e-05	0	0	0	0	0	-	-	>1000	-
Q8VCL2	Sco2	Protein SCO2 homolog, mitochondrial	CONCLUSIVE	#N/A	TRUE	0.000150258	0	0.000179095	0	0	0	0	>1000	>1000	-	-
O08788	Dctn1	Dynactin subunit 1	CONCLUSIVE	#N/A	FALSE	7.47769e-06	0	2.26871e-05	0	7.08597e-05	0.000110833	2.06137e-05	0.105528	1.10059	0	0
Q99LL3	Chst12	Carbohydrate sulfotransferase 12	CONCLUSIVE	#N/A	TRUE	2.28614e-05	0	0	0	0	0	0	>1000	-	-	-
Q69Z99	Znf512	Zinc finger protein 512	CONCLUSIVE	#N/A	FALSE	5.68145e-05	0	0	0	4.30706e-05	0	0	1.3191	-	-	-
Q9EPS3	Glce	D-glucuronyl C5-epimerase	CONCLUSIVE	#N/A	TRUE	5.16662e-05	0	2.68721e-05	0	0	0	0	>1000	>1000	-	-
Q9JHJ3	Glmp	Glycosylated lysosomal membrane protein	CONCLUSIVE	#N/A	TRUE	0	0	0	0	0	0	0	-	-	-	-
A2BH40	Arid1a	AT-rich interactive domain-containing protein 1A	CONCLUSIVE	#N/A	FALSE	0	0	0	0	0	0	1.38797e-05	-	0	-	-
P62862	Fau	40S ribosomal protein S30	CONCLUSIVE	#N/A	FALSE	0.000703536	0.00018766	0.000492579	0	0.000923098	0.000859424	0.000716097	0.762147	0.687866	0.218356	0
Q99020	Hnrnpab	Heterogeneous nuclear ribonucleoprotein A/B	CONCLUSIVE	#N/A	FALSE	8.96273e-05	0.000126259	7.28375e-05	0	0.000169864	0	0.000129714	0.52764	0.561524	>1000	-
Q8K1A5	Tmem41b	Transmembrane protein 41B	CONCLUSIVE	#N/A	TRUE	0.000855848	9.51198e-05	0.000827494	7.33296e-05	0.000187157	0	0.000272228	4.57288	3.03971	>1000	>1000
Q60520	Sin3a	Paired amphipathic helix protein Sin3a	CONCLUSIVE	#N/A	FALSE	0	0	0	0	0	0	1.65815e-05	-	0	-	-
Q9DBY1	Syvn1	E3 ubiquitin-protein ligase synoviolin	CONCLUSIVE	#N/A	TRUE	0.00028695	4.97514e-05	0.000169597	2.09205e-05	0	0	4.31472e-05	>1000	3.93066	>1000	>1000
Q8C854	Myef2	Myelin expression factor 2	CONCLUSIVE	#N/A	FALSE	4.32213e-05	9.83549e-05	4.91746e-05	0.00038995	2.04786e-05	8.5797e-05	2.68082e-05	2.11056	1.83431	1.14637	4.54503
Q8BHL5	Elmo2	Engulfment and cell motility protein 2	CONCLUSIVE	#N/A	FALSE	8.72397e-06	0	2.83589e-05	0	0	0	0	>1000	>1000	-	-
Q9Z127	Slc7a5	Large neutral amino acids transporter small subunit 1	CONCLUSIVE	#N/A	TRUE	4.36539e-05	0.000751465	5.67621e-05	0.000183381	0	0	0	>1000	>1000	>1000	>1000
Q7TQK5	Ccdc93	Coiled-coil domain-containing protein 93	CONCLUSIVE	#N/A	FALSE	0	0	0	0	0	0	0	-	-	-	-
Q80YS6	Afap1	Actin filament-associated protein 1	CONCLUSIVE	#N/A	FALSE	0	0	0	0.000105089	9.10611e-05	0.00031908	0	0	-	0	0.32935
P60229	Eif3e	Eukaryotic translation initiation factor 3 subunit E	CONCLUSIVE	#N/A	FALSE	2.87009e-05	0	4.66488e-05	0	0	0	4.74716e-05	>1000	0.982666	-	-
Q8BZH4	Pogz	Pogo transposable element with ZNF domain	CONCLUSIVE	#N/A	FALSE	0	0	0	0	2.14742e-05	0	0	0	-	-	-
Q8BJM7	Tyw1	S-adenosyl-L-methionine-dependent tRNA 4-demethylwyosine synthase	CONCLUSIVE	#N/A	FALSE	0.000110713	2.30346e-05	0.000126683	0	0	0	0	>1000	>1000	>1000	-
Q9QYR9	Acot2	Acyl-coenzyme A thioesterase 2, mitochondrial	CONCLUSIVE	#N/A	FALSE	0	0	0	0	9.35098e-05	0	0	0	-	-	-
Q5FWK3	Arhgap1	Rho GTPase-activating protein 1	CONCLUSIVE	#N/A	FALSE	3.63664e-05	0	8.51154e-05	0	0	0	0	>1000	>1000	-	-
Q62312	Tgfbr2	TGF-beta receptor type-2	CONCLUSIVE	#N/A	TRUE	8.62966e-05	2.33783e-05	7.01307e-05	0	2.0444e-05	0	0	4.22112	>1000	>1000	-
Q61749	Eif2b4	Translation initiation factor eIF-2B subunit delta	CONCLUSIVE	#N/A	FALSE	0	0	0	0	0	0	0	-	-	-	-
P83887	Tubg1	Tubulin gamma-1 chain	CONCLUSIVE	#N/A	FALSE	0	0	0	0	0	0	0	-	-	-	-
Q9D338	Mrpl19	39S ribosomal protein L19, mitochondrial	CONCLUSIVE	#N/A	FALSE	4.37394e-05	0	0	0	0	0	0.000180864	>1000	0	-	-
Q9WUM3	Coro1b	Coronin-1B	CONCLUSIVE	#N/A	FALSE	0	0	0	0	0	0	4.36464e-05	-	0	-	-
Q8K358	Pigu	Phosphatidylinositol glycan anchor biosynthesis class U protein	CONCLUSIVE	#N/A	TRUE	9.5642e-05	0.00017858	0	2.95008e-05	0	0	0	>1000	-	>1000	>1000
Q80X41	Vrk1	Serine/threonine-protein kinase VRK1	CONCLUSIVE	#N/A	FALSE	0	0	0	0	4.12597e-05	0	9.60221e-05	0	0	-	-
P56960	Exosc10	Exosome component 10	CONCLUSIVE	#N/A	FALSE	0	0	1.87226e-05	0	4.09341e-05	0	2.38161e-05	0	0.786133	-	-
Q6NS82	Retreg2	Reticulophagy regulator 2	CONCLUSIVE	#N/A	TRUE	0.000141648	1.02329e-05	0.000122787	0	3.35569e-05	0	6.83337e-05	4.22112	1.79688	>1000	-
Q9QYB1	Clic4	Chloride intracellular channel protein 4	CONCLUSIVE	#N/A	TRUE	0	0	8.20502e-05	0	0.000119593	0.000320671	0.000208744	0	0.393066	0	0
Q6ZQA6	Igsf3	Immunoglobulin superfamily member 3	CONCLUSIVE	#N/A	TRUE	2.9416e-05	0	0	0	0	0	0	>1000	-	-	-
O70472	Tmem131	Transmembrane protein 131	CONCLUSIVE	#N/A	TRUE	5.10331e-05	7.37343e-06	1.54833e-05	0	6.44797e-06	0	0	7.9146	>1000	>1000	-
O70401	Tspan6	Tetraspanin-6	CONCLUSIVE	#N/A	TRUE	0.000130325	0	0	0	0	0	0	>1000	-	-	-
Q9CSH3	Dis3	Exosome complex exonuclease RRP44	CONCLUSIVE	#N/A	FALSE	1.33318e-05	0	0	0	0	0	0	>1000	-	-	-
Q9QYH6	Maged1	Melanoma-associated antigen D1	CONCLUSIVE	#N/A	FALSE	2.47198e-05	3.21444e-05	0	9.36158e-05	0	0	0	>1000	-	>1000	>1000
P39749	Fen1	Flap endonuclease 1	CONCLUSIVE	#N/A	FALSE	0	0	0	0	0	0	0	-	-	-	-
P35456	Plaur	Urokinase plasminogen activator surface receptor	CONCLUSIVE	#N/A	FALSE	0	1.69296e-05	5.07858e-05	0	0	0	6.4602e-05	-	0.786133	>1000	-
Q9WV02	Rbmx	RNA-binding motif protein, X chromosome	CONCLUSIVE	#N/A	FALSE	0	9.91095e-05	0	0	0	0	0	-	-	>1000	-
P70460	Vasp	Vasodilator-stimulated phosphoprotein	CONCLUSIVE	#N/A	FALSE	0	1.47626e-05	0	0	3.22742e-05	0	0	0	-	>1000	-
Q62086	Pon2	Serum paraoxonase/arylesterase 2	CONCLUSIVE	#N/A	FALSE	0.000126276	2.34575e-05	0.000351842	0	8.54721e-05	0	7.45935e-05	1.47739	4.7168	>1000	-
Q8BMG8	Slc25a32	Mitochondrial folate transporter/carrier	CONCLUSIVE	#N/A	TRUE	0.000111148	7.00756e-05	0	0	0	0	0	>1000	-	>1000	-
Q91VA6	Poldip2	Polymerase delta-interacting protein 2	CONCLUSIVE	#N/A	FALSE	2.60297e-05	0	0	0	0	0	0	>1000	-	-	-
Q91V04	Tram1	Translocating chain-associated membrane protein 1	CONCLUSIVE	#N/A	TRUE	0.000392719	0.00035525	0.000499541	0	0	0	0	>1000	>1000	>1000	-
P47857	Pfkm	ATP-dependent 6-phosphofructokinase, muscle type	CONCLUSIVE	#N/A	FALSE	0.000212865	0	5.32274e-05	0	4.65494e-05	0	6.77079e-05	4.57288	0.786133	-	-
P32020	Scp2	Non-specific lipid-transfer protein	CONCLUSIVE	#N/A	FALSE	8.75587e-05	0.000106266	0	0	5.53146e-05	0.000278095	0.000212407	1.58292	0	0.382122	0
Q922P9	Glyr1	Putative oxidoreductase GLYR1	CONCLUSIVE	#N/A	FALSE	0	0	0	0	0	0	0	-	-	-	-
P08556	Nras	GTPase NRas	CONCLUSIVE	#N/A	FALSE	0.000354775	0	0	0	0	0	0.000111772	>1000	0	-	-
P18581	Slc7a2	Cationic amino acid transporter 2	CONCLUSIVE	#N/A	TRUE	0.000121498	2.10653e-05	0.000107427	0	4.60534e-05	0	0	2.6382	>1000	>1000	-
A2AGH6	Med12	Mediator of RNA polymerase II transcription subunit 12	CONCLUSIVE	#N/A	FALSE	0	0	0	0	0	0	0	-	-	-	-
P53569	Cebpz	CCAAT/enhancer-binding protein zeta	CONCLUSIVE	#N/A	FALSE	2.42812e-05	5.26233e-06	0	0	1.72569e-05	0	0	1.40704	-	>1000	-
Q8VHH5	Agap3	Arf-GAP with GTPase, ANK repeat and PH domain-containing protein 3	CONCLUSIVE	#N/A	FALSE	1.05263e-05	0	0	0	0	0	0	>1000	-	-	-
Q9CYR0	Ssbp1	Single-stranded DNA-binding protein, mitochondrial	CONCLUSIVE	#N/A	FALSE	6.30192e-05	0	0	0	0.000119436	0	0	0.52764	-	-	-
Q91VC9	Ghitm	Growth hormone-inducible transmembrane protein	CONCLUSIVE	#N/A	TRUE	8.30542e-05	0.000103999	0.00015599	0	0	0	0	>1000	>1000	>1000	-
P04104	Krt1	Keratin, type II cytoskeletal 1	CONCLUSIVE	#N/A	FALSE	0.000526314	0.000595313	0.0002216	2.67993e-05	0.000227997	0	0.000190688	2.30843	1.16211	>1000	>1000
Q61542	Stard3	StAR-related lipid transfer protein 3	CONCLUSIVE	#N/A	TRUE	2.86365e-05	0	0	0	0	0	0	>1000	-	-	-
Q7M759	Abhd17b	Alpha/beta hydrolase domain-containing protein 17B	CONCLUSIVE	#N/A	FALSE	0	0	0	0	0	0	0	-	-	-	-
Q9QXK3	Copg2	Coatomer subunit gamma-2	CONCLUSIVE	#N/A	FALSE	0	0	0	0	0	0	0	-	-	-	-
Q5Y5T1	Zdhhc20	Palmitoyltransferase ZDHHC20	CONCLUSIVE	#N/A	TRUE	4.20128e-05	5.09892e-05	7.64794e-05	0	0	0	0	>1000	>1000	>1000	-
O70421	Fzd1	Frizzled-1	CONCLUSIVE	#N/A	TRUE	9.94696e-05	2.5869e-05	0	0	0	0	0	>1000	-	>1000	-
Q9QYI4	Dnajb12	DnaJ homolog subfamily B member 12	CONCLUSIVE	#N/A	TRUE	0.000526501	7.36167e-05	0.000187712	0	3.21884e-05	0	0.000154504	16.3568	1.21493	>1000	-
Q6DFX2	Antxr2	Anthrax toxin receptor 2	CONCLUSIVE	#N/A	TRUE	5.24513e-05	0	2.55754e-05	0	0	0	0	>1000	>1000	-	-
P40142	Tkt	Transketolase	CONCLUSIVE	#N/A	FALSE	0	0	7.99693e-05	0	5.82801e-05	0	4.23854e-05	0	1.88672	-	-
Q6PGC1	Dhx29	ATP-dependent RNA helicase DHX29	CONCLUSIVE	#N/A	FALSE	0	0	0	0	0	0	0	-	-	-	-
Q3TWL2	Pip4p1	Type 1 phosphatidylinositol 4,5-bisphosphate 4-phosphatase	CONCLUSIVE	#N/A	TRUE	0	0	0	0	0	0	0	-	-	-	-
Q5EG47	Prkaa1	5'-AMP-activated protein kinase catalytic subunit alpha-1	CONCLUSIVE	#N/A	FALSE	8.56791e-05	0	7.42708e-05	0	5.41272e-05	0	4.72381e-05	1.58292	1.57227	-	-
P25085	Il1rn	Interleukin-1 receptor antagonist protein	CONCLUSIVE	#N/A	FALSE	0.000143504	0	0.000769704	0	0.00020398	0	0.000415377	0.70352	1.85303	-	-
Q9WTR5	Cdh13	Cadherin-13	CONCLUSIVE	#N/A	FALSE	2.23598e-05	1.55069e-05	0	0	0	0	0	>1000	-	>1000	-
P70255	Nfic	Nuclear factor 1 C-type	CONCLUSIVE	#N/A	FALSE	8.72794e-05	0	0	0	8.27074e-05	0	3.60903e-05	1.05528	0	-	-
Q2TBE6	Pi4k2a	Phosphatidylinositol 4-kinase type 2-alpha	CONCLUSIVE	#N/A	FALSE	1.99977e-05	0	0	0	0	0	0	>1000	-	-	-
Q91VS8	Farp2	FERM, ARHGEF and pleckstrin domain-containing protein 2	CONCLUSIVE	#N/A	FALSE	8.99429e-06	0	7.79669e-06	0	0	0	0	>1000	>1000	-	-
Q8R3N1	Nop14	Nucleolar protein 14	CONCLUSIVE	#N/A	FALSE	5.94041e-05	0	0	0	0	0	2.45638e-05	>1000	0	-	-
Q5RJG1	Nol10	Nucleolar protein 10	CONCLUSIVE	#N/A	FALSE	2.32385e-05	0	0	0	0	0	0	>1000	-	-	-
Q8BYK6	Ythdf3	YTH domain-containing family protein 3	CONCLUSIVE	#N/A	FALSE	2.18323e-05	0	0	0	0	0	0	>1000	-	-	-
Q7TN37	Trpm4	Transient receptor potential cation channel subfamily M member 4	CONCLUSIVE	#N/A	TRUE	2.63229e-05	1.36916e-05	6.84541e-06	0	0	0	0	>1000	>1000	>1000	-
A2AVA0	Svep1	Sushi, von Willebrand factor type A, EGF and pentraxin domain-containing protein 1	CONCLUSIVE	#N/A	FALSE	3.58057e-06	0	0	0	0	0	0	>1000	-	-	-
Q6PAL7	Ahdc1	AT-hook DNA-binding motif-containing protein 1	CONCLUSIVE	#N/A	FALSE	3.60562e-05	0	1.3023e-05	4.55159e-05	1.13891e-05	0	6.62637e-06	3.16584	1.96533	-	>1000
Q99JR8	Smarcd2	SWI/SNF-related matrix-associated actin-dependent regulator of chromatin subfamily D member 2	CONCLUSIVE	#N/A	FALSE	2.40525e-05	0	0	0	2.27925e-05	0	3.97832e-05	1.05528	0	-	-
Q8C4J7	Tbl3	Transducin beta-like protein 3	CONCLUSIVE	#N/A	FALSE	2.39174e-05	0	0	0	3.02193e-05	0	1.97798e-05	0.79146	0	-	-
O88856	Tpst2	Protein-tyrosine sulfotransferase 2	CONCLUSIVE	#N/A	TRUE	9.34114e-05	0	0	0	0	0	0	>1000	-	-	-
Q9JI99	Sgpp1	Sphingosine-1-phosphate phosphatase 1	CONCLUSIVE	#N/A	TRUE	0.00028217	0.000141618	0.000154483	0	5.62923e-05	0	0.000294766	5.01258	0.524089	>1000	-
P32233	Drg1	Developmentally-regulated GTP-binding protein 1	CONCLUSIVE	#N/A	FALSE	0	0	0	0	0	0	4.31707e-05	-	0	-	-
P06151	Ldha	L-lactate dehydrogenase A chain	CONCLUSIVE	#N/A	FALSE	5.77043e-05	0	0.000100042	0	0.000182272	0.00036655	0.000143166	0.316584	0.698785	0	0
Q9Z2X1	Hnrnpf	Heterogeneous nuclear ribonucleoprotein F	CONCLUSIVE	#N/A	FALSE	0.000223123	0	0.000630264	0.000380501	0.00952188	4.88733e-05	0.000865356	0.0234327	0.728329	0	7.78546
A2A8L5	Ptprf	Receptor-type tyrosine-protein phosphatase F	CONCLUSIVE	#N/A	TRUE	1.51405e-05	2.91674e-06	0	0	0	0	0	>1000	-	>1000	-
Q3UUQ7	Pgap1	GPI inositol-deacylase	CONCLUSIVE	#N/A	TRUE	0.000128134	3.30237e-05	1.35089e-05	0	0	0	2.864e-05	>1000	0.47168	>1000	-
Q91YK2	Rrp1b	Ribosomal RNA processing protein 1 homolog B	CONCLUSIVE	#N/A	FALSE	2.20509e-05	1.52927e-05	0	0	0	0	0	>1000	-	>1000	-
O88736	Hsd17b7	3-keto-steroid reductase	CONCLUSIVE	#N/A	TRUE	0.000219875	6.62991e-05	0.000310759	7.66667e-05	0	0	3.16241e-05	>1000	9.82666	>1000	>1000
Q9EQI8	Mrpl46	39S ribosomal protein L46, mitochondrial	CONCLUSIVE	#N/A	FALSE	0	0	0	0	4.27662e-05	0	7.46462e-05	0	0	-	-
Q99N84	Mrps18b	28S ribosomal protein S18b, mitochondrial	CONCLUSIVE	#N/A	FALSE	0	0	0	0	4.7649e-05	0	0.000249506	0	0	-	-
Q99MN1	Kars	Lysine--tRNA ligase	CONCLUSIVE	#N/A	FALSE	0	0	0	0	0	0	0	-	-	-	-
Q64518	Atp2a3	Sarcoplasmic/endoplasmic reticulum calcium ATPase 3	CONCLUSIVE	#N/A	TRUE	0	0	0.000611962	0	0	0	0.000442645	-	1.38251	-	-
P97310	Mcm2	DNA replication licensing factor MCM2	CONCLUSIVE	#N/A	FALSE	3.88525e-05	0	0.000110223	0	0.000127187	0	2.92103e-05	0.305476	3.77344	-	-
Q8BKZ9	Pdhx	Pyruvate dehydrogenase protein X component, mitochondrial	CONCLUSIVE	#N/A	FALSE	0	0	9.11559e-05	0	0	0	0	-	>1000	-	-
Q9CWU2	Zdhhc13	Palmitoyltransferase ZDHHC13	CONCLUSIVE	#N/A	TRUE	5.64674e-05	0	2.66993e-05	0	0	0	0	>1000	>1000	-	-
Q6NXH2	Manea	Glycoprotein endo-alpha-1,2-mannosidase	CONCLUSIVE	#N/A	TRUE	0	0	0	0	0	0	0	-	-	-	-
O70492	Snx3	Sorting nexin-3	CONCLUSIVE	#N/A	FALSE	0	0	0	0	0.000112063	0	0	0	-	-	-
Q8VCF1	Cant1	Soluble calcium-activated nucleotidase 1	CONCLUSIVE	#N/A	TRUE	0.00015846	0	0.000133927	0	4.50478e-05	0	0	3.5176	>1000	-	-
Q9CR67	Tmem33	Transmembrane protein 33	CONCLUSIVE	#N/A	TRUE	6.46351e-05	0.00283523	6.72346e-05	0	0	0	0	>1000	>1000	>1000	-
Q9JLJ0	Litaf	Lipopolysaccharide-induced tumor necrosis factor-alpha factor homolog	CONCLUSIVE	#N/A	FALSE	5.94964e-05	0	0	0	0	0	0	>1000	-	-	-
P61089	Ube2n	Ubiquitin-conjugating enzyme E2 N	CONCLUSIVE	#N/A	FALSE	0.000189058	0	0.000300455	0.000280775	0.000119436	0	0.000173724	1.58292	1.72949	-	>1000
O35972	Mrpl23	39S ribosomal protein L23, mitochondrial	CONCLUSIVE	#N/A	FALSE	8.74787e-05	0	0.000113746	0	0	0	0	>1000	>1000	-	-
Q6Y7W8	Gigyf2	GRB10-interacting GYF protein 2	CONCLUSIVE	#N/A	FALSE	0	0	0	0	0	0	8.18159e-06	-	0	-	-
P0C0A3	Chmp6	Charged multivesicular body protein 6	CONCLUSIVE	#N/A	FALSE	0.000175614	0.000124559	0	0	0.000181543	0.00319448	0.000184843	0.96734	0	0.0389921	0
P52293	Kpna2	Importin subunit alpha-1	CONCLUSIVE	#N/A	FALSE	2.41435e-05	9.41848e-05	2.35448e-05	0	0	5.75116e-05	6.98838e-05	>1000	0.336914	1.63767	0
Q99J21	Mcoln1	Mucolipin-1	CONCLUSIVE	#N/A	TRUE	4.95461e-05	1.90896e-05	1.43163e-05	0	0	0	0	>1000	>1000	>1000	-
O35153	Bet1l	BET1-like protein	CONCLUSIVE	#N/A	TRUE	0.000143828	9.97473e-05	0	0	0	0	0	>1000	-	>1000	-
Q8BU30	Iars	Isoleucine--tRNA ligase, cytoplasmic	CONCLUSIVE	#N/A	FALSE	0	0	0	0	9.59021e-06	0	0	0	-	-	-
Q8BU03	Pwp2	Periodic tryptophan protein 2 homolog	CONCLUSIVE	#N/A	FALSE	0	0	0	0	1.31696e-05	0	0	0	-	-	-
Q8BG19	Tmtc4	Protein O-mannosyl-transferase TMTC4	CONCLUSIVE	#N/A	TRUE	9.04891e-05	0	6.72346e-05	0	0	0	2.13814e-05	>1000	3.14453	-	-
Q62059	Vcan	Versican core protein	CONCLUSIVE	#N/A	FALSE	3.80456e-06	0	0	0	2.70394e-05	0	1.41588e-05	0.140704	0	-	-
Q5PSV9	Mdc1	Mediator of DNA damage checkpoint protein 1	CONCLUSIVE	#N/A	FALSE	0	0	7.29655e-06	0	0	0	0	-	>1000	-	-
Q3TL44	Nlrx1	NLR family member X1	CONCLUSIVE	#N/A	FALSE	4.91227e-05	0	2.55492e-05	0	3.72395e-05	0	2.70832e-05	1.3191	0.943359	-	-
Q9EQQ2	Yipf5	Protein YIPF5	CONCLUSIVE	#N/A	TRUE	0.000173936	0	0.000323093	3.32123e-05	9.41855e-05	0	0.000246594	1.84674	1.31022	-	>1000
Q61576	Fkbp10	Peptidyl-prolyl cis-trans isomerase FKBP10	CONCLUSIVE	#N/A	FALSE	2.74783e-05	0	2.85834e-05	0	0.000145817	0	0.000118168	0.188443	0.241887	-	-
O88379	Baz1a	Bromodomain adjacent to zinc finger domain protein 1A	CONCLUSIVE	#N/A	FALSE	0	0	0	0	0	0	0	-	-	-	-
Q8K2C7	Os9	Protein OS-9	CONCLUSIVE	#N/A	FALSE	1.42543e-05	0	0	0	0.000180102	0	0.000337935	0.079146	0	-	-
Q6NVG1	Lpcat4	Lysophospholipid acyltransferase LPCAT4	CONCLUSIVE	#N/A	TRUE	0.000121869	5.81066e-05	6.33853e-05	0	0	0	0	>1000	>1000	>1000	-
Q8BIG7	Comtd1	Catechol O-methyltransferase domain-containing protein 1	CONCLUSIVE	#N/A	TRUE	0.000109682	0	0.000158463	0	0	0	0	>1000	>1000	-	-
Q3UMF0	Cobll1	Cordon-bleu protein-like 1	CONCLUSIVE	#N/A	FALSE	0	0	0	0	0	0	0	-	-	-	-
Q8VBZ0	Dhrsx	Dehydrogenase/reductase SDR family member on chromosome X homolog	CONCLUSIVE	#N/A	FALSE	0.000171563	0.00012394	0	0	0	0	0	>1000	-	>1000	-
O54782	Man2b2	Epididymis-specific alpha-mannosidase	CONCLUSIVE	#N/A	FALSE	0	0	0	0	0	0	0	-	-	-	-
Q9Z1Q5	Clic1	Chloride intracellular channel protein 1	CONCLUSIVE	#N/A	TRUE	0.000211982	0	0.000809675	0	0.000225987	0.000210398	0.000416362	0.938027	1.94464	0	0
Q62273	Slc26a2	Sulfate transporter	CONCLUSIVE	#N/A	TRUE	0.000159865	1.12368e-05	0.000129215	0	0	0	5.71715e-05	>1000	2.26013	>1000	-
Q9ERN0	Scamp2	Secretory carrier-associated membrane protein 2	CONCLUSIVE	#N/A	TRUE	0.000184397	0.000134613	6.30963e-05	0.000168636	0	0	4.8157e-05	>1000	1.31022	>1000	>1000
Q91VE6	Nifk	MKI67 FHA domain-interacting nucleolar phosphoprotein	CONCLUSIVE	#N/A	FALSE	0.000271957	0.000165905	5.23879e-05	0	0.000209986	0	9.996e-05	1.29512	0.524089	>1000	-
Q61301	Ctnna2	Catenin alpha-2	CONCLUSIVE	#N/A	FALSE	0	5.51855e-05	0	0	0	0	0	-	-	>1000	-
Q8BJM5	Slc30a6	Zinc transporter 6	CONCLUSIVE	#N/A	TRUE	2.7765e-05	0	0	0	0	0	0	>1000	-	-	-
Q6P073	Ube2j2	Ubiquitin-conjugating enzyme E2 J2	CONCLUSIVE	#N/A	TRUE	0.000172593	4.27488e-05	9.61793e-05	0	0	0	6.11724e-05	>1000	1.57227	>1000	-
Q8CBW3	Abi1	Abl interactor 1	CONCLUSIVE	#N/A	FALSE	0	0	0	0	0	0	0	-	-	-	-
O70281	Tpst1	Protein-tyrosine sulfotransferase 1	CONCLUSIVE	#N/A	TRUE	2.5889e-05	0	0	0	0	0	0	>1000	-	-	-
Q9CQT9	Rab5if	Uncharacterized protein RAB5IF homolog	CONCLUSIVE	#N/A	FALSE	0.000346524	0.000257487	0.00032184	0.000231585	0.000516013	0	0.000163759	0.671542	1.96533	>1000	>1000
Q9CPW4	Arpc5	Actin-related protein 2/3 complex subunit 5	CONCLUSIVE	#N/A	FALSE	8.45821e-05	0	0	0	0.000200378	0.00147753	0.0002798	0.422112	0	0	0
Q3UHN9	Ndst1	Bifunctional heparan sulfate N-deacetylase/N-sulfotransferase 1	CONCLUSIVE	#N/A	TRUE	1.81008e-05	0	2.35359e-05	0	0	0	0	>1000	>1000	-	-
Q62446	Fkbp3	Peptidyl-prolyl cis-trans isomerase FKBP3	CONCLUSIVE	#N/A	FALSE	0	0	0	0	0	0	0	-	-	-	-
Q80ZS3	Mrps26	28S ribosomal protein S26, mitochondrial	CONCLUSIVE	#N/A	FALSE	0.000175614	6.91997e-05	0.000456691	0	0.000151286	0.00451284	0.000369685	1.16081	1.23535	0.015334	0
Q8R4U7	Luzp1	Leucine zipper protein 1	CONCLUSIVE	#N/A	FALSE	0	0	0	0	0	0	9.88992e-06	-	0	-	-
O35855	Bcat2	Branched-chain-amino-acid aminotransferase, mitochondrial	CONCLUSIVE	#N/A	FALSE	0	7.04322e-05	0	0	3.0796e-05	0	0	0	-	>1000	-
P97379	G3bp2	Ras GTPase-activating protein-binding protein 2	CONCLUSIVE	#N/A	FALSE	0	0	6.0295e-05	0	0	0	0	-	>1000	-	-
P52503	Ndufs6	NADH dehydrogenase [ubiquinone] iron-sulfur protein 6, mitochondrial	CONCLUSIVE	#N/A	FALSE	0	0	0.00082319	0	0.0020867	0	0.000227639	0	3.61621	-	-
Q9EQ61	Pes1	Pescadillo homolog	CONCLUSIVE	#N/A	FALSE	0.000114816	1.89588e-05	0	0	5.18101e-05	0	0	2.21609	-	>1000	-
Q8CIM8	Ints4	Integrator complex subunit 4	CONCLUSIVE	#N/A	FALSE	0	0	0	0	0	0	0	-	-	-	-
A2AJ88	Pnpla7	Patatin-like phospholipase domain-containing protein 7	CONCLUSIVE	#N/A	TRUE	9.2105e-05	0	4.9133e-05	0	3.13313e-05	0	1.17187e-05	2.93971	4.19271	-	-
Q32NY4	Cnnm3	Metal transporter CNNM3	CONCLUSIVE	#N/A	TRUE	4.92605e-05	6.21147e-05	7.56979e-05	0	0	0	0	>1000	>1000	>1000	-
Q3UMB9	Washc4	WASH complex subunit 4	CONCLUSIVE	#N/A	FALSE	1.08882e-05	0	0	0	0	0	0	>1000	-	-	-
Q922B2	Dars	Aspartate--tRNA ligase, cytoplasmic	CONCLUSIVE	#N/A	FALSE	0	0	0	0	0	0.00052629	0	-	-	0	0
O89023	Tpp1	Tripeptidyl-peptidase 1	CONCLUSIVE	#N/A	FALSE	0	0	0	0	0	0	0	-	-	-	-
Q9DBG5	Plin3	Perilipin-3	CONCLUSIVE	#N/A	FALSE	1.46131e-05	0	8.55049e-05	2.92983e-05	8.30859e-05	0	0	0.17588	>1000	-	>1000
P33174	Kif4	Chromosome-associated kinesin KIF4	CONCLUSIVE	#N/A	FALSE	1.03752e-05	1.34914e-05	0	0	9.83172e-06	0	0	1.05528	-	>1000	-
Q9EP71	Rai14	Ankycorbin	CONCLUSIVE	#N/A	FALSE	0	0	0	0	5.5631e-05	5.17937e-05	4.85505e-05	0	0	0	0
Q91XE8	Tmem205	Transmembrane protein 205	CONCLUSIVE	#N/A	TRUE	0.000523715	0.000644399	0.000637039	0	0	0	0.000195601	>1000	3.25684	>1000	-
P10810	Cd14	Monocyte differentiation antigen CD14	CONCLUSIVE	#N/A	FALSE	0.000261719	0	0.000283589	0	0	0	0	>1000	>1000	-	-
Q9CZ52	Antxr1	Anthrax toxin receptor 1	CONCLUSIVE	#N/A	TRUE	0.000107947	8.37291e-05	5.1712e-05	0	2.15353e-05	0	0	5.01258	>1000	>1000	-
Q91VH2	Snx9	Sorting nexin-9	CONCLUSIVE	#N/A	FALSE	2.14654e-05	0	0	0	0	0	0	>1000	-	-	-
O88487	Dync1i2	Cytoplasmic dynein 1 intermediate chain 2	CONCLUSIVE	#N/A	FALSE	0	0	4.74872e-05	0.000153417	9.88794e-05	0.000646253	0	0	>1000	0	0.237394
Q62000	Ogn	Mimecan	CONCLUSIVE	#N/A	FALSE	0	0	0	0	0	0	7.08888e-05	-	0	-	-
Q9CQC6	Bzw1	Basic leucine zipper and W2 domain-containing protein 1	CONCLUSIVE	#N/A	FALSE	3.04818e-05	0	0	5.09282e-05	0	0.00043566	0	>1000	-	0	0.116899
Q9CPP6	Ndufa5	NADH dehydrogenase [ubiquinone] 1 alpha subcomplex subunit 5	CONCLUSIVE	#N/A	FALSE	0	0	0.000393699	0	0	0	0	-	>1000	-	-
P06801	Me1	NADP-dependent malic enzyme	CONCLUSIVE	#N/A	FALSE	0	0	0	0	0	0	0	-	-	-	-
Q8C2E7	Washc5	WASH complex subunit 5	CONCLUSIVE	#N/A	FALSE	8.26481e-06	0	0	0	0	0	0	>1000	-	-	-
Q9JIK9	Mrps34	28S ribosomal protein S34, mitochondrial	CONCLUSIVE	#N/A	FALSE	7.32333e-05	0	0	0	0	0	0	>1000	-	-	-
Q9CYH6	Rrs1	Ribosome biogenesis regulatory protein homolog	CONCLUSIVE	#N/A	FALSE	0.000279932	4.55012e-05	0.000181994	4.67702e-05	9.94754e-05	0	8.68145e-05	2.81408	2.09635	>1000	>1000
P97467	Pam	Peptidyl-glycine alpha-amidating monooxygenase	CONCLUSIVE	#N/A	TRUE	4.2399e-05	0	0	0	0	0	0	>1000	-	-	-
Q8BL97	Srsf7	Serine/arginine-rich splicing factor 7	CONCLUSIVE	#N/A	FALSE	0.000167422	0	6.21983e-05	0	0.000113322	0	0.000217578	1.47739	0.285866	-	-
Q9CW46	Raver1	Ribonucleoprotein PTB-binding 1	CONCLUSIVE	#N/A	FALSE	0	0	2.77523e-05	2.28224e-05	7.28112e-05	0.00036606	0.000105907	0	0.262044	0	0.062346
A2ALW5	Dnajc25	DnaJ homolog subfamily C member 25	CONCLUSIVE	#N/A	TRUE	0.000384588	0.000186083	0.000255849	0	0	0	0	>1000	>1000	>1000	-
Q8BSQ9	Pbrm1	Protein polybromo-1	CONCLUSIVE	#N/A	FALSE	7.81634e-06	0	0	0	0	0	0	>1000	-	-	-
P03991	H2-K1	H-2 class I histocompatibility antigen, K-W28 alpha chain	CONCLUSIVE	#N/A	TRUE	0.000494564	0	0.000541531	0	0.000509767	0	0	0.970177	>1000	-	-
Q91ZR1	Rab4b	Ras-related protein Rab-4B	CONCLUSIVE	#N/A	FALSE	0.000209867	6.49762e-05	7.79669e-05	0	0	0	4.95889e-05	>1000	1.57227	>1000	-
Q91YU8	Ppan	Suppressor of SWI4 1 homolog	CONCLUSIVE	#N/A	FALSE	5.43485e-05	0	0	0	0	0	0	>1000	-	-	-
Q9JKJ9	Cyp39a1	24-hydroxycholesterol 7-alpha-hydroxylase	CONCLUSIVE	#N/A	FALSE	6.79356e-05	4.12253e-05	5.30009e-05	0	0	0	0	>1000	>1000	>1000	-
Q9WVL6	Extl3	Exostosin-like 3	CONCLUSIVE	#N/A	TRUE	1.04346e-05	0	0	0	0	0	0	>1000	-	-	-
Q9JJ00	Plscr1	Phospholipid scramblase 1	CONCLUSIVE	#N/A	TRUE	0.000107081	5.90729e-05	0.00011392	0	0	0	4.83038e-05	>1000	2.3584	>1000	-
Q9CYW4	Hdhd3	Haloacid dehalogenase-like hydrolase domain-containing protein 3	CONCLUSIVE	#N/A	FALSE	3.8163e-05	0	0	0	0	0	4.20814e-05	>1000	0	-	-
Q9WTX6	Cul1	Cullin-1	CONCLUSIVE	#N/A	FALSE	1.2344e-05	0	0	0	1.55964e-05	0	3.40285e-05	0.79146	0	-	-
Q8CJ12	Adgrg2	Adhesion G-protein coupled receptor G2	CONCLUSIVE	#N/A	TRUE	9.17703e-05	1.64598e-05	9.8753e-05	0	0	0	0	>1000	>1000	>1000	-
Q6PCM2	Ints6	Integrator complex subunit 6	CONCLUSIVE	#N/A	FALSE	0	0	0	0	0	0	0	-	-	-	-
Q9D6K8	Fundc2	FUN14 domain-containing protein 2	CONCLUSIVE	#N/A	FALSE	0.00042291	0.000146648	0.00112729	0	0	0	0	>1000	>1000	>1000	-
B2RY04	Dock5	Dedicator of cytokinesis protein 5	CONCLUSIVE	#N/A	FALSE	0	0	0	0	0	0	0	-	-	-	-
Q921F4	Hnrnpll	Heterogeneous nuclear ribonucleoprotein L-like	CONCLUSIVE	#N/A	FALSE	0.000102651	0	0.000182648	0	0.000194547	0	0.000116169	0.52764	1.57227	-	-
P28798	Grn	Granulins	CONCLUSIVE	#N/A	FALSE	0	0	0	0	0	0	0	-	-	-	-
P63323	Rps12	40S ribosomal protein S12	CONCLUSIVE	#N/A	FALSE	0	0	0	0	0.00325493	0.00468647	0.00144033	0	0	0	0
Q9WVM1	Racgap1	Rac GTPase-activating protein 1	CONCLUSIVE	#N/A	FALSE	3.05061e-05	0	0	0	0	0	0	>1000	-	-	-
Q9JHW4	Eefsec	Selenocysteine-specific elongation factor	CONCLUSIVE	#N/A	FALSE	0	0	0	0	0	0	0	-	-	-	-
P16675	Ctsa	Lysosomal protective protein	CONCLUSIVE	#N/A	FALSE	0	0	0	0	0	0	0	-	-	-	-
Q9CQ19	Myl9	Myosin regulatory light polypeptide 9	CONCLUSIVE	#N/A	FALSE	0	0	4.8276e-05	0	0.000351827	0	0	0	>1000	-	-
Q60770	Stxbp3	Syntaxin-binding protein 3	CONCLUSIVE	#N/A	FALSE	3.77547e-05	0	0	0	0	0	3.56839e-05	>1000	0	-	-
Q99KP6	Prpf19	Pre-mRNA-processing factor 19	CONCLUSIVE	#N/A	FALSE	0	0	0.000148276	0	9.60543e-05	4.02429e-05	0.0001467	0	1.01074	0	0
Q8QZY1	Eif3l	Eukaryotic translation initiation factor 3 subunit L	CONCLUSIVE	#N/A	FALSE	0	2.45389e-05	2.20837e-05	0	0	0	6.5547e-05	-	0.336914	>1000	-
P02468	Lamc1	Laminin subunit gamma-1	CONCLUSIVE	#N/A	FALSE	0	0	1.29177e-05	0	4.5188e-05	0	2.30047e-05	0	0.561523	-	-
Q9CSN1	Snw1	SNW domain-containing protein 1	CONCLUSIVE	#N/A	FALSE	0.000268067	1.54925e-05	0	0	4.51599e-05	0	9.85302e-05	5.93595	0	>1000	-
Q8BHD7	Ptbp3	Polypyrimidine tract-binding protein 3	CONCLUSIVE	#N/A	FALSE	6.10511e-05	3.70476e-05	0	1.63204e-05	6.94236e-05	0	0	0.8794	-	>1000	>1000
Q9QZM0	Ubqln2	Ubiquilin-2	CONCLUSIVE	#N/A	FALSE	2.00186e-05	4.77239e-05	7.80891e-05	0	0.00026558	0	0.000190389	0.0753772	0.410156	>1000	-
P45700	Man1a1	Mannosyl-oligosaccharide 1,2-alpha-mannosidase IA	CONCLUSIVE	#N/A	TRUE	4.38729e-05	0	0	0	1.84776e-05	0	0	2.37438	-	-	-
Q6PIX9	D11Wsu47e	Uncharacterized protein C17orf80 homolog	CONCLUSIVE	#N/A	TRUE	4.57774e-05	0	0	0	0	0	0	>1000	-	-	-
P33267	Cyp2f2	Cytochrome P450 2F2	CONCLUSIVE	#N/A	FALSE	0.000286132	0	9.30125e-05	0	0	0	0	>1000	>1000	-	-
Q8R079	Bfar	Bifunctional apoptosis regulator	CONCLUSIVE	#N/A	TRUE	0.000177387	5.53597e-05	0.000110713	0	0	0	5.86802e-05	>1000	1.88672	>1000	-
P52927	Hmga2	High mobility group protein HMGI-C	CONCLUSIVE	#N/A	FALSE	0	0.000563849	0	0	0	0	0	-	-	>1000	-
Q8K4Z5	Sf3a1	Splicing factor 3A subunit 1	CONCLUSIVE	#N/A	FALSE	2.42198e-05	0	0	0	4.59021e-05	0	6.00897e-05	0.52764	0	-	-
P18155	Mthfd2	Bifunctional methylenetetrahydrofolate dehydrogenase/cyclohydrolase, mitochondrial	CONCLUSIVE	#N/A	FALSE	0	0	0	0	0	0	0	-	-	-	-
P09528	Fth1	Ferritin heavy chain	CONCLUSIVE	#N/A	FALSE	8.7719e-05	0	0.000205306	0	0	0	0	>1000	>1000	-	-
Q9CXY6	Ilf2	Interleukin enhancer-binding factor 2	CONCLUSIVE	#N/A	FALSE	1.63742e-05	0	3.19365e-05	0	0	0	0	>1000	>1000	-	-
Q8R164	Bphl	Valacyclovir hydrolase	CONCLUSIVE	#N/A	FALSE	0	0	0	0	0	0	0	-	-	-	-
Q80V53	Chst14	Carbohydrate sulfotransferase 14	CONCLUSIVE	#N/A	TRUE	0.000152855	5.15317e-05	0.000154586	0	6.43768e-05	0	0	2.37438	>1000	>1000	-
P62492	Rab11a	Ras-related protein Rab-11A	CONCLUSIVE	#N/A	FALSE	0	0.000397257	0	0	0	0	0	-	-	>1000	-
Q8K301	Ddx52	Probable ATP-dependent RNA helicase DDX52	CONCLUSIVE	#N/A	FALSE	2.13577e-05	0	3.47135e-05	0	0	0	3.53259e-05	>1000	0.982666	-	-
Q8K2B0	P3h4	Endoplasmic reticulum protein SC65	CONCLUSIVE	#N/A	FALSE	2.16228e-05	0	0	0	9.56207e-05	0	0	0.226131	-	-	-
Q64299	Ccn3	CCN family member 3	CONCLUSIVE	#N/A	FALSE	0	0	0	0	0	0	0	-	-	-	-
Q9D4F2	Plpp6	Phospholipid phosphatase 6	CONCLUSIVE	#N/A	TRUE	0.000218697	0.000104273	9.9528e-05	0.00020462	6.21721e-05	0	5.42591e-05	3.5176	1.83431	>1000	>1000
Q64152	Btf3	Transcription factor BTF3	CONCLUSIVE	#N/A	FALSE	0	0	0	0	0	0	0	-	-	-	-
Q8C7K6	Pcyox1l	Prenylcysteine oxidase-like	CONCLUSIVE	#N/A	FALSE	0.00014191	0	3.35494e-05	0	2.44502e-05	0	5.33456e-05	5.80404	0.628906	-	-
P24547	Impdh2	Inosine-5'-monophosphate dehydrogenase 2	CONCLUSIVE	#N/A	FALSE	0	0	0	0	0	0	0	-	-	-	-
Q9ESX5	Dkc1	H/ACA ribonucleoprotein complex subunit DKC1	CONCLUSIVE	#N/A	FALSE	0.000106642	0	2.447e-05	0	0	0	0	>1000	>1000	-	-
Q6P9Q6	Fkbp15	FK506-binding protein 15	CONCLUSIVE	#N/A	FALSE	0	0	0	0	0	0	0	-	-	-	-
Q08943	Ssrp1	FACT complex subunit SSRP1	CONCLUSIVE	#N/A	FALSE	7.66674e-05	0	0.000123145	0	0	0	0.00011189	>1000	1.10059	-	-
Q9WTS2	Fut8	Alpha-(1,6)-fucosyltransferase	CONCLUSIVE	#N/A	TRUE	3.8871e-05	0	0	0	0.000105242	0	0	0.369348	-	-	-
Q6NZB0	Dnajc8	DnaJ homolog subfamily C member 8	CONCLUSIVE	#N/A	FALSE	0	0	0	0	0	0	0	-	-	-	-
Q80X85	Mrps7	28S ribosomal protein S7, mitochondrial	CONCLUSIVE	#N/A	FALSE	9.23587e-05	0	0	0	0.000200047	0.000335246	0.000370995	0.461685	0	0	0
E9Q5G3	Kif23	Kinesin-like protein KIF23	CONCLUSIVE	#N/A	FALSE	0	2.3236e-05	8.71299e-06	0	1.26997e-05	0	0	0	>1000	>1000	-
Q9Z0J0	Npc2	NPC intracellular cholesterol transporter 2	CONCLUSIVE	#N/A	FALSE	0	0	0	0	0	0	0	-	-	-	-
P97313	Prkdc	DNA-dependent protein kinase catalytic subunit	CONCLUSIVE	#N/A	FALSE	0	0	0	0	0	0	0	-	-	-	-
Q80TV8	Clasp1	CLIP-associating protein 1	CONCLUSIVE	#N/A	FALSE	1.04006e-05	0	5.40943e-06	0	0	0	0	>1000	>1000	-	-
Q9DCF9	Ssr3	Translocon-associated protein subunit gamma	CONCLUSIVE	#N/A	TRUE	0.000707632	0.00109223	0.00148116	0.00050752	0.000261683	0	0.000685131	2.70416	2.16187	>1000	>1000
Q8BIK4	Dock9	Dedicator of cytokinesis protein 9	CONCLUSIVE	#N/A	FALSE	3.10752e-06	2.6939e-06	0	0	1.47237e-05	0	0	0.211056	-	>1000	-
Q8BHF7	Pgs1	CDP-diacylglycerol--glycerol-3-phosphate 3-phosphatidyltransferase, mitochondrial	CONCLUSIVE	#N/A	FALSE	9.23826e-05	0	0	0	0	0	1.91002e-05	>1000	0	-	-
Q9D7N3	Mrps9	28S ribosomal protein S9, mitochondrial	CONCLUSIVE	#N/A	FALSE	4.09356e-05	0	2.1291e-05	0	0	0	0.000135416	>1000	0.157227	-	-
Q9Z1W8	Atp12a	Potassium-transporting ATPase alpha chain 2	CONCLUSIVE	#N/A	TRUE	0	0	0.000212601	0.000325753	0.000128629	5.87896e-05	8.67446e-05	0	2.45088	0	5.541
P40224	Cxcl12	Stromal cell-derived factor 1	CONCLUSIVE	#N/A	FALSE	0.000377663	0	0.000312497	0	0	0	0	>1000	>1000	-	-
Q6PGB8	Smarca1	Probable global transcription activator SNF2L1	CONCLUSIVE	#N/A	FALSE	0	0	0	0	0	0	0	-	-	-	-
P61028	Rab8b	Ras-related protein Rab-8B	CONCLUSIVE	#N/A	FALSE	0.000231375	0.000748827	8.02268e-05	0.000309259	0	0	0	>1000	>1000	>1000	>1000
Q9CZD3	Gars	Glycine--tRNA ligase	CONCLUSIVE	#N/A	FALSE	0	0	0	0	0	0	0	-	-	-	-
D3Z2R5	Selenon	Selenoprotein N	CONCLUSIVE	#N/A	FALSE	0.000194903	5.4664e-05	0.000171436	0.000191552	0	0	6.63708e-05	>1000	2.58301	>1000	>1000
Q91X88	Pomgnt1	Protein O-linked-mannose beta-1,2-N-acetylglucosaminyltransferase 1	CONCLUSIVE	#N/A	TRUE	5.32162e-05	0	1.2581e-05	0	0	0	0	>1000	>1000	-	-
E9Q555	Rnf213	E3 ubiquitin-protein ligase RNF213	CONCLUSIVE	#N/A	FALSE	1.85926e-06	0	0	0	0	0	0	>1000	-	-	-
Q8BWW9	Pkn2	Serine/threonine-protein kinase N2	CONCLUSIVE	#N/A	FALSE	6.49638e-06	0	0	0	0	0	0	>1000	-	-	-
Q9QZD9	Eif3i	Eukaryotic translation initiation factor 3 subunit I	CONCLUSIVE	#N/A	FALSE	0	0	0	0	0	0	0	-	-	-	-
Q9Z103	Adnp	Activity-dependent neuroprotector homeobox protein	CONCLUSIVE	#N/A	FALSE	1.72905e-05	0	0	0	0	0	9.53288e-06	>1000	0	-	-
Q61881	Mcm7	DNA replication licensing factor MCM7	CONCLUSIVE	#N/A	FALSE	2.22043e-05	0	9.23892e-05	0	0.000151496	0	2.20357e-05	0.146567	4.19271	-	-
Q9ERY9	Erg28	Probable ergosterol biosynthetic protein 28	CONCLUSIVE	#N/A	TRUE	0.000912278	0.00029657	0.00130483	0	0	0	0.000565845	>1000	2.30599	>1000	-
Q5F2E7	Nufip2	Nuclear fragile X mental retardation-interacting protein 2	CONCLUSIVE	#N/A	FALSE	0	0	0	0	0	0	0	-	-	-	-
Q9CZX9	Emc4	ER membrane protein complex subunit 4	CONCLUSIVE	#N/A	TRUE	0.000628126	0.000363015	0.000725987	0.000373139	0	0	0.000173155	>1000	4.19271	>1000	>1000
Q9WVC3	Cav2	Caveolin-2	CONCLUSIVE	#N/A	FALSE	0.000197097	0.000273381	0.000153768	0.000105377	0	0	0	>1000	>1000	>1000	>1000
Q9EPU4	Cpsf1	Cleavage and polyadenylation specificity factor subunit 1	CONCLUSIVE	#N/A	FALSE	0	0	0	0	0	0	0	-	-	-	-
Q07813	Bax	Apoptosis regulator BAX	CONCLUSIVE	#N/A	TRUE	0.000149671	0.000172999	0	0	0.000346696	0.00348604	0.000330076	0.431706	0	0.0496263	0
Q6P3A8	Bckdhb	2-oxoisovalerate dehydrogenase subunit beta, mitochondrial	CONCLUSIVE	#N/A	FALSE	0	0	0	0	0	0	0	-	-	-	-
Q9D958	Spcs1	Signal peptidase complex subunit 1	CONCLUSIVE	#N/A	TRUE	0.000297482	3.43849e-05	0.000283659	0	0	0	0	>1000	>1000	>1000	-
O35623	Bet1	BET1 homolog	CONCLUSIVE	#N/A	TRUE	0.00135295	0.00056298	0.00102034	0.000434012	0	0	0	>1000	>1000	>1000	>1000
P39876	Timp3	Metalloproteinase inhibitor 3	CONCLUSIVE	#N/A	FALSE	7.56629e-05	0	5.90295e-05	0	0	0	0	>1000	>1000	-	-
O88477	Igf2bp1	Insulin-like growth factor 2 mRNA-binding protein 1	CONCLUSIVE	#N/A	FALSE	3.87362e-05	0	4.31723e-05	0	0	0	0	>1000	>1000	-	-
Q3UPH7	Arhgef40	Rho guanine nucleotide exchange factor 40	CONCLUSIVE	#N/A	FALSE	0	0	0	8.43991e-06	1.59563e-05	9.35906e-05	0	0	-	0	0.0901791
Q9D3E6	Stag1	Cohesin subunit SA-1	CONCLUSIVE	#N/A	FALSE	0	0	0	0	0	0	8.39621e-06	-	0	-	-
P17809	Slc2a1	Solute carrier family 2, facilitated glucose transporter member 1	CONCLUSIVE	#N/A	TRUE	3.24489e-05	9.56418e-05	8.43849e-05	0	0	0	0	>1000	>1000	>1000	-
O08747	Unc5c	Netrin receptor UNC5C	CONCLUSIVE	#N/A	TRUE	5.83035e-05	0	2.22972e-05	0	0	0	0	>1000	>1000	-	-
Q9QWT9	Kifc1	Kinesin-like protein KIFC1	CONCLUSIVE	#N/A	FALSE	2.36867e-05	3.28544e-05	3.07993e-05	0.000208957	0	0.000180556	5.48494e-05	>1000	0.561524	0.181963	1.1573
Q6KAR6	Exoc3	Exocyst complex component 3	CONCLUSIVE	#N/A	FALSE	1.26873e-05	0	0	0	0	0	0	>1000	-	-	-
Q9ER72	Cars	Cysteine--tRNA ligase, cytoplasmic	CONCLUSIVE	#N/A	FALSE	0	0	0	0	0	0	0	-	-	-	-
Q8BNY6	Ncs1	Neuronal calcium sensor 1	CONCLUSIVE	#N/A	FALSE	0	0	0	0	0	0	0	-	-	-	-
Q8R2Q4	Gfm2	Ribosome-releasing factor 2, mitochondrial	CONCLUSIVE	#N/A	FALSE	0	0	0	0	0	0	0	-	-	-	-
Q63961	Eng	Endoglin	CONCLUSIVE	#N/A	TRUE	5.86764e-05	0	5.72215e-05	0	0	0	4.85257e-05	>1000	1.1792	-	-
Q9D1E8	Agpat5	1-acyl-sn-glycerol-3-phosphate acyltransferase epsilon	CONCLUSIVE	#N/A	TRUE	0.000157462	3.79176e-05	0	0	0	0	0	>1000	-	>1000	-
Q80UK8	Ints2	Integrator complex subunit 2	CONCLUSIVE	#N/A	TRUE	0	0	0	0	0	0	0	-	-	-	-
Q9Z2W0	Dnpep	Aspartyl aminopeptidase	CONCLUSIVE	#N/A	FALSE	0	0	0	0	0	0	0	-	-	-	-
Q9CY57	Chtop	Chromatin target of PRMT1 protein	CONCLUSIVE	#N/A	FALSE	0.000192348	6.66985e-05	0.000266778	0	4.86058e-05	0	0.000127258	3.9573	2.09635	>1000	-
Q91YJ5	Mtif2	Translation initiation factor IF-2, mitochondrial	CONCLUSIVE	#N/A	FALSE	1.75679e-05	0	0	0	0	0	7.99084e-05	>1000	0	-	-
Q9D0Q7	Mrpl45	39S ribosomal protein L45, mitochondrial	CONCLUSIVE	#N/A	FALSE	0	0	0	0	0	0	0	-	-	-	-
Q8VI59	Pcnx3	Pecanex-like protein 3	CONCLUSIVE	#N/A	TRUE	7.87222e-06	0	1.22833e-05	0	0	0	0	>1000	>1000	-	-
Q8K449	Abca9	ATP-binding cassette sub-family A member 9	CONCLUSIVE	#N/A	TRUE	4.52485e-05	0	0	0	0	0	0	>1000	-	-	-
Q3TJZ6	Fam98a	Protein FAM98A	CONCLUSIVE	#N/A	FALSE	0	0	0	0	0	0	0	-	-	-	-
Q8R361	Rab11fip5	Rab11 family-interacting protein 5	CONCLUSIVE	#N/A	FALSE	0	0	0	0	0	0	0	-	-	-	-
Q91V87	Fgfrl1	Fibroblast growth factor receptor-like 1	CONCLUSIVE	#N/A	TRUE	3.01793e-05	0	3.92414e-05	0	0	0	1.99668e-05	>1000	1.96533	-	-
P01901	H2-K1	H-2 class I histocompatibility antigen, K-B alpha chain	CONCLUSIVE	#N/A	TRUE	0.00039804	0	0	0	0	0	0	>1000	-	-	-
P39688	Fyn	Tyrosine-protein kinase Fyn	CONCLUSIVE	#N/A	FALSE	8.91892e-05	3.09272e-05	0	0	0	0	0	>1000	-	>1000	-
Q91ZE0	Tmlhe	Trimethyllysine dioxygenase, mitochondrial	CONCLUSIVE	#N/A	FALSE	2.27528e-05	0	0	0	0	7.22651e-05	2.50889e-05	>1000	0	0	0
Q8BRV5	Kiaa1671	Uncharacterized protein KIAA1671	CONCLUSIVE	#N/A	FALSE	0	6.29088e-05	0	0	0	0	0	-	-	>1000	-
Q9QWR8	Naga	Alpha-N-acetylgalactosaminidase	CONCLUSIVE	#N/A	FALSE	0	0	0	0	0	0	0	-	-	-	-
Q9ERI6	Rdh14	Retinol dehydrogenase 14	CONCLUSIVE	#N/A	FALSE	0.000143397	2.48622e-05	0	0	0.00018118	0	4.74361e-05	0.79146	0	>1000	-
Q9EQS9	Igdcc4	Immunoglobulin superfamily DCC subclass member 4	CONCLUSIVE	#N/A	TRUE	8.16095e-05	0	1.65804e-05	0	0	0	0	>1000	>1000	-	-
Q9WU42	Ncor2	Nuclear receptor corepressor 2	CONCLUSIVE	#N/A	FALSE	2.06665e-05	0	0	0	0	0	0	>1000	-	-	-
Q6PDG5	Smarcc2	SWI/SNF complex subunit SMARCC2	CONCLUSIVE	#N/A	FALSE	1.05292e-05	0	6.84541e-06	0	9.97761e-06	0	7.83693e-05	1.05528	0.0873481	-	-
P97384	Anxa11	Annexin A11	CONCLUSIVE	#N/A	FALSE	7.61743e-05	0	5.77777e-05	0	0.000108276	0	9.44949e-05	0.70352	0.611437	-	-
Q8K2A1	Gulp1	PTB domain-containing engulfment adapter protein 1	CONCLUSIVE	#N/A	FALSE	0	0	0	0	0	0	0	-	-	-	-
Q99K23	Ufsp2	Ufm1-specific protease 2	CONCLUSIVE	#N/A	FALSE	5.54095e-05	1.20086e-05	2.70178e-05	0	0.000118141	8.79931e-05	0.000320768	0.469013	0.0842285	0.136472	0
Q9DCA2	Mrps11	28S ribosomal protein S11, mitochondrial	CONCLUSIVE	#N/A	FALSE	3.34343e-05	0	0	0	0	0	0	>1000	-	-	-
P40630	Tfam	Transcription factor A, mitochondrial	CONCLUSIVE	#N/A	FALSE	0.000170817	6.83454e-05	0	0	0	8.34667e-05	0	>1000	-	0.818834	0
Q9QZW0	Atp11c	Phospholipid-transporting ATPase 11C	CONCLUSIVE	#N/A	TRUE	4.52503e-05	7.35515e-06	4.0451e-05	0	0	0	0	>1000	>1000	>1000	-
Q8C5H8	Nadk2	NAD kinase 2, mitochondrial	CONCLUSIVE	#N/A	FALSE	0	0	0	0	0	0	5.84205e-05	-	0	-	-
Q8BFQ6	Slc49a4	Solute carrier family 49 member 4	CONCLUSIVE	#N/A	TRUE	1.33597e-05	8.10707e-05	4.34282e-05	0	0.000113939	0	0	0.117253	>1000	>1000	-
Q80X82	Sympk	Symplekin	CONCLUSIVE	#N/A	FALSE	4.97348e-06	0	1.94006e-05	0	9.42589e-06	0	0	0.52764	>1000	-	-
Q03173	Enah	Protein enabled homolog	CONCLUSIVE	#N/A	FALSE	0	0	0	0	0	0	0	-	-	-	-
Q8C172	Cers6	Ceramide synthase 6	CONCLUSIVE	#N/A	TRUE	0.000507217	7.2083e-05	3.24355e-05	0	0	0	0	>1000	>1000	>1000	-
Q9CZV8	Fbxl20	F-box/LRR-repeat protein 20	CONCLUSIVE	#N/A	FALSE	0.000161113	6.98345e-05	9.52234e-05	0	5.55176e-05	0	8.47902e-05	2.90202	1.12305	>1000	-
Q3UEB3	Puf60	Poly(U)-binding-splicing factor PUF60	CONCLUSIVE	#N/A	FALSE	0	0	0	0	8.58358e-05	0.000251732	6.5547e-05	0	0	0	0
Q7TQE6	Maco1	Macoilin	CONCLUSIVE	#N/A	TRUE	0.000336609	1.66746e-05	3.75157e-05	0	0	0	0	>1000	>1000	>1000	-
P41731	Cd63	CD63 antigen	CONCLUSIVE	#N/A	TRUE	0.000308565	0.000453578	0.000174443	0	0	0	0	>1000	>1000	>1000	-
Q99NH2	Pard3	Partitioning defective 3 homolog	CONCLUSIVE	#N/A	FALSE	0	0	0	0	0	0	0	-	-	-	-
Q8CHY6	Gatad2a	Transcriptional repressor p66 alpha	CONCLUSIVE	#N/A	FALSE	0	0	0	0	0	0	0	-	-	-	-
Q99LF4	Rtcb	tRNA-splicing ligase RtcB homolog	CONCLUSIVE	#N/A	FALSE	0	0	0	0	0.00011983	0	0	0	-	-	-
Q80U63	Mfn2	Mitofusin-2	CONCLUSIVE	#N/A	TRUE	2.95255e-05	7.31304e-06	1.09689e-05	0	3.19758e-05	0	2.09295e-05	0.92337	0.524089	>1000	-
Q99JW4	Lims1	LIM and senescent cell antigen-like-containing domain protein 1	CONCLUSIVE	#N/A	FALSE	2.94736e-05	0	3.83237e-05	0	9.30988e-05	0	0.000129999	0.316584	0.2948	-	-
Q921Y4	Mfsd5	Molybdate-anion transporter	CONCLUSIVE	#N/A	TRUE	0	0	0	0	0	0	0	-	-	-	-
Q68FH0	Pkp4	Plakophilin-4	CONCLUSIVE	#N/A	FALSE	1.07327e-05	0	0	0	0	0	0	>1000	-	-	-
Q6NSQ9	G6pc3	Glucose-6-phosphatase 3	CONCLUSIVE	#N/A	TRUE	0	2.39999e-05	0	0	0	0	0	-	-	>1000	-
P53798	Fdft1	Squalene synthase	CONCLUSIVE	#N/A	TRUE	7.67542e-05	0.000133076	5.98809e-05	5.12954e-05	0	0	0	>1000	>1000	>1000	>1000
P60882	Megf8	Multiple epidermal growth factor-like domains protein 8	CONCLUSIVE	#N/A	TRUE	1.60278e-05	0	4.46584e-06	0	0	0	0	>1000	>1000	-	-
Q9Z2H5	Epb41l1	Band 4.1-like protein 1	CONCLUSIVE	#N/A	FALSE	0	0	0	0	2.06533e-05	0	0	0	-	-	-
Q60902	Eps15l1	Epidermal growth factor receptor substrate 15-like 1	CONCLUSIVE	#N/A	FALSE	0	0	0	0	0	0	0	-	-	-	-
Q03146	Ddr1	Epithelial discoidin domain-containing receptor 1	CONCLUSIVE	#N/A	TRUE	2.80393e-05	0	1.3672e-05	0	0	0	0	>1000	>1000	-	-
Q6GQT6	Scap	Sterol regulatory element-binding protein cleavage-activating protein	CONCLUSIVE	#N/A	TRUE	0.000112605	6.50781e-06	4.5552e-05	0	0	0	1.24167e-05	>1000	3.66862	>1000	-
Q9DBD5	Pelp1	Proline-, glutamic acid- and leucine-rich protein 1	CONCLUSIVE	#N/A	FALSE	5.40218e-05	0	1.4788e-05	0	0.000167047	0	0	0.323392	>1000	-	-
Q9JMG1	Edf1	Endothelial differentiation-related factor 1	CONCLUSIVE	#N/A	FALSE	0	0	0	0	0	0	0	-	-	-	-
P98197	Atp11a	Probable phospholipid-transporting ATPase IH	CONCLUSIVE	#N/A	TRUE	0	0	0	0	0	0	0	-	-	-	-
P01887	B2m	Beta-2-microglobulin	CONCLUSIVE	#N/A	FALSE	0.000107327	0.000209344	0	0	0.000508523	0	0.00039942	0.211056	0	>1000	-
P53986	Slc16a1	Monocarboxylate transporter 1	CONCLUSIVE	#N/A	TRUE	6.47662e-05	0.000123521	0	0	0	0	0	>1000	-	>1000	-
P28828	Ptprm	Receptor-type tyrosine-protein phosphatase mu	CONCLUSIVE	#N/A	TRUE	3.29853e-05	0	0	0	0	0	0	>1000	-	-	-
B9EKR1	Ptprz1	Receptor-type tyrosine-protein phosphatase zeta	CONCLUSIVE	#N/A	TRUE	5.52417e-06	0	5.3872e-06	0	0	0	0	>1000	>1000	-	-
Q8BTZ5	Ankrd46	Ankyrin repeat domain-containing protein 46	CONCLUSIVE	#N/A	TRUE	0.000896273	7.28418e-05	9.10469e-05	0	0.000132707	0	6.94897e-05	6.75379	1.31022	>1000	-
Q69ZW3	Ehbp1	EH domain-binding protein 1	CONCLUSIVE	#N/A	FALSE	2.33442e-05	0	0	0	0	0	0	>1000	-	-	-
Q5SUF2	Luc7l3	Luc7-like protein 3	CONCLUSIVE	#N/A	FALSE	8.86937e-05	3.20369e-05	4.80525e-05	0	0.000196111	0	0.000110025	0.452263	0.43674	>1000	-
Q9CQ69	Uqcrq	Cytochrome b-c1 complex subunit 8	CONCLUSIVE	#N/A	FALSE	0.000155755	0	0.000961988	0	0	0	0	>1000	>1000	-	-
Q9WTP7	Ak3	GTP:AMP phosphotransferase AK3, mitochondrial	CONCLUSIVE	#N/A	FALSE	0.000225055	2.43875e-05	0.000109738	0	7.99747e-05	0	0.000116326	2.81408	0.94336	>1000	-
A2A791	Zmym4	Zinc finger MYM-type protein 4	CONCLUSIVE	#N/A	FALSE	0	0	0	0	0	0	0	-	-	-	-
P50284	Ltbr	Tumor necrosis factor receptor superfamily member 3	CONCLUSIVE	#N/A	TRUE	2.30817e-05	0	3.00126e-05	0	0	0	0	>1000	>1000	-	-
Q6R891	Ppp1r9b	Neurabin-2	CONCLUSIVE	#N/A	FALSE	0	0	0	0	8.88826e-05	0.000322731	7.11057e-05	0	0	0	0
P59326	Ythdf1	YTH domain-containing family protein 1	CONCLUSIVE	#N/A	FALSE	2.28477e-05	0	0	0	0	0	0	>1000	-	-	-
Q924T2	Mrps2	28S ribosomal protein S2, mitochondrial	CONCLUSIVE	#N/A	FALSE	0	0	0	0	0	0	0	-	-	-	-
P16406	Enpep	Glutamyl aminopeptidase	CONCLUSIVE	#N/A	TRUE	3.71669e-05	0	2.19669e-05	0	1.92109e-05	0	0	1.93468	>1000	-	-
Q8CFE4	Scyl2	SCY1-like protein 2	CONCLUSIVE	#N/A	FALSE	0	0	0	0	0	0	0	-	-	-	-
Q9D6M3	Slc25a22	Mitochondrial glutamate carrier 1	CONCLUSIVE	#N/A	TRUE	0.000118624	2.57089e-05	0	0	0	0	0	>1000	-	>1000	-
Q8BHC7	Rhbdd1	Rhomboid-related protein 4	CONCLUSIVE	#N/A	TRUE	0.000172319	0.000272405	0.000224062	0.000149034	0	0	0.000150892	>1000	1.48492	>1000	>1000
Q9DC71	Mrps15	28S ribosomal protein S15, mitochondrial	CONCLUSIVE	#N/A	FALSE	0	0	0	0	0	0	0	-	-	-	-
Q6P9R1	Ddx51	ATP-dependent RNA helicase DDX51	CONCLUSIVE	#N/A	FALSE	0	0	0	0	0	0	0	-	-	-	-
Q5XJY4	Parl	Presenilins-associated rhomboid-like protein, mitochondrial	CONCLUSIVE	#N/A	TRUE	2.54083e-05	1.46843e-05	0	0	0	0	0	>1000	-	>1000	-
P83882	Rpl36a	60S ribosomal protein L36a	CONCLUSIVE	#N/A	FALSE	0.000783182	0.000235018	0	0	0.000456711	0.000191344	0.000697519	1.71483	0	1.22825	0
Q9JJF9	Sppl2a	Signal peptide peptidase-like 2A	CONCLUSIVE	#N/A	TRUE	8.54715e-05	1.0585e-05	3.17533e-05	4.89612e-05	0	0	0	>1000	>1000	>1000	>1000
Q9CXY1	Tmem175	Endosomal/lysosomal potassium channel TMEM175	CONCLUSIVE	#N/A	TRUE	0	0	0	0	0	0	0	-	-	-	-
O35459	Ech1	Delta(3,5)-Delta(2,4)-dienoyl-CoA isomerase, mitochondrial	CONCLUSIVE	#N/A	FALSE	0	0	0	0	0.000592188	0.000248103	0.000113054	0	0	0	0
Q9CXS4	Cenpv	Centromere protein V	CONCLUSIVE	#N/A	FALSE	0.000202728	7.68885e-05	0.000197702	8.46782e-05	9.60543e-05	8.04858e-05	0.000125743	2.11056	1.57227	0.955306	1.05209
P63013	Prrx1	Paired mesoderm homeobox protein 1	CONCLUSIVE	#N/A	FALSE	6.51627e-05	0.000124277	0	0	0	0	0	>1000	-	>1000	-
Q9R1Q6	Tmem176b	Transmembrane protein 176B	CONCLUSIVE	#N/A	TRUE	8.49841e-05	0	0.000299936	0	0.000782313	0	0	0.108632	>1000	-	-
Q3UMT1	Ppp1r12c	Protein phosphatase 1 regulatory subunit 12C	CONCLUSIVE	#N/A	FALSE	0	0	0	3.82026e-05	6.19071e-05	0	7.42882e-05	0	0	-	>1000
Q8VEC4	Calhm2	Calcium homeostasis modulator protein 2	CONCLUSIVE	#N/A	TRUE	2.96561e-05	4.28481e-05	7.71221e-05	0	0	0	0	>1000	>1000	>1000	-
Q8VD00	Tmem97	Sigma intracellular receptor 2	CONCLUSIVE	#N/A	TRUE	0.00114294	0	9.43577e-05	4.84975e-05	0	0	0	>1000	>1000	-	>1000
P09242	Alpl	Alkaline phosphatase, tissue-nonspecific isozyme	CONCLUSIVE	#N/A	FALSE	2.43738e-05	0	1.58463e-05	0	0	0	0	>1000	>1000	-	-
[truncated: 3,552 more rows]
