# Supplementary material for: Comparative membrane proteomics reveals diverse cell regulators concentrated at the nuclear envelope
Source: Life Sci Alliance. 2023 Jul 11;6(9):e202301998. doi: 10.26508/lsa.202301998 (PMC10336727; doi:10.26508/lsa.202301998)
Supplement: Supplementary file 3 [file LSA-2023-01998_TableS3.xlsx]

## Sheet: Sheet A) NE ES-1
Table S3
							NE ES-1, each preparation									U1_NSAF		U2_NSAF		U3_NSAF		U4_NSAF		C1_NSAF		C2_NSAF		PreC1_NSAF		PreU1_NSAF		PreU4_NSAF
ACC	Gene	protein description	PROTEIN_EVIDENCE	Benchmarks	Transmembrane region	Composite NE_ES-1	U1_NE_ES-1	U2_NE_ES-1	U3_NE_ES-1	U4_NE_ES-1	C1_NE_ES-1	C2_NE_ES-1	preC1_NE_ES-1	preU1_NE_ES-1	preU4_NE_ES-1	U1_NE_NSAF	U1_LCM_NSAF	U2_NE_NSAF	U2_LCM_NSAF	U3_NE_NSAF	U3_LCM_NSAF	U4_NE_NSAF	U4_LCM_NSAF	C1_NE_NSAF	C1_LCM_NSAF	C2_NE_NSAF	C2_LCM_NSAF	preC1_NE_NSAF	preC1_LCM_NSAF	preU1_NE_NSAF	preU1_LCM_NSAF	preU4_NE_NSAF	preU4_LCM_NSAF
Q9ERU9	Ranbp2	E3 SUMO-protein ligase RanBP2	CONCLUSIVE	1. Nuclear Envelope-NPC	FALSE	1	1	1	1	1	1	1	1	1	1	0.000408926	0	0.000748771	0	0.000331586	0	0.00014053	0	0.000174066	0	0.000190114	0	0.000582958	0	0.000588691	0	0.000222555	0
Q8CJF7	Ahctf1	Protein ELYS	CONCLUSIVE	1. Nuclear Envelope-NPC	FALSE	1	1	1	1	1	1	1	1	1	1	0.000629199	0	0.000254537	0	0.000336194	0	0.000154257	0	0.000233223	0	0.000186466	0	0.00055567	0	0.000339937	0	0.000424999	0
Q8VCB1	Ndc1	Nucleoporin NDC1	CONCLUSIVE	1. Nuclear Envelope-NPC	TRUE	0.748968	0.797597	0.594908	0.729347	0.897875	0.688289	0.780048	0.707232	0.653753	0.780987	0.00129996	0.000329887	0.000637099	0.000433822	0.0013149	0.000487945	0.00108992	0.000123969	0.00128315	0.000581111	0.0026634	0.000751006	0.000635629	0.000263127	0.000188826	0.000100008	0.000301373	8.45146e-05
Q99P88	Nup155	Nuclear pore complex protein Nup155	CONCLUSIVE	1. Nuclear Envelope-NPC	FALSE	0.988386	1	1	1	1	0.959119	0.738431	0.980613	1	1	0.000261681	0	0.000987371	0	0.000227738	0	0.000129345	0	0.000253701	1.08137e-05	5.21584e-05	1.84757e-05	0.000603676	1.19351e-05	0.000569904	0	0.000422854	0
F6ZDS4	Tpr	Nucleoprotein TPR	CONCLUSIVE	1. Nuclear Envelope-NPC	FALSE	1	1	1	1	1	1	1	1	1	1	3.94032e-05	0	8.7716e-05	0	7.08207e-05	0	3.75745e-05	0	0.000223726	0	4.21336e-05	0	0.00107102	0	0.000565065	0	0.000917756	0
Q80U93	Nup214	Nuclear pore complex protein Nup214	CONCLUSIVE	1. Nuclear Envelope-NPC	FALSE	0.99823	1	1	0.966287	1	1	1	1	1	1	0.000401227	0	0.000342007	0	0.000127163	4.43662e-06	0.000110188	0	6.5711e-05	0	4.91255e-05	0	0.000377411	0	0.000420842	0	0.000607986	0
Q8R0G9	Nup133	Nuclear pore complex protein Nup133	CONCLUSIVE	1. Nuclear Envelope-NPC	FALSE	0.995053	1	1	1	1	0.923923	1	1	1	1	0.000146517	0	0.000776203	0	9.53989e-05	0	2.39653e-05	0	0.000158161	1.30232e-05	5.91208e-05	0	0.000576133	0	0.000476779	0	0.000307309	0
Q8K3Z9	Pom121	Nuclear envelope pore membrane protein POM 121	CONCLUSIVE	1. Nuclear Envelope-NPC	TRUE	1	1	1	1	1	1	1	1	1	1	0.00106965	0	0.000385967	0	0.000812046	0	0.00068969	0	0.000359817	0	0.000348535	0	0.000721766	0	0.000579928	0	6.7608e-05	0
Q8BJ71	Nup93	Nuclear pore complex protein Nup93	CONCLUSIVE	1. Nuclear Envelope-NPC	FALSE	0.985658	1	1	1	1	0.947204	1	0.990606	0.960716	0.95639	0.000440545	0	0.000890274	0	0.000487696	0	0.000152087	0	0.000329503	1.83661e-05	0.000458565	0	0.00142509	1.35138e-05	0.000502438	2.0545e-05	0.000507679	2.31495e-05
Q6ZPR5	Smpd4	Sphingomyelin phosphodiesterase 4	CONCLUSIVE	1. Nuclear Envelope-NPC	TRUE	0.97563	0.979804	1	1	1	0.908563	1	1	1	-	0.000853529	1.75932e-05	0.000554414	0	0.000585738	0	0.000565033	0	0.0008475	8.5292e-05	0.000420037	0	0.000211762	0	8.08817e-05	0	0	0
Q6PFD9	Nup98	Nuclear pore complex protein Nup98-Nup96	CONCLUSIVE	1. Nuclear Envelope-NPC	FALSE	0.998007	1	1	1	1	0.945619	-	1	1	1	6.68133e-05	0	0.000232318	0	4.36101e-05	0	1.3718e-05	0	9.60204e-05	5.52197e-06	0	0	0.00145408	0	0.000356554	0	0.000502593	0
Q6ZQH8	Nup188	Nucleoporin NUP188 homolog	CONCLUSIVE	1. Nuclear Envelope-NPC	FALSE	0.985424	0.895837	1	0.955732	1	0.941207	1	1	1	1	9.43915e-05	1.09753e-05	0.000371501	0	0.000170306	7.8883e-06	7.86807e-05	0	0.000136896	8.55136e-06	0.000211084	0	0.000279223	0	0.000326825	0	0.00018449	0
Q9Z0W3	Nup160	Nuclear pore complex protein Nup160	CONCLUSIVE	1. Nuclear Envelope-NPC	FALSE	1	1	1	1	1	1	1	1	1	1	0.000109317	0	0.000431754	0	0.000120344	0	3.94863e-05	0	0.000165833	0	7.30576e-05	0	0.000323955	0	0.000362567	0	0.000593138	0
Q8BH74	Nup107	Nuclear pore complex protein Nup107	CONCLUSIVE	1. Nuclear Envelope-NPC	FALSE	0.995406	1	1	1	1	0.861309	-	1	1	1	0.000124133	0	0.000807211	0	0.000104117	0	1.79351e-05	0	6.72528e-05	1.08293e-05	0	0	0.000558919	0	0.00019605	0	0.00047092	0
Q9WUU9	Mcm3ap	Germinal-center associated nuclear protein	CONCLUSIVE	1. Nuclear Envelope-NPC	FALSE	1	1	1	1	1	1	1	1	1	1	0.000155518	0	0.000118657	0	0.000143253	0	2.10653e-05	0	0.000105321	0	1.08264e-05	0	9.64606e-05	0	8.28962e-05	0	8.74685e-05	0
Q8R322	Gle1	Nucleoporin GLE1	CONCLUSIVE	1. Nuclear Envelope-NPC	FALSE	1	1	1	1	1	-	-	1	1	1	0.000178149	0	0.000305061	0	0.000226598	0	5.93989e-05	0	0	0	0	0	0.000203996	0	0.000112544	0	2.90163e-05	0
Q8CEC0	Nup88	Nuclear pore complex protein Nup88	CONCLUSIVE	1. Nuclear Envelope-NPC	FALSE	0.989162	1	1	1	1	0.768097	-	1	1	1	9.75277e-05	0	0.000271004	0	3.20095e-05	0	6.9843e-05	0	4.41088e-05	1.33173e-05	0	0	0.000266516	0	0.000353602	0	8.08064e-05	0
P58742	Aaas	Aladin	CONCLUSIVE	1. Nuclear Envelope-NPC	FALSE	0.780702	1	1	1	-	0.609995	1	0.815288	1	0.48742	0.000128655	0	0.000109185	0	5.04513e-05	0	0	0	0.000129267	8.26475e-05	1.56329e-05	0	0.000357885	8.10828e-05	0.000199497	0	0.000148589	0.000156259
Q8R4R6	Nup35	Nucleoporin NUP35	CONCLUSIVE	1. Nuclear Envelope-NPC	FALSE	1	1	1	1	1	1	-	1	1	1	0.000284911	0	0.00016932	0	0.000137732	0	0.000315125	0	0.00016607	0	0	0	0.000259998	0	0.000558593	0	0.000124815	0
Q8R2U0	Seh1l	Nucleoporin SEH1	CONCLUSIVE	1. Nuclear Envelope-NPC	FALSE	0.878733	0.704285	1	1	-	0.452965	-	0.931875	0.915177	1	0.000159649	6.70332e-05	0.00014012	0	2.86942e-05	0	0	0	5.7663e-05	6.96382e-05	0	0	0.000630812	4.61158e-05	0.00033619	3.11599e-05	0.00019719	0
Q8BTS4	Nup54	Nuclear pore complex protein Nup54	CONCLUSIVE	1. Nuclear Envelope-NPC	FALSE	1	1	-	1	1	1	-	1	1	1	7.51288e-05	0	0	0	1.35032e-05	0	4.88468e-05	0	0.000105829	0	0	0	0.00046599	0	0.000498352	0	0.000835158	0
Q8C570	Rae1	mRNA export factor	CONCLUSIVE	1. Nuclear Envelope-NPC	FALSE	0.901838	1	1	-	-	0.452965	-	0.892136	0.883074	1	6.07359e-05	0	1.86919e-05	0	0	0	0	0	2.25638e-05	2.72497e-05	0	0	0.000746259	9.02266e-05	0.000460434	6.0965e-05	0.000330691	0
Q8R480	Nup85	Nuclear pore complex protein Nup85	CONCLUSIVE	1. Nuclear Envelope-NPC	FALSE	1	1	1	1	-	1	-	1	1	-	0.000116816	0	0.000122333	0	3.67426e-05	0	0	0	6.32887e-05	0	0	0	0.000225418	0	0.000129146	0	0	0
P59110	Senp1	Sentrin-specific protease 1	CONCLUSIVE	1. Nuclear Envelope-NPC	FALSE	1	1	1	1	1	-	-	-	1	-	5.98682e-05	0	8.24002e-05	0	9.14628e-05	0	6.05497e-05	0	0	0	0	0	0	0	5.67321e-05	0	0	0
Q63850	Nup62	Nuclear pore glycoprotein p62	CONCLUSIVE	1. Nuclear Envelope-NPC	FALSE	1	1	1	-	1	1	1	1	1	1	2.42812e-05	0	2.61545e-05	0	0	0	1.05247e-05	0	0.00018154	0	6.49092e-05	0	0.000662662	0	0.000195578	0	0.000559116	0
Q9D1M0	Sec13	Protein SEC13 homolog	CONCLUSIVE	1. Nuclear Envelope-NPC	FALSE	0.984436	-	-	-	-	1	-	1	0.946041	1	0	0	0	0	0	0	0	0	0.000373914	0	0	0	0.00139411	0	0.00122156	6.96743e-05	0.00141725	0
Q91ZX6	Senp2	Sentrin-specific protease 2	CONCLUSIVE	1. Nuclear Envelope-NPC	FALSE	1	1	1	1	-	1	-	-	-	-	5.97325e-05	0	0.000132581	0	2.92798e-05	0	0	0	3.53039e-05	0	0	0	0	0	0	0	0	0
Q8R332	Nup58	Nucleoporin p58/p45	CONCLUSIVE	1. Nuclear Envelope-NPC	FALSE	1	1	-	1	1	1	1	1	1	-	0.000114229	0	0	0	2.34637e-05	0	4.24393e-05	0	5.65825e-05	0	6.54345e-05	0	0.000152948	0	2.06181e-05	0	0	0
Q9JIH2	Nup50	Nuclear pore complex protein Nup50	CONCLUSIVE	1. Nuclear Envelope-NPC	FALSE	1	-	1	-	-	-	-	1	1	1	0	0	5.41237e-05	0	0	0	0	0	0	0	0	0	0.000192662	0	0.000285689	0	6.52867e-05	0
P59235	Nup43	Nucleoporin Nup43	CONCLUSIVE	1. Nuclear Envelope-NPC	FALSE	1	-	-	-	-	-	-	1	1	1	0	0	0	0	0	0	0	0	0	0	0	0	0.000347449	0	0.000191098	0	0.000240186	0
Q8CIC2	Nupl2	Nucleoporin-like protein 2	CONCLUSIVE	1. Nuclear Envelope-NPC	FALSE	1	1	1	1	1	-	-	-	1	-	4.56139e-05	0	1.09185e-05	0	3.27934e-05	0	5.27236e-05	0	0	0	0	0	0	0	4.32244e-05	0	0	0
Q9CWU9	Nup37	Nucleoporin Nup37	CONCLUSIVE	1. Nuclear Envelope-NPC	FALSE	1	-	-	-	-	-	-	1	1	-	0	0	0	0	0	0	0	0	0	0	0	0	3.24001e-05	0	0.000315565	0	0	0
P34022	Ranbp1	Ran-specific GTPase-activating protein	CONCLUSIVE	1. Nuclear Envelope-NPC	FALSE	0.628209	-	-	-	-	0	-	-	1	-	0	0	0	0	0	0	0	0	0	0.000123496	0	0	0	0	0.00020867	0	0	0
P48678	Lmna	Prelamin-A/C	CONCLUSIVE	2. Nuclear Envelope- INM/NL	FALSE	0.997026	0.992291	1	0.997191	0.99799	0.984877	1	1	1	0.992889	0.00840736	6.53196e-05	0.00195843	0	0.0123441	3.47757e-05	0.0155715	3.1365e-05	0.00834718	0.000128176	0.0144334	0	0.0433933	0	0.0523334	0	0.0497605	0.000356381
Q61029	Tmpo	Lamina-associated polypeptide 2, isoforms beta/delta/epsilon/gamma	CONCLUSIVE	2. Nuclear Envelope- INM/NL	TRUE	0.991748	0.985913	0.986586	0.979835	0.980703	0.995954	0.996713	0.997745	0.994448	0.987878	0.0179357	0.000256268	0.0061583	8.37322e-05	0.0129276	0.00026605	0.0111393	0.000219191	0.035501	0.000144207	0.0459731	0.00015162	0.0162526	3.67294e-05	0.00666727	3.72264e-05	0.0188016	0.000230701
P14733	Lmnb1	Lamin-B1	CONCLUSIVE	2. Nuclear Envelope- INM/NL	FALSE	0.997319	0.981303	1	1	1	0.990118	1	1	0.997515	0.998374	0.00129239	2.46244e-05	0.000896873	0	0.000743707	0	0.00119099	0	0.00854354	8.52712e-05	0.00632183	0	0.0129785	0	0.0153138	3.8155e-05	0.0197995	3.2244e-05
Q9DBS1	Tmem43	Transmembrane protein 43	CONCLUSIVE	2. Nuclear Envelope- INM/NL	TRUE	0.788635	0.776108	0.808793	0.794975	0.535255	0.675377	0.947102	0.550627	0.531556	0.57426	0.00715226	0.00206328	0.00668947	0.00158146	0.00753223	0.00194257	0.00168155	0.00146004	0.00518967	0.00249444	0.0187889	0.0010494	0.00137312	0.00112061	0.000922842	0.000813274	0.00147047	0.00109017
Q8BJS4	Sun2	SUN domain-containing protein 2	CONCLUSIVE	2. Nuclear Envelope- INM/NL	TRUE	0.99668	0.983585	1	1	1	0.996532	1	1	1	1	0.00830784	0.000138651	0.00267554	0	0.00365056	0	0.00763752	0	0.0039416	1.37181e-05	0.010468	0	0.00469602	0	0.00177983	0	0.00258039	0
Q9WU40	Lemd3	Inner nuclear membrane protein Man1	CONCLUSIVE	2. Nuclear Envelope- INM/NL	TRUE	0.995292	0.995718	1	1	0.991997	0.983413	1	1	1	1	0.0024372	1.04808e-05	0.000786698	0	0.00134218	0	0.00140353	1.13234e-05	0.00161381	2.72201e-05	0.000991645	0	0.000642233	0	0.000716183	0	0.000429432	0
Q921T2	Tor1aip1	Torsin-1A-interacting protein 1	CONCLUSIVE	2. Nuclear Envelope- INM/NL	TRUE	0.948704	0.957511	0.737346	0.97774	0.935767	0.926762	0.977996	1	0.98999	0.762433	0.00859151	0.000381244	0.00181118	0.00064517	0.00307293	6.99606e-05	0.00344719	0.000236621	0.00415872	0.000328645	0.00895875	0.000201566	0.00287582	0	0.00279688	2.82796e-05	0.000153396	4.77969e-05
Q9D666	Sun1	SUN domain-containing protein 1	CONCLUSIVE	2. Nuclear Envelope- INM/NL	TRUE	1	1	1	1	1	1	1	1	1	1	0.00175561	0	0.000818705	0	0.00207428	0	0.00118238	0	0.00168252	0	0.000827379	0	0.000520602	0	0.000265123	0	6.66454e-05	0
O08579	Emd	Emerin	CONCLUSIVE	2. Nuclear Envelope- INM/NL	TRUE	0.939786	0.898176	0.851637	0.940453	0.975864	0.907899	1	1	0.963308	0.939437	0.0064106	0.000726754	0.00335521	0.000584509	0.0039485	0.000250009	0.00976811	0.000241595	0.00400747	0.000406536	0.00451495	0	0.00181478	0	0.00170561	6.49666e-05	0.00454201	0.00029281
Q3U9G9	Lbr	Lamin-B receptor	CONCLUSIVE	2. Nuclear Envelope- INM/NL	TRUE	0.939447	0.907655	0.932265	0.95251	0.969825	0.829058	0.987909	0.887905	0.948298	0.898226	0.00212185	0.000215877	0.0013076	9.5006e-05	0.00251922	0.000125604	0.00294485	9.16273e-05	0.00108768	0.000224266	0.00335423	4.10538e-05	0.000700225	8.84009e-05	0.000328671	1.79194e-05	0.0005346	6.05733e-05
Q6DVA0	Lemd2	LEM domain-containing protein 2	CONCLUSIVE	2. Nuclear Envelope- INM/NL	TRUE	0.957315	0.956359	0.942638	0.941198	1	0.943055	1	0.851324	0.922288	1	0.00165585	7.55599e-05	0.000695491	4.23226e-05	0.000869249	5.43073e-05	0.0014517	0	0.00113746	6.86842e-05	0.00160355	0	0.000620104	0.000108295	0.000651327	5.48805e-05	0.00037707	0
P21619	Lmnb2	Lamin-B2	CONCLUSIVE	2. Nuclear Envelope- INM/NL	FALSE	1	1	1	1	1	1	1	1	1	1	0.000310726	0	8.07893e-05	0	0.000150211	0	0.000153261	0	0.00130264	0	0.00101682	0	0.00142664	0	0.00144178	0	0.00313084	0
Q8BN21	Vrk2	Serine/threonine-protein kinase VRK2	CONCLUSIVE	2. Nuclear Envelope- INM/NL	TRUE	0.89424	0.901647	0.894533	0.890063	0.860977	0.833886	1	1	1	1	0.000615742	6.71665e-05	0.000273504	3.22468e-05	0.000595562	7.35614e-05	0.000385207	6.21999e-05	0.000800634	0.000159489	0.000313932	0	0.000251987	0	6.01533e-05	0	4.03229e-05	0
Q8C0L0	Tmx4	Thioredoxin-related transmembrane protein 4	CONCLUSIVE	2. Nuclear Envelope- INM/NL	TRUE	0.948615	0.934313	1	1	1	0.784639	1	1	1	0.925574	0.00122953	8.64428e-05	0.000444886	0	0.00128482	0	0.000694062	0	0.000545303	0.00014967	0.000879035	0	0.000283767	0	0.000361279	0	0.00281532	0.000226381
Q9D2V8	Mfsd10	Major facilitator superfamily domain-containing protein 10	CONCLUSIVE	2. Nuclear Envelope- INM/NL	TRUE	0.937271	0.750337	1	1	0.972652	0.960884	1	1	1	-	0.00111334	0.000370447	0.00109616	0	0.000709804	0	0.0008134	2.28703e-05	0.000810317	3.29865e-05	0.00078617	0	0.000509591	0	0.000530826	0	0	0
A2A8U2	Tmem201	Transmembrane protein 201	CONCLUSIVE	2. Nuclear Envelope- INM/NL	TRUE	1	1	1	1	1	1	1	1	1	-	0.0002212	0	0.000117406	0	7.25998e-05	0	0.000120891	0	0.000293873	0	3.85643e-05	0	7.95364e-05	0	5.46815e-05	0	0	0
Q8VC65	Nrm	Nurim	CONCLUSIVE	2. Nuclear Envelope- INM/NL	TRUE	0.911128	0.803136	1	1	0.925786	0.910814	0	1	1	1	0.000450916	0.000110528	0.000813884	0	0.000525695	0	0.000496547	3.98048e-05	0.000586314	5.74116e-05	0	0.000163484	0.000120944	0	0.00023097	0	0.000580603	0
Q8BH07	Arl6ip6	ADP-ribosylation factor-like protein 6-interacting protein 6	CONCLUSIVE	2. Nuclear Envelope- INM/NL	TRUE	1	1	1	1	1	1	1	-	1	-	0.000875948	0	0.000618874	0	0.000472312	0	0.00104106	0	0.000973638	0	0.00460769	0	0	0	0.000428419	0	0	0
Q920G9	Gmcl1	Germ cell-less protein-like 1	CONCLUSIVE	2. Nuclear Envelope- INM/NL	FALSE	1	1	1	1	1	-	-	1	1	-	0.00015843	0	5.25086e-05	0	0.000105139	0	0.000121496	0	0	0	0	0	0.000191495	0	0.000127034	0	0	0
Q6ZQE4	Nemp1	Nuclear envelope integral membrane protein 1	CONCLUSIVE	2. Nuclear Envelope- INM/NL	TRUE	1	1	1	1	1	1	1	1	1	1	0.000124212	0	3.6728e-05	0	0.000118191	0	0.000158352	0	0.000370521	0	0.000478538	0	0.000193363	0	0.000166172	0	0.00102108	0
Q3TP92	Ctdnep1	CTD nuclear envelope phosphatase 1	CONCLUSIVE	2. Nuclear Envelope- INM/NL	TRUE	0.504304	1	1	1	1	0.150697	0	-	-	-	0.000209375	0	0.000122161	0	0.000197567	0	0.000204196	0	0.000102092	0.000575371	0	0.000245762	0	0	0	0	0	0
Q7TPN9	Prr14	Proline-rich protein 14	CONCLUSIVE	2. Nuclear Envelope- INM/NL	FALSE	1	1	1	1	1	1	-	-	-	-	0.000119997	0	2.99722e-05	0	2.81316e-05	0	1.35686e-05	0	0.000162813	0	0	0	0	0	0	0	0	0
Q3UJ81	Cnep1r1	Nuclear envelope phosphatase-regulatory subunit 1	CONCLUSIVE	2. Nuclear Envelope- INM/NL	TRUE	1	1	1	1	1	1	-	1	1	-	0.000306525	0	0.000165087	0	0.000358104	0	0.000310015	0	0.000431781	0	0	0	8.44995e-05	0	0.000193645	0	0	0
Q6ZWQ0	Syne2	Nesprin-2	CONCLUSIVE	2. Nuclear Envelope- ONM	TRUE	1	1	1	1	1	1	1	1	1	1	0.000487725	0	0.000224818	0	0.000473367	0	0.000361602	0	0.00041312	0	0.000338368	0	0.000142133	0	7.39481e-05	0	0.000179986	0
Q6ZWR6	Syne1	Nesprin-1	CONCLUSIVE	2. Nuclear Envelope- ONM	TRUE	1	1	1	1	1	1	1	1	1	1	0.000317882	0	0.00011622	0	0.000365501	0	0.00020605	0	0.000254323	0	5.86887e-05	0	7.80269e-05	0	4.53908e-05	0	5.5322e-05	0
Q4FZC9	Syne3	Nesprin-3	CONCLUSIVE	2. Nuclear Envelope- ONM	TRUE	0.999325	0.995975	1	1	1	1	1	1	1	1	0.00244958	9.90029e-06	0.000820732	0	0.00177992	0	0.00139677	0	0.00239736	0	0.0029196	0	0.000964161	0	0.000521353	0	0.00140417	0
Q3TNL8	Itprip	Inositol 1,4,5-trisphosphate receptor-interacting protein	CONCLUSIVE	2. Nuclear Envelope- ONM	FALSE	1	1	1	1	1	1	-	-	-	-	0.000149581	0	0.000107414	0	0.000210941	0	0.000119697	0	0.000157093	0	0	0	0	0	0	0	0	0
P35564	Canx	Calnexin	CONCLUSIVE	3. Endoplasmic Reticulum	TRUE	0.476229	0.708707	0.337087	0.454351	0.534832	0.713246	0.224083	0.422392	0.505957	0.317571	0.0175641	0.00721917	0.00392621	0.00772125	0.00912971	0.0109642	0.0143036	0.0124405	0.0164173	0.00660043	0.00738016	0.0255547	0.00284167	0.0038859	0.00306155	0.00298945	0.0044786	0.00962409
O55143	Atp2a2	Sarcoplasmic/endoplasmic reticulum calcium ATPase 2	CONCLUSIVE	3. Endoplasmic Reticulum	TRUE	0.731252	0.752835	0.609912	0.67528	0.76779	0.742906	0.831527	0.698765	0.698065	0.593062	0.00487204	0.00159955	0.00160326	0.00102541	0.00249673	0.0012006	0.00389745	0.00117874	0.00405232	0.00140237	0.00392848	0.000795935	0.00168453	0.000726192	0.000956403	0.000413675	0.000913097	0.000626534
Q9DBG6	Rpn2	Dolichyl-diphosphooligosaccharide--protein glycosyltransferase subunit 2	CONCLUSIVE	3. Endoplasmic Reticulum	TRUE	0.532423	0.503938	0.627317	0.803155	0.483702	0.452118	0.5365	0.403733	0.282584	0.456681	0.00557126	0.00548419	0.00327398	0.00194504	0.00616084	0.00150996	0.00467619	0.00499131	0.0038425	0.00465638	0.0110786	0.00957119	0.00106294	0.00156984	0.000661724	0.00167997	0.00159109	0.00189294
Q8BMK4	Ckap4	Cytoskeleton-associated protein 4	CONCLUSIVE	3. Endoplasmic Reticulum	TRUE	0.779597	0.745737	0.569997	0.717999	0.785706	0.828189	0.940037	0.680027	0.837526	0.4577	0.00590839	0.00201449	0.00208153	0.0015703	0.00716806	0.00281532	0.0132334	0.00360929	0.00588464	0.00122079	0.0179841	0.00114717	0.002884	0.00135701	0.00724066	0.00140463	0.00276899	0.00328081
Q91YQ5	Rpn1	Dolichyl-diphosphooligosaccharide--protein glycosyltransferase subunit 1	CONCLUSIVE	3. Endoplasmic Reticulum	TRUE	0.546303	0.630261	0.767073	0.782207	0.2259	0.498034	0.694437	0.331259	0.270107	0.224109	0.0070634	0.00414371	0.00661842	0.00200973	0.00652982	0.00181812	0.0029683	0.0101716	0.00458194	0.00461811	0.0085496	0.00376196	0.000946797	0.00191138	0.000706663	0.00190957	0.00045035	0.00155917
Q99PL5	Rrbp1	Ribosome-binding protein 1	CONCLUSIVE	3. Endoplasmic Reticulum	TRUE	0.681009	0.821076	0.539815	0.630839	0.566946	0.826303	0.57519	0.902203	0.689816	0.603253	0.00173873	0.000378894	0.00067572	0.000576042	0.00160044	0.000936561	0.00145039	0.00110786	0.00151584	0.000318643	0.00145982	0.00107816	0.00209932	0.000227562	0.00114242	0.000513702	0.00176918	0.00116355
Q91YH5	Atl3	Atlastin-3	CONCLUSIVE	3. Endoplasmic Reticulum	TRUE	0.493015	0.653889	0.375431	0.636804	0.393394	0.512362	0.543951	0.503472	0.337763	0.23698	0.00338774	0.00179317	0.00130961	0.00217867	0.00160391	0.000914775	0.00132515	0.00204336	0.00231761	0.00220577	0.00258749	0.00216935	0.00165953	0.00163664	0.000581652	0.00114042	0.000506123	0.0016296
Q99P72	Rtn4	Reticulon-4	CONCLUSIVE	3. Endoplasmic Reticulum	TRUE	0.397626	0.640541	0.400453	0.488788	0.530455	0.178865	0.444278	0.243175	0.0945404	0.460585	0.00137666	0.000772555	0.00049725	0.000744469	0.000388187	0.000405996	0.00118628	0.00105007	0.000521647	0.00239479	0.00174457	0.00218219	0.000304511	0.000947716	0.000109363	0.00104742	0.000759281	0.000889234
Q61595	Ktn1	Kinectin	CONCLUSIVE	3. Endoplasmic Reticulum	TRUE	0.695042	0.837736	0.545976	0.769859	0.645545	0.813366	0.505423	0.895714	0.618084	0.45037	0.000957651	0.00018549	0.000357668	0.00029743	0.000874449	0.000261408	0.000880249	0.000483327	0.0009386	0.000215369	0.000257289	0.000251768	0.000179092	2.08512e-05	0.000109445	6.76266e-05	0.000275119	0.000335755
Q8VHE0	Sec63	Translocation protein SEC63 homolog	CONCLUSIVE	3. Endoplasmic Reticulum	TRUE	0.53393	0.789273	0.457304	0.621338	0.442568	0.607649	0.437883	0.438462	0.168259	0.11795	0.00154607	0.000412783	0.000461592	0.000547785	0.000978623	0.000596404	0.000626439	0.000789025	0.00110349	0.000712509	0.000482933	0.000619948	0.000312704	0.00040048	7.16616e-05	0.000354239	6.67185e-05	0.000498933
Q8R0X7	Sgpl1	Sphingosine-1-phosphate lyase 1	CONCLUSIVE	3. Endoplasmic Reticulum	TRUE	0.575834	0.61195	0.452218	0.728577	0.742027	0.59882	0.55578	0.361051	0.50406	0.159793	0.00115239	0.000730756	0.000589366	0.000713914	0.00155191	0.000578146	0.00227092	0.000789508	0.00100139	0.00067088	0.00166053	0.00132721	0.000418406	0.000740451	0.000692504	0.000681349	0.000142834	0.000751035
Q9EPE9	Atp13a1	Manganese-transporting ATPase 13A1	CONCLUSIVE	3. Endoplasmic Reticulum	TRUE	0.595334	0.615998	0.593487	0.735969	0.692878	0.588239	0.427684	0.56998	0.613897	0	0.000729062	0.000454485	0.000401253	0.000274841	0.000461977	0.000165735	0.000196066	8.69071e-05	0.000543186	0.000380224	0.00019205	0.000256997	0.000220051	0.000166017	0.0001412	8.88057e-05	0	8.68975e-05
Q9CY50	Ssr1	Translocon-associated protein subunit alpha	CONCLUSIVE	3. Endoplasmic Reticulum	TRUE	0.720305	0.624973	0.488746	0.660771	0.85765	0.666337	0.893212	0.559947	0.701849	0.428194	0.00222168	0.00133316	0.00106627	0.00111537	0.00229955	0.00118055	0.00659091	0.00109394	0.00238072	0.00119213	0.00476022	0.000569107	0.000738632	0.000580479	0.000507812	0.000215722	0.000744634	0.000994377
Q62186	Ssr4	Translocon-associated protein subunit delta	CONCLUSIVE	3. Endoplasmic Reticulum	TRUE	0.774691	0.842356	0.636999	0.628331	0.84271	0.898619	0.759708	0.713819	0.547722	0.601637	0.0038984	0.000729571	0.00159968	0.000911596	0.00218209	0.00129075	0.00698434	0.00130361	0.011369	0.00128264	0.00409409	0.00129494	0.00353105	0.00141565	0.00193505	0.00159785	0.00141505	0.00093695
Q9CYN2	Spcs2	Signal peptidase complex subunit 2	CONCLUSIVE	3. Endoplasmic Reticulum	TRUE	0.838222	0.900808	0.521269	0.858214	0.830966	0.911327	0.973591	1	1	0	0.00640007	0.000704738	0.00096382	0.000885169	0.00284911	0.000470703	0.00521753	0.00106134	0.00387618	0.000377155	0.00279483	7.58102e-05	0.000934729	0	0.000267762	0	0	0.000922805
Q61335	Bcap31	B-cell receptor-associated protein 31	CONCLUSIVE	3. Endoplasmic Reticulum	TRUE	0.56708	0.639918	0.3569	0.673921	0.703715	0.849952	0.2646	0.370479	0.448458	0.381163	0.00357092	0.00200935	0.00099202	0.00178752	0.0026141	0.00126484	0.00394297	0.0016601	0.00510071	0.000900464	0.00135872	0.00377628	0.000797572	0.00135524	0.00128438	0.00157962	0.000786461	0.00127686
P97363	Sptlc2	Serine palmitoyltransferase 2	CONCLUSIVE	3. Endoplasmic Reticulum	TRUE	0.691471	0.6418	0.598574	0.762575	0.897528	0.628886	0.575585	0.756193	0.851945	0.706487	0.000370613	0.000206845	0.000446292	0.0002993	0.000928462	0.000289073	0.000163114	1.8623e-05	0.000652416	0.000385	0.000373431	0.000275354	0.000490399	0.000158111	0.000345796	6.00941e-05	0.000325967	0.000135425
P47758	Srprb	Signal recognition particle receptor subunit beta	CONCLUSIVE	3. Endoplasmic Reticulum	TRUE	0.741205	0.751144	0.411672	0.615898	0.553294	0.760746	0.785103	0.787146	0.849947	0.963957	0.000866495	0.000287072	0.000281282	0.000401986	0.00107523	0.000670564	0.000576235	0.000465228	0.00148166	0.00046598	0.00104711	0.000286613	0.000608616	0.000164577	0.000472416	8.3402e-05	0.00188498	7.04812e-05
P56395	Cyb5a	Cytochrome b5	CONCLUSIVE	3. Endoplasmic Reticulum	TRUE	0.784825	0.748557	0.480591	0.80654	0.703978	0.662913	0.910049	0.639294	0.94034	0.602251	0.000857814	0.000288143	0.000410664	0.000443834	0.000719496	0.000172581	0.00231354	0.000972841	0.0029434	0.0014967	0.00840817	0.000831084	0.00204943	0.00115634	0.0151737	0.000962702	0.00696262	0.00459837
Q61543	Glg1	Golgi apparatus protein 1	CONCLUSIVE	4. Golgi	TRUE	0.237586	0.62434	0.0891409	0.132543	0.0973521	0.424606	0.0981243	0.240404	0.207066	0.22714	0.00195926	0.00117887	0.000234166	0.00239276	0.000413197	0.00270425	0.000301534	0.00279582	0.000607744	0.000823568	0.000207033	0.00190287	0.000292152	0.000923102	0.000195706	0.000749429	0.00021577	0.000734174
Q9D0F3	Lman1	Protein ERGIC-53	CONCLUSIVE	4. Golgi	TRUE	0.537142	0.620461	0.291809	0.448169	0.292771	0.618146	0.611018	0.568988	0.593449	0.230002	0.00369323	0.00225916	0.00121518	0.00294911	0.00119883	0.00147612	0.00111897	0.00270303	0.00488251	0.00301613	0.0124154	0.00790377	0.00490326	0.00371424	0.00430739	0.00295085	0.000843466	0.00282375
P27046	Man2a1	Alpha-mannosidase 2	CONCLUSIVE	4. Golgi	TRUE	0.153743	0.258835	0.0776544	0.222392	0.161116	0.171506	0.0155693	0.0856974	0.0878676	0.224487	0.000394263	0.00112896	0.000107665	0.0012788	0.00058087	0.00203105	0.0001733	0.000902323	0.00016968	0.000819672	2.96889e-05	0.00187719	5.0516e-05	0.000538954	2.63105e-05	0.000273123	0.000202824	0.000700675
Q9DBH5	Lman2	Vesicular integral-membrane protein VIP36	CONCLUSIVE	4. Golgi	TRUE	0.477337	0.561746	0.484497	0.632409	0.575511	0.264895	0.549665	0.365902	0.474779	0.259114	0.00221189	0.00172564	0.00105037	0.00111759	0.002645	0.00153742	0.00146131	0.00107784	0.00109012	0.00302518	0.00116828	0.000957157	0.000383552	0.000664686	0.000524006	0.000579679	0.000481566	0.00137694
Q8BI84	Mia3	Transport and Golgi organization protein 1 homolog	CONCLUSIVE	4. Golgi	TRUE	0.61847	0.559906	0.380147	0.593884	0.44149	0.658946	0.337898	0.922656	0.916451	0.821145	0.000330878	0.000260075	0.000111674	0.000182091	0.000196251	0.000134202	0.000196484	0.000248563	0.000451744	0.000233811	9.2874e-05	0.000181984	0.000136819	1.14692e-05	0.000191263	1.74366e-05	0.000541215	0.000117883
O08547	Sec22b	Vesicle-trafficking protein SEC22b	CONCLUSIVE	4. Golgi	TRUE	0.742076	0.741953	0.775533	0.556659	0.872109	0.623505	0.844352	0.704653	0.669708	0.74787	0.00335633	0.00116731	0.00295408	0.000855014	0.00180974	0.00144133	0.00645005	0.000945873	0.00285794	0.00172573	0.00389063	0.0007172	0.0019651	0.00082365	0.00306793	0.00151307	0.00287727	0.000970018
Q9DC16	Ergic1	Endoplasmic reticulum-Golgi intermediate compartment protein 1	CONCLUSIVE	4. Golgi	TRUE	0.526083	0.49018	0.422086	0.617886	0.733708	0.631852	0.641272	0.251959	0.518981	0	0.00120012	0.0012482	0.000980402	0.00134236	0.00239844	0.00148324	0.00208076	0.000755193	0.00163206	0.000950921	0.000897706	0.000502178	0.000437066	0.0012976	0.000521674	0.000483516	0	0.00107873
Q9R0Q3	Tmed2	Transmembrane emp24 domain-containing protein 2	CONCLUSIVE	4. Golgi	TRUE	0.102988	0.439967	0.381443	0.803461	0.0904931	0.157523	0.0205509	0	0.00379128	0	0.00090547	0.00115257	0.00361613	0.00586399	0.00536196	0.00131162	0.00250634	0.0251901	0.000289176	0.00154659	0.000828077	0.0394658	0	0.0203185	6.02131e-05	0.0158218	0	0.00749889
Q8BXA1	Golim4	Golgi integral membrane protein 4	CONCLUSIVE	4. Golgi	TRUE	0.0977036	0.0952265	0.0348347	0.256399	0.0658261	0	0	0	0.281782	0	0.000136494	0.00129686	1.40023e-05	0.000387962	0.000231306	0.000670826	6.3389e-05	0.000899588	0	0.000597081	0	0.000117708	0	8.4487e-05	3.69552e-05	9.41933e-05	0	0.00030393
Q9QYE6	Golga5	Golgin subfamily A member 5	CONCLUSIVE	4. Golgi	TRUE	0.264427	0.401176	0.0395974	0.377142	0.15369	0.142078	0.199421	0.290278	0.76397	0	0.000350395	0.000523024	2.20166e-05	0.000533996	0.000288123	0.000475841	4.93605e-05	0.000271808	4.55609e-05	0.000275114	4.68344e-05	0.000188018	2.17334e-05	5.31376e-05	7.47089e-05	2.30814e-05	0	0.000156045
Q8R1V4	Tmed4	Transmembrane emp24 domain-containing protein 4	CONCLUSIVE	4. Golgi	TRUE	0.124927	0.194758	0.417817	0.48906	0.161798	0	0	0	0	0	0.000478243	0.00197733	0.000222217	0.000309635	0.000273037	0.000285253	9.75502e-05	0.000505363	0	0.00147989	0	0.00116988	0	0.000682596	0	0.000716541	0	0.000375848
Q9CQE7	Ergic3	Endoplasmic reticulum-Golgi intermediate compartment protein 3	CONCLUSIVE	4. Golgi	TRUE	0.537696	0.506701	0.323776	0.504644	0.617675	0.581271	0.59913	0.468348	1	0.262859	0.000491868	0.000478859	0.000209532	0.000437619	0.000233749	0.000229447	0.000505898	0.000313138	0.000617883	0.000445103	0.000768869	0.000514441	0.000165469	0.000187835	0.000158001	0	5.29567e-05	0.000148507
Q80XR2	Atp2c1	Calcium-transporting ATPase type 2C member 1	CONCLUSIVE	4. Golgi	TRUE	0.105787	0.184886	0	0.161159	0	0	0	1	1	-	4.17382e-05	0.000184013	0	0.000235586	3.0007e-05	0.000156188	0	7.38427e-05	0	9.28509e-05	0	0.000121313	1.72589e-05	0	1.31839e-05	0	0	0
Q69ZN7	Myof	Myoferlin	CONCLUSIVE	5. Plasma Membrane / Endosome / Lysosome	TRUE	0.532677	0.616822	0.384141	0.496143	0.546351	0.526473	0.628635	0.522188	0.465352	0.451582	0.00312593	0.00194187	0.00121361	0.00194568	0.00159892	0.00162378	0.0026923	0.00223548	0.00261308	0.00235029	0.0032571	0.00192413	0.0016478	0.00150777	0.000850981	0.000977703	0.00120823	0.00146732
Q8VDN2	Atp1a1	Sodium/potassium-transporting ATPase subunit alpha-1	CONCLUSIVE	5. Plasma Membrane / Endosome / Lysosome	TRUE	0.656367	0.611384	0.293315	0.53973	0.700942	0.709754	0.668201	0.674509	0.776035	0.784546	0.00182589	0.0011606	0.000412404	0.000993608	0.00102323	0.000872589	0.00232965	0.000993953	0.00281653	0.00115179	0.00198996	0.000988127	0.00117705	0.000567996	0.000987866	0.000285099	0.00175464	0.000481863
P15116	Cdh2	Cadherin-2	CONCLUSIVE	5. Plasma Membrane / Endosome / Lysosome	TRUE	0.519783	0.522565	0.171666	0.428844	0.262783	0.557623	0.813898	0.422294	0.1959	0.0388026	0.00111366	0.00101748	0.000273323	0.00131885	0.000896931	0.00119458	0.000424669	0.00119138	0.00219043	0.00173773	0.0057893	0.00132375	0.000629549	0.000861236	0.000233775	0.00095956	4.47735e-05	0.00110911
Q64449	Mrc2	C-type mannose receptor 2	CONCLUSIVE	5. Plasma Membrane / Endosome / Lysosome	TRUE	0.239846	0.368859	0.1859	0.291153	0.327788	0.227662	0.0581345	0.252342	0.235627	0.0760338	0.000425298	0.000727711	0.000130224	0.000570282	0.00018625	0.000453448	0.000147851	0.000303205	0.000308784	0.00104754	4.03982e-05	0.00065451	0.000103553	0.000306815	8.18313e-05	0.00026546	2.05704e-05	0.000249972
B2RXS4	Plxnb2	Plexin-B2	CONCLUSIVE	5. Plasma Membrane / Endosome / Lysosome	TRUE	0.239282	0.382421	0.212138	0.512796	0.262825	0.330691	0.0321451	0.189823	0.150421	0.0924632	0.000202811	0.000327524	4.9791e-05	0.00018492	0.000153285	0.000145635	6.76218e-05	0.000189667	0.000486849	0.000985369	2.54862e-05	0.000767363	0.000117552	0.000501716	0.000105128	0.000593764	2.20222e-05	0.00021615
Q61391	Mme	Neprilysin	CONCLUSIVE	5. Plasma Membrane / Endosome / Lysosome	TRUE	0.191061	0.262585	0.115084	0.273888	0.119183	0.254985	0.179382	0.252342	0.115447	0.110631	0.000838688	0.00235528	0.000281259	0.00216268	0.000174461	0.000462517	0.000143935	0.00106374	0.00034321	0.00100279	0.000244686	0.00111936	0.000204207	0.00060504	0.000121028	0.000927319	6.7608e-05	0.000543504
Q9ESD7	Dysf	Dysferlin	CONCLUSIVE	5. Plasma Membrane / Endosome / Lysosome	TRUE	0.537812	0.650429	0.297792	0.569989	0.744376	0.632886	0.474958	0.293782	0.518981	0.269481	0.000274993	0.000147794	8.11832e-05	0.000191434	0.000240537	0.000181466	0.000254284	8.7323e-05	0.000252283	0.00014634	0.000140898	0.000155756	4.29573e-05	0.000103264	4.34313e-05	4.02544e-05	4.85225e-05	0.000131537
P43406	Itgav	Integrin alpha-V	CONCLUSIVE	5. Plasma Membrane / Endosome / Lysosome	TRUE	0.504104	0.612654	0.533093	0.780972	0.586016	0.527236	0.394092	0.568823	0.31013	0.0901262	0.000636148	0.000402199	0.000230605	0.000201975	0.00060027	0.000168349	0.000233317	0.000164824	0.000926585	0.000830856	0.000576396	0.000886196	0.000237756	0.000180223	8.69457e-05	0.000193406	4.8569e-05	0.000490331
P10852	Slc3a2	4F2 cell-surface antigen heavy chain	CONCLUSIVE	5. Plasma Membrane / Endosome / Lysosome	TRUE	0.516885	0.494204	0.221885	0.539881	0.84648	0.341375	0.326788	0.369994	0.57253	0.438098	0.000582748	0.000596417	0.000170004	0.000596177	0.0009492	0.000808965	0.00338894	0.000614628	0.000647229	0.00124872	0.000924956	0.00190549	0.000321291	0.000547078	0.000414166	0.000309229	0.000829034	0.00106332
P00405	Mtco2	Cytochrome c oxidase subunit 2	CONCLUSIVE	5. Plasma Membrane / Endosome / Lysosome	TRUE	0.338353	0.156128	0.291196	0.350749	0.751599	0.20401	0.339556	0.211871	0.113823	0	0.000464177	0.00250887	0.000626248	0.00152436	0.00124384	0.0023024	0.00347523	0.00114855	0.00047553	0.00185538	0.0024253	0.00471727	0.000465305	0.00173087	0.000133291	0.00103775	0	0.00137811
O35379	Abcc1	Multidrug resistance-associated protein 1	CONCLUSIVE	5. Plasma Membrane / Endosome / Lysosome	TRUE	0.420893	0.539844	0.395154	0.712111	0.385503	0.379853	0.0673396	0.517754	0.350421	0.555175	0.000277922	0.000236897	8.55327e-05	0.000130922	0.000232108	9.38353e-05	0.000117748	0.000187692	0.000146724	0.000239541	2.79305e-05	0.000386841	3.11066e-05	2.89733e-05	2.77225e-05	5.13894e-05	9.29168e-05	7.44481e-05
Q9D7N9	Apmap	Adipocyte plasma membrane-associated protein	CONCLUSIVE	5. Plasma Membrane / Endosome / Lysosome	TRUE	0.460866	0.377796	0.643797	0.883858	0.781808	0.186455	0.389302	0.111237	0.239995	0	0.000515492	0.000848979	0.000988976	0.000547185	0.00152667	0.00020061	0.000720344	0.000201038	0.00031013	0.00135316	0.00122377	0.00191973	0.000101807	0.000813416	0.000174981	0.000554121	0	6.85281e-05
Q01279	Egfr	Epidermal growth factor receptor	CONCLUSIVE	5. Plasma Membrane / Endosome / Lysosome	TRUE	0.185961	0.411362	0.0630942	0.403623	0.0755006	0.216309	0	0.192627	0.252148	0	0.000197912	0.000283201	7.01127e-05	0.00104113	0.000142285	0.000210235	2.28759e-05	0.000280114	0.000140679	0.000509682	0	0.000155756	1.74586e-05	7.31755e-05	2.50059e-05	7.41657e-05	0	7.05104e-05
Q9Z1G4	Atp6v0a1	V-type proton ATPase 116 kDa subunit a isoform 1	CONCLUSIVE	5. Plasma Membrane / Endosome / Lysosome	TRUE	0.147736	0.235901	0.0110368	0.233782	0.126464	0.276917	0	0.155912	0.152413	0	0.000106559	0.000345153	5.46574e-06	0.000489761	0.000102601	0.000336276	3.95898e-05	0.000273462	0.000183092	0.000478088	0	0.000336944	3.77679e-05	0.000204471	2.88506e-05	0.000160442	0	0.000282471
P11438	Lamp1	Lysosome-associated membrane glycoprotein 1	CONCLUSIVE	5. Plasma Membrane / Endosome / Lysosome	TRUE	0.315226	0.284149	0.0667064	0.213042	0.115342	0.240214	0.563211	0.158232	0.201605	0.681484	0.000259527	0.000653821	8.47122e-05	0.00118521	0.000135697	0.00050125	9.54478e-05	0.000732075	0.000214745	0.00067923	0.000462518	0.000358698	0.000169103	0.000899599	0.000163955	0.000649293	0.00129887	0.000607076
Q02013	Aqp1	Aquaporin-1	CONCLUSIVE	5. Plasma Membrane / Endosome / Lysosome	TRUE	0.73944	0.563901	0.332852	0.60479	0.889244	0.708026	0.825566	0.675556	0.583783	0.595297	0.000510401	0.000394723	0.000170474	0.000341688	0.000473614	0.000309491	0.00373524	0.000465228	0.000632793	0.000260949	0.000904325	0.000191076	0.000471187	0.000226293	0.000292448	0.000208505	0.000414696	0.000281925
O70309	Itgb5	Integrin beta-5	CONCLUSIVE	5. Plasma Membrane / Endosome / Lysosome	TRUE	0.242662	0.2797	0.278253	0.545992	0.42193	0.209469	0.346118	0	0	0	0.000108033	0.000278213	2.87328e-05	7.45286e-05	9.06133e-05	7.53474e-05	7.63104e-05	0.00010455	0.000124864	0.000471236	9.09176e-05	0.000171761	0	0.000187237	0	0.000210856	0	4.75174e-05
P63082	Atp6v0c	V-type proton ATPase 16 kDa proteolipid subunit	CONCLUSIVE	5. Plasma Membrane / Endosome / Lysosome	TRUE	0.0934662	0.0993108	0.148198	0.391339	0	0	-	0	0	0	0.000123599	0.00112097	0.000236684	0.0013604	0.000422082	0.000656476	0	0.000538264	0	0.000646961	0	0	0	0.00171372	0	0.000144743	0	0.00140667
Q9R0K7	Atp2b2	Plasma membrane calcium-transporting ATPase 2	CONCLUSIVE	5. Plasma Membrane / Endosome / Lysosome	TRUE	0.65008	0.609939	-	1	0	1	-	-	1	-	6.92966e-05	4.43158e-05	0	0	4.59874e-05	0	0	7.8347e-05	5.19834e-05	0	0	0	0	0	6.06152e-05	0	0	0
Q60930	Vdac2	Voltage-dependent anion-selective channel protein 2	CONCLUSIVE	6. Mitochondria	TRUE	0.474983	0.361291	0.246625	0.452275	0.551622	0.478821	0.833981	0.297827	0.286092	0.417375	0.00312803	0.0055299	0.00136795	0.00417874	0.00367675	0.00445271	0.00691528	0.00562098	0.00327917	0.00356925	0.00700205	0.00139388	0.00114576	0.00270129	0.000800018	0.00199635	0.00257827	0.00359908
Q8BH59	Slc25a12	Calcium-binding mitochondrial carrier protein Aralar1	CONCLUSIVE	6. Mitochondria	TRUE	0.360066	0.486027	0.149655	0.429456	0.465162	0.391738	0.263758	0.319845	0.239109	0.353725	0.00119324	0.00126185	0.000281106	0.00159726	0.0013936	0.00185143	0.0011857	0.0013633	0.000772702	0.00119979	0.000806907	0.00225236	0.000265231	0.000564016	0.000268158	0.00085333	0.000329552	0.00060211
P51881	Slc25a5	ADP/ATP translocase 2	CONCLUSIVE	6. Mitochondria	TRUE	0.545602	0.41909	0.418593	0.399576	0.503783	0.888471	1	0.53431	0.971234	0.320634	0.00258224	0.0035793	0.00799429	0.0111037	0.0111965	0.0168244	0.0111741	0.0110063	0.00388703	0.000487935	0.00525596	0	0.00189628	0.00165274	0.0108032	0.000319964	0.000510463	0.00108158
Q8CAQ8	Immt	MICOS complex subunit Mic60	CONCLUSIVE	6. Mitochondria	TRUE	0.383879	0.487305	0.208781	0.441805	0.362346	0.456271	0.134712	0.429688	0.539751	0.248754	0.00095747	0.00100736	0.000169618	0.000642805	0.000918821	0.00116088	0.000888535	0.00156364	0.000828154	0.000986894	0.000112755	0.000724253	0.000209295	0.000277791	0.000399698	0.000340824	0.000348311	0.00105191
P48962	Slc25a4	ADP/ATP translocase 1	CONCLUSIVE	6. Mitochondria	TRUE	0.544814	0.392559	0.428392	0.412047	0.526898	0.761038	0.901586	0.538705	0.957883	0.368494	0.0022608	0.00349832	0.00788657	0.0105231	0.0103877	0.0148223	0.0119265	0.0107088	0.0020898	0.000656188	0.00474039	0.000517443	0.00164817	0.00141133	0.0107017	0.000470536	0.000612556	0.00104977
Q61941	Nnt	NAD(P) transhydrogenase, mitochondrial	CONCLUSIVE	6. Mitochondria	TRUE	0.409262	0.436273	0.34315	0.476656	0.398872	0.464848	0.156044	0.438462	0.671725	0.493036	0.000546863	0.000706626	0.000179461	0.00034352	0.000364622	0.000400337	0.000446038	0.00067221	0.000409057	0.000470923	0.000141473	0.000765153	8.7534e-05	0.000112105	0.000306472	0.000149774	9.33813e-05	9.60193e-05
Q8VEM8	Slc25a3	Phosphate carrier protein, mitochondrial	CONCLUSIVE	6. Mitochondria	TRUE	0.535586	0.425602	0.442754	0.513827	0.939464	0.512741	0.2876	0.415689	0.526428	0.448573	0.00100172	0.00135193	0.00104689	0.0013176	0.00153357	0.00145103	0.00385347	0.000248306	0.000709401	0.000674144	0.000561865	0.00139177	0.000606526	0.000852562	0.00115265	0.00103692	0.00207369	0.00254917
Q9Z2I0	Letm1	Mitochondrial proton/calcium exchanger protein	CONCLUSIVE	6. Mitochondria	TRUE	0.376889	0.527855	0.234146	0.396458	0.188324	0.609641	0.166164	0.264775	0.252148	0.299676	0.000943182	0.000843637	0.000192626	0.00063005	0.000699859	0.00106542	0.000247544	0.00106691	0.000838224	0.000536724	6.93948e-05	0.000348234	0.000143122	0.000397421	0.000122996	0.000364799	0.000192381	0.00044958
Q9CZW5	Tomm70	Mitochondrial import receptor subunit TOM70	CONCLUSIVE	6. Mitochondria	TRUE	0.437163	0.62979	0.347905	0.535278	0.546119	0.627509	0.168032	0.276273	0.350421	0.186488	0.000470323	0.000276471	0.000146354	0.000274317	0.000462113	0.000401201	0.000308057	0.000256028	0.000400904	0.000237978	0.000104774	0.00051876	8.64356e-05	0.000226428	8.91371e-05	0.000165234	9.95863e-05	0.000434423
O35465	Fkbp8	Peptidyl-prolyl cis-trans isomerase FKBP8	CONCLUSIVE	6. Mitochondria	TRUE	0.317562	0.688009	0.228904	0.491412	0.572229	0.252805	0.175337	0.594849	0.137325	0.516857	0.00127084	0.000576285	0.00027948	0.000941467	0.000522491	0.000540754	0.000433789	0.00032428	0.000784906	0.00231989	0.00108287	0.00509305	0.000525494	0.000357914	0.00013548	0.000851084	0.000151361	0.000141488
Q9CR62	Slc25a11	Mitochondrial 2-oxoglutarate/malate carrier protein	CONCLUSIVE	6. Mitochondria	TRUE	0.60496	0.416499	0.266592	0.514431	0.789639	0.849811	0.854094	0.826741	1	0.793866	0.000833834	0.00116817	0.00030669	0.000843722	0.00121722	0.00114893	0.000872709	0.00023249	0.000542106	9.58079e-05	0.000638808	0.000109128	0.000336383	7.04955e-05	0.000520345	0	0.000581343	0.000150951
Q791V5	Mtch2	Mitochondrial carrier homolog 2	CONCLUSIVE	6. Mitochondria	TRUE	0.639887	0.481953	0.338812	0.519892	0.659672	0.797291	1	0.699357	0.645028	0.211011	0.000474204	0.000509718	0.0004389	0.000856508	0.00109095	0.00100746	0.0022016	0.00113582	0.00078102	0.000198572	0.00218319	0	0.000679761	0.000292219	0.000639094	0.000351706	0.000133877	0.00050058
Q9CPQ3	Tomm22	Mitochondrial import receptor subunit TOM22 homolog	CONCLUSIVE	6. Mitochondria	TRUE	0.645535	0.320904	0.318099	0.536622	0.761051	0.221122	0.30957	0.869798	0.642627	0.807792	0.000337286	0.000713762	0.000177617	0.000380754	0.000678961	0.000586289	0.00140349	0.000440656	0.000350851	0.00123583	0.000540986	0.00120656	0.000520683	7.79422e-05	0.000639235	0.000355486	0.00785586	0.00186924
Q9D880	Timm50	Mitochondrial import inner membrane translocase subunit TIM50	CONCLUSIVE	6. Mitochondria	TRUE	0.419257	0.579525	0.0503414	0.372182	0.340581	0.608238	0	0.832287	0.642627	0.456681	0.000226131	0.00016407	1.29908e-05	0.000245063	0.000419439	0.000707533	0.000282288	0.000546555	0.00017642	0.000113631	0	0.000364018	0.000388985	7.83838e-05	8.57142e-05	4.76667e-05	0.000316015	0.000375966
Q9CQH3	Ndufb5	NADH dehydrogenase [ubiquinone] 1 beta subcomplex subunit 5, mitochondrial	CONCLUSIVE	6. Mitochondria	TRUE	0.732641	0.871483	0.297792	0.4597	1	0.762394	1	-	1	1	0.000692656	0.000102146	7.27897e-05	0.000171642	0.000437245	0.000513908	0.000175745	0	0.000680973	0.000212231	0.000135485	0	0	0	0.000384217	0	0.000160972	0
Q9DCC8	Tomm20	Mitochondrial import receptor subunit TOM20 homolog	CONCLUSIVE	6. Mitochondria	TRUE	0.154598	-	-	0.690729	0	0	0.153375	-	-	-	0	0	0	0	0.000213722	9.56932e-05	0	0.000611347	0	0.000449527	0.000235464	0.00129975	0	0	0	0	0	0
Q8BRG8	Tmem209	Transmembrane protein 209	CONCLUSIVE	#N/A	TRUE	0.939477	1	0.952226	0.895413	1	0.868086	0.925677	1	1	1	0.0010131	0	0.000576284	2.89129e-05	0.000705847	8.24451e-05	0.000523006	0	0.00111749	0.000169813	0.000380373	3.05403e-05	0.000169451	0	0.000226524	0	0.000126539	0
Q8BM55	Tmem214	Transmembrane protein 214	CONCLUSIVE	#N/A	TRUE	0.840391	0.889491	0.795661	0.853889	0.865124	0.85781	0.110754	1	1	0	0.00101785	0.000126456	0.00033709	8.65703e-05	0.000786898	0.000134648	0.000584218	9.10817e-05	0.000616415	0.000102177	1.24244e-05	9.97561e-05	8.4561e-05	0	7.92763e-05	0	0	2.75975e-05
Q9Z1X2	Ptdss2	Phosphatidylserine synthase 2	CONCLUSIVE	#N/A	TRUE	1	1	1	1	1	1	1	1	1	-	0.000236266	0	2.90851e-05	0	0.000116475	0	0.00011704	0	8.77746e-05	0	2.70684e-05	0	4.46615e-05	0	6.39685e-05	0	0	0
Q8VDP6	Cdipt	CDP-diacylglycerol--inositol 3-phosphatidyltransferase	CONCLUSIVE	#N/A	TRUE	1	1	1	1	1	1	-	1	1	-	0.000134914	0	8.61174e-05	0	0.000129326	0	0.000649762	0	0.000428818	0	0	0	0.000297533	0	0.000596619	0	0	0
Q6TEK5	Vkorc1l1	Vitamin K epoxide reductase complex subunit 1-like protein 1	CONCLUSIVE	#N/A	TRUE	1	1	1	1	1	1	-	-	1	-	0.00029027	0	0.000143305	0	0.000449977	0	0.000251635	0	9.43577e-05	0	0	0	0	0	0.000550129	0	0	0
Q8K2Y3	Eva1b	Protein eva-1 homolog B	CONCLUSIVE	#N/A	TRUE	0.839485	0.879186	0	0.63465	1	0.86884	1	1	1	-	0.000642488	8.82876e-05	0	6.59355e-05	0.00014697	8.46068e-05	0.000151902	0	0.000405048	6.11457e-05	5.20461e-05	0	9.66076e-05	0	7.37978e-05	0	0	0
P50427	Sts	Steryl-sulfatase	CONCLUSIVE	#N/A	TRUE	0.876584	0.902552	-	1	1	0.768097	-	1	-	-	0.000214912	2.32038e-05	0	0	1.10362e-05	0	1.33076e-05	0	7.98411e-05	2.41055e-05	0	0	1.6927e-05	0	0	0	0	0
Q99LV7	Pigx	Phosphatidylinositol-glycan biosynthesis class X protein	CONCLUSIVE	#N/A	TRUE	0.629652	1	1	1	1	0.355681	-	0	-	-	0.000226274	0	9.02707e-05	0	8.13379e-05	0	6.53855e-05	0	9.80726e-05	0.00017766	0	0	0	0.000152509	0	0	0	0
Q8K3K7	Agpat2	1-acyl-sn-glycerol-3-phosphate acyltransferase beta	CONCLUSIVE	#N/A	TRUE	1	1	1	1	1	1	-	-	-	-	0.000310109	0	5.77343e-05	0	0.000148632	0	7.96543e-05	0	0.000268818	0	0	0	0	0	0	0	0	0
Q9D2C7	Tmbim6	Bax inhibitor 1	CONCLUSIVE	#N/A	TRUE	0.760251	0.294697	1	1	1	1	1	1	-	-	0.00016167	0.000386926	0.000386983	0	0.000174345	0	7.00756e-05	0	0.00024525	0	0.00014406	0	4.45672e-05	0	0	0	0	0
Q8CIB6	Tmem230	Transmembrane protein 230	CONCLUSIVE	#N/A	TRUE	1	1	1	1	1	1	1	1	1	-	0.000665203	0	7.64292e-05	0	5.73884e-05	0	0.000115333	0	0.000276783	0	0.000320084	0	0.000308071	0	0.000100857	0	0	0
Q9CPV7	Zdhhc6	Palmitoyltransferase ZDHHC6	CONCLUSIVE	#N/A	TRUE	1	1	1	1	1	1	-	-	1	-	0.000224204	0	1.11035e-05	0	0.000116722	0	9.38301e-05	0	4.02105e-05	0	0	0	0	0	4.39571e-05	0	0	0
Q8K2C8	Gpat4	Glycerol-3-phosphate acyltransferase 4	CONCLUSIVE	#N/A	TRUE	0.704622	1	1	1	1	0.261924	-	-	-	-	0.000105032	0	2.01129e-05	0	0.000151022	0	3.64209e-05	0	5.46281e-05	0.000153937	0	0	0	0	0	0	0	0
Q9CRC0	Vkorc1	Vitamin K epoxide reductase complex subunit 1	CONCLUSIVE	#N/A	TRUE	0.966338	0.784418	1	1	1	1	-	1	1	-	0.000218153	5.99552e-05	4.27244e-05	0	0.000106935	0	0.000618929	0	0.000232085	0	0	0	0.000164013	0	0.000338278	0	0	0
Q80TN4	Dnajc16	DnaJ homolog subfamily C member 16	CONCLUSIVE	#N/A	TRUE	0.932151	1	1	1	1	0.743467	-	-	-	-	7.44476e-05	0	1.18802e-05	0	4.01422e-05	0	1.43419e-05	0	3.76453e-05	1.29895e-05	0	0	0	0	0	0	0	0
Q9JJQ0	Pigb	GPI mannosyltransferase 3	CONCLUSIVE	#N/A	TRUE	1	1	1	1	1	1	-	-	1	-	5.89109e-05	0	8.4608e-06	0	5.08237e-05	0	6.63908e-05	0	3.06401e-05	0	0	0	0	0	4.46599e-05	0	0	0
Q8VCA6	Tmem161a	Transmembrane protein 161A	CONCLUSIVE	#N/A	TRUE	1	1	1	1	1	1	-	-	1	-	7.98243e-05	0	7.16524e-05	0	6.4562e-05	0	2.30666e-05	0	2.59484e-05	0	0	0	0	0	2.52143e-05	0	0	0
Q9JJR8	Tmem9b	Transmembrane protein 9B	CONCLUSIVE	#N/A	TRUE	0.208196	0.10737	1	-	1	0	0	-	-	-	3.20902e-05	0.000266785	0.000149786	0	0	0	0.000153004	0	0	0.00070548	0	0.000301336	0	0	0	0	0	0
Q9CR23	Tmem9	Transmembrane protein 9	CONCLUSIVE	#N/A	TRUE	1	1	-	1	1	1	-	1	1	-	0.000820053	0	0	0	0.000131711	0	0.00037814	0	0.000136123	0	0	0	8.65773e-05	0	6.61358e-05	0	0	0
P50172	Hsd11b1	Corticosteroid 11-beta-dehydrogenase isozyme 1	CONCLUSIVE	#N/A	TRUE	1	1	1	-	-	1	-	-	-	-	0.000415524	0	4.71139e-05	0	0	0	0	0	7.10914e-05	0	0	0	0	0	0	0	0	0
Q8BMJ7	Cgrrf1	Cell growth regulator with RING finger domain protein 1	CONCLUSIVE	#N/A	FALSE	0.853981	1	1	1	-	0.623505	-	-	-	-	0.000134643	0	1.38125e-05	0	4.14856e-05	0	0	0	7.50314e-05	4.53068e-05	0	0	0	0	0	0	0	0
Q8C025	Chpt1	Cholinephosphotransferase 1	CONCLUSIVE	#N/A	TRUE	1	1	1	1	1	1	-	-	-	-	0.000104293	0	1.7283e-05	0	4.32576e-05	0	0.00013214	0	2.0863e-05	0	0	0	0	0	0	0	0	0
Q9D0Z3	Tmem53	Transmembrane protein 53	CONCLUSIVE	#N/A	TRUE	1	1	1	1	1	1	-	-	-	-	0.000104119	0	2.49226e-05	0	2.49515e-05	0	5.01447e-05	0	7.52127e-05	0	0	0	0	0	0	0	0	0
Q9D136	Ogfod3	2-oxoglutarate and iron-dependent oxygenase domain-containing protein 3	CONCLUSIVE	#N/A	TRUE	1	1	1	1	-	-	-	-	-	-	0.000273683	0	1.45579e-05	0	0.00019676	0	0	0	0	0	0	0	0	0	0	0	0	0
Q9D1I2	Card19	Caspase recruitment domain-containing protein 19	CONCLUSIVE	#N/A	TRUE	1	1	-	1	1	1	-	-	-	-	0.000104688	0	0	0	5.64476e-05	0	9.07537e-05	0	6.80613e-05	0	0	0	0	0	0	0	0	0
P11276	Fn1	Fibronectin	CONCLUSIVE	#N/A	FALSE	0.813868	0.733541	0.828628	0.900939	0.912062	0.825266	0.846892	0.874276	0.740386	0.558476	0.0022958	0.00083395	0.00236415	0.000488939	0.00721745	0.00079358	0.00312223	0.000301035	0.00797328	0.00168818	0.00874232	0.00158051	0.00986524	0.00141866	0.00883405	0.00309762	0.00236232	0.00186762
Q9QXS1	Plec	Plectin	CONCLUSIVE	#N/A	FALSE	0.890719	0.796693	0.839592	0.859099	0.813848	0.834127	0.973649	0.97062	0.866194	0.883538	0.00126194	0.000322034	0.00089887	0.000171733	0.00155099	0.000254379	0.000782424	0.000178965	0.00117711	0.000234077	0.00242911	6.57421e-05	0.00366342	0.00011089	0.00221365	0.000341955	0.00384808	0.000507229
Q60847	Col12a1	Collagen alpha-1(XII) chain	CONCLUSIVE	#N/A	FALSE	0.436236	0.547731	0.320171	0.506133	0.36992	0.502086	0.593085	0.374423	0.316589	0.161082	0.000575144	0.000474904	0.000317475	0.000674106	0.00154507	0.00150763	0.000490608	0.000835646	0.00122024	0.0012101	0.00193692	0.00132891	0.000859891	0.00143669	0.000300632	0.000648965	0.000318538	0.00165895
Q8VDD5	Myh9	Myosin-9	CONCLUSIVE	#N/A	FALSE	0.758414	0.746667	0.452612	0.669966	0.683323	0.847055	0.910059	0.887495	0.791019	0.746034	0.00436916	0.00148239	0.000999039	0.00120823	0.0025245	0.0012436	0.00371419	0.00172129	0.00281937	0.000509069	0.00128251	0.00012675	0.00628088	0.000796204	0.00328197	0.000867072	0.00436175	0.00148483
Q8BTM8	Flna	Filamin-A	CONCLUSIVE	#N/A	FALSE	0.598039	0.53579	0.719159	0.558369	0.569713	0.696099	0.649799	0.639905	0.352877	0.735268	0.00127743	0.00110677	0.00150115	0.00058622	0.000907981	0.000718151	0.000680755	0.000514154	0.00100225	0.00043756	0.000588493	0.00031716	0.00118513	0.000666911	0.00096018	0.00176082	0.00211866	0.000762819
Q91ZX7	Lrp1	Prolow-density lipoprotein receptor-related protein 1	CONCLUSIVE	#N/A	TRUE	0.305992	0.550811	0.291852	0.362935	0.328808	0.349376	0.245876	0.275111	0.251032	0.120753	0.000515653	0.000420517	0.000208856	0.000506767	0.000446986	0.0007846	0.000204021	0.000416466	0.000554479	0.00103258	0.000234751	0.000720005	0.000438068	0.00115427	0.00032221	0.000961329	0.000127183	0.000926072
Q01149	Col1a2	Collagen alpha-2(I) chain	CONCLUSIVE	#N/A	FALSE	0.452135	0.303084	0.310327	0.415677	0.269218	0.380198	0.377014	0.553361	0.355291	0.614319	0.000383995	0.000882962	0.00037769	0.00083938	0.000755419	0.0010619	0.000700067	0.0019003	0.0012195	0.00198804	0.00476859	0.00787973	0.00422266	0.00340827	0.00240381	0.00436193	0.00745068	0.00467768
Q05793	Hspg2	Basement membrane-specific heparan sulfate proteoglycan core protein	CONCLUSIVE	#N/A	FALSE	0.829498	0.79607	0.906774	0.923749	0.879887	0.842933	0.680063	0.888476	0.731511	0.638354	0.000818269	0.000209617	0.00110654	0.000113764	0.000997602	8.23473e-05	0.000206087	2.81329e-05	0.00116141	0.00021641	0.000294727	0.000138655	0.00136767	0.000171675	0.00122432	0.000449368	0.000180556	0.00010229
P11087	Col1a1	Collagen alpha-1(I) chain	CONCLUSIVE	#N/A	FALSE	0.495499	0.399589	0.316459	0.416327	0.30287	0.411354	0.378839	0.552116	0.445777	0.650502	0.000369181	0.000554719	0.000394507	0.000852124	0.000433671	0.000607989	0.000558169	0.00128477	0.00159155	0.0022775	0.00543679	0.00891441	0.00560107	0.00454366	0.00413562	0.00514171	0.0110625	0.00594358
Q80X90	Flnb	Filamin-B	CONCLUSIVE	#N/A	FALSE	0.527065	0.424259	0.465686	0.467527	0.447355	0.580459	0.730995	0.496901	0.373581	0.702539	0.000552205	0.00074937	0.000525194	0.000602592	0.000469782	0.000535041	0.000553172	0.000683367	0.000421237	0.00030446	0.000492058	0.000181076	0.000481033	0.000487034	0.000560489	0.000939827	0.00178114	0.000754152
P63260	Actg1	Actin, cytoplasmic 2	CONCLUSIVE	#N/A	FALSE	0.44815	0.276013	0.375319	0.187211	0.473443	0.375364	0.754423	0.490407	0.290384	0.53251	0.00318446	0.00835287	0.00837664	0.0139421	0.00553683	0.0240386	0.0147405	0.0163942	0.00521458	0.00867747	0.041756	0.0135923	0.025378	0.0263709	0.0210912	0.051541	0.0244471	0.0214621
Q8VHY0	Cspg4	Chondroitin sulfate proteoglycan 4	CONCLUSIVE	#N/A	TRUE	0.328039	0.409717	0.219995	0.412976	0.261103	0.425444	0.345334	0.268043	0.256525	0.163723	0.000526902	0.000759114	0.000273923	0.000971209	0.000584489	0.000830822	0.000270018	0.000764125	0.000694038	0.000937287	0.000759287	0.00143942	0.000224684	0.000613557	0.000163833	0.00047483	0.000122026	0.000623291
P07356	Anxa2	Annexin A2	CONCLUSIVE	#N/A	FALSE	0.310885	0.434313	0.0294723	0.133339	0.34514	0.167707	0.575927	0.196296	0.398439	0.492493	0.00919275	0.0119734	0.000967201	0.0318501	0.00277293	0.0180232	0.00908781	0.017243	0.00156762	0.00777976	0.00501055	0.00368943	0.00336502	0.0137776	0.00962158	0.0145266	0.0224961	0.023182
P56480	Atp5f1b	ATP synthase subunit beta, mitochondrial	CONCLUSIVE	#N/A	FALSE	0.284843	0.0896145	0.0368495	0.114309	0.130735	0.244485	0.0858938	0.340933	0.248766	0.610085	0.000929523	0.00944294	0.000359752	0.00940297	0.00168585	0.0130624	0.00256915	0.0170824	0.000533683	0.0016492	0.000427585	0.00455048	0.00476208	0.00920573	0.00350044	0.0105708	0.0202441	0.0129383
Q9DCN2	Cyb5r3	NADH-cytochrome b5 reductase 3	CONCLUSIVE	#N/A	FALSE	0.448151	0.413066	0.26206	0.664345	0.354607	0.354324	0.692849	0.325416	0.182592	0.483005	0.00654506	0.00930002	0.00706145	0.0198845	0.0113137	0.00571616	0.0124881	0.0227287	0.00696554	0.0126931	0.0311364	0.0138033	0.00486012	0.010075	0.00201044	0.00900014	0.0109161	0.0116843
P20152	Vim	Vimentin	CONCLUSIVE	#N/A	FALSE	0.910206	0.897519	0.466127	0.92728	0.94481	0.95158	0.992013	0.887783	0.867446	0.877954	0.0095241	0.00108749	0.000861059	0.000986202	0.0148077	0.00116126	0.0229874	0.00134277	0.016705	0.000850004	0.0365326	0.000294131	0.0230175	0.00290945	0.0289066	0.00441722	0.0515112	0.00716065
P26231	Ctnna1	Catenin alpha-1	CONCLUSIVE	#N/A	FALSE	0.327686	0.39191	0.136332	0.290244	0.11179	0.344216	0.167735	0.503001	0.294159	0.653772	0.00159649	0.00247712	0.000508684	0.00322254	0.00148222	0.00362458	0.000519379	0.00412665	0.000856926	0.00163258	0.000419241	0.00208018	0.00173709	0.00171636	0.000601135	0.00144244	0.00294386	0.00155903
Q9JHU4	Dync1h1	Cytoplasmic dynein 1 heavy chain 1	CONCLUSIVE	#N/A	FALSE	0.427778	0.49854	0.634222	0.45621	0.241562	0.376621	0.287646	0.342343	0.314271	0.472917	0.000187013	0.000188109	0.000318949	0.000183949	0.000164602	0.000196201	6.97361e-05	0.000218952	0.000176118	0.000291509	7.07621e-05	0.000175242	8.87026e-05	0.000170402	6.2547e-05	0.000136476	0.00017033	0.000189839
Q03265	Atp5f1a	ATP synthase subunit alpha, mitochondrial	CONCLUSIVE	#N/A	FALSE	0.377979	0.317011	0.111919	0.28567	0.311905	0.3168	0.183731	0.464428	0.558391	0.521596	0.0022807	0.00491367	0.000522427	0.00414547	0.00220421	0.00551173	0.00321847	0.0071003	0.000840859	0.00181336	0.000578813	0.00257152	0.00360995	0.00416293	0.0048477	0.00383385	0.00584999	0.00536556
Q60932	Vdac1	Voltage-dependent anion-selective channel protein 1	CONCLUSIVE	#N/A	TRUE	0.386478	0.361503	0.22072	0.423048	0.196059	0.424031	0.634956	0.416782	0.401857	0.54023	0.00793928	0.0140226	0.00283511	0.0100097	0.00684008	0.00932847	0.00529284	0.0217033	0.00674658	0.00916401	0.00880951	0.00506469	0.00563806	0.00788955	0.00415013	0.00617724	0.0091819	0.00781437
P63038	Hspd1	60 kDa heat shock protein, mitochondrial	CONCLUSIVE	#N/A	FALSE	0.169532	0.139982	0.0125272	0.0932273	0.026513	0.216309	0.0369471	0.399366	0.321355	0.505811	0.000518231	0.0031839	8.40321e-05	0.00662393	0.000673037	0.00654627	0.000521715	0.019156	0.000427491	0.00154881	0.000521369	0.0135899	0.00235028	0.00353474	0.00166863	0.00352384	0.00626525	0.00612129
P26039	Tln1	Talin-1	CONCLUSIVE	#N/A	FALSE	0.483983	0.509903	0.257391	0.439353	0.387493	0.514537	0.511738	0.514827	0.456273	0.655932	0.000462422	0.000444461	0.0001534	0.00044258	0.000379427	0.000484178	0.000189543	0.000299609	0.000470563	0.000443974	0.000374544	0.000357361	0.000330466	0.000311432	0.000266729	0.000317853	0.000554753	0.000290995
Q9WTI7	Myo1c	Unconventional myosin-Ic	CONCLUSIVE	#N/A	FALSE	0.570208	0.554194	0.337698	0.531388	0.519944	0.778357	0.819978	0.502515	0.435844	0.558675	0.00121351	0.000976175	0.000666509	0.00130717	0.00149005	0.00131402	0.00118479	0.0010939	0.0018552	0.000528281	0.00179865	0.000394884	0.00080982	0.000801713	0.000660362	0.000854772	0.000677352	0.000535074
P30999	Ctnnd1	Catenin delta-1	CONCLUSIVE	#N/A	FALSE	0.252818	0.335162	0.105506	0.237385	0.233496	0.380912	0.246666	0.347106	0.323118	0.141106	0.00107908	0.00214049	0.00032022	0.00271488	0.000881016	0.00283033	0.000596091	0.0019568	0.000947198	0.00153946	0.000846276	0.00258458	0.000686896	0.00129203	0.000793523	0.0016623	0.000464895	0.00282977
P10126	Eef1a1	Elongation factor 1-alpha 1	CONCLUSIVE	#N/A	FALSE	0.343714	0.384071	0.391002	0.275168	0.170608	0.499974	0.75098	0.169713	0.0856728	0.484148	0.00249494	0.0040011	0.00537982	0.00837923	0.00401719	0.0105818	0.0028998	0.014097	0.0034508	0.00345116	0.0115193	0.00381972	0.00169182	0.00827689	0.00134913	0.0143983	0.00518036	0.00551958
P20029	Hspa5	Endoplasmic reticulum chaperone BiP	CONCLUSIVE	#N/A	FALSE	0.477143	0.520117	0.165126	0.282239	0.252896	0.645772	0.417151	0.724214	0	0.400159	0.00150143	0.00138528	0.000388564	0.00196457	0.000935738	0.00237967	0.000371882	0.00109861	0.00512153	0.00280934	0.0019938	0.00278577	0.0100948	0.00384416	0	0.00470967	0.00343717	0.00515234
P68033	Actc1	Actin, alpha cardiac muscle 1	CONCLUSIVE	#N/A	FALSE	0.692874	0.577856	0.30889	0.276755	0.627284	0.762899	0.928397	0.765598	0.608385	0.634281	0.00380277	0.00277805	0.00261522	0.00585129	0.00234729	0.00613418	0.00505139	0.00300141	0.0108694	0.0033781	0.0338819	0.00261314	0.0234923	0.0071926	0.0174962	0.0112622	0.0143914	0.0082979
P09055	Itgb1	Integrin beta-1	CONCLUSIVE	#N/A	TRUE	0.45311	0.510901	0.414409	0.530013	0.572298	0.566258	0.360915	0.421125	0.28065	0.115405	0.00192059	0.00183862	0.0015487	0.00218843	0.00220924	0.00195903	0.00295529	0.00220862	0.00224756	0.00172158	0.0016793	0.0029736	0.00123096	0.00169207	0.000614242	0.0015744	0.000190624	0.00146116
P70227	Itpr3	Inositol 1,4,5-trisphosphate receptor type 3	CONCLUSIVE	#N/A	TRUE	0.690669	0.806604	0.51461	0.737785	0.605029	0.754808	0.707012	0.723508	0.703583	0.318814	0.000693605	0.000166303	0.000326327	0.000307798	0.000662868	0.000235589	0.00031412	0.000205062	0.000716836	0.000232858	0.000247755	0.00010267	0.000168129	6.42513e-05	9.97238e-05	4.20134e-05	5.31749e-05	0.000113615
Q9D379	Ephx1	Epoxide hydrolase 1	CONCLUSIVE	#N/A	TRUE	0.231735	0.482859	0.142498	0.491593	0.163641	0.337416	0.139841	0.0584839	0.114203	0	0.00435788	0.00466728	0.00218201	0.0131306	0.00578929	0.00598731	0.0027984	0.0143024	0.00336701	0.0066118	0.00189471	0.0116543	0.000383033	0.00616634	0.00075809	0.00587998	0	0.00297934
Q02248	Ctnnb1	Catenin beta-1	CONCLUSIVE	#N/A	FALSE	0.388824	0.514626	0.166069	0.35204	0.464122	0.366939	0.460638	0.57687	0.544629	0.12113	0.00245708	0.00231741	0.000725148	0.00364139	0.00151223	0.00278339	0.00208751	0.00241025	0.000855864	0.00147658	0.000983611	0.00115171	0.00114956	0.000843193	0.00110801	0.000926419	0.000272683	0.00197848
Q2PZL6	Fat4	Protocadherin Fat 4	CONCLUSIVE	#N/A	TRUE	0.303336	0.428338	0.198669	0.439281	0.239486	0.307935	0.125652	0.370479	0.318334	0.24635	0.000262822	0.000350764	8.74616e-05	0.000352777	0.000125123	0.000159713	5.83495e-05	0.000185295	0.000155867	0.000350302	3.85565e-05	0.000268296	3.92301e-05	6.66601e-05	3.52321e-05	7.54444e-05	4.47915e-05	0.000137029
P62737	Acta2	Actin, aortic smooth muscle	CONCLUSIVE	#N/A	FALSE	0.703138	1	0.227294	0.276755	0.627284	0.762899	0.928397	0.765598	0.608385	0.634281	0.00380277	0	0.00172118	0.00585129	0.00234729	0.00613418	0.00505139	0.00300141	0.0108694	0.0033781	0.0338819	0.00261314	0.0234923	0.0071926	0.0174962	0.0112622	0.0143914	0.0082979
P27773	Pdia3	Protein disulfide-isomerase A3	CONCLUSIVE	#N/A	FALSE	0.263856	0.401254	0.162384	0.222842	0.278803	0.225223	0.0433278	0.210088	0.305484	0.391689	0.00147952	0.00220772	0.000435874	0.00224833	0.000743208	0.00259193	0.000734476	0.00189991	0.000813905	0.00279987	0.000118315	0.00261238	0.00231119	0.00868987	0.00267221	0.00607526	0.00255036	0.00396084
Q8BMS1	Hadha	Trifunctional enzyme subunit alpha, mitochondrial	CONCLUSIVE	#N/A	FALSE	0.158818	0.23498	0.0871939	0.346123	0.0578943	0.183288	0.0397258	0.361795	0.23883	0.197075	0.000652823	0.00212538	0.000273462	0.00286279	0.00168781	0.00318852	0.000551421	0.00897319	0.000157799	0.000703136	0.000262891	0.00635475	0.000962109	0.00169716	0.000452072	0.00144079	0.000704435	0.00287001
Q68FD5	Cltc	Clathrin heavy chain 1	CONCLUSIVE	#N/A	FALSE	0.23084	0.214993	0.367685	0.277103	0.116135	0.251773	0	0.191727	0.0867733	0.376996	0.000293563	0.00107189	0.000429829	0.000739186	0.00024874	0.000648905	4.13132e-05	0.000314422	0.000252822	0.000751344	0	0.000337548	0.000135578	0.000571561	0.000111996	0.00117868	0.000339049	0.000560294
P19324	Serpinh1	Serpin H1	CONCLUSIVE	#N/A	FALSE	0.349662	0.520754	0.168835	0.325945	0.238564	0.674984	0.0855149	0.396909	0.429438	0.316584	0.00242727	0.0022338	0.000626829	0.00308584	0.00114777	0.00237359	0.00232325	0.00741524	0.00309638	0.00149096	0.0005936	0.00634788	0.0069783	0.0106033	0.0067625	0.00898481	0.0067608	0.0145947
Q3U7R1	Esyt1	Extended synaptotagmin-1	CONCLUSIVE	#N/A	TRUE	0.326959	0.363961	0.400598	0.488158	0.273705	0.278339	0.359079	0.181629	0.1959	0	0.00069298	0.00121102	0.000522826	0.000782289	0.000747311	0.000783568	0.000235735	0.00062554	0.000672947	0.00174478	0.00130535	0.00232992	0.000145088	0.00065373	7.75823e-05	0.000318447	0	0.000607675
Q61879	Myh10	Myosin-10	CONCLUSIVE	#N/A	FALSE	0.857187	0.735539	0.505631	0.803153	0.620034	0.839852	1	0.898901	0.914291	0.938711	0.000998612	0.000359048	0.000237874	0.000232576	0.000735362	0.000180232	0.000232533	0.0001425	0.000518967	9.89595e-05	0.0002203	0	0.00149403	0.000168033	0.00187729	0.000175984	0.00301259	0.000196695
P08113	Hsp90b1	Endoplasmin	CONCLUSIVE	#N/A	FALSE	0.418163	0.392444	0.091808	0.212631	0.291481	0.40994	0.434823	0.554997	0.617492	0.381923	0.000493677	0.000764279	0.000234434	0.00231909	0.000476567	0.00176472	0.00053496	0.00130036	0.000890398	0.00128162	0.000649213	0.000843838	0.00314107	0.00251855	0.00300307	0.00186027	0.00202318	0.00327417
Q07113	Igf2r	Cation-independent mannose-6-phosphate receptor	CONCLUSIVE	#N/A	TRUE	0.238848	0.499752	0.146963	0.220837	0.244763	0.139346	0.316607	0.197613	0.257497	0.0608874	0.000289335	0.000289622	9.60367e-05	0.000557437	0.000208013	0.000733918	0.000129314	0.00039901	0.000117045	0.000722913	0.000250945	0.000541663	5.10468e-05	0.00020727	4.38685e-05	0.000126497	1.6337e-05	0.000251978
P08121	Col3a1	Collagen alpha-1(III) chain	CONCLUSIVE	#N/A	FALSE	0.304939	0.401423	0.205428	0.602396	0.202902	0.339912	0.160713	0.455792	0.33563	0.154869	0.000161393	0.00024066	0.000217698	0.000842028	0.00027283	0.000180078	0.000155038	0.000609062	0.000354486	0.000688391	0.000343988	0.0017964	0.00121569	0.00145151	0.00140125	0.00277374	0.000256301	0.00139865
P08752	Gnai2	Guanine nucleotide-binding protein G(i) subunit alpha-2	CONCLUSIVE	#N/A	FALSE	0.273434	0.311603	0.244953	0.266553	0.335474	0.238839	0.639718	0.0983415	0.347199	0.110095	0.00175389	0.00387471	0.000988197	0.00304603	0.00160041	0.00440368	0.00181674	0.00359869	0.000842043	0.00268352	0.00167105	0.000941115	0.00035704	0.00327357	0.000596619	0.00112176	0.000485635	0.00392541
Q60597	Ogdh	2-oxoglutarate dehydrogenase, mitochondrial	CONCLUSIVE	#N/A	FALSE	0.127046	0.112306	0.0321436	0.115612	0.0155109	0.106442	0	0.199796	0.112078	0.33875	0.000149817	0.00118419	2.91372e-05	0.000877335	0.000198587	0.00151912	3.51748e-05	0.00223257	0.000166394	0.00139685	0	0.00115561	0.000464623	0.00186086	0.000248445	0.00196828	0.000674098	0.00131586
O54734	Ddost	Dolichyl-diphosphooligosaccharide--protein glycosyltransferase 48 kDa subunit	CONCLUSIVE	#N/A	TRUE	0.524885	0.282455	0.536889	0.815265	0.511633	0.255099	0.591177	0.305596	0.557732	0.770756	0.0013829	0.00351309	0.00501729	0.00432782	0.00513763	0.00116416	0.00984801	0.00940016	0.00126153	0.00368372	0.00432585	0.0029915	0.00106582	0.00242187	0.00246997	0.00195862	0.00303546	0.000902831
P58252	Eef2	Elongation factor 2	CONCLUSIVE	#N/A	FALSE	0.257686	0.166157	0.0811022	0.457347	0.135366	0.312737	0.424402	0.151568	0.193392	0.432361	0.000279106	0.00140067	0.000109566	0.0012414	0.000722372	0.000857112	0.00020647	0.0013188	0.000590341	0.00129732	0.000552126	0.000748825	0.0004678	0.00261861	0.000465494	0.0019415	0.00105194	0.00138108
P38647	Hspa9	Stress-70 protein, mitochondrial	CONCLUSIVE	#N/A	FALSE	0.375237	0.276142	0.00619782	0.127673	0.239024	0.395854	0.192097	0.742282	0.498511	0.540135	0.000371495	0.000973808	1.01305e-05	0.0016244	0.000644035	0.00440038	0.000407656	0.00129785	0.000556419	0.000849196	0.000263986	0.00111025	0.00260561	0.000904658	0.000730805	0.000735172	0.00318126	0.00270849
Q8BSY0	Asph	Aspartyl/asparaginyl beta-hydroxylase	CONCLUSIVE	#N/A	TRUE	0.805189	0.780312	0.693417	0.72797	0.713573	0.819644	0.937875	0.792894	0.753945	0.689232	0.00238288	0.000670875	0.000891158	0.000394011	0.00123606	0.000461893	0.00154275	0.000619257	0.00264456	0.000581916	0.00575949	0.000381507	0.00245887	0.000642261	0.00115965	0.00037846	0.0011633	0.000524519
P46735	Myo1b	Unconventional myosin-Ib	CONCLUSIVE	#N/A	FALSE	0.461389	0.557428	0.335675	0.499264	0.382023	0.528165	0.59913	0.326096	0.345742	0.505233	0.000571101	0.000453428	0.00034797	0.000688659	0.000699859	0.000701923	0.00023004	0.000372123	0.000547564	0.000489166	0.000242882	0.000162509	0.000171747	0.000354929	0.000131196	0.000248266	0.000192381	0.000188396
P14211	Calr	Calreticulin	CONCLUSIVE	#N/A	FALSE	0.154907	0.342019	0.116032	0.00829545	0.17542	0.0523146	0.0165679	0.278636	0.0929942	0.065551	0.00118201	0.00227397	0.000358262	0.00272935	4.9663e-05	0.00593712	0.000698651	0.00328409	0.000179643	0.00325425	0.000143627	0.00852537	0.00671578	0.0173866	0.000945535	0.00922213	0.000390046	0.00556022
Q8C7X2	Emc1	ER membrane protein complex subunit 1	CONCLUSIVE	#N/A	TRUE	0.426966	0.461708	0.636062	0.742127	0.678005	0.39901	0.130024	0.367854	0.371996	0.0851072	0.000714176	0.000832637	0.000625539	0.000357916	0.000894499	0.000310819	0.000660763	0.000313807	0.000741233	0.00111645	0.000308205	0.00206216	0.000132428	0.000227573	0.00016995	0.000286909	2.03434e-05	0.00021869
P27659	Rpl3	60S ribosomal protein L3	CONCLUSIVE	#N/A	FALSE	0.515984	0.664958	0.626119	0.540958	0.599936	0.458872	0.633567	0.62465	0.24066	0	0.00316128	0.00159283	0.00307803	0.00183801	0.00285376	0.00242162	0.000776135	0.000517561	0.000875677	0.00103265	0.00124962	0.000722737	0.0027651	0.00166154	0.000705749	0.00222681	0	0.00249343
P62880	Gnb2	Guanine nucleotide-binding protein G(I)/G(S)/G(T) subunit beta-2	CONCLUSIVE	#N/A	FALSE	0.205432	0.237244	0.139449	0.147096	0.108424	0.278048	0.169301	0.172124	0.331531	0.262859	0.000591639	0.00190217	0.000633913	0.00391191	0.000607642	0.00352329	0.000512892	0.00421755	0.00073266	0.00190235	0.000225941	0.00110861	0.000947513	0.00455733	0.00202901	0.00409111	0.000864985	0.00242569
P51150	Rab7a	Ras-related protein Rab-7a	CONCLUSIVE	#N/A	FALSE	0.525869	0.664049	0.18603	0.445276	0.552124	0.529138	0.920109	0.205674	0.271918	0.553759	0.00377912	0.0019119	0.000996903	0.00436193	0.00321042	0.00399954	0.00375751	0.00304805	0.0034297	0.00305197	0.0081026	0.000703534	0.000892959	0.00344866	0.000789316	0.00211345	0.00142075	0.00114489
Q8BU33	Ilvbl	Acetolactate synthase-like protein	CONCLUSIVE	#N/A	TRUE	0.324248	0.242489	0.39841	0.60032	0.481585	0.17359	0.248268	0.0444823	0.159944	0	0.000530478	0.00165716	0.000827177	0.00124902	0.0012531	0.000834287	0.0013183	0.00141912	0.000453275	0.0021579	0.000398416	0.00120637	5.01381e-05	0.00107701	5.74502e-05	0.000301738	0	0.000284992
P26443	Glud1	Glutamate dehydrogenase 1, mitochondrial	CONCLUSIVE	#N/A	FALSE	0.33357	0.357882	0.037741	0.129598	0.11201	0.531347	0.445706	0.510453	0.482898	0.318968	0.000703827	0.00126282	6.57456e-05	0.00167627	0.000327052	0.00219654	0.000238106	0.00188766	0.000662195	0.000584062	0.0014073	0.00175016	0.00167522	0.00160662	0.00111702	0.00119614	0.00159933	0.00341474
P47738	Aldh2	Aldehyde dehydrogenase, mitochondrial	CONCLUSIVE	#N/A	FALSE	0.165639	0.163023	0.0171006	0.201121	0.239061	0.140273	0	0.21758	0.132061	0.404675	0.000356826	0.00183198	3.5343e-05	0.00203142	0.000464415	0.00184472	0.000309332	0.000984613	0.00031998	0.00196114	0	0.00313612	0.000447733	0.00161006	0.000384772	0.00252882	0.00119193	0.00175348
Q60931	Vdac3	Voltage-dependent anion-selective channel protein 3	CONCLUSIVE	#N/A	TRUE	0.284296	0.141284	0.131745	0.489134	0.442934	0.419391	0.375893	0.0978374	0.0931796	0.0368004	0.00215497	0.0130978	0.0015799	0.0104122	0.0058524	0.00611242	0.00688573	0.00866	0.00180447	0.00249812	0.00122152	0.00202812	0.000373231	0.00344158	0.000171065	0.0016648	0.000107504	0.00281377
Q8BFZ3	Actbl2	Beta-actin-like protein 2	CONCLUSIVE	#N/A	FALSE	0.223412	0.311172	-	1	-	0	0	0	0.332815	0	0.00155403	0.00344009	0	0	0.00228943	0	0	0	0	0.00504062	0	0.00524018	0	0.0134668	0.0163034	0.0326831	0	0.0101604
P05622	Pdgfrb	Platelet-derived growth factor receptor beta	CONCLUSIVE	#N/A	TRUE	0.299193	0.439578	0.208115	0.238395	0.254851	0.359076	0.251842	0.312941	0.388251	0.162833	0.000575782	0.000734068	0.000183764	0.000699228	0.000232062	0.000741375	0.00024201	0.000707605	0.000601208	0.00107311	0.000291515	0.000866018	0.000101007	0.000221759	0.000110226	0.000173678	9.23607e-05	0.00047485
Q6P4T2	Snrnp200	U5 small nuclear ribonucleoprotein 200 kDa helicase	CONCLUSIVE	#N/A	FALSE	0.991517	1	1	1	1	0.885431	-	1	1	0.877027	8.22161e-05	0	0.00189892	0	3.06286e-05	0	3.88762e-06	0	5.44235e-05	7.04206e-06	0	0	8.40643e-05	0	0.000130321	0	9.49551e-05	1.33142e-05
Q62261	Sptbn1	Spectrin beta chain, non-erythrocytic 1	CONCLUSIVE	#N/A	FALSE	0.596368	0.469139	0.430405	0.434735	0.46485	0.737899	0.648659	0.899225	0.549254	0.64713	0.000241871	0.000273693	9.50918e-05	0.000125844	0.000182147	0.000236837	8.43398e-05	9.70947e-05	0.000149343	5.30464e-05	0.000113783	6.16299e-05	0.000417938	4.68379e-05	0.000245847	0.000201755	0.0004635	0.000252739
P37040	Por	NADPH--cytochrome P450 reductase	CONCLUSIVE	#N/A	TRUE	0.486035	0.677734	0.409115	0.756214	0.350091	0.363711	0.345981	0.436747	0.729532	0.253284	0.00184138	0.000875584	0.000541092	0.000781501	0.00139662	0.000450238	0.000841011	0.00156125	0.000655215	0.00114626	0.00064835	0.0012256	0.000303787	0.00039178	0.000312389	0.000115816	0.000194448	0.000573258
Q9D8E6	Rpl4	60S ribosomal protein L4	CONCLUSIVE	#N/A	FALSE	0.545825	0.662218	0.579253	0.462348	0.334778	0.6346	0.534452	0.681112	0.490505	0.403511	0.00185177	0.000944544	0.00122579	0.000890365	0.00232567	0.00270446	0.000482251	0.00095826	0.00320051	0.00184284	0.000539839	0.000470241	0.00177721	0.000832066	0.000837667	0.000870098	0.00104074	0.00153848
P26041	Msn	Moesin	CONCLUSIVE	#N/A	FALSE	0.134796	0.167669	0.0585131	0.142078	0.0937289	0.267463	0.669528	0.120845	0.0813619	0.0868342	0.00048697	0.00241738	0.000135109	0.00217393	0.000650468	0.00392779	0.000470126	0.00454568	0.000402942	0.00110359	0.000451187	0.000222701	0.000320351	0.00233057	0.000115365	0.00130256	0.000351515	0.0036966
Q922Q8	Lrrc59	Leucine-rich repeat-containing protein 59	CONCLUSIVE	#N/A	TRUE	0.759048	0.703318	0.499588	0.709438	0.776268	0.843973	0.919954	0.789349	0.627445	0.214864	0.00268335	0.00113192	0.00168792	0.0016907	0.00434058	0.00177775	0.00406633	0.00117197	0.00680236	0.00125757	0.00930015	0.000809219	0.00459311	0.00122575	0.00126153	0.000749056	0.000363366	0.00132778
Q6GQT9	Nomo1	Nodal modulator 1	CONCLUSIVE	#N/A	TRUE	0.594357	0.855	0.791779	0.717802	0.864315	0.495352	0.278774	0.559947	0.564214	0.497623	0.000539176	9.1439e-05	0.000508059	0.000133609	0.00011629	4.57183e-05	0.000218885	3.4362e-05	0.000612159	0.000623646	0.000158196	0.000409275	0.000400224	0.00031453	0.000239265	0.000184803	0.000208839	0.000210834
P62874	Gnb1	Guanine nucleotide-binding protein G(I)/G(S)/G(T) subunit beta-1	CONCLUSIVE	#N/A	FALSE	0.220032	0.205766	0.103396	0.126838	0.138682	0.217445	0	0.307041	0.516222	0.262859	0.000525901	0.00202992	0.000418113	0.00362567	0.000567132	0.00390419	0.000521033	0.00323601	0.00061055	0.00219729	0	0.000730677	0.00121157	0.0027344	0.00160185	0.00150117	0.000835158	0.00234205
Q61033	Tmpo	Lamina-associated polypeptide 2, isoforms alpha/zeta	CONCLUSIVE	#N/A	FALSE	0.99742	1	1	1	1	1	0	0.997262	1	1	0.00336345	0	0.00200503	0	0.00452151	0	0.00599531	0	0.0103644	0	0	9.88924e-05	0.00872582	2.39563e-05	0.00298642	0	0.00952659	0
Q9DCX2	Atp5pd	ATP synthase subunit d, mitochondrial	CONCLUSIVE	#N/A	FALSE	0.392366	0.255372	0.0914287	0.402231	0.444052	0.626246	0.750541	0.165487	0.17518	0	0.00307398	0.0089633	0.000598142	0.00594402	0.00804151	0.0119508	0.0138399	0.0173274	0.0088708	0.00529423	0.00816445	0.00271363	0.00104968	0.0052933	0.000939662	0.00442432	0	0.00712451
P26645	Marcks	Myristoylated alanine-rich C-kinase substrate	CONCLUSIVE	#N/A	FALSE	0.217294	0.11337	0.064142	0.197466	0.219939	0.140506	0.233974	0.150393	0.223838	0.368024	0.000475329	0.00371741	0.00023745	0.00346449	0.000434592	0.00176625	0.00145118	0.00514693	0.000618058	0.00378074	0.00284519	0.00931509	0.0015724	0.00888289	0.00166463	0.00577215	0.00443062	0.00760832
O70318	Epb41l2	Band 4.1-like protein 2	CONCLUSIVE	#N/A	FALSE	0.0650116	0.0593985	0.0971489	0.0895907	0.0518132	0.0798763	0	0.0524237	0.123958	0.0444449	6.78668e-05	0.0010747	7.89046e-05	0.000733298	8.01579e-05	0.000814555	7.8445e-05	0.00143555	5.46281e-05	0.000629281	0	0.000537577	4.27629e-05	0.000772954	9.79987e-05	0.000692583	7.18506e-05	0.00154477
Q9WV55	Vapa	Vesicle-associated membrane protein-associated protein A	CONCLUSIVE	#N/A	TRUE	0.537096	0.439486	0.51688	0.605426	0.444629	0.536406	0.65876	0.632057	0.550289	0.230496	0.00410342	0.00523343	0.00559867	0.005233	0.00607073	0.00395647	0.00409084	0.00510972	0.00703628	0.00608118	0.00637596	0.00330277	0.00553573	0.00322255	0.00226017	0.00184707	0.000570188	0.00190356
Q3TDN2	Faf2	FAS-associated factor 2	CONCLUSIVE	#N/A	FALSE	0.323625	0.535535	0.396715	0.702159	0.131525	0.425713	0.0982245	0.510067	0.415141	0.0355765	0.00131307	0.00113881	0.00126237	0.00191969	0.00220526	0.000935428	0.000603359	0.00398406	0.00175399	0.00236613	0.000585022	0.00537094	0.000427245	0.000410379	0.000339968	0.000478952	4.55785e-05	0.00123556
Q8CIE6	Copa	Coatomer subunit alpha	CONCLUSIVE	#N/A	FALSE	0.102069	0.150143	0.276603	0.143564	0.0318365	0.123862	0	0.0125646	0.00826258	0.0499824	0.000122606	0.000693991	0.000309089	0.000808356	9.56473e-05	0.000570589	1.583e-05	0.000481397	4.74872e-05	0.000335902	0	4.89918e-05	1.29442e-05	0.00101726	9.88794e-06	0.00118683	2.48559e-05	0.000472437
P55288	Cdh11	Cadherin-11	CONCLUSIVE	#N/A	TRUE	0.494045	0.700017	0.251412	0.369267	0.319618	0.710453	0.466103	0.28582	0.261836	0.362664	0.00155637	0.000666963	0.000339899	0.00101206	0.000350387	0.000598483	0.000347737	0.000740239	0.00210195	0.000856655	0.000986522	0.00113001	0.000172502	0.000431032	0.000182455	0.000514373	0.000318505	0.000559732
Q99PV0	Prpf8	Pre-mRNA-processing-splicing factor 8	CONCLUSIVE	#N/A	FALSE	0.940408	0.972606	0.994249	0.842437	1	0.829058	-	0.668979	0.683328	1	0.000220158	6.20093e-06	0.00120094	6.94652e-06	0.000116497	2.17888e-05	3.79339e-05	0	7.28999e-05	1.50311e-05	0	0	8.14235e-05	4.02896e-05	5.18323e-05	2.40205e-05	2.17156e-05	0
P08249	Mdh2	Malate dehydrogenase, mitochondrial	CONCLUSIVE	#N/A	FALSE	0.197222	0.268758	0.0180042	0.0650353	0.264096	0.492123	0	0.299013	0.357329	0.357444	0.000661267	0.00179919	0.000156024	0.00850997	0.00075386	0.0108377	0.000786174	0.00219068	0.000675579	0.000697206	0	0.00111517	0.00184374	0.00432234	0.0015039	0.00270483	0.00273032	0.00490814
Q3U962	Col5a2	Collagen alpha-2(V) chain	CONCLUSIVE	#N/A	FALSE	0.387831	0.441653	0.327254	0.453663	0.113406	0.250659	0.395842	0.437741	0.266325	0.548201	0.00011731	0.000148306	5.97342e-05	0.000122798	6.6704e-05	8.03303e-05	3.69805e-05	0.00028911	0.000169176	0.000505749	0.000618643	0.00094421	0.000765547	0.000983311	0.000582101	0.00160358	0.00114487	0.00094354
Q99KI0	Aco2	Aconitate hydratase, mitochondrial	CONCLUSIVE	#N/A	FALSE	0.147682	0.282407	0.0310468	0.163905	0.116426	0.0809576	0	0.426547	0.128256	0.177875	0.000474852	0.0012066	4.99729e-05	0.00155963	0.000370817	0.00189158	0.000248409	0.00188522	5.32274e-05	0.000604245	0	0.00154857	0.000358852	0.000482443	6.98241e-05	0.000474589	0.000234028	0.00108166
Q8BX90	Fndc3a	Fibronectin type-III domain-containing protein 3A	CONCLUSIVE	#N/A	TRUE	0.560513	0.749908	0.43255	0.765764	0.432954	0.686942	0.145005	0.423334	0.247646	0.437577	0.000930173	0.00031021	0.000271777	0.000356536	0.000580591	0.000177594	0.000242603	0.000317741	0.000551024	0.000251116	5.69987e-05	0.000336084	0.000132251	0.000180152	9.09229e-05	0.000276226	6.77209e-05	8.70425e-05
P63017	Hspa8	Heat shock cognate 71 kDa protein	CONCLUSIVE	#N/A	FALSE	0.432521	0.46209	0.398541	0.281014	0.52314	0.606227	0.427684	0.398033	0.334883	0.384251	0.000430013	0.00050057	0.000266201	0.000401737	0.000223868	0.000572777	0.000265658	0.000242156	0.00161314	0.00104781	0.000257652	0.000344784	0.000793	0.0011993	0.000721299	0.00143258	0.000879114	0.00140875
Q8BH24	Tm9sf4	Transmembrane 9 superfamily member 4	CONCLUSIVE	#N/A	TRUE	0.0858377	0.185503	0.0347416	0.0982844	0.102132	0.0858118	0.116132	0.0244989	0.132061	0	0.000312842	0.00137361	8.20158e-05	0.00227872	0.000283818	0.00260391	0.000193716	0.001703	0.000180791	0.00192604	0.000159295	0.00121237	2.46402e-05	0.000981127	0.000103524	0.000680381	0	0.00151853
P09103	P4hb	Protein disulfide-isomerase	CONCLUSIVE	#N/A	FALSE	0.244844	0.225073	0.0456045	0.177724	0.198834	0.131894	0	0.158726	0.287559	0.451576	0.000338744	0.0011663	0.000108112	0.00226253	0.000182651	0.000845071	0.000195771	0.000788823	0.000163133	0.00107371	0	0.000791018	0.000892308	0.00472936	0.00185466	0.00459501	0.00253032	0.00307299
Q9Z110	Aldh18a1	Delta-1-pyrroline-5-carboxylate synthase	CONCLUSIVE	#N/A	FALSE	0.201504	0.174714	0.0352241	0.228359	0.133493	0.569214	0.2054	0.422126	0.392965	0.0931738	0.000160653	0.000758866	3.74936e-05	0.00102693	0.000554394	0.00187334	0.00032032	0.00207921	0.000391674	0.000296422	0.000295255	0.00114221	0.000411869	0.000563831	0.000159849	0.000246928	0.000216856	0.00211058
Q9D1D4	Tmed10	Transmembrane emp24 domain-containing protein 10	CONCLUSIVE	#N/A	TRUE	0.516119	0.449481	0.26814	0.368564	0.622397	0.494139	0.749849	0.343369	0.523039	0.430086	0.00368869	0.00451785	0.00132966	0.00362916	0.00262572	0.00449845	0.0123232	0.00747639	0.00286261	0.00293053	0.00691809	0.00230789	0.000964606	0.00184463	0.00171319	0.00156226	0.00421393	0.00558395
Q6PDQ2	Chd4	Chromodomain-helicase-DNA-binding protein 4	CONCLUSIVE	#N/A	FALSE	1	1	1	1	1	1	1	1	1	1	0.000110045	0	0.00144876	0	8.63074e-05	0	2.60176e-05	0	7.37123e-05	0	2.22861e-05	0	0.000140649	0	7.90003e-05	0	5.29567e-05	0
P16858	Gapdh	Glyceraldehyde-3-phosphate dehydrogenase	CONCLUSIVE	#N/A	FALSE	0.317097	0.303011	0.483492	0.377851	0.557664	0.441285	0.420885	0.178979	0.205943	0.21886	0.000441071	0.00101456	0.00124628	0.00133138	0.000320548	0.000527797	0.000631733	0.000501086	0.000772996	0.000978699	0.0015892	0.00218666	0.000713678	0.00327381	0.000908622	0.00350338	0.00066999	0.00239128
P99024	Tubb5	Tubulin beta-5 chain	CONCLUSIVE	#N/A	FALSE	0.549704	0.377504	0.322993	0.387852	0.445925	0.595153	0.854512	0.5405	0.480462	0.561614	0.000632841	0.00104354	0.000418295	0.000876763	0.000310208	0.000489601	0.000293008	0.00036407	0.00229094	0.00155839	0.00215311	0.000366587	0.00126083	0.00107188	0.00130842	0.00141483	0.00221553	0.00172941
Q64435	Ugt1a6	UDP-glucuronosyltransferase 1-6	CONCLUSIVE	#N/A	TRUE	0.387105	0.351695	0.367187	0.794374	0.397134	0.537285	0.268391	0.172472	0.400108	0.110631	0.000739615	0.00136339	0.0017488	0.00301391	0.00124504	0.000322281	0.000536916	0.000815061	0.000953884	0.000821494	0.000651017	0.00177462	0.00018897	0.000906684	0.000387473	0.000580947	9.54916e-05	0.000767661
Q8R422	Cd109	CD109 antigen	CONCLUSIVE	#N/A	FALSE	0.312052	0.501391	0.160547	0.347574	0.302186	0.479809	0.200602	0.559947	0.264511	0.19483	0.000252426	0.000251026	7.31431e-05	0.000382444	0.000186254	0.000349614	0.000238024	0.000549648	0.000253365	0.000274689	0.000201255	0.000802001	0.000161147	0.000126643	2.93758e-05	8.16813e-05	0.000133622	0.000552217
Q8VEK3	Hnrnpu	Heterogeneous nuclear ribonucleoprotein U	CONCLUSIVE	#N/A	FALSE	0.982985	0.982922	0.986185	0.971093	0.958366	0.984317	1	0.971251	0.922288	0.966133	0.00104171	1.8099e-05	0.00144738	2.02752e-05	0.00155379	4.62517e-05	0.00165041	7.16984e-05	0.00196689	3.13372e-05	0.00834351	0	0.00116847	3.45869e-05	0.000582449	4.90769e-05	0.00202824	7.10979e-05
Q64521	Gpd2	Glycerol-3-phosphate dehydrogenase, mitochondrial	CONCLUSIVE	#N/A	FALSE	0.37936	0.532651	0.111627	0.438395	0.298081	0.54246	0.176961	0.476426	0.252148	0.416292	0.000764205	0.000670516	0.000100924	0.000803197	0.000511523	0.000655286	0.000289363	0.00068139	0.00107934	0.000910373	0.000240686	0.00111943	0.00029784	0.000327315	0.000208096	0.000617198	0.000306887	0.000430304
Q7TPV4	Mybbp1a	Myb-binding protein 1A	CONCLUSIVE	#N/A	FALSE	0.986458	0.945057	0.995115	0.946765	1	1	1	0.880897	1	1	0.000247075	1.43643e-05	0.00409783	2.01142e-05	0.000550826	3.09721e-05	0.000175059	0	0.00023786	0	0.000308017	0	0.000121814	1.64699e-05	8.55484e-05	0	0.000143365	0
P55012	Slc12a2	Solute carrier family 12 member 2	CONCLUSIVE	#N/A	TRUE	0.531195	0.580409	0.3637	0.555621	0.455475	0.557944	0.390441	0.672721	0.505829	0.681484	0.000670392	0.000484642	0.000235947	0.000412794	0.000374334	0.000299389	0.000358345	0.000428405	0.000540932	0.000428578	0.000255004	0.000398114	0.000368151	0.000179105	0.000185811	0.000181529	0.000420797	0.000196675
Q91V41	Rab14	Ras-related protein Rab-14	CONCLUSIVE	#N/A	FALSE	0.141821	0.2495	0.170953	0.342594	0.259898	0.073312	0.0360854	0.0821219	0.0688866	0.0418376	0.0014851	0.00446722	0.00113044	0.00548215	0.00190583	0.00365711	0.000553597	0.00157645	0.000579312	0.0073227	0.000258052	0.00689309	0.000442148	0.0049419	0.000337754	0.00456529	9.43368e-05	0.0021605
P29758	Oat	Ornithine aminotransferase, mitochondrial	CONCLUSIVE	#N/A	FALSE	0.128696	0.151013	0	0.0800982	0.146568	0.0753124	0	0.11868	0.0776847	0.398772	0.000414577	0.00233074	0	0.00338689	0.00015687	0.0018016	0.000346786	0.00201925	0.000113487	0.0013934	0	0.00193187	0.000276693	0.00205473	0.000289476	0.00343682	0.00143224	0.00215939
P62806	Hist1h4b | Hist1h4m | Hist1h4c | Hist1h4d | Hist1h4a | Hist1h4j | Hist1h4i | Hist1h4k | Hist2h4a | Hist4h4 | Hist1h4f | Hist1h4h	Histone H4	CONCLUSIVE	#N/A	FALSE	0.970737	0.867975	0.97184	0.770121	0.932784	0.989812	1	0.986241	1	1	0.00492896	0.000749731	0.0525358	0.00152228	0.0123357	0.00368218	0.0147536	0.00106314	0.0141885	0.000146037	0.0508819	0	0.0346612	0.000483545	0.0189768	0	0.0504107	0
Q8VHX6	Flnc	Filamin-C	CONCLUSIVE	#N/A	FALSE	0.634462	0.383368	0.49848	0.667149	0.779681	0.646134	1	0.536225	0.443388	0.768957	9.13617e-05	0.000146952	6.30835e-05	6.34683e-05	0.000132629	6.61708e-05	0.00020308	5.73855e-05	0.000130979	7.17329e-05	0.000101763	0	0.000122053	0.000105562	0.000175371	0.000220154	0.000520825	0.000156488
Q61554	Fbn1	Fibrillin-1	CONCLUSIVE	#N/A	FALSE	0.863602	0.938787	0.917574	0.931878	0.805254	0.787771	0.344009	0.910552	1	0.579024	0.000283597	1.84919e-05	0.000251569	2.25986e-05	0.000352606	2.57759e-05	0.00014269	3.45086e-05	0.000187992	5.0646e-05	2.97303e-05	5.66926e-05	0.000117728	1.15651e-05	0.000143329	0	3.17906e-05	2.31132e-05
P62821	Rab1A	Ras-related protein Rab-1A	CONCLUSIVE	#N/A	FALSE	0.429496	0.453253	0.236542	0.27401	0.323681	0.380341	0.87648	0.436326	0.633198	0	0.00316182	0.00381403	0.00178956	0.00577595	0.00183083	0.00485079	0.00766935	0.0160248	0.00214675	0.00349754	0.0109713	0.00154616	0.00188063	0.00242952	0.000708459	0.000410399	0	0.00171097
Q3V3R4	Itga1	Integrin alpha-1	CONCLUSIVE	#N/A	TRUE	0.472314	0.487617	0.189238	0.450799	0.685179	0.518409	0.845681	0.258654	0.367471	0.899141	0.000728507	0.000765509	0.000138078	0.000591574	0.000125583	0.000152995	9.62574e-05	4.42275e-05	0.000503561	0.000467798	0.000199091	3.63298e-05	0.0001523	0.000436516	0.000179644	0.00030922	0.000430077	4.82429e-05
P62908	Rps3	40S ribosomal protein S3	CONCLUSIVE	#N/A	FALSE	0.472591	0.606122	0.475971	0.520625	0.46061	0.381081	0.538922	0.280097	0.272873	0.703243	0.00281192	0.00182728	0.00270805	0.00298148	0.00175708	0.00161786	0.000842926	0.000987093	0.000495475	0.000804708	0.00107134	0.000916586	0.00230374	0.00592104	0.00219146	0.0058396	0.00730334	0.00308189
O35074	Ptgis	Prostacyclin synthase	CONCLUSIVE	#N/A	TRUE	0.450917	0.42421	0.224079	0.589531	0.493207	0.518039	0.642265	0.266624	0.280119	0.23698	0.000624574	0.000847749	0.000508003	0.00175907	0.00149828	0.0010432	0.000850838	0.000874275	0.00111873	0.00104082	0.00162704	0.000906243	0.000252992	0.00069588	0.000265731	0.000682906	0.000182177	0.00058657
O88207	Col5a1	Collagen alpha-1(V) chain	CONCLUSIVE	#N/A	FALSE	0.226116	0.49808	0.239335	0.63465	0.0684675	0.190273	0.250057	0.191882	0.194847	0.161233	0.000140713	0.000141798	2.86921e-05	9.11904e-05	0.00010491	6.0394e-05	1.35538e-05	0.000184406	9.48711e-05	0.000403735	0.000197367	0.000591922	0.000149414	0.000629263	0.000237052	0.000979553	0.000126903	0.000660177
P97449	Anpep	Aminopeptidase N	CONCLUSIVE	#N/A	TRUE	0.230137	0.280228	0.152606	0.298448	0.196491	0.233628	0.107344	0.282106	0.251309	0.305017	0.000439612	0.00112916	0.000147162	0.000817163	8.55479e-05	0.000201094	0.000117482	0.000480418	0.000318042	0.00104328	6.18519e-05	0.000514348	7.65394e-05	0.000194775	8.77018e-05	0.000261279	0.00016797	0.000382722
E9PVA8	Gcn1	eIF-2-alpha kinase activator GCN1	CONCLUSIVE	#N/A	FALSE	0.611181	0.472312	0.853404	0.792236	0.772589	0.483845	0.710794	0.29682	0.140504	0.201095	8.24841e-05	9.2155e-05	0.000259247	4.4533e-05	0.00027072	7.09966e-05	6.63239e-05	1.95224e-05	9.32626e-05	9.94906e-05	0.000118239	4.81087e-05	4.54766e-05	0.000107736	1.1328e-05	6.92961e-05	1.51871e-05	6.03352e-05
Q8BMD8	Slc25a24	Calcium-binding mitochondrial carrier protein SCaMC-1	CONCLUSIVE	#N/A	TRUE	0.235636	0.20235	0.0528509	0.378156	0.336598	0.112484	0.104922	0	0	0	0.000342824	0.00135139	7.24066e-05	0.00129761	0.00161654	0.00265826	0.00138691	0.00273346	0.000131108	0.00103446	0.000143757	0.00122637	0	0.00037281	0	0.000448703	0	0.000858165
Q9JKF1	Iqgap1	Ras GTPase-activating-like protein IQGAP1	CONCLUSIVE	#N/A	FALSE	0.268386	0.341528	0.138647	0.228052	0.159951	0.402506	0.522905	0.49481	0.144261	0.257983	0.000188842	0.000364091	7.19551e-05	0.000447024	0.000155853	0.000527554	5.51259e-05	0.000289516	0.000120268	0.000178529	2.83317e-05	2.58496e-05	0.000124301	0.000126909	1.82602e-05	0.000108317	7.95629e-05	0.000228841
O35129	Phb2	Prohibitin-2	CONCLUSIVE	#N/A	FALSE	0.520409	0.522013	0.252682	0.514635	0.731047	0.573013	0.885347	0.360129	0.288635	0.348487	0.0011106	0.00101693	0.00045244	0.00133812	0.00270628	0.00255235	0.00393443	0.00144748	0.00130523	0.000972606	0.00221239	0.000286507	0.00121874	0.00216544	0.00089051	0.00219474	0.00081401	0.00152183
G5E829	Atp2b1	Plasma membrane calcium-transporting ATPase 1	CONCLUSIVE	#N/A	TRUE	0.453443	0.57378	0.238214	0.52263	0.44078	0.529944	0.244838	0.602499	0.690872	0.29151	0.000458008	0.000340221	0.000137197	0.000438741	0.000282238	0.000257796	0.000222346	0.000282092	0.000602342	0.000534273	0.000143425	0.000442371	0.000116879	7.71117e-05	0.000143845	6.43631e-05	8.31246e-05	0.000202027
P58021	Tm9sf2	Transmembrane 9 superfamily member 2	CONCLUSIVE	#N/A	TRUE	0.162021	0.29599	0.0812577	0.126453	0.114954	0.325522	0.189626	0.174512	0.0281489	0.0381114	0.000327979	0.000780096	0.000135079	0.00152727	0.000254867	0.00176064	9.61687e-05	0.000740417	0.000639694	0.00132544	0.000199851	0.000854068	0.000279218	0.00132078	3.65645e-05	0.0012624	3.06381e-05	0.000773271
O55022	Pgrmc1	Membrane-associated progesterone receptor component 1	CONCLUSIVE	#N/A	TRUE	0.771372	0.569546	0.604847	0.633138	0.863344	0.760673	0.962132	0.896487	0.425867	0.369742	0.00363508	0.00274733	0.00271618	0.00177451	0.00270167	0.00156544	0.0119946	0.00189859	0.0106242	0.00334263	0.0145105	0.000571104	0.00983119	0.00113516	0.00102409	0.00138062	0.00176821	0.00301407
Q99K41	Emilin1	EMILIN-1	CONCLUSIVE	#N/A	FALSE	0.71307	0.664958	0.815342	0.861782	0.306692	0.812523	0.387569	0.829866	0.643361	0.485576	0.000282564	0.000142371	0.000399055	9.03776e-05	0.000226845	3.63829e-05	6.80429e-05	0.000153818	0.00100426	0.000231716	0.000197233	0.000311664	0.001911	0.00039178	0.00124361	0.000689378	0.000149575	0.000158461
Q9D2G2	Dlst	Dihydrolipoyllysine-residue succinyltransferase component of 2-oxoglutarate dehydrogenase complex, mitochondrial	CONCLUSIVE	#N/A	FALSE	0.463681	0.252727	0.0388207	0.281177	0.346761	0.501919	0.57184	0.508652	0.454473	0.792147	0.00080176	0.00237067	3.03023e-05	0.00075027	0.000470231	0.00120214	0.000335329	0.000631704	0.00117968	0.00117066	0.00118445	0.000886846	0.000744489	0.000719163	0.000813077	0.000975978	0.00254647	0.000668174
Q8BH64	Ehd2	EH domain-containing protein 2	CONCLUSIVE	#N/A	FALSE	0.219507	0.0651047	0.327903	0.217898	0.0883686	0.0750848	0.266617	0.0998854	0	0.572142	7.05629e-05	0.00101328	0.000548939	0.00112515	0.000386817	0.0013884	0.000107049	0.00110434	0.000114689	0.00141277	0.00021221	0.000583725	9.726e-05	0.000876456	0	0.000846999	0.00102719	0.000768154
Q9D0K2	Oxct1	Succinyl-CoA:3-ketoacid coenzyme A transferase 1, mitochondrial	CONCLUSIVE	#N/A	FALSE	0.164271	0.22754	0	0.0424334	0.0858302	0.375862	0.0433278	0.277819	0.369068	0.271188	0.00037456	0.00127157	0	0.00152843	6.62174e-05	0.00149429	0.000276799	0.00294816	0.000255492	0.000424257	6.56582e-05	0.00144973	0.000528122	0.00137283	0.000523681	0.000895248	0.000312037	0.000838591
Q80WJ7	Mtdh	Protein LYRIC	CONCLUSIVE	#N/A	TRUE	0.637657	0.631803	0.685232	0.780012	0.545216	0.632929	0.727854	0.69252	0.518981	0.445164	0.00137314	0.00080023	0.00060985	0.00028014	0.0016711	0.000471304	0.00192181	0.00160305	0.00126918	0.000736072	0.000751837	0.000281113	0.000538155	0.000238942	0.000292642	0.000271236	0.000157635	0.000196471
Q9CZU6	Cs	Citrate synthase, mitochondrial	CONCLUSIVE	#N/A	FALSE	0.129436	0.188765	0.141774	0.187731	0.0686643	0.125879	0	0.327555	0.147935	0.0755861	0.000350952	0.00150825	0.000331083	0.00200421	0.000771775	0.00333929	0.000208792	0.00283197	0.000143163	0.000994145	0	0.00280629	0.000557715	0.00114494	0.000182586	0.00105165	0.000262273	0.00320758
Q8K009	Aldh1l2	Mitochondrial 10-formyltetrahydrofolate dehydrogenase	CONCLUSIVE	#N/A	FALSE	0.241667	0.263507	0	0.150471	0.159769	0.388315	0.0316348	0.467941	0.585216	0.462262	0.000183345	0.000512444	0	0.000597491	0.000238756	0.00134796	0.000143947	0.000757024	0.000103456	0.000162967	1.84953e-05	0.000566154	0.000268924	0.000305773	0.000111456	7.89969e-05	0.000494425	0.000575151
P17710	Hk1	Hexokinase-1	CONCLUSIVE	#N/A	FALSE	0.333886	0.408856	0.458921	0.347158	0.246785	0.286053	0.130024	0.338661	0.189154	0.48742	0.000301595	0.00043606	0.000306031	0.000360817	0.000300494	0.000565088	0.000366602	0.00111891	0.000127877	0.000319163	5.25805e-05	0.000351809	0.000119288	0.000232946	9.94073e-05	0.000426129	0.000499772	0.00052557
Q9D024	Ccdc47	Coiled-coil domain-containing protein 47	CONCLUSIVE	#N/A	TRUE	0.591957	0.704738	0.662867	0.680837	0.615294	0.639066	0.33677	0.501477	0.69379	0.253945	0.00121637	0.000509619	0.000726315	0.000369402	0.00106222	0.000497948	0.00132955	0.000831286	0.00172774	0.0009758	0.000468307	0.000922279	0.000426434	0.000423922	0.000263105	0.000116124	0.000146974	0.000431789
Q8BH04	Pck2	Phosphoenolpyruvate carboxykinase [GTP], mitochondrial	CONCLUSIVE	#N/A	FALSE	0.272069	0.265502	0.0350747	0.146798	0.286085	0.333994	0.410378	0.345788	0.321606	0.32387	0.000264418	0.0007315	3.22436e-05	0.000887038	0.000279768	0.00162604	0.000333023	0.000831049	0.000278945	0.000556235	0.000633499	0.000910197	0.000297068	0.000562037	0.000274205	0.000578406	0.000475369	0.000992409
Q64511	Top2b	DNA topoisomerase 2-beta	CONCLUSIVE	#N/A	FALSE	0.995193	0.933834	1	1	1	1	-	1	1	1	0.000126768	8.98212e-06	0.00126165	0	0.000130299	0	3.43423e-06	0	0.0001262	0	0	0	8.19047e-05	0	4.12938e-05	0	8.8075e-05	0
Q3TZZ7	Esyt2	Extended synaptotagmin-2	CONCLUSIVE	#N/A	TRUE	0.565955	0.540667	0.376768	0.603456	0.461893	0.705372	0.332528	0.646934	0.430278	0.741703	0.000517677	0.000439801	0.000181802	0.000300728	0.000566413	0.000372203	0.000248955	0.000290033	0.000653469	0.000272949	0.000227278	0.000456207	0.000299998	0.000163725	5.01301e-05	6.63761e-05	0.000612073	0.000213154
P05213	Tuba1b	Tubulin alpha-1B chain	CONCLUSIVE	#N/A	FALSE	0.499718	0.331629	0.293499	0.207571	0.522192	0.434561	0.771817	0.578929	0.426632	0.719689	0.000573461	0.00115577	0.000488062	0.00117485	0.000145062	0.00055379	0.00021481	0.000196553	0.00142687	0.00185661	0.00122072	0.000360897	0.000995351	0.000723947	0.00107342	0.00144261	0.00215866	0.000840774
Q78PY7	Snd1	Staphylococcal nuclease domain-containing protein 1	CONCLUSIVE	#N/A	FALSE	0.366263	0.275691	0.575206	0.294236	0.0338677	0.605035	0.729014	0.397092	0.224039	0.413419	0.000147368	0.000387172	0.000458575	0.000338662	0.000211896	0.000508261	2.12922e-05	0.000607395	0.000168807	0.000110197	0.000126626	4.7069e-05	0.000284373	0.000431766	0.000126348	0.000437608	0.000624074	0.000885469
Q922R8	Pdia6	Protein disulfide-isomerase A6	CONCLUSIVE	#N/A	FALSE	0.292197	0.460008	0.190677	0.185763	0.444832	0.231838	0.322285	0.205659	0.316001	0.320234	0.000682135	0.000800742	0.000208443	0.000884734	0.000148688	0.000651729	0.00050327	0.000628102	0.000367995	0.0012193	0.000407379	0.000856656	0.00103224	0.00398692	0.00225553	0.00488219	0.00110631	0.00234839
Q9D0E1	Hnrnpm	Heterogeneous nuclear ribonucleoprotein M	CONCLUSIVE	#N/A	FALSE	0.957802	0.942442	1	1	1	0.954569	0.989323	0.878536	0.885358	0.91926	0.000433614	2.64823e-05	0.000723404	0	0.000467609	0	0.000615108	0	0.00115611	5.50228e-05	0.00653339	7.05066e-05	0.0010432	0.000144231	0.00112893	0.000146182	0.00207276	0.000182052
P35278	Rab5c	Ras-related protein Rab-5C	CONCLUSIVE	#N/A	FALSE	0.521827	0.412624	0.344105	0.508355	0.87065	0.404555	0.673411	0.465966	0.668213	0.146706	0.00152258	0.00216741	0.00127382	0.00242801	0.00159412	0.00154172	0.00406228	0.000603522	0.00123014	0.00181059	0.00294398	0.00142776	0.000782403	0.000896697	0.00156889	0.000778998	0.00042255	0.00245771
Q3V3R1	Mthfd1l	Monofunctional C1-tetrahydrofolate synthase, mitochondrial	CONCLUSIVE	#N/A	FALSE	0.305348	0.211298	0.0150521	0.219781	0.163768	0.267566	0.064529	0.637925	0.410656	0.612615	0.000160139	0.000597741	9.38742e-06	0.000614273	0.000246706	0.0008758	0.00010766	0.00054973	0.000127484	0.000348975	3.93143e-05	0.000569935	0.000389199	0.000220903	0.00019201	0.000275559	0.000705836	0.000446333
Q8BWT1	Acaa2	3-ketoacyl-CoA thiolase, mitochondrial	CONCLUSIVE	#N/A	FALSE	0.339437	0.271459	0	0.0918917	0.128028	0.5312	0.55466	0.533068	0.459047	0.473924	0.000394095	0.00105767	0	0.00153894	0.000121426	0.00119998	0.000181279	0.00123465	0.000271902	0.000239962	5.37504e-05	4.31565e-05	0.00170276	0.0014915	0.001067	0.00125738	0.000817427	0.000907379
Q9Z0X1	Aifm1	Apoptosis-inducing factor 1, mitochondrial	CONCLUSIVE	#N/A	FALSE	0.321266	0.27894	0.0635413	0.348966	0.501546	0.2574	0.0378425	0.226604	0.387232	0.539185	0.000359992	0.000930578	4.49584e-05	0.000662587	0.000506368	0.000944684	0.000574403	0.000570861	0.00012211	0.000352287	2.09205e-05	0.00053191	0.00030203	0.00103082	0.000405406	0.000641527	0.000579971	0.000495672
Q8K2B3	Sdha	Succinate dehydrogenase [ubiquinone] flavoprotein subunit, mitochondrial	CONCLUSIVE	#N/A	FALSE	0.18417	0.296268	0.0360691	0.122072	0.0491625	0	0	0.321218	0.212431	0.454163	0.000269287	0.000639642	4.14375e-05	0.0011074	0.000248914	0.00179016	6.25298e-05	0.00120937	0	0.000422863	0	0.00100631	0.000477218	0.00100844	0.000337203	0.00125015	0.000641462	0.000770941
Q64133	Maoa	Amine oxidase [flavin-containing] A	CONCLUSIVE	#N/A	TRUE	0.477034	0.725747	0.399412	0.438312	0.473605	0.548628	0.430304	0.46377	0.367471	0.0868342	0.00237955	0.000899213	0.000300777	0.000452272	0.00056952	0.000729827	0.00210493	0.00233955	0.00126289	0.00103901	0.000762683	0.00100975	0.00029117	0.000336663	0.000241597	0.00041586	0.000154239	0.00162201
Q9D1G1	Rab1b	Ras-related protein Rab-1B	CONCLUSIVE	#N/A	FALSE	0.339643	0.352274	0.284127	0.219139	0.273781	0.401693	0.733511	0.152938	0.0485004	0.0410352	0.00212865	0.00391394	0.00166547	0.00419625	0.00123342	0.00439506	0.00546712	0.0145018	0.00185899	0.0027689	0.00938487	0.00340957	0.000735692	0.00407471	0.000180639	0.00354386	0.000151361	0.00353721
Q9EP69	Sacm1l	Phosphatidylinositide phosphatase SAC1	CONCLUSIVE	#N/A	TRUE	0.619965	0.645303	0.660077	0.734241	0.589772	0.487018	0.560332	0.941941	0.737201	0.550077	0.00137619	0.000756436	0.00067966	0.000350008	0.000979611	0.00035457	0.000613012	0.000426393	0.000940684	0.000990832	0.000799755	0.000627533	0.000458845	2.82823e-05	0.000134018	4.7775e-05	0.000414632	0.000339138
P05064	Aldoa	Fructose-bisphosphate aldolase A	CONCLUSIVE	#N/A	FALSE	0.0609226	0.0567304	0.110416	0.163166	0.0737523	0.133734	0.0452975	0.0366868	0.0327968	0.0810425	3.50876e-05	0.00058341	7.55893e-05	0.000608997	0.000104056	0.000533674	2.28131e-05	0.000286507	0.000125465	0.000812701	2.34493e-05	0.000494224	0.00024665	0.00647649	0.000182873	0.00539306	0.000640791	0.00726605
P16546	Sptan1	Spectrin alpha chain, non-erythrocytic 1	CONCLUSIVE	#N/A	FALSE	0.561116	0.245022	0.306058	0.288367	0.16044	0.761556	1	0.904288	0.629533	0.480727	6.71661e-05	0.000206957	2.4116e-05	5.46795e-05	5.98957e-05	0.000147811	1.00776e-05	5.27349e-05	9.06933e-05	2.83962e-05	3.4529e-06	0	0.00042301	4.47726e-05	0.000308446	0.000181514	0.000184609	0.000199412
Q64429	Cyp1b1	Cytochrome P450 1B1	CONCLUSIVE	#N/A	FALSE	0.621576	0.792126	0.8111	0.782107	0.558917	0.36403	0.0779998	0.619819	0.780723	0.252518	0.00338702	0.000888838	0.00136813	0.000318627	0.00085607	0.000238499	0.000754442	0.000595386	0.000787531	0.00137584	7.07367e-05	0.000836146	0.000398766	0.000244592	0.000367766	0.000103292	0.000112058	0.000331703
Q9CZR2	Naalad2	N-acetylated-alpha-linked acidic dipeptidase 2	CONCLUSIVE	#N/A	TRUE	0.433707	0.565741	0.215858	0.440798	0.729906	0.55639	0.397733	0.410864	0.228637	0.138278	0.000552298	0.00042394	0.000114644	0.000416463	0.000335024	0.000425016	0.000418939	0.000155024	0.000577877	0.000460741	0.000328734	0.000497786	0.000271198	0.000388869	0.00020444	0.000689729	4.1113e-05	0.000256209
Q9CZ13	Uqcrc1	Cytochrome b-c1 complex subunit 1, mitochondrial	CONCLUSIVE	#N/A	FALSE	0.311542	0.250655	0.00725865	0.107857	0.0546537	0.651446	0.697461	0.327927	0.227773	0	0.000299341	0.000894893	9.55365e-06	0.00130662	0.000272595	0.00225477	6.3433e-05	0.0010972	0.00136661	0.000731201	0.00209833	0.000910197	0.000748172	0.00153335	0.000479071	0.00162421	0	0.00144171
Q6PB66	Lrpprc	Leucine-rich PPR motif-containing protein, mitochondrial	CONCLUSIVE	#N/A	FALSE	0.234063	0.244142	0.0349371	0.353147	0.157303	0.269015	0.0480268	0.617226	0.241487	0.189636	0.000190386	0.00058943	1.15303e-05	0.000318499	0.00021768	0.000398722	6.36319e-05	0.000340886	3.57909e-05	9.72533e-05	2.45275e-05	0.000486177	0.000185905	0.00011529	7.82511e-05	0.000245787	5.09974e-05	0.000217925
P62702	Rps4x	40S ribosomal protein S4, X isoform	CONCLUSIVE	#N/A	FALSE	0.513649	0.627995	0.899048	0.475541	0.679829	0.587321	0.342467	0.344473	0.229192	0.595297	0.000898403	0.000532187	0.00366163	0.000411156	0.00124378	0.00137172	0.000757776	0.000356881	0.000868234	0.000610062	0.000373228	0.000716594	0.00174702	0.00332455	0.000805322	0.00270842	0.000848314	0.000576713
Q6NWW9	Fndc3b	Fibronectin type III domain-containing protein 3B	CONCLUSIVE	#N/A	TRUE	0.738559	0.782479	0.668257	0.831426	0.789919	0.735668	0.408215	1	0.838157	0	0.000690444	0.000191936	0.00021656	0.000107507	0.000453592	9.1967e-05	0.000194929	5.18419e-05	0.000416206	0.000149546	0.000127291	0.000184532	0.000153142	0	0.000120327	2.32344e-05	0	3.92698e-05
Q9CQF9	Pcyox1	Prenylcysteine oxidase	CONCLUSIVE	#N/A	FALSE	0.546897	0.494534	0.556595	0.782384	0.653024	0.436898	0.686089	0.355557	0.505473	0.419104	0.000663885	0.000678562	0.000671972	0.000535318	0.00135005	0.000375509	0.000641296	0.000340745	0.000978331	0.00126093	0.00114934	0.000525868	0.000386941	0.000701326	0.000647083	0.000633071	0.000582366	0.000807184
P46935	Nedd4	E3 ubiquitin-protein ligase NEDD4	CONCLUSIVE	#N/A	FALSE	0.264741	0.352505	0.0937384	0.311295	0.127915	0.231158	0.440967	0.239447	0.350421	0.333981	0.00028438	0.00052236	5.16996e-05	0.000499831	0.000131987	0.000292006	6.55329e-05	0.000446783	0.00028552	0.000949654	9.14181e-05	0.000115895	0.000190529	0.000605173	0.000259249	0.000480572	0.000171497	0.000341997
Q91V61	Sfxn3	Sideroflexin-3	CONCLUSIVE	#N/A	TRUE	0.227492	0.257722	0.0757211	0.42676	0.40168	0.203783	0.089867	0.282106	0.274111	0.101211	0.000736075	0.00212	0.00012143	0.00148221	0.000718696	0.000965378	0.00111237	0.00165692	0.000659622	0.00257726	0.000292496	0.00296227	0.0003455	0.000879218	0.000659812	0.00174728	0.00025274	0.00224442
P54071	Idh2	Isocitrate dehydrogenase [NADP], mitochondrial	CONCLUSIVE	#N/A	FALSE	0.475146	0.405913	0.0503414	0.160572	0.0800551	0.452965	0.256451	0.554922	0.609618	0.790506	0.000445038	0.000651349	5.07273e-05	0.000956939	0.000281863	0.00147351	0.000183716	0.00211115	0.00034904	0.000421527	0.000254934	0.00073915	0.000946413	0.000759075	0.00147269	0.00094307	0.00435264	0.00115351
Q8BXZ1	Tmx3	Protein disulfide-isomerase TMX3	CONCLUSIVE	#N/A	TRUE	0.723945	0.775462	0.486132	0.737486	0.645022	0.83576	0.744977	0.510067	0.801821	0.548005	0.00215666	0.000624467	0.000583276	0.000616554	0.00151022	0.000537575	0.00108049	0.000594628	0.00307739	0.000604753	0.00120733	0.000413299	0.000277959	0.000266986	0.00039812	9.83997e-05	0.000378071	0.000311833
Q9QXZ0	Macf1	Microtubule-actin cross-linking factor 1	CONCLUSIVE	#N/A	FALSE	0.565403	0.590143	0.5354	0.606627	0.389126	0.312913	0	0.803537	1	0.595297	4.81942e-05	3.3471e-05	3.89733e-05	3.38195e-05	6.78922e-05	4.40253e-05	1.12918e-05	1.77265e-05	1.24202e-05	2.7272e-05	0	1.39786e-05	2.15443e-05	5.26751e-06	2.6332e-05	0	1.51691e-05	1.03125e-05
Q9CZX7	Pip4p2	Type 2 phosphatidylinositol 4,5-bisphosphate 4-phosphatase	CONCLUSIVE	#N/A	TRUE	0.036629	0.164915	0.0564881	0.203159	0.0334611	0.0288904	0.0104886	0	0	0	0.00024848	0.00125824	0.00010706	0.00178821	0.000334952	0.00131376	3.23111e-05	0.000933322	9.69278e-05	0.00325809	4.98185e-05	0.00469994	0	0.0045434	0	0.00371009	0	0.00136479
P13020	Gsn	Gelsolin	CONCLUSIVE	#N/A	FALSE	0.15505	0.20052	0.0883669	0.198819	0	0.236177	0.0427087	0.18821	0.229902	0.0617663	0.000282455	0.00112616	7.055e-05	0.000727826	5.73884e-05	0.000231259	0	0.00104289	0.000314042	0.00101565	3.28291e-05	0.000735845	0.000291144	0.00125577	0.000442219	0.00148129	5.20062e-05	0.000789977
F8VPU2	Farp1	FERM, ARHGEF and pleckstrin domain-containing protein 1	CONCLUSIVE	#N/A	FALSE	0.227113	0.137495	0.322595	0.340473	0.198281	0.14107	0.065567	0.290278	0.235627	0.253945	6.09346e-05	0.000382243	0.000299737	0.000629407	0.000312132	0.000604626	0.00010829	0.000437853	9.5078e-05	0.000578901	4.07231e-05	0.000580368	6.0472e-05	0.000147852	2.3097e-05	7.49265e-05	6.77371e-05	0.000199002
Q99KF1	Tmed9	Transmembrane emp24 domain-containing protein 9	CONCLUSIVE	#N/A	TRUE	0.328885	0.32376	0.827324	0.62153	0.110091	0.0794946	0.170914	0.129107	0.0984961	0.607109	0.00149458	0.00312175	0.00518092	0.00108134	0.00109893	0.000669174	0.000647827	0.00523662	0.000300339	0.00347776	0.000653788	0.00317145	0.000359572	0.0024255	0.000206006	0.00188551	0.000561003	0.000363053
Q9Z2G6	Sel1l	Protein sel-1 homolog 1	CONCLUSIVE	#N/A	TRUE	0.481055	0.520156	0.483759	0.637777	0.386875	0.440906	0.260562	0.664665	0.866194	0	0.000549676	0.000507076	0.000397625	0.000424324	0.000649433	0.000368843	0.000220738	0.000349829	0.000420429	0.000533129	0.000156665	0.000444593	0.000180497	9.10642e-05	9.19203e-05	1.41995e-05	0	0.000143996
Q9ET30	Tm9sf3	Transmembrane 9 superfamily member 3	CONCLUSIVE	#N/A	TRUE	0.270125	0.475862	0.175819	0.179309	0.315815	0.47667	0.053869	0.588733	0.779979	0	0.000701693	0.00077288	0.000324206	0.00151977	0.000316761	0.0014498	0.000377238	0.000817253	0.000544606	0.000597916	0.000116328	0.00204313	0.000269909	0.000188549	0.000474217	0.00013377	0	0.000920518
O35245	Pkd2	Polycystin-2	CONCLUSIVE	#N/A	TRUE	0.596636	0.632832	0.551863	0.69373	0.526301	0.427011	0.352114	0.807114	0.781539	0.949747	0.00065446	0.000379716	0.00035841	0.000291044	0.000509723	0.000225034	0.000257887	0.000232112	0.000425489	0.000570947	0.000371111	0.000682842	0.000311625	7.44728e-05	0.000394658	0.000110318	0.000556402	2.94401e-05
Q8QZT1	Acat1	Acetyl-CoA acetyltransferase, mitochondrial	CONCLUSIVE	#N/A	FALSE	0.213341	0.328881	0	0.148487	0.152303	0.211504	0.212875	0.276273	0.194981	0.308313	0.000451836	0.000922023	0	0.00104564	0.000211146	0.00121083	0.000143622	0.000799382	0.000225212	0.0008396	0.000191245	0.000707145	0.000498228	0.00130516	0.000470983	0.00194455	0.000478359	0.00107318
O70133	Dhx9	ATP-dependent RNA helicase A	CONCLUSIVE	#N/A	FALSE	0.971604	0.906181	1	0.856234	1	0.901073	1	1	1	1	0.000337807	3.49738e-05	0.00115475	0	0.000199612	3.35157e-05	0.000162469	0	6.61871e-05	7.26659e-06	2.78334e-05	0	0.000145425	0	0.000306956	0	0.000191066	0
Q8VBZ3	Clptm1	Cleft lip and palate transmembrane protein 1 homolog	CONCLUSIVE	#N/A	TRUE	0.634154	0.753065	0.587875	0.641612	0.691736	0.712983	0.512097	0.713115	0.622487	0.577513	0.000908843	0.000298015	0.00102213	0.000716552	0.000523756	0.000292556	0.00116305	0.000518302	0.00105044	0.000422863	0.00139474	0.00132885	0.000890808	0.00035837	0.000738201	0.000447689	0.000351277	0.000256981
Q80UM7	Mogs	Mannosyl-oligosaccharide glucosidase	CONCLUSIVE	#N/A	TRUE	0.500723	0.582749	0.391718	0.706802	0.497305	0.532056	0.422192	0.398998	0.386266	0	0.000581933	0.000416667	0.000225439	0.000350075	0.000561498	0.000232922	0.000272152	0.000275102	0.000457986	0.000402799	0.000450317	0.000616299	0.000101318	0.000152614	0.000101583	0.000161404	0	0.000136399
P13595	Ncam1	Neural cell adhesion molecule 1	CONCLUSIVE	#N/A	TRUE	0.290772	0.377141	0.143147	0.361519	0.391117	0.357815	0.166731	0.192627	0.458793	0.281972	0.000154637	0.000255387	5.34662e-05	0.000320038	0.000166761	0.000294518	0.00035748	0.000556517	0.000268094	0.000481159	0.000187553	0.000937327	5.68382e-05	0.000238231	5.97001e-05	7.04242e-05	0.000263762	0.000671658
P68372	Tubb4b	Tubulin beta-4B chain	CONCLUSIVE	#N/A	FALSE	0.368985	0.306058	0	0	1	0.55915	0	0.471562	0.480914	0.107422	0.000416163	0.000943586	0	0.000826194	0	0.00045732	0.000230147	0	0.00180064	0.00141968	0	0.000365763	0.000854489	0.000957551	0.0010743	0.00115957	0.000205103	0.00170422
Q8BMF4	Dlat	Dihydrolipoyllysine-residue acetyltransferase component of pyruvate dehydrogenase complex, mitochondrial	CONCLUSIVE	#N/A	FALSE	0.282828	0.258266	0.0484252	0.240352	0.139914	0.354472	0.347749	0.211947	0.0548261	0.545341	0.000149204	0.000428511	2.14287e-05	0.000421083	0.000182356	0.000576345	8.19186e-05	0.000503574	0.000407414	0.000741939	0.000811011	0.00152116	0.000255012	0.000948176	4.71295e-05	0.000812487	0.000584462	0.000487276
P47911	Rpl6	60S ribosomal protein L6	CONCLUSIVE	#N/A	FALSE	0.526815	0.553658	0.878473	0.536066	0.779436	0.595847	0.0711885	0.426732	0.483221	0.0634139	0.000970836	0.000782658	0.00290483	0.00040185	0.00173329	0.00150006	0.00217885	0.000616571	0.00102391	0.0006945	8.65091e-05	0.0011287	0.000695836	0.00093478	0.00106309	0.00113692	0.000171304	0.00253006
Q9D0M3	Cyc1	Cytochrome c1, heme protein, mitochondrial	CONCLUSIVE	#N/A	TRUE	0.369622	0.443905	0.172067	0.423167	0.0635802	0.485485	0.55466	0.442985	0.206619	0.186488	0.00143438	0.0017969	0.00052207	0.00251204	0.0014303	0.00194969	9.36857e-05	0.00137982	0.00125191	0.00132677	0.00170711	0.00137065	0.000974994	0.00122597	0.000391015	0.00150143	9.36111e-05	0.000408357
O70503	Hsd17b12	Very-long-chain 3-oxoacyl-CoA reductase	CONCLUSIVE	#N/A	TRUE	0.594602	0.668226	0.476314	0.673015	0.841189	0.697346	0.42614	0.380231	0.418361	0.188681	0.00140204	0.000696114	0.00119788	0.00131702	0.00207481	0.00100805	0.00407213	0.000768794	0.00170328	0.000739236	0.00216125	0.00291043	0.000457028	0.000744948	0.000193956	0.000269653	0.000162519	0.000698826
P50544	Acadvl	Very long-chain specific acyl-CoA dehydrogenase, mitochondrial	CONCLUSIVE	#N/A	FALSE	0.233825	0.261671	0.0698518	0.254644	0.135224	0.313587	0.332528	0.400493	0.30474	0.256232	0.00021903	0.000618013	5.9419e-05	0.000791226	0.000351679	0.00102938	0.000160341	0.0010254	0.000101262	0.000221653	2.60231e-05	5.22351e-05	0.000281772	0.000421791	0.000119921	0.000273599	0.000293724	0.000852597
P14148	Rpl7	60S ribosomal protein L7	CONCLUSIVE	#N/A	FALSE	0.67259	0.743477	0.785301	0.588473	0.80275	0.753921	0.790445	0.512141	0.795948	0	0.00108798	0.000375386	0.00234383	0.000640795	0.00247408	0.00173016	0.00306529	0.000753195	0.00170683	0.000557105	0.00083775	0.000222096	0.000430321	0.000409918	0.0010534	0.000270053	0	0.00136929
Q6PD26	Pigs	GPI transamidase component PIG-S	CONCLUSIVE	#N/A	TRUE	0.505618	0.520117	0.610263	0.769524	0.337382	0.289144	0.180187	0.816634	0.774415	0	0.000885978	0.000817443	0.000594908	0.000379931	0.000918215	0.00027501	0.000234406	0.000460373	0.000418914	0.00102989	0.000115345	0.000524798	0.00053288	0.000119652	0.000381621	0.000111165	0	0.000273289
Q01853	Vcp	Transitional endoplasmic reticulum ATPase	CONCLUSIVE	#N/A	FALSE	0.352863	0.527011	0	0.2888	0	0.355681	0.519095	0.253991	0.277961	0.519958	0.000126768	0.000113773	0	0.000167702	2.56325e-05	6.31227e-05	0	1.94085e-05	0.00029876	0.000541208	6.88352e-05	6.37709e-05	0.000432457	0.00127019	0.000570606	0.00148222	0.00101915	0.000940916
Q9Z329	Itpr2	Inositol 1,4,5-trisphosphate receptor type 2	CONCLUSIVE	#N/A	TRUE	0.622515	0.779169	0.644191	0.89185	0.674293	0.480642	0.0524511	0.455055	0.542713	0	0.000226972	6.4328e-05	9.42278e-05	5.20453e-05	0.000183575	2.22611e-05	7.99345e-05	3.86111e-05	8.76154e-05	9.46729e-05	3.16015e-06	5.70892e-05	1.3687e-05	1.63907e-05	2.46448e-05	2.07656e-05	0	6.66845e-05
Q9QUI0	Rhoa	Transforming protein RhoA	CONCLUSIVE	#N/A	FALSE	0.144298	0.172131	0.0983267	0.401786	0.0844254	0.142723	0.132114	0.0542875	0.107047	0.176247	0.000909915	0.00437626	0.000427687	0.00392196	0.0014808	0.00220474	0.00053065	0.00575478	0.000817441	0.00491003	0.000729724	0.00479372	0.000218911	0.00381352	0.000313545	0.00261549	0.000157635	0.000736766
P97370	Atp1b3	Sodium/potassium-transporting ATPase subunit beta-3	CONCLUSIVE	#N/A	TRUE	0.511003	0.592171	0.13549	0.507585	0.552205	0.511342	0.609876	0.5261	0.811877	0	0.00194105	0.00133681	0.000280424	0.00178927	0.00178358	0.00173028	0.00150347	0.0012192	0.00171745	0.00164126	0.00139701	0.000893634	0.00108284	0.0009754	0.00191556	0.000443861	0	0.00109119
Q9DBG7	Srpra	Signal recognition particle receptor subunit alpha	CONCLUSIVE	#N/A	FALSE	0.700448	0.95371	0.534222	0.633752	0.670221	0.747301	0.326126	1	1	0.651824	0.00109445	5.31206e-05	0.000429013	0.000374049	0.000931208	0.000538149	0.000583192	0.000286958	0.000815986	0.000275925	0.000228152	0.00047143	0.00017438	0	0.000447196	0	0.000111617	5.96209e-05
P22437	Ptgs1	Prostaglandin G/H synthase 1	CONCLUSIVE	#N/A	FALSE	0.590636	0.588069	0.648147	0.876122	0.584601	0.601505	0.511822	0.684918	0.671514	0.288145	0.000652385	0.000456984	0.000529418	0.0002874	0.00076073	0.000107562	0.00052417	0.000372459	0.0012069	0.000799567	0.000999597	0.000953421	0.000359684	0.000165465	0.000361879	0.000177021	0.000235842	0.000582641
O35887	Calu	Calumenin	CONCLUSIVE	#N/A	FALSE	0.379457	0.221779	0	0.141953	0.0396499	0.0308646	0.0243041	0.463109	0.585815	0.495664	0.00028382	0.000995922	0	0.00125298	8.7449e-05	0.000528591	6.15108e-05	0.00148984	3.95404e-05	0.00124155	2.7097e-05	0.00108782	0.00157598	0.00182707	0.00299689	0.00211887	0.00363796	0.00370161
P53994	Rab2a	Ras-related protein Rab-2A	CONCLUSIVE	#N/A	FALSE	0.535047	0.537774	0.308628	0.42078	0.519666	0.457976	0.833559	0.802213	0.825183	0.162833	0.00153624	0.00132043	0.000865236	0.00193825	0.00196528	0.00270529	0.0027941	0.00258262	0.00195837	0.00231777	0.00384503	0.000767757	0.000846988	0.000208826	0.000999055	0.000211652	0.000191344	0.000983745
O08917	Flot1	Flotillin-1	CONCLUSIVE	#N/A	FALSE	0.486511	0.535854	0.232972	0.659973	0.507022	0.547293	0.107759	0.55	0.408462	0.770756	0.00132792	0.00115021	0.000283931	0.000934805	0.000587293	0.000302581	0.000601455	0.000584796	0.000708124	0.000585742	7.97716e-05	0.000660506	0.000900768	0.000736991	0.000452443	0.000655232	0.000521277	0.000155042
Q80TH2	Erbin	Erbin	CONCLUSIVE	#N/A	FALSE	0.270783	0.332698	0.0951158	0.408399	0.156926	0.200589	0.44355	0.253553	0.145559	0.484909	0.000236854	0.000475065	4.74275e-05	0.000451202	0.000125256	0.000181444	5.33065e-05	0.000286384	8.88389e-05	0.000354052	7.30576e-05	9.16536e-05	7.91053e-05	0.000232882	2.58977e-05	0.000152021	0.000159134	0.000169039
Q05920	Pc	Pyruvate carboxylase, mitochondrial	CONCLUSIVE	#N/A	FALSE	0.236088	0.173652	0.0115373	0.0685795	0.079541	0.194246	0	0.372731	0.500184	0.440797	0.000146367	0.000696508	5.83924e-06	0.000500281	2.63071e-05	0.000357293	1.64481e-05	0.00019034	8.10611e-05	0.00033625	0	1.45442e-05	0.000147946	0.000248978	0.00032877	0.000328528	0.000120524	0.000152899
Q01721	Gas1	Growth arrest-specific protein 1	CONCLUSIVE	#N/A	FALSE	0.334833	0.37083	0.332085	0.299416	0.300776	0.429222	0.105144	0.433649	0.674047	0.0760338	0.000456139	0.000773911	0.000454564	0.000914254	0.000622405	0.00145632	0.000758574	0.00176348	0.00107727	0.00143256	0.000311063	0.00264739	0.0010624	0.00138751	0.00243468	0.00117735	0.000266096	0.00323361
Q99JR1	Sfxn1	Sideroflexin-1	CONCLUSIVE	#N/A	TRUE	0.348811	0.434353	0.1708	0.601361	0.509975	0.245454	0.387297	0.272684	0	0	0.000644544	0.000839372	0.000121052	0.000587686	0.000823399	0.000545828	0.00128084	0.00123073	0.000567318	0.00174398	0.00156397	0.00247419	0.000180414	0.000481209	0	0.000975441	0	0.000794884
P52875	Tmem165	Transmembrane protein 165	CONCLUSIVE	#N/A	TRUE	0.132493	0.264129	0.139954	0.127579	0.0801651	0.233051	0.109081	0.115442	0.0631725	0.156864	0.000504154	0.00140458	0.000234257	0.00143956	0.000351793	0.00240566	0.000282797	0.00324489	0.000514147	0.00169201	0.000383175	0.00312958	0.000261608	0.00200454	0.000187351	0.00277834	0.000251175	0.00135005
Q9WVK4	Ehd1	EH domain-containing protein 1	CONCLUSIVE	#N/A	FALSE	0.114827	0.129384	0.0499706	0.137581	0.0405146	0.250901	0.0255506	0.0837229	0.0733763	0.19558	0.00018536	0.00124727	6.87004e-05	0.00130611	0.000270822	0.00169763	3.62845e-05	0.000859307	0.000279892	0.000835658	1.59842e-05	0.000609605	8.90093e-05	0.000974132	9.0658e-05	0.00114486	0.00018991	0.000781101
P28481	Col2a1	Collagen alpha-1(II) chain	CONCLUSIVE	#N/A	FALSE	0.202616	0.339738	0.253321	0.583569	0.124487	0.326596	0.125814	0.286806	0.250138	0.0760338	1.50308e-05	2.92115e-05	2.46712e-05	7.27197e-05	7.40994e-05	5.28769e-05	2.79219e-05	0.000196374	0.000114473	0.00023603	0.000149243	0.00103697	0.000237957	0.000591722	0.000260451	0.000780779	6.81991e-05	0.000828759
P46978	Stt3a	Dolichyl-diphosphooligosaccharide--protein glycosyltransferase subunit STT3A	CONCLUSIVE	#N/A	TRUE	0.835369	0.878765	0.664321	0.725691	0.920384	0.910942	0.451483	0.935707	1	0.850868	0.00114132	0.000157457	0.000364258	0.000184058	0.00097194	0.000367389	0.00153908	0.000133134	0.00123669	0.000120904	0.000230036	0.000279476	0.000456956	3.1398e-05	0.000497847	0	0.000230155	4.03393e-05
Q9JIK5	Ddx21	Nucleolar RNA helicase 2	CONCLUSIVE	#N/A	FALSE	0.986716	1	1	0.942807	1	1	1	1	1	1	0.000142577	0	0.00147649	0	0.000627159	3.80449e-05	9.75789e-05	0	0.00018051	0	5.51652e-05	0	6.82649e-05	0	0.000106664	0	7.15009e-05	0
P11688	Itga5	Integrin alpha-5	CONCLUSIVE	#N/A	TRUE	0.715122	0.743636	0.717871	0.770121	1	0.685832	0.474958	0.689193	0.742846	0.749003	0.000172839	5.95851e-05	6.53241e-05	2.56729e-05	0.00014715	4.39238e-05	0.000412701	0	0.000457362	0.00020951	0.000279655	0.000309144	0.000396217	0.000178682	0.000476988	0.000165121	0.000510431	0.000171049
Q6ZQI3	Mlec	Malectin	CONCLUSIVE	#N/A	TRUE	0.698456	0.76538	0.505258	0.862957	0.62796	0.792848	0.877161	0.913026	0.847895	0.238447	0.00313811	0.000961961	0.000929757	0.000910408	0.00240203	0.000381457	0.00387138	0.00229363	0.00296757	0.000775353	0.00126127	0.00017663	0.000598901	5.70505e-05	0.000644653	0.000115645	0.000418194	0.00133563
Q9DB77	Uqcrc2	Cytochrome b-c1 complex subunit 2, mitochondrial	CONCLUSIVE	#N/A	FALSE	0.257304	0.323576	0	0.2474	0.355816	0.379404	0.223251	0.289151	0.243608	0.194986	0.00033128	0.000692528	0	0.00120547	0.000258438	0.000786177	0.000470497	0.000851805	0.000724034	0.00118431	0.000282634	0.000983358	0.000303116	0.000745183	0.000267171	0.000829555	0.000268641	0.00110911
Q8BTI8	Srrm2	Serine/arginine repetitive matrix protein 2	CONCLUSIVE	#N/A	FALSE	0.96484	1	0.982622	0.92365	1	0.776674	1	1	1	1	6.37886e-05	0	0.000339308	6.00079e-06	8.28024e-05	6.8445e-06	2.3553e-05	0	6.45109e-05	1.85496e-05	7.89453e-06	0	5.27536e-05	0	0.0002194	0	7.50367e-06	0
Q99JI6	Rap1b	Ras-related protein Rap-1b	CONCLUSIVE	#N/A	FALSE	0.328439	0.368782	0.248679	0.420307	0.432203	0.138513	0.585327	0.276273	0.361083	0.201095	0.00118001	0.00201974	0.000797522	0.00240951	0.00209592	0.00289073	0.0011433	0.00150198	0.000451276	0.00280672	0.000788612	0.000558688	0.000459236	0.00120302	0.00036177	0.000640133	0.000440922	0.00175169
Q9R1J0	Nsdhl	Sterol-4-alpha-carboxylate 3-dehydrogenase, decarboxylating	CONCLUSIVE	#N/A	TRUE	0.518934	0.557739	0.356239	0.66247	0.438403	0.625275	0.199421	0.741135	0.483221	0.188681	0.00107608	0.000853284	0.000677729	0.00122472	0.00165507	0.000843263	0.000382319	0.000489753	0.00152536	0.000914145	0.000106105	0.000425961	0.000393903	0.000137583	0.000217316	0.000232408	0.000140072	0.000602303
Q02819	Nucb1	Nucleobindin-1	CONCLUSIVE	#N/A	FALSE	0.0707673	0.137336	0.0526868	0.110382	0.0922697	0	0	0	0.1959	0	0.000313037	0.00196631	3.9963e-05	0.000718539	0.000112526	0.000906896	5.42743e-05	0.000533939	0	0.00176963	0	0.00132511	0	0.0011333	0.000276862	0.00113642	0	0.000970691
P63276	Rps17	40S ribosomal protein S17	CONCLUSIVE	#N/A	FALSE	0.542459	0.721147	0.501791	0.629855	0.706438	0.537984	0.808964	0.525998	0.527734	0.214864	0.00203404	0.000786523	0.0012908	0.00128159	0.00408095	0.00239824	0.00139425	0.000579381	0.00138391	0.00118849	0.000537424	0.000126912	0.00391201	0.0035253	0.00259987	0.00232661	0.00082632	0.00301947
P53690	Mmp14	Matrix metalloproteinase-14	CONCLUSIVE	#N/A	TRUE	0.217834	0.438786	0.0614808	0.246557	0.583839	0.545997	0	0.0391856	0.0287107	0	0.000427924	0.000547323	7.48533e-05	0.00114265	0.000236653	0.00072318	0.000175972	0.000125433	0.000435148	0.000361831	0	0.000191349	4.53713e-05	0.00111248	2.07953e-05	0.000703507	0	0.00017917
P37889	Fbln2	Fibulin-2	CONCLUSIVE	#N/A	FALSE	0.773468	0.380541	0.952705	0.683441	0.570277	0.431506	0.561151	0.844882	0.838476	0.828001	3.39956e-05	5.53394e-05	0.000356795	1.77124e-05	0.000163564	7.57604e-05	2.26698e-05	1.70825e-05	0.000149612	0.000197109	0.000269139	0.000210481	0.00101213	0.000185823	0.00126381	0.000243461	0.000523256	0.000108695
P35700	Prdx1	Peroxiredoxin-1	CONCLUSIVE	#N/A	FALSE	0.0440034	0.123755	0.0308256	0.298448	0.0755006	0.0602773	0.00877897	0.0467523	0.0281991	0	0.000609713	0.00431707	0.000207396	0.00652065	0.000276849	0.000650778	0.000306009	0.00374705	0.000229493	0.00357779	8.57845e-05	0.00968581	0.000636931	0.0129866	0.000669001	0.0230552	0	0.00109565
P52480	Pkm	Pyruvate kinase PKM	CONCLUSIVE	#N/A	FALSE	0.274933	0.328738	0.0436755	0.187277	0.102958	0.444285	0.332528	0.276273	0.332427	0.221956	0.000342749	0.000699872	3.02262e-05	0.000661838	8.42994e-05	0.000365833	4.17022e-05	0.000363341	0.000437848	0.000547663	5.62608e-05	0.00011293	0.000397832	0.00104217	0.000410266	0.000823889	0.000152787	0.000535578
O35114	Scarb2	Lysosome membrane protein 2	CONCLUSIVE	#N/A	TRUE	0.0628255	0.185503	0.0104908	0.0970242	0	0.154097	0	0	0	0	0.000280554	0.00123184	9.59362e-06	0.000904888	0.00010085	0.000938581	0	0.000719984	0.000191084	0.00104894	0	0.000573493	0	0.00123876	0	0.00143153	0	0.000594962
Q8BX70	Vps13c	Vacuolar protein sorting-associated protein 13C	CONCLUSIVE	#N/A	FALSE	0	0	0	0	0	0	0	0	0	0	0	0.000106881	0	7.78981e-05	0	0.000106127	0	1.53038e-05	0	0.000259527	0	8.68541e-05	0	0.000187515	0	0.000205017	0	7.84075e-05
Q9DC51	Gnai3	Guanine nucleotide-binding protein G(k) subunit alpha	CONCLUSIVE	#N/A	FALSE	0.227157	0.124162	0.262794	0.413445	0.382451	0.0945101	0.635524	0.119977	0.250845	0.151317	0.000270591	0.00190874	0.000375669	0.00105385	0.000865689	0.00122815	0.000383139	0.000618661	0.000175921	0.00168548	0.000337565	0.000193595	0.000238699	0.00175084	0.000307699	0.000918953	0.000315122	0.00176741
Q8BKE6	Cyp20a1	Cytochrome P450 20A1	CONCLUSIVE	#N/A	TRUE	0.622018	0.578548	0.48193	0.598223	0.789343	0.675295	0.300607	0.792417	0.908925	0.775133	0.000573629	0.000417869	0.00033748	0.000362788	0.00076021	0.000510571	0.000718958	0.000191873	0.000970536	0.000466666	0.000406455	0.000945659	0.000457248	0.000119781	0.000484638	4.85609e-05	0.000636569	0.00018467
Q8BGH2	Samm50	Sorting and assembly machinery component 50 homolog	CONCLUSIVE	#N/A	FALSE	0.572552	0.589051	0.302122	0.586044	0.608331	0.576676	0.777151	0.833618	1	0.461155	0.000796541	0.000555704	0.000239554	0.000553352	0.000851649	0.000601568	0.000466249	0.000300191	0.000451468	0.000331412	0.000127396	3.65312e-05	0.000236472	4.71974e-05	0.000129028	0	8.64922e-05	0.000101063
Q8VDL4	Adpgk	ADP-dependent glucokinase	CONCLUSIVE	#N/A	FALSE	0.657296	0.501528	0.812687	0.802753	0.846849	0.368636	0.526162	0.731665	0.540043	0.818381	0.000469933	0.00046707	0.000614824	0.000141708	0.000569256	0.000139874	0.000697577	0.000126156	0.000460374	0.000788484	0.00159181	0.00143352	0.000638857	0.000234298	0.000451417	0.000384473	0.00284199	0.000630708
P01027	C3	Complement C3	CONCLUSIVE	#N/A	FALSE	0.277501	0.460403	0.164113	0.42676	0	0.217983	0	0.252971	0.20641	0	0.000264961	0.000310537	3.4469e-05	0.000175564	1.44938e-05	1.94686e-05	0	1.56778e-05	8.48822e-05	0.000304515	0	2.06051e-05	6.98658e-05	0.000206315	9.82492e-05	0.000377741	0	4.5603e-05
P08074	Cbr2	Carbonyl reductase [NADPH] 2	CONCLUSIVE	#N/A	FALSE	0.250765	0.398158	0.251928	0.220946	0.0349529	0.564044	0	0.937805	0.743904	0.158124	0.000575782	0.000870333	0.00025372	0.000753394	0.00022579	0.000796136	0.000363015	0.0100228	0.000850766	0.000657567	0	0.0083208	0.0034198	0.000226799	0.0026041	0.000896486	0.000955933	0.00508952
P17225	Ptbp1	Polypyrimidine tract-binding protein 1	CONCLUSIVE	#N/A	FALSE	0.512497	0.287442	0.797215	0.722657	0.497711	0.69866	0.785103	0.0510223	0.0436005	0.221956	0.000151469	0.000375488	0.00149233	0.000379598	0.00114341	0.000438821	0.000147066	0.000148418	0.000110293	4.75707e-05	0.000178162	4.8766e-05	4.00851e-05	0.000745554	3.44483e-05	0.000755642	7.69731e-05	0.000269821
Q9JKR6	Hyou1	Hypoxia up-regulated protein 1	CONCLUSIVE	#N/A	FALSE	0.203418	0.604723	0.0755723	0.257841	0.147361	0.35765	0	0.267474	0.178764	0.11795	0.000236517	0.000154599	3.67227e-05	0.000449206	4.82545e-05	0.000138894	3.87906e-05	0.000224445	0.00016208	0.0002911	0	0.000677435	0.000232606	0.000637035	0.000139322	0.000640041	8.12109e-05	0.00060731
Q64478	Hist1h2bh	Histone H2B type 1-H	INDISTINGUISHABLE	#N/A	FALSE	0.932302	0.904853	0.981614	0.884864	0.993205	0.949238	1	0.891871	0.839755	0.834279	0.0058031	0.000612875	0.0160319	0.000300373	0.0257428	0.0033404	0.0302501	0.000206922	0.00896248	0.000477519	0.00375971	0	0.00507165	0.000614878	0.00489877	0.000934797	0.00643886	0.00127901
Q6ZWY9	Hist1h2bg | Hist1h2be | Hist1h2bc	Histone H2B type 1-C/E/G	INDISTINGUISHABLE	#N/A	FALSE	0.932293	0.904853	0.981614	0.884864	0.993205	0.949238	1	0.891871	0.839755	0.834279	0.0058031	0.000612875	0.0160501	0.000300373	0.0257428	0.0033404	0.0302501	0.000206922	0.00892953	0.000477519	0.00375971	0	0.00507165	0.000614878	0.00489877	0.000934797	0.00643886	0.00127901
Q64525	Hist2h2bb	Histone H2B type 2-B	INDISTINGUISHABLE	#N/A	FALSE	0.932282	0.904853	0.981614	0.884864	0.993205	0.949238	1	0.891871	0.839755	0.834279	0.0058031	0.000612875	0.0160319	0.000300373	0.0257428	0.0033404	0.0302501	0.000206922	0.00892953	0.000477519	0.00375971	0	0.00507165	0.000614878	0.00489877	0.000934797	0.00643886	0.00127901
P10854,Q64478,Q64525,Q6ZWY9	Hist1h2bm | Hist1h2bh | Hist2h2bb | Hist1h2bg | Hist1h2be | Hist1h2bc	Histone H2B type 1-M | Histone H2B type 1-H | Histone H2B type 2-B | Histone H2B type 1-C/E/G	INDISTINGUISHABLE	#N/A	FALSE	0.932222	0.904853	0.981614	0.884864	0.993205	0.949238	1	0.891871	0.839755	0.834279	0.00582844	0.000612875	0.0160365	0.000300373	0.0257428	0.00334958	0.0302446	0.000206922	0.00892953	0.000477519	0.00375971	0	0.00507165	0.000614878	0.00489877	0.000934797	0.00643886	0.00127901
P10854	Hist1h2bm	Histone H2B type 1-M	INDISTINGUISHABLE	#N/A	FALSE	0.932011	0.904853	0.981614	0.884864	0.993205	0.949238	1	0.891871	0.839755	0.834279	0.00590447	0.000612875	0.0160319	0.000300373	0.0257428	0.00337711	0.0302282	0.000206922	0.00889658	0.000477519	0.00375971	0	0.00507165	0.000614878	0.00489877	0.000934797	0.00643886	0.00127901
Q91VU0	Fam3c	Protein FAM3C	CONCLUSIVE	#N/A	FALSE	0.209145	0.27169	0.0571222	0.171153	0.12155	0.387893	0.346118	0.3504	0.395365	0	0.00180044	0.00482639	0.000191915	0.00316781	0.000576412	0.0027914	0.000670658	0.00484689	0.00137172	0.00216461	0.000639227	0.00120762	0.000604897	0.00112141	0.000533165	0.000815374	0	0.00321559
P43277	Hist1h1d	Histone H1.3	CONCLUSIVE	#N/A	FALSE	0.991978	1	1	0.97866	1	0.946816	1	0.972093	1	1	0.00254282	0	0.00252113	0	0.00479881	0.000104642	0.00513518	0	0.000807804	4.53751e-05	0.000463469	0	0.00348895	0.000100161	0.00314893	0	0.00803037	0
P35293	Rab18	Ras-related protein Rab-18	CONCLUSIVE	#N/A	FALSE	0.487899	0.425707	0.381511	0.620901	0.390381	0.616254	0.496362	0.33202	0.866194	0.435863	0.00144149	0.00194461	0.000890437	0.00144354	0.00147093	0.000898091	0.0020424	0.00318941	0.00257972	0.00160641	0.00188528	0.00191292	0.000640924	0.00128945	0.00105753	0.000163363	0.000639979	0.000828325
O08992	Sdcbp	Syntenin-1	CONCLUSIVE	#N/A	FALSE	0.0314539	0.0328132	0	0.111415	0.124002	0.0136128	0	0.00691779	0.0433088	0.0886328	6.4073e-05	0.00188859	0	0.00184443	0.000184257	0.00146954	3.70299e-05	0.000261593	2.77708e-05	0.00201229	0	0.000630315	3.53259e-05	0.0050712	0.000121433	0.00268246	6.78342e-05	0.000697505
P12970	Rpl7a	60S ribosomal protein L7a	CONCLUSIVE	#N/A	FALSE	0.675992	0.599556	0.745153	0.661503	0.740477	0.496144	0.519095	0.765295	0.618084	0.803953	0.00103231	0.000689484	0.0011292	0.000386193	0.00163104	0.000834617	0.000447456	0.000156825	0.000686754	0.000697429	0.000417152	0.000386461	0.000814022	0.00024965	0.00122848	0.000759083	0.00263061	0.000641485
Q9CQX2	Cyb5b	Cytochrome b5 type B	CONCLUSIVE	#N/A	TRUE	0.546456	0.881475	0.27424	0.296599	0	0.35474	0.225643	0.758997	0	0	0.0366317	0.00492556	0.00218294	0.00577703	0.00492911	0.0116896	0	0.0056073	0.00230336	0.00418974	0.000906173	0.00310978	0.0059685	0.00189517	0	0.00257389	0	0.0041555
P14869	Rplp0	60S acidic ribosomal protein P0	CONCLUSIVE	#N/A	FALSE	0.51605	0.725747	0.69462	0.41053	0.840134	0.743467	0.29502	0.61716	0.417431	0.258325	0.000523768	0.000197928	0.00042675	0.000187614	0.000315003	0.000452304	0.00086445	0.000164493	0.000641751	0.000221436	0.000282724	0.000675596	0.0020825	0.00129183	0.0016608	0.00231783	0.000447877	0.00128589
P97351	Rps3a	40S ribosomal protein S3a	CONCLUSIVE	#N/A	FALSE	0.646121	0.894932	0.712965	0.488387	0.740311	0.734051	1	0.648242	0.868721	0.278041	0.00249149	0.000292508	0.00106827	0.000430079	0.00207381	0.00217243	0.0015203	0.000533294	0.000314526	0.000113953	4.84975e-05	0	0.00112026	0.00060789	0.00210883	0.000318681	0.000691446	0.0017954
P62242	Rps8	40S ribosomal protein S8	CONCLUSIVE	#N/A	FALSE	0.558335	0.662284	0.711876	0.561498	0.783064	0.6307	1	0.507933	0.575616	0.227002	0.00127412	0.000649706	0.00147714	0.000597857	0.00142367	0.00111182	0.00135738	0.00037604	0.000658689	0.000385688	0.0002257	0	0.00134569	0.00130366	0.00128011	0.000943786	0.000682581	0.00232436
P54116	Stom	Erythrocyte band 7 integral membrane protein	CONCLUSIVE	#N/A	FALSE	0.355367	0.370003	0.0556238	0.336095	0.487662	0.447584	0.34714	0.453042	0.268627	0.516857	0.000978129	0.00166544	0.000121103	0.00205607	0.000412227	0.000814291	0.000506814	0.000532459	0.00133031	0.00164189	0.00166804	0.00313705	0.000855408	0.00103273	0.00068185	0.00185643	0.000964129	0.000901241
P47955	Rplp1	60S acidic ribosomal protein P1	CONCLUSIVE	#N/A	FALSE	0.116962	0.536552	0.629124	0.347158	1	0.355681	0.299239	0.0885462	0.051955	0	0.00019606	0.000169347	0.000482711	0.000284564	0.000453066	0.000852005	0.000242806	0	0.000218513	0.000395838	0.00022462	0.000526017	0.00078755	0.00810668	0.000849322	0.015498	0	0.000249466
P62918	Rpl8	60S ribosomal protein L8	CONCLUSIVE	#N/A	FALSE	0.513489	0.591771	0.838579	0.585394	0.656475	0.437362	0.470171	0.380879	0.484055	0	0.00185118	0.00127702	0.00174865	0.000336604	0.00221068	0.00156572	0.0011632	0.000608688	0.000743113	0.000955967	0.000946551	0.00106665	0.00160286	0.00260545	0.00141278	0.00150586	0	0.00114347
Q99JB2	Stoml2	Stomatin-like protein 2, mitochondrial	CONCLUSIVE	#N/A	FALSE	0.449809	0.57613	0	0.10206	0.16494	0.459955	0.454983	0.379907	0.424695	0.711945	0.00102211	0.000751987	0	0.00136316	0.000195088	0.00171642	0.000125461	0.000635185	0.000846814	0.000994268	0.00149916	0.00179582	0.00077797	0.00126982	0.000668571	0.000905667	0.00384964	0.00155758
Q04857	Col6a1	Collagen alpha-1(VI) chain	CONCLUSIVE	#N/A	FALSE	0.34451	0.335495	0.195896	0.2888	0.436884	0.201565	0.0636135	0.57635	0.352542	0.543908	9.03378e-05	0.00017893	6.03977e-05	0.000247917	4.03119e-05	9.9272e-05	5.1309e-05	6.61342e-05	0.000101262	0.000401116	6.24553e-05	0.000919338	0.000345211	0.00025375	0.000318807	0.000585502	0.000672782	0.000564159
Q9CQQ7	Atp5pb	ATP synthase F(0) complex subunit B1, mitochondrial	CONCLUSIVE	#N/A	FALSE	0.394509	0.169733	0.190305	0.479778	0.659119	0.246492	0.415786	0.0983415	0.245688	0	0.000898024	0.00439277	0.000412001	0.00175296	0.00111638	0.00121049	0.00870402	0.00450152	0.000518967	0.00158644	0.000833551	0.00117121	8.2519e-05	0.000756588	0.000378214	0.00116119	0	0.00333272
P50285	Fmo1	Dimethylaniline monooxygenase [N-oxide-forming] 1	CONCLUSIVE	#N/A	TRUE	0.352415	0.415311	0.441362	0.617301	0.49454	0.20963	0	0	0.301465	0	0.000612187	0.000861855	0.000586149	0.000741898	0.000588986	0.000365145	0.00048908	0.000499879	0.000319965	0.00120636	0	0.000563589	0	0.000114423	9.09988e-05	0.000210856	0	0.0003742
Q7TMM9	Tubb2a	Tubulin beta-2A chain	CONCLUSIVE	#N/A	FALSE	0.373858	0.263636	-	0.418759	-	0.437592	-	0.543988	0.5158	0	0.00033006	0.000921895	0	0	0.000232133	0.000322203	0	0	0.00101694	0.00130701	0	0	0.000890093	0.000746144	0.0010607	0.000995717	0	0.00161901
P62830	Rpl23	60S ribosomal protein L23	CONCLUSIVE	#N/A	FALSE	0.443489	0.681026	0.696052	0.42676	0.651294	0.515649	0.499094	0.207097	0.223429	0.0862508	0.00161929	0.000758433	0.00397978	0.00173787	0.00179544	0.0024117	0.00187828	0.00100564	0.000533795	0.000501395	0.000792588	0.000795466	0.000980798	0.00375515	0.000691591	0.00240376	0.000217312	0.00230222
Q8VDJ3	Hdlbp	Vigilin	CONCLUSIVE	#N/A	FALSE	0.413282	0.39195	0.55231	0.432887	0.155227	0.768097	0.874603	0.190227	0.182218	0.591613	9.56885e-05	0.000148446	0.000115729	9.38072e-05	0.000219959	0.000288161	3.92932e-05	0.000213841	3.92909e-05	1.18627e-05	9.42412e-05	1.35119e-05	6.664e-05	0.000283678	9.06759e-05	0.000406946	0.000519857	0.000358854
P10107	Anxa1	Annexin A1	CONCLUSIVE	#N/A	FALSE	0.267763	0.310852	0.094085	0.361926	0.237327	0.201285	0.879617	0.284509	0.293862	0	0.000415271	0.000920641	7.95217e-05	0.00076569	0.000159228	0.000280718	0.000135999	0.000437047	0.000251984	0.000999892	0.000542724	7.42765e-05	0.000381591	0.000959636	0.000472221	0.00113472	0	0.00109592
Q9R0M6	Rab9a	Ras-related protein Rab-9A	CONCLUSIVE	#N/A	FALSE	0.0907393	0.117777	0.0612471	0.466366	0.0622251	0.0661608	0	0.079832	0.0454366	0	0.000714845	0.00535465	0.000296591	0.00454594	0.000462533	0.000529248	5.50843e-05	0.000830158	0.000330487	0.00466472	0	0.000724535	0.000157648	0.0018171	9.03197e-05	0.0018975	0	0.000754605
Q8CGB6	Tns2	Tensin-2	CONCLUSIVE	#N/A	FALSE	0.840909	0.770383	0.696052	0.892051	0.909795	0.771235	-	0.940848	0.912507	1	0.000323859	9.65278e-05	0.000221099	9.65484e-05	0.000273005	3.30369e-05	0.000112697	1.11738e-05	0.000169035	5.01395e-05	0	0	0.000188615	1.18584e-05	0.000125351	1.20188e-05	0.000231799	0
Q9QYA2	Tomm40	Mitochondrial import receptor subunit TOM40 homolog	CONCLUSIVE	#N/A	FALSE	0.252952	0.486316	0.153796	0.40708	0.180192	0.232741	0.310964	0.137229	0.154491	0.141322	0.000734118	0.000775431	0.000266761	0.00146775	0.000791674	0.00115309	0.00040638	0.00184888	0.000425524	0.00140279	0.000910302	0.00201706	0.000160924	0.00101174	0.000352022	0.00192656	0.000112368	0.00068275
P63094,Q6R0H7	Gnas	Guanine nucleotide-binding protein G(s) subunit alpha isoforms short | Guanine nucleotide-binding protein G(s) subunit alpha isoforms XLas	INDISTINGUISHABLE	#N/A	FALSE	0.0959313	0.0902763	0.0245146	0.13347	0.0471258	0.0902897	0.184691	0.0927653	0.0748612	0.113769	0.000229365	0.00231134	3.13728e-05	0.00124839	0.000141341	0.000917632	7.10131e-05	0.00143587	0.000248531	0.00250407	0.000311989	0.00137726	5.41961e-05	0.000530032	6.21e-05	0.000767435	0.000156104	0.00121602
Q61598	Gdi2	Rab GDP dissociation inhibitor beta	CONCLUSIVE	#N/A	FALSE	0.0252566	0.0298519	0.0212088	0.135022	0.0484362	0	0	0	0.02052	0	5.74018e-05	0.00186548	3.60677e-05	0.00166454	0.000100591	0.000644406	4.35414e-05	0.000855401	0	0.0012394	0	0.000673774	0	0.00101973	2.71974e-05	0.00129821	0	0.000958624
P63094	Gnas	Guanine nucleotide-binding protein G(s) subunit alpha isoforms short	INDISTINGUISHABLE	#N/A	FALSE	0.0960563	0.0902763	0.0245146	0.13347	0.0471258	0.0902897	0.184691	0.0927653	0.0748612	0.113769	0.000340368	0.00342992	4.65559e-05	0.00185255	0.000209744	0.00136173	0.00010538	0.00213077	0.000368809	0.00371592	0.000465773	0.0020438	8.04246e-05	0.000786544	9.21536e-05	0.00113884	0.000231652	0.00180452
Q6R0H7	Gnas	Guanine nucleotide-binding protein G(s) subunit alpha isoforms XLas	INDISTINGUISHABLE	#N/A	FALSE	0.0955714	0.0902763	0.0245146	0.13347	0.0471258	0.0902897	0.184691	0.0927653	0.0748612	0.113769	0.000118363	0.00119275	1.61898e-05	0.000644224	7.29385e-05	0.000473539	3.66459e-05	0.000740973	0.000128253	0.00129221	0.000158205	0.000710729	2.79676e-05	0.00027352	3.20464e-05	0.000396031	8.05568e-05	0.000627519
P27661	H2afx	Histone H2AX	CONCLUSIVE	#N/A	FALSE	0.870942	0.395422	0.94906	0.936991	0.996901	0.857431	0	-	0	0	0.00194258	0.00297009	0.0415604	0.00223074	0.0192392	0.00129375	0.0351902	0.000109394	0.0120197	0.00199857	0	0.00137784	0	0	0	0.004589	0	0.00172359
O88587	Comt	Catechol O-methyltransferase	CONCLUSIVE	#N/A	TRUE	0.385487	0.229409	0.651076	0.758648	0.559351	0.212761	0	0.568574	0.698065	0	0.000650644	0.00218554	0.00095176	0.000510067	0.000987514	0.000314163	0.000574488	0.000452573	0.000736346	0.00272456	0	0.000840492	0.000577945	0.000438535	0.000342533	0.000148157	0	7.15451e-05
O70252	Hmox2	Heme oxygenase 2	CONCLUSIVE	#N/A	FALSE	0.367824	0.446864	0.40668	0.508942	0.365616	0.264895	0.149538	0.354617	0.219638	0	0.00128733	0.00159347	0.00101178	0.00147612	0.00077611	0.000748837	0.000333916	0.000579381	0.000619466	0.00171907	8.12911e-05	0.000462322	0.00031855	0.000579742	0.000115265	0.00040953	0	0.000240755
Q8CGK3	Lonp1	Lon protease homolog, mitochondrial	CONCLUSIVE	#N/A	FALSE	0.172732	0.0958573	0	0.172127	0.0511007	0.100288	0.0863278	0.45351	0.395365	0.403217	8.41141e-05	0.000793379	0	0.000267772	0.000112479	0.000540984	4.08344e-05	0.000758262	3.0624e-05	0.000274737	4.94685e-05	0.000523562	0.000222601	0.00026824	0.000127533	0.000195037	0.000128234	0.000189794
Q01320	Top2a	DNA topoisomerase 2-alpha	CONCLUSIVE	#N/A	FALSE	1	1	1	1	1	1	-	1	1	-	6.68685e-05	0	0.00114794	0	9.91527e-05	0	5.43453e-06	0	2.98882e-05	0	0	0	0.000134795	0	3.56432e-05	0	0	0
P51410	Rpl9	60S ribosomal protein L9	CONCLUSIVE	#N/A	FALSE	0.409975	0.374669	0.625009	0.308763	0.758264	0.362763	0.440967	0.272684	0.281782	0.204295	0.000798243	0.00133228	0.00201821	0.00121088	0.000860826	0.00192715	0.000937079	0.000298743	0.00023786	0.000417829	0.000844665	0.00107082	0.00060514	0.00161405	0.000378214	0.00096401	0.000316913	0.00123434
P97807	Fh	Fumarate hydratase, mitochondrial	CONCLUSIVE	#N/A	FALSE	0.270074	0.0350748	0	0.0601861	0.0650862	0.150697	0.0559879	0.247394	0.198238	0.669187	3.14889e-05	0.000866275	0	0.00118372	5.43322e-05	0.000848404	4.36763e-05	0.000627377	0.000122833	0.000692261	4.20886e-05	0.000709656	0.000322915	0.000982349	0.000262586	0.00106202	0.00208025	0.00102837
Q80UU9	Pgrmc2	Membrane-associated progesterone receptor component 2	CONCLUSIVE	#N/A	TRUE	0.826917	0.826487	0.469659	0.693794	0.921977	0.776444	0.938817	0.902363	0.800098	0.627016	0.00370797	0.00077845	0.000750204	0.000847134	0.00111074	0.000490226	0.00653092	0.000552681	0.002889	0.000831807	0.00302875	0.000197386	0.00447808	0.000484535	0.00320697	0.000801255	0.00102814	0.000611595
O70423	Aoc3	Membrane primary amine oxidase	CONCLUSIVE	#N/A	TRUE	0.29844	0.439422	0.288374	0.717802	0.11716	0.412362	0	0.104905	0.215078	0	0.000588509	0.000750772	0.000257761	0.000636083	0.000184543	7.25517e-05	3.25645e-05	0.000245385	0.000271356	0.000386697	0	0.000459123	4.83249e-05	0.00041233	0.000126566	0.0004619	0	0.000123918
Q6ZQM8	Ugt1a7c	UDP-glucuronosyltransferase 1-7C	CONCLUSIVE	#N/A	TRUE	0.551832	0.528207	0.407392	1	0.384429	0.589513	-	1	1	-	0.000793733	0.000708961	0.00132995	0.0019346	0.000622518	0	0.000312767	0.000500821	0.000867878	0.000604318	0	0	0.000198916	0	0.00049004	0	0	0
Q8CIB5	Fermt2	Fermitin family homolog 2	CONCLUSIVE	#N/A	FALSE	0.191814	0.212047	0.189488	0.240581	0.135043	0.139682	0.480577	0.172707	0.06443	0.186488	0.000225386	0.000837521	0.000144991	0.000620181	0.000202547	0.000639362	6.10585e-05	0.000391082	6.1055e-05	0.000376046	8.15899e-05	8.81852e-05	5.43655e-05	0.000260419	2.66974e-05	0.000387666	8.94812e-05	0.000390342
Q9CQN1	Trap1	Heat shock protein 75 kDa, mitochondrial	CONCLUSIVE	#N/A	FALSE	0.206329	0.147965	0	0.131404	0.118537	0.254264	0	0.358744	0.491184	0.539523	9.49751e-05	0.0005469	0	0.000398228	0.000185334	0.00122508	7.44926e-05	0.000553941	8.23291e-05	0.000241465	0	0.000376152	0.000127168	0.000227313	0.000145714	0.000150945	0.000330379	0.000281975
P47962	Rpl5	60S ribosomal protein L5	CONCLUSIVE	#N/A	FALSE	0.421265	0.626111	0.705172	0.388485	0.532568	0.639557	0	0.34305	0.354854	0	0.000870811	0.000520015	0.00108854	0.00045511	0.00148398	0.00233594	0.000820144	0.000719837	0.000209684	0.000118174	0	0.000173062	0.000515674	0.000987531	0.000529754	0.000963124	0	0.00130865
P14824	Anxa6	Annexin A6	CONCLUSIVE	#N/A	FALSE	0.417667	0.404292	0	0.0851362	0	0.398471	-	0.609626	0.747368	0.245616	0.000564582	0.000831889	0	0.000329383	3.06981e-05	0.000329878	0	0.000139465	0.00037014	0.000558761	0	0	0.000282502	0.0001809	0.000764295	0.000258354	0.000105481	0.000323973
Q91VD9	Ndufs1	NADH-ubiquinone oxidoreductase 75 kDa subunit, mitochondrial	CONCLUSIVE	#N/A	FALSE	0.266919	0.248563	0	0.278511	0.339824	0.551963	0	0.644832	0.59945	0.314353	0.0001098	0.000331939	0	0.000290043	0.000132617	0.000343548	0.000121837	0.000236693	0.000696715	0.000565535	0	0.00320509	0.000566623	0.000312091	0.000357925	0.000239164	0.000125544	0.00027383
P47740	Aldh3a2	Fatty aldehyde dehydrogenase	CONCLUSIVE	#N/A	TRUE	0.578008	0.629226	0.423931	0.647292	0.617405	0.590565	0.465765	0.499946	0.775409	0.379384	0.000778452	0.000458706	0.000279503	0.00037981	0.000754112	0.000410914	0.000434643	0.00026934	0.000926421	0.000642283	0.000246896	0.000283192	0.000240055	0.000240107	0.000200047	5.7942e-05	8.38116e-05	0.000137103
Q8BHN3	Ganab	Neutral alpha-glucosidase AB	CONCLUSIVE	#N/A	FALSE	0.301388	0.23436	0.1859	0.380073	0.360618	0.0717393	0.042587	0.397843	0.363245	0.446354	0.000104854	0.000342551	5.10068e-05	0.00022337	0.000102132	0.000166585	4.98472e-05	8.83801e-05	3.07862e-05	0.000398354	2.26048e-05	0.000508186	0.000151052	0.000228625	0.000294879	0.000516911	0.000558626	0.000692904
Q6P5E4	Uggt1	UDP-glucose:glycoprotein glucosyltransferase 1	CONCLUSIVE	#N/A	FALSE	0.291725	0.357013	0.135128	0.327401	0.185336	0.0780739	0	0.225499	0.3714	0.707694	9.67568e-05	0.00017426	3.10447e-05	0.000198699	3.77409e-05	7.75335e-05	2.14158e-05	9.41354e-05	2.40913e-05	0.000284479	0	0.000254069	6.12907e-05	0.000210509	8.97374e-05	0.000151882	0.000281155	0.000116128
Q01405	Sec23a	Protein transport protein Sec23A	CONCLUSIVE	#N/A	FALSE	0.0959167	0.110355	0.233084	0.0668018	0	0.359542	0	0.0118865	0.111663	0	5.00859e-05	0.000403776	0.000128881	0.000424056	2.25053e-05	0.000314391	0	0.000129509	0.000217084	0.000386697	0	0.000246359	2.07107e-05	0.00172166	0.000189849	0.00151034	0	0.000793075
P43274	Hist1h1e	Histone H1.4	CONCLUSIVE	#N/A	FALSE	0.992628	1	1	0.977441	1	0.935445	1	0.984714	1	1	0.00249314	0	0.00235569	0	0.00457535	0.000105598	0.00323564	0	0.00066352	4.57895e-05	0.000467702	0	0.00325554	5.05379e-05	0.00328822	0	0.00685342	0
P67778	Phb	Prohibitin	CONCLUSIVE	#N/A	FALSE	0.79418	0.95927	0.656164	0.850223	1	0.702213	0.768384	0.689193	0.800637	0.826404	0.00208952	8.87204e-05	0.000151734	7.95104e-05	0.000772212	0.000136034	0.000630938	0	0.00199955	0.000847947	0.00459728	0.00138577	0.00153388	0.000691737	0.00149061	0.00037117	0.00331826	0.000697039
P15864	Hist1h1c	Histone H1.2	CONCLUSIVE	#N/A	FALSE	0.988237	0.902552	1	0.976818	1	1	-	1	1	1	0.00231942	0.000250426	0.00264979	0	0.00459649	0.000109084	0.00530096	0	0.000842098	0	0	0	0.00341286	0	0.00313989	0	0.00794076	0
Q9QZF2	Gpc1	Glypican-1	CONCLUSIVE	#N/A	FALSE	0.333249	0.628581	0.30849	0.434463	0.15451	0.518409	0.0351709	0.263556	0.199347	0	0.000630569	0.000372594	0.000333434	0.000747426	0.000599642	0.00078055	0.000104359	0.000571059	0.000484494	0.000450085	2.29863e-05	0.000630572	0.000113778	0.000317926	6.51859e-05	0.00026181	0	0.000578655
Q9CX30	Yif1b	Protein YIF1B	CONCLUSIVE	#N/A	TRUE	0.251157	0.240353	0.458921	0.515883	0.671453	0.0846628	0.09061	0.162222	0.276291	0	0.000225869	0.000713871	0.00082573	0.000973555	0.000808235	0.000758469	0.000685321	0.000335333	0.000280342	0.00303094	0.000233287	0.00234134	0.00023774	0.00122778	0.000447533	0.00117225	0	0.000609629
Q9CQW9	Ifitm3	Interferon-induced transmembrane protein 3	CONCLUSIVE	#N/A	TRUE	0.162354	0.0535968	0.0517706	0.142497	0.124509	0.398471	0.119618	0.0667946	0.341187	0.0924632	0.00051274	0.00905389	0.000719662	0.0131813	0.00188502	0.0113435	0.00173757	0.0122177	0.00509118	0.00768562	0.000280365	0.00206348	0.00104082	0.0145416	0.00477046	0.0092115	0.000740234	0.00726548
P25444	Rps2	40S ribosomal protein S2	CONCLUSIVE	#N/A	FALSE	0.447072	0.438786	0.727384	0.472441	0.429228	0.674277	0.299239	0.351592	0.228813	0.244383	0.000566671	0.000724782	0.00118165	0.00044287	0.000975407	0.0010892	0.0003212	0.00042712	0.00106273	0.000513374	0.000262184	0.000613985	0.000450616	0.000831029	0.000227186	0.000765704	0.000449951	0.00139122
P13864	Dnmt1	DNA (cytosine-5)-methyltransferase 1	CONCLUSIVE	#N/A	FALSE	1	1	1	1	1	1	-	1	1	1	1.77387e-05	0	0.000781276	0	7.86434e-05	0	1.53777e-05	0	2.30652e-05	0	0	0	3.26001e-05	0	1.86772e-05	0	4.382e-05	0
Q60634	Flot2	Flotillin-2	CONCLUSIVE	#N/A	FALSE	0.561145	0.609684	0.398158	0.610282	0.660601	0.557694	0.127256	0.716085	0.500463	0.865205	0.000634118	0.000405958	0.00020893	0.000315812	0.000490751	0.000313388	0.000355699	0.000182749	0.000649922	0.000515453	0.000119657	0.000820628	0.000456554	0.000181015	0.00036761	0.00036693	0.000852999	0.000132893
Q61656	Ddx5	Probable ATP-dependent RNA helicase DDX5	CONCLUSIVE	#N/A	FALSE	0.956793	1	0.904176	0.864303	1	1	1	0.910914	0.903081	1	0.000452425	0	0.000332355	3.52229e-05	0.000431815	6.77957e-05	0.000369666	0	0.00056799	0	0.000284982	0	0.0006451	6.30901e-05	0.000936295	0.000100483	0.00188289	0
Q8CGP5	Hist1h2af	Histone H2A type 1-F	CONCLUSIVE	#N/A	FALSE	0.939291	1	1	1	0	1	1	0.605919	1	0.38164	0.00240701	0	0.0347635	0	0.0208717	0	0	0.000120333	0.0118804	0	0.0015758	0	0.00942494	0.00612986	0.0439426	0	0.00117014	0.00189594
Q920L1	Fads1	Acyl-CoA (8-3)-desaturase	CONCLUSIVE	#N/A	TRUE	0.336371	0.427467	0.439776	0.631613	0.39658	0.363108	0.0866692	0.219947	0.078019	0	0.000564306	0.000755811	0.000446264	0.000568491	0.000585439	0.000341456	0.000161001	0.000244973	0.000390096	0.00068423	7.63809e-05	0.000804911	0.000153592	0.000544724	5.41514e-05	0.000639928	0	0.000212074
Q9D6Z1	Nop56	Nucleolar protein 56	CONCLUSIVE	#N/A	FALSE	0.991648	0.949634	1	1	1	1	-	1	1	1	0.000627584	3.32854e-05	0.0018343	0	0.000433381	0	9.54478e-05	0	0.000214745	0	0	0	0.000300483	0	0.000271271	0	0.000174848	0
Q8BKG3	Ptk7	Inactive tyrosine-protein kinase 7	CONCLUSIVE	#N/A	TRUE	0.248308	0.436612	0.162738	0.659357	1	0.225788	0	0.119977	0.104456	0	0.000369808	0.000477185	9.49968e-05	0.000488742	8.42994e-05	4.35515e-05	5.73406e-05	0	0.000218924	0.000750676	0	9.67973e-05	5.47019e-05	0.000401234	6.83776e-05	0.000586229	0	2.67789e-05
Q9Z1Q9	Vars	Valine--tRNA ligase	CONCLUSIVE	#N/A	FALSE	0.207119	0.209252	0.521644	0.152396	0.070959	0.208527	0	0	0.720108	0	4.55056e-05	0.000171962	0.000163388	0.00014983	0.000174483	0.000970444	4.38319e-05	0.000573876	2.30104e-05	8.73372e-05	0	4.06962e-05	0	5.25786e-05	0.000148531	5.77309e-05	0	0.000187643
P11499	Hsp90ab1	Heat shock protein HSP 90-beta	CONCLUSIVE	#N/A	FALSE	0.393654	0.360219	0.157253	0.216135	0.24494	0.564044	0.59913	0.256746	0.524022	0.498336	0.000176407	0.000313315	6.9673e-05	0.000373391	4.75595e-05	0.000172486	4.2055e-05	0.00012964	0.000716806	0.000554028	5.30525e-05	3.54968e-05	0.000430375	0.00124589	0.000417916	0.0003796	0.000364187	0.000366619
Q9D1Q6	Erp44	Endoplasmic reticulum resident protein 44	CONCLUSIVE	#N/A	FALSE	0.0447114	0.157707	0.0546677	0.0555114	0.0926274	0.0254822	0	0.0801368	0.026393	0	0.000117967	0.000630046	1.69424e-05	0.000292974	2.54431e-05	0.000432898	6.8177e-05	0.000667858	3.06779e-05	0.00117321	0	0.00286959	0.000286174	0.0032849	7.45249e-05	0.00274913	0	0.0011441
Q8K411	Pitrm1	Presequence protease, mitochondrial	CONCLUSIVE	#N/A	FALSE	0.085214	0.108518	0.0254335	0.200768	0.0160047	0.203048	0	0.137229	0.0607993	0.181223	7.08865e-05	0.000582335	8.8528e-06	0.000339224	0.000182801	0.000727706	2.93898e-05	0.00180693	4.80896e-05	0.000188749	0	0.000446519	3.56839e-05	0.000224347	1.75234e-05	0.000270694	5.87329e-05	0.000265359
Q71LX4	Tln2	Talin-2	CONCLUSIVE	#N/A	FALSE	0.557588	0.431551	0.276239	0.565751	0.493207	0.538189	-	0.64083	0.603221	1	9.41087e-05	0.000123962	4.3444e-05	0.000113825	5.07434e-05	3.89488e-05	1.28201e-05	1.31733e-05	6.64278e-05	5.70007e-05	0	0	9.56178e-05	5.35914e-05	7.8987e-05	5.1955e-05	0.000128099	0
Q8R1A4	Dock7	Dedicator of cytokinesis protein 7	CONCLUSIVE	#N/A	FALSE	0.312739	0.214471	0.594585	0.326371	0.310919	0.203048	0.09061	0.24134	0.25556	0.449057	3.89753e-05	0.000142752	8.93468e-05	6.09207e-05	6.62796e-05	0.000136801	2.20919e-05	4.89618e-05	3.11868e-05	0.000122406	1.00183e-05	0.000100546	1.48767e-05	4.67653e-05	1.98873e-05	5.79311e-05	7.61781e-05	9.34621e-05
P62204	Calm2	Calmodulin-2	CONCLUSIVE	#N/A	FALSE	0.122537	0.110355	0.0513575	0.112231	0.109601	0.0720365	0.556628	0.128889	0.0165786	0	0.00032144	0.00259135	0.000184661	0.00341094	0.000207985	0.0016452	0.000297233	0.00241474	0.000334368	0.00430728	0.0018045	0.00143734	0.000708888	0.00479109	8.12271e-05	0.00481828	0	0.00279938
Q91XV3	Basp1	Brain acid soluble protein 1	CONCLUSIVE	#N/A	FALSE	0.266068	0.148558	0.0861237	0.209709	0.255106	0.519137	0.168791	0.36806	0.218237	0.343036	0.000339077	0.00194337	0.000182618	0.0019378	0.000548491	0.002067	0.000979818	0.00286101	0.00189216	0.00175266	0.0014163	0.00697454	0.00193956	0.00333013	0.000990719	0.00354892	0.00183978	0.00352344
P99027	Rplp2	60S acidic ribosomal protein P2	CONCLUSIVE	#N/A	FALSE	0.559152	0.485886	0.388798	0	0.150342	0.805455	0.732624	0.510528	0.35185	0.77609	0.00027765	0.00029378	0.000119628	0.000188059	0	0.000563064	0.000120347	0.000680143	0.000361021	8.71991e-05	0.000816445	0.000297967	0.0113431	0.0108753	0.00420968	0.00775475	0.0142859	0.00412162
P53026	Rpl10a	60S ribosomal protein L10a	CONCLUSIVE	#N/A	FALSE	0.414253	0.67853	0.550586	0.479181	0.125045	0.444579	0	0.442985	0.115653	0.134955	0.0019717	0.00093414	0.00137361	0.00112121	0.00207868	0.0022593	8.92899e-05	0.00062477	0.000554841	0.000693173	0	0.000789544	0.00109518	0.0013771	0.000111547	0.000852949	0.000327136	0.0020969
Q3U4G3	Xxylt1	Xyloside xylosyltransferase 1	CONCLUSIVE	#N/A	TRUE	0.408109	0.299755	0.358443	0.651788	0.541914	0.575105	0.713545	0.113843	0.0622612	0	0.000627191	0.00146515	0.000485481	0.000868935	0.000772987	0.000412962	0.000550773	0.000465574	0.00090025	0.000665116	0.000707668	0.000284095	9.43075e-05	0.000734089	6.17492e-05	0.000930028	0	0.000266013
Q8BRH0	Tmtc3	Protein O-mannosyl-transferase TMTC3	CONCLUSIVE	#N/A	TRUE	0.619075	0.569546	0.644378	0.678021	0.668563	0.788412	0.408215	0.543988	0.818033	0	0.000395651	0.000299026	0.000234272	0.000129291	0.00037053	0.000175958	0.000285825	0.000141696	0.000324919	8.71991e-05	8.35001e-05	0.000121049	8.61068e-05	7.21813e-05	0.000164441	3.6579e-05	0	0.000133953
Q62167	Ddx3x	ATP-dependent RNA helicase DDX3X	CONCLUSIVE	#N/A	FALSE	0.594753	0.539269	0.57683	0.588761	0.780902	0.712983	1	0.434138	0.408462	0.546177	0.000221868	0.000189556	0.00031172	0.000228683	0.000390102	0.00027248	0.000196519	5.51375e-05	0.00041392	0.000166627	0.000328787	0	0.000327084	0.000426328	0.000146258	0.000211812	0.000275743	0.000229117
P10833	Rras	Ras-related protein R-Ras	CONCLUSIVE	#N/A	FALSE	0.29715	0.279638	0.272882	0.243643	0.154724	0.354245	0.438222	0.356397	0.180454	0.41247	0.00103991	0.00267887	0.00105178	0.00280256	0.000710774	0.0022065	0.000761831	0.00416197	0.00100937	0.00183998	0.00232966	0.00298651	0.00113861	0.00205617	0.000555176	0.00252138	0.000976905	0.00139152
P17742	Ppia	Peptidyl-prolyl cis-trans isomerase A	CONCLUSIVE	#N/A	FALSE	0.287904	0.134695	0.211719	0.0726705	0.11716	0.186531	0.356311	0.26628	0.253081	0.523887	0.000155755	0.00100059	0.000265638	0.000989032	4.19915e-05	0.000535843	5.06339e-05	0.000381544	0.000455679	0.00198724	0.000260231	0.000470116	0.00173894	0.00479155	0.00140216	0.00413819	0.00222612	0.00202311
Q3TDQ1	Stt3b	Dolichyl-diphosphooligosaccharide--protein glycosyltransferase subunit STT3B	CONCLUSIVE	#N/A	TRUE	0.591055	0.83728	0.698174	0.661807	0.298625	0.603458	0.754431	0.629163	0.855784	0.651824	0.00108631	0.000211118	0.00016716	7.22646e-05	0.000384914	0.000196696	0.000517946	0.00121649	0.000343036	0.000225414	0.000191869	6.24536e-05	0.000102673	6.05165e-05	0.000161763	2.72602e-05	0.000172511	9.2148e-05
P55096	Abcd3	ATP-binding cassette sub-family D member 3	CONCLUSIVE	#N/A	TRUE	0.409319	0.496088	0.174945	0.573248	0.429985	0.372136	0.221596	0.297827	0.733847	0	0.000605647	0.0006152	9.74211e-05	0.000459447	0.000433679	0.00032285	0.000340223	0.00045102	0.000428404	0.0007228	7.77138e-05	0.000272986	6.41119e-05	0.000151154	0.000211203	7.65995e-05	0	0.000187005
P57716	Ncstn	Nicastrin	CONCLUSIVE	#N/A	TRUE	0.385827	0.526004	0.0970762	0.440798	0.681632	0.314024	0.541269	0.32303	0.107047	0	0.000469024	0.00042265	5.82935e-05	0.000542198	0.000350167	0.000444226	0.00047306	0.00022095	0.000398755	0.000871067	0.000271257	0.000229893	0.000186484	0.000390812	3.41888e-05	0.000285192	0	0.000160673
Q9CZW4	Acsl3	Long-chain-fatty-acid--CoA ligase 3	CONCLUSIVE	#N/A	TRUE	0.710721	0.728729	0.553959	0.80549	0.936961	0.675527	0.564326	0.816634	0.629004	0.262859	0.000594248	0.00022121	0.000130567	0.00010513	0.000425631	0.000102782	0.000215288	1.44845e-05	0.000507435	0.000243734	7.70572e-05	5.949e-05	0.000205381	4.61158e-05	9.24523e-05	5.45298e-05	2.817e-05	7.89977e-05
P24369	Ppib	Peptidyl-prolyl cis-trans isomerase B	CONCLUSIVE	#N/A	FALSE	0.395812	0.529879	0.297792	0.287821	0.346761	0.462332	0	0.377308	0.456273	0.409463	0.000679985	0.000603299	0.000498913	0.00117646	0.000302883	0.000749449	0.000371628	0.000700085	0.000518967	0.000603531	0	0.0003966	0.000978003	0.00161405	0.001765	0.00210329	0.00164325	0.00236993
Q99LC5	Etfa	Electron transfer flavoprotein subunit alpha, mitochondrial	CONCLUSIVE	#N/A	FALSE	0.314766	0.106245	0	0.0327319	0.0592486	0.528366	0.0388255	0.683307	0.536175	0.535894	0.000220536	0.00185519	0	0.00139633	4.1361e-05	0.00122227	5.81859e-05	0.000923878	0.000286757	0.000255967	3.84485e-05	0.00095184	0.000824695	0.000382221	0.00081776	0.000707414	0.00207088	0.00179346
Q9DCW4	Etfb	Electron transfer flavoprotein subunit beta	CONCLUSIVE	#N/A	FALSE	0.198501	0.0863486	0.0395974	0.0961293	0.0407366	0.110483	0	0.24134	0.348401	0.324963	7.51288e-05	0.000794935	6.29417e-05	0.0015266	0.000108025	0.00101572	4.34194e-05	0.00102244	4.8844e-05	0.000393251	0	0.00154534	0.000724873	0.00227866	0.00132894	0.00248546	0.00071585	0.00148702
Q62465	Vat1	Synaptic vesicle membrane protein VAT-1 homolog	CONCLUSIVE	#N/A	FALSE	0.127989	0.0979738	0.0635413	0.229458	0.209746	0.109509	0.09061	0.151779	0.0561822	0.376814	0.000173018	0.00159295	6.77697e-05	0.000998776	0.000118735	0.000398722	9.54478e-05	0.000359616	0.000153389	0.00124731	8.40942e-05	0.000843996	0.000195119	0.00109042	0.00011924	0.00200314	0.000324718	0.000537029
P62814	Atp6v1b2	V-type proton ATPase subunit B, brain isoform	CONCLUSIVE	#N/A	FALSE	0.00799754	0	0	0.0692887	0	0	0	0.0107688	0.00810736	0	0	0.000566699	0	0.000603097	2.02151e-05	0.000271536	0	0.000102044	0	0.00104008	0	0.000201172	3.10052e-05	0.00284817	2.36846e-05	0.00289769	0	0.000760604
Q91VE0	Slc27a4	Long-chain fatty acid transport protein 4	CONCLUSIVE	#N/A	TRUE	0.544647	0.674964	0.409663	0.738107	0.834517	0.3168	0.2646	0.32303	0.296857	0.516857	0.000561129	0.000270218	0.000192559	0.000277483	0.000567637	0.000201407	0.000245374	4.86572e-05	9.03956e-05	0.000194944	8.62848e-05	0.00023981	6.57072e-05	0.000137702	8.47011e-05	0.000200625	0.000126174	0.000117944
Q00560	Il6st	Interleukin-6 receptor subunit beta	CONCLUSIVE	#N/A	TRUE	0.221996	0.289327	0.0701756	0.329899	0.160855	0.241549	0	0.381767	0.281782	0	0.000222847	0.000547377	5.25086e-05	0.000695738	0.000153954	0.000312716	3.92408e-05	0.00020471	0.000226376	0.000710811	0	4.67097e-05	6.33516e-05	0.000102591	2.63966e-05	6.72809e-05	0	6.20265e-05
P35762	Cd81	CD81 antigen	CONCLUSIVE	#N/A	TRUE	0.172216	0.314132	0.123852	0.15915	0.225981	0.308373	0	0.188402	0.0869237	0	0.000487064	0.00106344	0.000398339	0.0028179	0.000437708	0.00231259	0.000258033	0.000883801	0.000985158	0.00220954	0	0.00170605	0.000201402	0.000867603	7.69249e-05	0.000808045	0	0.00100421
O35598	Adam10	Disintegrin and metalloproteinase domain-containing protein 10	CONCLUSIVE	#N/A	TRUE	0.504134	0.815922	0.30922	0.499207	0.676777	0.753127	0.0610165	0.402504	0.518981	0	0.00057124	0.000128876	0.000174491	0.000389803	0.000363179	0.000364333	0.000262386	0.000125313	0.000388013	0.00012719	3.41878e-05	0.000526117	8.46123e-05	0.000125603	5.65553e-05	5.24185e-05	0	6.32825e-05
P19783	Cox4i1	Cytochrome c oxidase subunit 4 isoform 1, mitochondrial	CONCLUSIVE	#N/A	FALSE	0.50144	0.54629	0.249053	0.4634	0.708024	0.5312	0.460239	0.750613	0.100406	0.230496	0.00171929	0.00142793	0.000827606	0.0024954	0.00118173	0.00136839	0.0032921	0.0013576	0.00191619	0.0016911	0.00224753	0.00263586	0.00256248	0.000851369	0.000107422	0.000962454	0.00042005	0.00140233
Q8BG05	Hnrnpa3	Heterogeneous nuclear ribonucleoprotein A3	CONCLUSIVE	#N/A	FALSE	0.973587	0.912685	1	1	1	0.907865	1	0.951144	0.966811	1	0.000665554	6.36727e-05	0.00154875	0	0.00125376	0	0.000321349	0	0.00130358	0.000132294	0.000979675	0	0.00142133	7.30066e-05	0.000862208	2.95978e-05	0.00264902	0
Q9WV27	Atp1a4	Sodium/potassium-transporting ATPase subunit alpha-4	CONCLUSIVE	#N/A	TRUE	0.648145	0.511765	0.228904	0.422654	0	0.662713	1	1	1	1	0.000377464	0.000360109	6.22098e-05	0.000209562	0.000196856	0.000268905	0	0.000282953	0.00056322	0.00028665	0.000731974	0	0.000276343	0	0.000228687	0	0.000157228	0
Q9CZE3	Rab32	Ras-related protein Rab-32	CONCLUSIVE	#N/A	FALSE	0.482067	0.610535	0.323776	0.406214	0.560246	0.583177	0.583535	0.497751	0.232455	0.516857	0.00156069	0.000995578	0.000719737	0.00150321	0.000524988	0.000767405	0.0005958	0.000467662	0.00182453	0.00130408	0.000861211	0.000614641	0.00063943	0.000645208	0.000434183	0.00143364	0.000272858	0.00025506
P29533	Vcam1	Vascular cell adhesion protein 1	CONCLUSIVE	#N/A	TRUE	0.418588	0.681973	0.303252	0.271262	0.481585	0.368166	0.127801	0.20073	0.554547	0.640671	0.000406143	0.000189398	0.000121004	0.000278017	9.78476e-05	0.000262865	0.000104876	0.000112897	0.000106743	0.000183189	2.88754e-05	0.000197066	0.000107197	0.000426837	0.00012283	9.8666e-05	0.000274458	0.000153933
Q9CQD1	Rab5a	Ras-related protein Rab-5A	CONCLUSIVE	#N/A	FALSE	0.640469	0.493407	0.372534	0.538632	0.940449	0.551471	0.801404	0.588733	0	0.445164	0.000787105	0.00080814	0.000597214	0.0010059	0.00110506	0.000946547	0.0030641	0.000194025	0.00094621	0.000769583	0.00160786	0.000398445	0.00051584	0.000360347	0	0.000260874	0.000141505	0.000176367
Q9JIM1	Slc29a1	Equilibrative nucleoside transporter 1	CONCLUSIVE	#N/A	TRUE	0.246093	0.416736	0.179892	0.273608	0.220644	0.61711	0.0573952	0.202864	0.238144	0	0.000374827	0.000524608	0.000224303	0.00102257	0.000636263	0.00168919	0.000481389	0.00170036	0.000983782	0.000610394	0.000102056	0.00167607	0.000367389	0.00144363	0.000407813	0.00130465	0	0.000989189
Q64522	Hist2h2ab	Histone H2A type 2-B	CONCLUSIVE	#N/A	FALSE	0.849295	0.226721	0.923814	0.934214	0.996901	0.837968	0	-	0	0	0.000957892	0.00326709	0.0297545	0.00245381	0.0202095	0.00142313	0.0387092	0.000120333	0.0113694	0.00219842	0	0.00151562	0	0	0	0.0050479	0	0.00189594
P68040	Rack1	Receptor of activated protein C kinase 1	CONCLUSIVE	#N/A	FALSE	0.247145	0.398158	0.764777	0.149059	0.443284	0.232902	-	0.240048	0.336511	0.114348	0.000141015	0.000213153	0.00033272	0.000102335	4.34486e-05	0.000248038	5.23909e-05	6.57972e-05	0.000144067	0.000474506	0	0	0.00078302	0.00247891	0.00104993	0.00207012	0.000447877	0.00346892
Q9R099	Tbl2	Transducin beta-like protein 2	CONCLUSIVE	#N/A	FALSE	0.721117	0.757031	0.714455	0.724331	0.688893	0.768097	0	0.769595	0.75506	0.706487	0.00105469	0.000338502	0.000306063	0.000122324	0.000467417	0.000177891	0.000914312	0.000412907	0.000789018	0.000238219	0	0.000116288	0.000334557	0.000100161	0.00027382	8.88269e-05	0.000206495	8.57894e-05
P61021	Rab5b	Ras-related protein Rab-5B	CONCLUSIVE	#N/A	FALSE	0.611601	0.548823	0.354904	0.36245	0.979119	0.508611	0.660204	0.538408	0.629818	0.211011	0.000846509	0.000695898	0.000511898	0.000930457	0.000672646	0.00118318	0.0034117	7.27595e-05	0.000772417	0.000746262	0.00154831	0.000796889	0.000540404	0.000463303	0.00115399	0.000678271	0.000141505	0.000529101
P42208	Sep2	Septin-2	CONCLUSIVE	#N/A	FALSE	0.364178	0.134695	0.248862	0	0.276515	0.200875	0.463887	0.386915	0.0631725	0.713971	0.000106138	0.000681845	0.000158786	0.000479265	0	0.000717478	0.000138016	0.00036111	0.000195511	0.000777787	0.00039013	0.000450871	0.00119961	0.00190084	8.38147e-05	0.00124294	0.00196644	0.000787789
P51655	Gpc4	Glypican-4	CONCLUSIVE	#N/A	FALSE	0.250819	0.543549	0.355915	0.405922	0.256528	0.304434	0	0.232073	0.0743698	0	0.000361144	0.000303274	0.000177008	0.000320326	0.000414186	0.000606171	6.46029e-05	0.000187233	0.000275789	0.000630119	0	0.000492154	0.000180149	0.000596111	7.60502e-05	0.000946545	0	0.000544616
Q8C129	Lnpep	Leucyl-cystinyl aminopeptidase	CONCLUSIVE	#N/A	TRUE	0.215391	0.199774	0.0867107	0.414573	0.256761	0.273089	0.293366	0.174969	0.324105	0	0.000186906	0.000748679	3.35543e-05	0.000353414	0.000131014	0.000185007	0.000110719	0.000320497	0.000198473	0.000528299	4.16369e-05	0.000100291	4.12193e-05	0.000194361	4.72306e-05	9.84957e-05	0	0.000351443
Q8BH79	Ano10	Anoctamin-10	CONCLUSIVE	#N/A	TRUE	0.466844	0.389631	0.529819	0.571004	0.360618	0.492382	0	0.632057	1	0.416292	0.000266485	0.000417457	0.000323577	0.000287154	0.000308278	0.000231609	0.00014281	0.000253204	0.000258302	0.000266295	0	0.000155992	0.000144252	8.39742e-05	5.50964e-05	0	6.15551e-05	8.63101e-05
Q9CXY9	Pigk	GPI-anchor transamidase	CONCLUSIVE	#N/A	TRUE	0.620333	0.424593	0.891124	1	0.716026	0.389109	0.385505	0.442985	0.653753	1	0.000468842	0.000635373	0.00112032	0.000136879	0.00133374	0	0.000399431	0.000158413	0.000735751	0.00115511	0.000367353	0.000585562	0.000133702	0.000168118	0.000214481	0.000113596	5.13479e-05	0
Q6P9J9	Ano6	Anoctamin-6	CONCLUSIVE	#N/A	TRUE	0.478041	0.69473	0.226495	0.462948	0.358779	0.619551	0.446472	0.424442	0.275779	0	0.000602845	0.000264895	7.29895e-05	0.000249266	0.00024946	0.000289391	0.000118498	0.000211782	0.000537766	0.000330227	0.000159281	0.000197473	9.85518e-05	0.00013364	3.98557e-05	0.000104664	0	0.000270552
Q99JY0	Hadhb	Trifunctional enzyme subunit beta, mitochondrial	CONCLUSIVE	#N/A	FALSE	0.371808	0.461054	0.0635413	0.317543	0.201924	0.276501	0	0.488318	0.541299	0.564593	0.000504154	0.000589328	3.86169e-05	0.000569127	0.000289962	0.000623181	0.000297194	0.00117462	5.2443e-05	0.000137224	0	0.000306593	0.000378024	0.000396111	0.000445894	0.000377855	0.000853996	0.000658591
Q9WUQ2	Preb	Prolactin regulatory element-binding protein	CONCLUSIVE	#N/A	TRUE	0.554668	0.546592	0.539868	0.710107	0.672879	0.543166	0.166164	0.119977	1	-	0.000627875	0.000520833	0.000456376	0.000388972	0.000842247	0.000343838	0.000411547	0.000200074	0.000557548	0.00046893	6.14069e-05	0.00030815	3.79944e-05	0.000278686	0.000130606	0	0	0
Q9R233	Tapbp	Tapasin	CONCLUSIVE	#N/A	TRUE	0.371552	0.540466	0.588935	0.585835	0.465234	0.411989	0.665861	0.079832	0.138044	0	0.000878926	0.000747312	0.000616365	0.000430211	0.000281388	0.000198932	0.000351207	0.000403698	0.000589279	0.00084105	0.00018356	9.21135e-05	7.95022e-05	0.000916366	0.000247262	0.00154392	0	0.000285411
Q8VCM8	Ncln	Nicalin	CONCLUSIVE	#N/A	TRUE	0.624794	0.650739	0.712131	0.82257	0.194934	0.816176	0.153375	0.269765	0.129539	0	0.000782647	0.000420059	0.000427623	0.000172861	0.000837891	0.000180735	0.000127829	0.000527926	0.00229341	0.000516535	6.06434e-05	0.00033475	0.000112566	0.000304708	4.29941e-05	0.000288907	0	6.73515e-05
O88569	Hnrnpa2b1	Heterogeneous nuclear ribonucleoproteins A2/B1	CONCLUSIVE	#N/A	FALSE	0.978891	1	1	1	1	0.899425	1	0.983741	0.945244	1	0.000461308	0	0.00192913	0	0.00106323	0	0.00106642	0	0.00127022	0.000142038	0.000737492	0	0.00474262	7.83838e-05	0.00137143	7.94445e-05	0.00126406	0
Q64727	Vcl	Vinculin	CONCLUSIVE	#N/A	FALSE	0.258283	0.44212	0.0715858	0.280138	0.217561	0.173621	0.268105	0.338297	0.260957	0.124832	0.000344458	0.000434647	2.5811e-05	0.000334749	7.42927e-05	0.000190908	5.71254e-05	0.000205447	6.62097e-05	0.000315136	0.000100089	0.00027323	7.43136e-05	0.000145356	0.000102182	0.000289384	5.708e-05	0.000400176
Q99KI3	Emc3	ER membrane protein complex subunit 3	CONCLUSIVE	#N/A	TRUE	0.591806	0.594872	0.606312	0.764906	0.593461	0.608238	0.261435	0.909261	0.581096	0.616074	0.00111326	0.000758169	0.000606163	0.000393592	0.00155674	0.000478466	0.000466634	0.000319658	0.000954423	0.000614737	0.000441495	0.00124724	0.000424926	4.24054e-05	0.00020867	0.000150427	0.000349697	0.000217925
P35486	Pdha1	Pyruvate dehydrogenase E1 component subunit alpha, somatic form, mitochondrial	CONCLUSIVE	#N/A	FALSE	0.36141	0.369637	0	0.185088	0	0.12127	0	0.473031	0.312033	0.758827	0.000319297	0.000544516	0	0.000762485	0.000158922	0.000699705	0	0.000360999	5.32274e-05	0.000385688	0	0.000461276	0.00128645	0.00143314	0.00102409	0.00225789	0.00130015	0.000413219
Q6VVW5	Npr2	Atrial natriuretic peptide receptor 2	CONCLUSIVE	#N/A	TRUE	0.291231	0.377203	0.206961	0.422358	0.578293	0.286265	0.15105	0	0.107047	0	0.000198227	0.000327291	7.00784e-05	0.000268528	0.00018088	0.000247383	8.19557e-05	5.97642e-05	0.000122926	0.000306488	2.0381e-05	0.000114548	0	0.000158564	1.15595e-05	9.64261e-05	0	9.05418e-05
Q91YT0	Ndufv1	NADH dehydrogenase [ubiquinone] flavoprotein 1, mitochondrial	CONCLUSIVE	#N/A	FALSE	0.374067	0.175357	0.0243387	0.232211	0.228777	0.198434	0	0.518957	0.50428	0.74854	0.000123865	0.000582495	1.48246e-05	0.000594272	9.64719e-05	0.000318977	0.000113344	0.000382092	0.000259484	0.00104817	0	0.000480023	0.00029593	0.00027431	0.000430381	0.000423076	0.00139879	0.0004699
P97333	Nrp1	Neuropilin-1	CONCLUSIVE	#N/A	TRUE	0.241071	0.25228	0.200063	0.603865	0.0817124	0.0781369	0.332528	0.32303	0.189987	0.569242	0.000176426	0.000522903	5.71356e-05	0.000228452	0.000160414	0.000105231	8.69682e-05	0.000977352	5.84752e-05	0.000689893	0.000240438	0.000482623	3.43308e-05	7.19467e-05	3.27813e-05	0.000139764	0.000230732	0.000174599
P05533	Ly6a	Lymphocyte antigen 6A-2/6E-1	CONCLUSIVE	#N/A	FALSE	0.205201	0.535639	0.17845	0.417194	0.147011	0.433526	0.419678	0	0	0	0.00162031	0.0014047	0.000359331	0.00165429	0.000642408	0.000897421	0.000516415	0.00299635	0.00188997	0.00246956	0.00143321	0.00198182	0	0.00726841	0	0.00585992	0	0.00049521
P49312	Hnrnpa1	Heterogeneous nuclear ribonucleoprotein A1	CONCLUSIVE	#N/A	FALSE	0.958619	0.676006	1	1	1	0.680434	1	0.874976	1	1	0.0004091	0.000196072	0.0031957	0	0.00131276	0	0.000493048	0	0.000467071	0.00021936	0.00325418	0	0.00108925	0.000155641	0.000472767	0	0.0025353	0
Q9QZE5	Copg1	Coatomer subunit gamma-1	CONCLUSIVE	#N/A	FALSE	0.214836	0.282024	0.3502	0.132677	0.185336	0.427887	-	0.184054	0.18079	0	6.94125e-05	0.00017671	0.000160029	0.000296936	5.90956e-05	0.000386313	9.5011e-06	4.17632e-05	0.000133008	0.00017784	0	0	7.85536e-05	0.000348243	0.000124629	0.000564729	0	0.000325391
Q501J6	Ddx17	Probable ATP-dependent RNA helicase DDX17	CONCLUSIVE	#N/A	FALSE	0.963346	1	0.826717	0.888598	1	1	1	1	0.898245	0.984272	0.000471578	0	0.000158738	3.3272e-05	0.000397304	4.98095e-05	0.000417327	0	0.000402399	0	0.000308593	0	0.000625621	0	0.000837889	9.49179e-05	0.00182542	2.91684e-05
Q99LR1	Abhd12	Monoacylglycerol lipase ABHD12	CONCLUSIVE	#N/A	TRUE	0.595233	0.616607	0.507764	0.752318	0.761051	0.608238	0.453647	0.869798	1	0	0.00113118	0.000703343	0.00051849	0.000502634	0.000882455	0.000290526	0.000333828	0.000104813	0.00062589	0.000403132	0.000160846	0.000193716	0.000185771	2.78085e-05	3.04092e-05	0	0	0.000404913
Q91ZW3	Smarca5	SWI/SNF-related matrix-associated actin-dependent regulator of chromatin subfamily A member 5	CONCLUSIVE	#N/A	FALSE	1	1	1	1	1	1	-	1	1	1	0.000167092	0	0.00119334	0	0.000291583	0	6.32081e-05	0	2.37016e-05	0	0	0	2.51247e-05	0	5.75778e-05	0	0.000115789	0
Q9Z277	Baz1b	Tyrosine-protein kinase BAZ1B	CONCLUSIVE	#N/A	FALSE	1	1	1	1	1	1	-	1	1	1	4.96541e-05	0	0.000739487	0	0.000104766	0	7.4861e-06	0	4.21069e-05	0	0	0	0.000110695	0	6.5465e-05	0	0.000281129	0
O08749	Dld	Dihydrolipoyl dehydrogenase, mitochondrial	CONCLUSIVE	#N/A	FALSE	0.29389	0.10737	0	0.0140481	0.0388214	0	0.103398	0.263556	0.408755	0.675667	7.52764e-05	0.000625819	0	0.00127467	2.70594e-05	0.00189914	3.80666e-05	0.00094249	0	0.000591035	0.000209616	0.00181766	0.000280143	0.000782791	0.000784664	0.00113498	0.00294872	0.00141544
Q9DB20	Atp5po	ATP synthase subunit O, mitochondrial	CONCLUSIVE	#N/A	FALSE	0.232197	0.21366	0.109338	0.337054	0.182076	0.12493	0	0.291146	0.240888	0.310551	0.000344781	0.00126891	0.000118411	0.000964577	0.000452641	0.000890291	0.000168938	0.000758907	9.74587e-05	0.00068265	0	0.000603279	0.000843011	0.00205248	0.000710261	0.00223825	0.00038089	0.000845609
Q9CYL5	Glipr2	Golgi-associated plant pathogenesis-related protein 1	CONCLUSIVE	#N/A	FALSE	0.221499	0.115157	0.174945	0.292584	0.300563	0	0	0.343924	0.176225	0.407151	0.000497606	0.0038235	0.000655107	0.00308955	0.000782569	0.00189212	0.000611114	0.00142212	0	0.00364651	0	0.00322637	0.00133745	0.00255134	0.000903784	0.0042248	0.0034243	0.00498609
Q9Z0P4	Palm	Paralemmin-1	CONCLUSIVE	#N/A	FALSE	0.508676	0.494724	0.139357	0.490214	0.148431	0.519137	0.573826	0.656201	0.436495	0.765274	0.000925379	0.000945116	0.000125719	0.00077642	0.000278701	0.000289828	0.000158997	0.000912185	0.00111653	0.00103421	0.0011143	0.000827579	0.000496407	0.000260079	0.000442402	0.000571129	0.00169461	0.000519776
Q61165	Slc9a1	Sodium/hydrogen exchanger 1	CONCLUSIVE	#N/A	TRUE	0.464848	0.418298	0.183349	0.809673	0.189752	0.524726	0.0506728	0.36124	0.31619	0.71488	0.000194693	0.000270749	7.54971e-05	0.000336271	0.000167966	3.94832e-05	5.06339e-05	0.000216208	0.000303786	0.000275156	1.56138e-05	0.000292517	0.000103048	0.000182214	0.000132836	0.000287279	0.000927549	0.00036994
P61750	Arf4	ADP-ribosylation factor 4	CONCLUSIVE	#N/A	FALSE	0.363949	0.411183	0.330996	0.48906	1	0.267345	0	0.144138	0.405265	0.516857	0.000674072	0.000965278	0.000535004	0.00108134	0.000860826	0.000899339	0.00133786	0	0.000599696	0.00164346	0	0.0018085	0.000264061	0.00156794	0.000806856	0.00118408	0.00033804	0.000315991
O35682	Myadm	Myeloid-associated differentiation marker	CONCLUSIVE	#N/A	TRUE	0.927525	0.950584	0.684128	0.590487	0.978424	0.956256	0.991531	0.980965	0.916451	0.950632	0.0037717	0.000196072	0.00102463	0.000473087	0.0019799	0.0013731	0.00517268	0.000114066	0.00342518	0.000156686	0.0125366	0.000107082	0.00356482	6.91737e-05	0.00115355	0.000105165	0.00171133	8.88724e-05
Q99NB9	Sf3b1	Splicing factor 3B subunit 1	CONCLUSIVE	#N/A	FALSE	0.983866	1	1	1	1	0.598469	-	1	1	-	0.000171402	0	0.00071037	0	5.28114e-05	0	1.27361e-05	0	2.86546e-05	1.92253e-05	0	0	8.50503e-05	0	0.000111376	0	0	0
P82347	Sgcd	Delta-sarcoglycan	CONCLUSIVE	#N/A	TRUE	0.839409	0.770968	0.661853	0.622424	0.945997	0.933672	0.812533	0.856744	0.886263	0.783587	0.00191136	0.000567811	0.00047603	0.000243208	0.000369351	0.000224057	0.00158034	9.0215e-05	0.00219798	0.000156144	0.00128476	0.000296421	0.00171777	0.000287227	0.00272209	0.000349336	0.00154399	0.000426424
Q80V26	Impad1	Inositol monophosphatase 3	CONCLUSIVE	#N/A	TRUE	0.191173	0.370699	0.123852	0.13627	0.0476903	0.458943	0.0664415	0.180484	0.212431	0.516857	0.000582987	0.000989681	0.000161017	0.00113905	0.000309511	0.0019618	0.000116629	0.00232892	0.000489812	0.000577449	5.99407e-05	0.000842218	8.90093e-05	0.000404161	5.09951e-05	0.00018906	0.000170919	0.000159771
Q6PB93	Galnt2	Polypeptide N-acetylgalactosaminyltransferase 2	CONCLUSIVE	#N/A	TRUE	0.120559	0.282777	0.0260186	0.137279	0.0468485	0.12493	0	0	0.193392	0	0.000330501	0.000838268	3.21807e-05	0.00120465	0.000169145	0.00106298	2.42806e-05	0.000493998	0.000109256	0.000765287	0	0.000180349	0	0.000291258	2.12331e-05	8.85597e-05	0	8.31555e-05
Q923B6	Steap4	Metalloreductase STEAP4	CONCLUSIVE	#N/A	TRUE	0.371019	0.449499	0.187367	0	-	0.450372	-	0.251959	0.425231	-	0.000930718	0.00113985	0.000273194	0.00118487	0	4.92039e-05	0	0	0.000839181	0.00102413	0	0	0.00013484	0.000400325	0.000309009	0.000417675	0	0
Q61245	Col11a1	Collagen alpha-1(XI) chain	CONCLUSIVE	#N/A	FALSE	0.296015	0.482158	0.339914	0.684679	0	0.230866	0.269556	0.28033	0.323628	0.17339	6.72577e-05	7.22353e-05	2.16069e-05	4.19589e-05	6.68047e-05	3.07661e-05	0	2.31238e-05	6.67408e-05	0.000222348	9.46293e-05	0.000256427	0.0001171	0.000300622	0.000171077	0.000357544	5.62151e-05	0.000267997
P84078	Arf1	ADP-ribosylation factor 1	CONCLUSIVE	#N/A	FALSE	0.386749	0.373201	0.344056	0.503768	0.881399	0.358533	0.671929	0	0	0.390937	0.000635066	0.00106661	0.000595388	0.00113511	0.00114143	0.00112435	0.00128459	0.000172854	0.00061932	0.00110806	0.000872419	0.000425961	0	0.00155928	0	0.00158038	0.000336173	0.000523742
P54754	Ephb3	Ephrin type-B receptor 3	CONCLUSIVE	#N/A	TRUE	0.408981	0.699154	0.143859	0.486523	0.650094	0.346744	0	0.449947	0	0	0.000440521	0.000189556	4.84898e-05	0.000288576	0.000145638	0.000153707	0.0001561	8.4019e-05	0.00020905	0.000393845	0	0.000155285	6.38214e-05	7.80207e-05	0	5.08349e-05	0	0.000143198
Q6DFW4	Nop58	Nucleolar protein 58	CONCLUSIVE	#N/A	FALSE	1	1	1	1	1	1	-	1	1	1	0.000256153	0	0.00347354	0	0.000167026	0	5.68057e-05	0	0.000116187	0	0	0	6.89711e-05	0	0.000508048	0	0.000813567	0
Q9ER00	Stx12	Syntaxin-12	CONCLUSIVE	#N/A	TRUE	0.231174	0.256597	0.0973238	0.249246	0.126752	0.421897	0.317732	0.196595	0.301465	0.126305	0.000419515	0.0012154	0.000125522	0.00116422	0.000414705	0.00124913	0.000353575	0.00243594	0.000787921	0.00107965	0.000669761	0.00143818	0.000192745	0.000787672	0.000176684	0.0004094	0.000185058	0.00128011
Q6NS46	Pdcd11	Protein RRP5 homolog	CONCLUSIVE	#N/A	FALSE	1	1	1	1	-	1	-	1	-	-	2.57221e-05	0	0.000515959	0	5.9176e-05	0	0	0	2.00675e-05	0	0	0	8.50894e-06	0	0	0	0	0
Q80W54	Zmpste24	CAAX prenyl protease 1 homolog	CONCLUSIVE	#N/A	TRUE	0.692267	0.578774	0.590922	0.765096	0.412039	0.719646	0.928543	0.917152	0.843618	0.907766	0.000544486	0.000396272	0.000526155	0.000364241	0.000507434	0.000155795	0.00175403	0.00250293	0.000812867	0.00031667	0.00281224	0.000216418	0.00128973	0.000116503	0.000254797	4.72319e-05	0.000982096	9.97866e-05
Q99LC3	Ndufa10	NADH dehydrogenase [ubiquinone] 1 alpha subcomplex subunit 10, mitochondrial	CONCLUSIVE	#N/A	FALSE	0.253803	0	0.0177261	0.0386849	0	0.0246601	0	0.842378	0.115653	0.847888	0	0.00106045	2.58352e-05	0.00143164	5.81967e-05	0.00144618	0	0.000381902	4.67802e-05	0.00185022	0	0.00284748	0.000416547	7.79422e-05	6.8185e-05	0.00052138	0.00282811	0.000507366
O08532	Cacna2d1	Voltage-dependent calcium channel subunit alpha-2/delta-1	CONCLUSIVE	#N/A	TRUE	0.295068	0.401822	0.134312	0.233456	0.579861	0.148736	0	0.360584	0.272873	0.458554	0.000191057	0.00028442	3.11815e-05	0.000200975	2.80959e-05	9.22518e-05	6.52472e-05	4.7275e-05	8.6573e-05	0.000495485	0	7.7666e-05	6.22446e-05	0.000110377	4.38906e-05	0.000116956	0.00017469	0.000206268
O35516	Notch2	Neurogenic locus notch homolog protein 2	CONCLUSIVE	#N/A	TRUE	0.177882	0.172437	0.198669	0.480802	0.232736	0.188213	0	0	0.139295	0	5.17081e-05	0.000248159	3.5275e-05	0.000142282	7.10966e-05	7.67741e-05	8.96514e-06	2.95555e-05	4.70642e-05	0.000202994	0	6.24283e-05	0	0.000127705	1.46998e-05	9.08305e-05	0	7.67589e-05
Q04736	Yes1	Tyrosine-protein kinase Yes	CONCLUSIVE	#N/A	FALSE	0.0948516	0.167244	0.0915029	0.247716	0.0856527	0.0519499	0	0.254196	0.133547	0	0.000200667	0.000999179	8.05262e-05	0.000799513	0.000146388	0.000444564	7.67464e-05	0.000819272	6.90677e-05	0.00126044	0	0.00117177	4.88098e-05	0.000143206	2.23712e-05	0.000145144	0	0.000367975
Q8R5J9	Arl6ip5	PRA1 family protein 3	CONCLUSIVE	#N/A	TRUE	0.454209	0.879624	0.328447	0.565515	0.166249	0.806752	0.698078	0.0269174	0.338535	0.525039	0.00412709	0.00056479	0.00192699	0.00393999	0.00954235	0.00733139	0.00217905	0.0109281	0.00267213	0.000640079	0.00410887	0.00177711	0.000112366	0.00406212	0.00119097	0.00232705	0.00167222	0.00151272
Q8K0C4	Cyp51a1	Lanosterol 14-alpha demethylase	CONCLUSIVE	#N/A	TRUE	0.391358	0.304421	0.439634	0.788241	0.452797	0.234004	0.457434	0.140599	0.350421	0.384251	0.000272958	0.000623689	0.000505983	0.000644935	0.00058187	0.000156318	0.000291657	0.000352466	0.00031365	0.00102671	0.000186662	0.000221402	6.29966e-05	0.000385063	9.62453e-05	0.000178411	0.00014113	0.000226156
P63001	Rac1	Ras-related C3 botulinum toxin substrate 1	CONCLUSIVE	#N/A	FALSE	0.336835	0.347654	0.384365	0.406498	0.403793	0.511921	0.116509	0.446255	0.355926	0.169275	0.000482272	0.000904948	0.000632929	0.00101376	0.000412479	0.000602236	0.000533414	0.000787596	0.00123255	0.00117514	0.000400104	0.00303399	0.00104524	0.00129701	0.000661874	0.00119771	0.000211275	0.00103684
Q8K299	Scara5	Scavenger receptor class A member 5	CONCLUSIVE	#N/A	TRUE	0.554349	0.503299	0.408955	0.658716	0.622852	0.83499	1	0.455055	0.480462	0	0.000786863	0.000776547	0.000289528	0.000418442	0.000490899	0.000254337	0.000315697	0.00019116	0.000465062	9.19054e-05	8.69202e-05	0	7.52923e-05	9.01654e-05	0.000147896	0.000159925	0	0.000154456
P12023	App	Amyloid-beta A4 protein	CONCLUSIVE	#N/A	TRUE	0.51144	0.773475	0.297792	0.632568	0.355697	0.340183	0.39913	0.199333	0.392965	0.667314	0.000663475	0.000194309	7.4444e-05	0.000175542	0.000165457	9.61075e-05	9.34645e-05	0.0001693	0.000177932	0.000345116	6.65109e-05	0.000100129	4.11523e-05	0.000165298	0.000117885	0.000182103	0.000197556	9.84906e-05
Q9QY76	Vapb	Vesicle-associated membrane protein-associated protein B	CONCLUSIVE	#N/A	TRUE	0.60521	0.689948	0.418124	0.573949	0.730809	0.593176	0.62959	0.682264	0.76397	0.348487	0.000972346	0.000436957	0.000575578	0.000800994	0.00107692	0.000799412	0.00203897	0.000751049	0.00138391	0.000949143	0.00101865	0.000599306	0.000978003	0.000455465	0.000597671	0.000184651	0.000542534	0.00101429
Q7TPR4	Actn1	Alpha-actinin-1	CONCLUSIVE	#N/A	FALSE	0.464043	0.324158	0.195062	0.640088	0.235838	0.593057	1	0.752595	0.593914	0.292448	0.000103807	0.00021643	5.14098e-05	0.000212147	0.000165989	9.33331e-05	7.75781e-05	0.000251368	0.000204794	0.000140525	1.43535e-05	0	0.000301953	9.92628e-05	0.00041383	0.000282954	0.000193274	0.00046761
Q9CPR4	Rpl17	60S ribosomal protein L17	CONCLUSIVE	#N/A	FALSE	0.307095	0.284149	0.61656	0.505	0.530716	0.0688423	-	0.361691	0.166528	0	0.000520593	0.00131152	0.00113398	0.000705223	0.00138481	0.00135739	0.000737127	0.000651804	0.000112819	0.00152598	0	0	0.000545343	0.000962417	0.000164441	0.000823028	0	0.00303969
P35979	Rpl12	60S ribosomal protein L12	CONCLUSIVE	#N/A	FALSE	0.599987	0.632362	0.358151	0.473565	0.372365	0.784047	0.691535	0.711533	0.6772	0.479615	0.00100627	0.000585017	0.000347405	0.000622591	0.00121037	0.0013455	0.000318738	0.000537244	0.00143424	0.000395038	0.000698364	0.000311511	0.00537724	0.00218002	0.00256727	0.00122373	0.00344186	0.00373444
Q62165	Dag1	Dystroglycan	CONCLUSIVE	#N/A	TRUE	0.519939	0.588141	0.796861	0.501256	0.389126	0.594319	0.632666	0.291835	0.0341658	0	0.000632874	0.000443185	9.50016e-05	2.42182e-05	0.000104109	0.000103587	9.29895e-05	0.000145981	0.00106932	0.000729914	0.000578277	0.000335755	0.000112366	0.000272667	1.3553e-05	0.000383131	0	5.3078e-05
Q9DC69	Ndufa9	NADH dehydrogenase [ubiquinone] 1 alpha subcomplex subunit 9, mitochondrial	CONCLUSIVE	#N/A	FALSE	0.22004	0.197058	0.244882	0.393251	0.291481	0.230185	0.0996743	0	0	0	0.000194797	0.00079373	0.000237194	0.000731411	0.000675874	0.00104281	0.000455213	0.00110651	0.000143163	0.000478786	6.79222e-05	0.00061352	0	0.000366969	0	0.000476077	0	0.000678919
P62983	Rps27a	Ubiquitin-40S ribosomal protein S27a	CONCLUSIVE	#N/A	FALSE	0.572386	0.433756	0.470891	0.422017	0.675588	0.771473	0.826642	0.688789	0.574223	0.225861	0.000900582	0.00117566	0.00218999	0.00246075	0.0011257	0.00154172	0.000904919	0.000434536	0.00282105	0.000835658	0.00183296	0.000384397	0.00369008	0.00166726	0.00155165	0.00115052	0.00058507	0.00200533
Q9EQ06	Hsd17b11	Estradiol 17-beta-dehydrogenase 11	CONCLUSIVE	#N/A	FALSE	0.259778	0.377049	0.607985	0.864068	0.0804596	0.489123	0	0.741135	0.510216	0	0.000921462	0.00152242	0.00098486	0.000635016	0.00128257	0.000201769	0.000139328	0.00159233	0.000515484	0.000538411	0	0.00767541	0.000106333	3.71403e-05	0.00056859	0.000545821	0	0.000127245
Q91W90	Txndc5	Thioredoxin domain-containing protein 5	CONCLUSIVE	#N/A	FALSE	0.143922	0.329511	0	0.119221	0.081281	0.0510251	0	0.179073	0.103207	0.295084	0.000199082	0.000405093	0	0.000376006	1.65147e-05	0.000122007	4.6465e-05	0.000525194	4.9781e-05	0.000925837	0	0.000472496	0.00060791	0.00278686	0.000232189	0.00201755	0.000218875	0.000522863
Q8JZR0	Acsl5	Long-chain-fatty-acid--CoA ligase 5	CONCLUSIVE	#N/A	TRUE	0.411481	0.354405	0.395154	0.656871	0.69371	0.292796	0.293366	0.160276	0	0	0.000182322	0.000332123	0.000191353	0.000292896	0.000362984	0.000189612	0.000259372	0.000114519	0.000109416	0.000264278	0.000124972	0.000301021	3.86619e-05	0.000202559	0	9.03318e-05	0	2.77591e-05
P10853,Q64475,Q8CGP1,Q8CGP2	Hist1h2bj | Hist1h2bf | Hist1h2bl | Hist1h2bn | Hist1h2bb | Hist1h2bk | Hist1h2bp	Histone H2B type 1-F/J/L | Histone H2B type 1-B | Histone H2B type 1-K | Histone H2B type 1-P	INDISTINGUISHABLE	#N/A	FALSE	0.900553	0	0.975673	0	0.993205	0.949679	1	0	0.839755	0.834279	0	0.000612875	0.0160623	0.000300373	0	0.00334958	0.0302446	0.000206922	0.00901191	0.000477519	0.00375971	0	0	0.000614878	0.00489877	0.000934797	0.00643886	0.00127901
Q80W68	Kirrel1	Kin of IRRE-like protein 1	CONCLUSIVE	#N/A	TRUE	0.504693	0.586374	0.297792	0.50215	0.869031	0.408295	0.484809	0.488318	0.518981	0	0.000303515	0.000214098	6.10271e-05	0.000143905	0.000183294	0.000181724	0.000175411	2.64356e-05	0.000210481	0.000305031	9.19547e-05	9.77174e-05	0.000100403	0.000105207	9.20368e-05	8.53047e-05	0	3.60446e-05
Q8CGP1	Hist1h2bk	Histone H2B type 1-K	INDISTINGUISHABLE	#N/A	FALSE	0.900695	0	0.975673	0	0.993205	0.949679	1	0	0.839755	0.834279	0	0.000612875	0.0160683	0.000300373	0	0.0033404	0.0302501	0.000206922	0.00902838	0.000477519	0.00375971	0	0	0.000614878	0.00489877	0.000934797	0.00643886	0.00127901
Q64475	Hist1h2bb	Histone H2B type 1-B	INDISTINGUISHABLE	#N/A	FALSE	0.900671	0	0.975673	0	0.993205	0.949679	1	0	0.839755	0.834279	0	0.000612875	0.0160501	0.000300373	0	0.0033404	0.0302501	0.000206922	0.00902838	0.000477519	0.00375971	0	0	0.000614878	0.00489877	0.000934797	0.00643886	0.00127901
P10853	Hist1h2bj | Hist1h2bf | Hist1h2bl | Hist1h2bn	Histone H2B type 1-F/J/L	INDISTINGUISHABLE	#N/A	FALSE	0.900611	0	0.975673	0	0.993205	0.949679	1	0	0.839755	0.834279	0	0.000612875	0.0160683	0.000300373	0	0.0033404	0.0302501	0.000206922	0.00896248	0.000477519	0.00375971	0	0	0.000614878	0.00489877	0.000934797	0.00643886	0.00127901
P60766	Cdc42	Cell division control protein 42 homolog	CONCLUSIVE	#N/A	FALSE	0.203439	0.329729	0.224165	0.140734	0.407218	0.333003	0.179793	0.0382434	0	0	0.00145439	0.00295648	0.000744284	0.00257597	0.000396611	0.00242156	0.000637651	0.000928223	0.000891211	0.00178507	0.00172052	0.00784894	5.53007e-05	0.00139072	0	0.00155636	0	0.00163786
Q6PIC6	Atp1a3	Sodium/potassium-transporting ATPase subunit alpha-3	CONCLUSIVE	#N/A	TRUE	0.52936	0	-	0.448406	-	0	1	0	1	-	0	0.000562205	0	0	0.000322916	0.000397226	0	0	0	0.000400918	0.00115015	0	0	0.000278607	0.000370373	0	0	0
E2JF22	Piezo1	Piezo-type mechanosensitive ion channel component 1	CONCLUSIVE	#N/A	TRUE	0.63967	0.750288	0.264611	0.761033	0.504009	0.692074	0.406533	1	1	0.572142	0.000136645	4.54784e-05	2.52063e-05	7.00516e-05	0.000104097	3.26867e-05	7.28132e-05	7.16549e-05	0.000123884	5.512e-05	1.84317e-05	2.69071e-05	3.52496e-05	0	2.61349e-05	0	1.99081e-05	1.48877e-05
P06795	Abcb1b	Multidrug resistance protein 1B	CONCLUSIVE	#N/A	TRUE	0.443041	0.549824	0.141217	0.517706	0.374737	0.416058	0.59913	0.364112	1	0.516857	0.000180168	0.000147515	3.41416e-05	0.000207624	0.000167308	0.000155864	7.59244e-05	0.000126683	0.000120387	0.000168965	8.02717e-05	5.37088e-05	3.725e-05	6.50537e-05	2.8455e-05	0	4.76859e-05	4.45755e-05
P70699	Gaa	Lysosomal alpha-glucosidase	CONCLUSIVE	#N/A	FALSE	0.0327535	0.0706683	0.123852	0.198819	0	0.0297555	0	0	0	0	3.35044e-05	0.000440604	2.40596e-05	0.000170201	1.08394e-05	4.36795e-05	0	1.64148e-05	1.30695e-05	0.000426159	0	0.000242704	0	0.000516807	0	0.000400207	0	0.000149209
Q6GSS7	Hist2h2aa1 | Hist2h2aa2	Histone H2A type 2-A	CONCLUSIVE	#N/A	FALSE	0.952437	1	0.933723	0.93662	0.996901	1	-	1	-	0	0.00230877	0	0.0345695	0.00245381	0.0210306	0.00142313	0.0387092	0.000120333	0.0120081	0	0	0	0.00938432	0	0	0	0	0.00189594
Q7TQ95	Lnpk	Endoplasmic reticulum junction formation protein lunapark	CONCLUSIVE	#N/A	TRUE	0.274284	0.437453	0.157253	0.527568	0.364056	0.584506	0.0370327	0.568574	0.264511	0.299676	0.000503363	0.000647304	0.00023738	0.00127217	0.000388891	0.000348248	0.00071642	0.00125146	0.00154347	0.00109717	0.00022092	0.00574463	0.000360365	0.00027344	0.000142386	0.000395914	0.000477233	0.00111526
O55131	Sep7	Septin-7	CONCLUSIVE	#N/A	FALSE	0.129767	0.193244	0.14503	0.0785991	0.175144	0.0764716	0	0.117035	0.388251	0	0.00015379	0.000642043	0.000147249	0.000868049	8.68724e-05	0.00101839	0.000126972	0.000597985	2.8567e-05	0.000344997	0	0.000196481	0.000121129	0.000913855	0.000138794	0.000218691	0	0.000587047
P35282	Rab21	Ras-related protein Rab-21	CONCLUSIVE	#N/A	FALSE	0.61076	0.604225	0.477371	0.601832	0.720084	0.658946	0.783169	0.622414	0.811877	0.24296	0.00129445	0.000847879	0.000578383	0.000633218	0.0010392	0.000687525	0.00078551	0.000305349	0.000916375	0.000474292	0.000557503	0.000154352	0.000451996	0.000274202	0.000327104	7.57944e-05	0.000137043	0.000427015
Q8R127	Sccpdh	Saccharopine dehydrogenase-like oxidoreductase	CONCLUSIVE	#N/A	FALSE	0.256916	0.548098	0.362131	0.522426	0.126169	0.37284	0	0.488318	0.418361	0	0.000245613	0.000202506	0.00044361	0.000781389	0.000577897	0.000528283	0.000219374	0.00151936	0.000270976	0.000455814	0	0.00187705	9.84842e-05	0.000103196	0.000169271	0.000235334	0	0.000154681
P18242	Ctsd	Cathepsin D	CONCLUSIVE	#N/A	FALSE	0.015591	0.073549	0	0	0	0.0368103	0	0.0308306	0	0	4.67264e-05	0.000588584	0	0.00101541	0	0.00024818	0	7.63087e-05	3.03786e-05	0.000794894	0	0.000417881	5.15241e-05	0.00161968	0	0.00139536	0	0.00196531
Q9D051	Pdhb	Pyruvate dehydrogenase E1 component subunit beta, mitochondrial	CONCLUSIVE	#N/A	FALSE	0.239557	0.172131	0	0.0614853	0	0.361655	0	0.35685	0.414864	0.452824	9.78348e-05	0.000470539	0	0.000783144	0.000105505	0.00161044	0	0.000551945	0.000150342	0.000265362	0	0.000906766	0.000367773	0.000662835	0.000387696	0.000546817	0.00115819	0.00139951
P62960	Ybx1	Nuclease-sensitive element-binding protein 1	CONCLUSIVE	#N/A	FALSE	0.149835	0.120396	0.409663	0.175398	0.0905214	0.111651	0.0462794	0.0409272	0.0498936	0.639226	5.94964e-05	0.000434675	0.000256346	0.000369402	0.000149709	0.00070383	5.15774e-05	0.000518204	0.000219191	0.00174398	0.00019881	0.00409705	0.000180414	0.00422776	0.000206726	0.0039366	0.0016692	0.000942084
P26618	Pdgfra	Platelet-derived growth factor receptor alpha	CONCLUSIVE	#N/A	TRUE	0.341196	0.608859	0.0571222	0.515393	0.209746	0.365493	0.209925	0.309917	0.374765	0	0.000351843	0.000226029	2.31604e-05	0.000382292	6.32379e-05	5.94604e-05	3.55848e-05	0.000134072	0.000182997	0.000317688	3.13519e-05	0.000117997	3.87968e-05	8.63878e-05	2.77843e-05	4.63536e-05	0	8.70498e-05
Q9R0Y5	Ak1	Adenylate kinase isoenzyme 1	CONCLUSIVE	#N/A	FALSE	0.187962	0.321726	0.18913	0.335927	0.0985217	0.171506	0	0.152588	0.0740054	0	0.000625428	0.00131855	0.000520034	0.00222957	0.000940697	0.0018596	0.000199752	0.00182774	0.000192606	0.000930423	0	0.00105978	0.000272228	0.00151184	6.23858e-05	0.000780604	0	0.000635239
P35980	Rpl18	60S ribosomal protein L18	CONCLUSIVE	#N/A	FALSE	0.921465	1	0.820107	0.509262	0.586016	0.985743	0.943943	1	0.942999	1	0.00180029	0	0.00209774	0.000460145	0.000842511	0.000811865	0.00070672	0.000499254	0.00368798	5.33399e-05	0.00383646	0.000227834	0.0019945	0	0.00148067	8.95019e-05	0.00868476	0
Q07797	Lgals3bp	Galectin-3-binding protein	CONCLUSIVE	#N/A	FALSE	0.0547445	0.0872981	0	-	-	0	0	0.10425	0.0501648	0	6.6405e-05	0.000694264	0	0.000374815	0	0	0	0	0	0.000686485	0	2.96934e-05	9.15289e-05	0.000786447	7.34141e-05	0.00139005	0	3.28587e-05
P09405	Ncl	Nucleolin	CONCLUSIVE	#N/A	FALSE	0.943886	0.926307	0.960932	0.536622	1	0.912536	1	0.943506	0.95773	1	0.000257425	2.04797e-05	0.0003762	1.52948e-05	6.81842e-05	5.88777e-05	4.69814e-05	0	0.000369957	3.54593e-05	0.000132802	0	0.000261446	1.56546e-05	0.00035949	1.58664e-05	0.000846296	0
Q9CRD0	Ociad1	OCIA domain-containing protein 1	CONCLUSIVE	#N/A	FALSE	0.321287	0.503343	0.171862	0.460264	0.289254	0.415827	0.380963	0.192627	0.0331171	0	0.000930745	0.000918382	0.000213507	0.00102881	0.000878252	0.0010299	0.000257748	0.000633331	0.000823624	0.00115707	0.000725696	0.0011792	0.000171052	0.000716942	4.89994e-05	0.00143058	0	0.000460553
P97300	Nptn	Neuroplastin	CONCLUSIVE	#N/A	TRUE	0.740756	0.778164	0.56498	0.54102	0.331812	0.769548	0.928755	0.839971	0.818572	0.82312	0.00183375	0.000522758	0.000848999	0.000653708	0.000329586	0.000279607	0.000404391	0.000814344	0.00257261	0.000770405	0.00168776	0.000129469	0.000585324	0.000111514	0.000701172	0.000155407	0.00222238	0.000477568
Q7TT50	Cdc42bpb	Serine/threonine-protein kinase MRCK beta	CONCLUSIVE	#N/A	FALSE	0.124355	0.120854	0.219702	0.254874	0	0	0.130024	0	0.0488665	0	2.98234e-05	0.000216948	0.00010842	0.000385066	6.83435e-05	0.000199803	0	0.00018873	0	0.000225379	7.47422e-06	5.00091e-05	0	4.8458e-05	7.06529e-06	0.000137518	0	0.000105146
Q8BG51	Rhot1	Mitochondrial Rho GTPase 1	CONCLUSIVE	#N/A	TRUE	0.348807	0.311908	0.146504	0.461018	0.362549	0.588079	0	0.337301	0.560456	0	0.000187227	0.000413035	6.17732e-05	0.000359876	0.000294673	0.000344506	0.0001974	0.000347078	0.000328981	0.000230435	0	0.000244371	0.000133914	0.000263101	0.000124673	9.77759e-05	0	0.00018028
Q9CPQ8	Atp5mg	ATP synthase subunit g, mitochondrial	CONCLUSIVE	#N/A	FALSE	0.336646	0.368414	0.195062	0.36245	0.587792	0.420905	0.253046	0.224321	0	0	0.00254198	0.00435781	0.000445219	0.00183723	0.00140407	0.00246975	0.00368169	0.0025819	0.00318434	0.00438112	0.00140878	0.00415852	0.00051274	0.001773	0	0.0032128	0	0.00119647
P54761	Ephb4	Ephrin type-B receptor 4	CONCLUSIVE	#N/A	TRUE	0.398728	0.660149	0.33386	0.462078	0.658034	0.393215	0	0.388838	0.264511	0	0.000446434	0.000229828	6.04e-05	0.000120514	0.00010466	0.000121838	8.13289e-05	4.22649e-05	0.000227147	0.000350519	0	0.000460008	6.42093e-05	0.000100922	3.06556e-05	8.52399e-05	0	1.92092e-05
P14901	Hmox1	Heme oxygenase 1	CONCLUSIVE	#N/A	FALSE	0.340799	0.598155	0.670574	0.60517	0.426331	0.439956	0.166164	0	0.278906	0	0.000397741	0.000267205	0.000571236	0.000280625	0.000417009	0.000272069	6.70447e-05	9.0215e-05	0.00106308	0.00135325	0.000118139	0.000592841	0	0.00145528	0.000397844	0.0010286	0	0.000524829
P62301	Rps13	40S ribosomal protein S13	CONCLUSIVE	#N/A	FALSE	0.328627	0.366636	0.712131	0.478673	0.597801	0.174797	0	0.0531537	0.193392	0	0.000592074	0.00102281	0.00212585	0.000859344	0.000843724	0.000918908	0.00128317	0.000863316	0.000302445	0.00142781	0	0.000453857	0.0001399	0.00249209	0.000561059	0.00234009	0	0.00156949
B9EJ86	Osbpl8	Oxysterol-binding protein-related protein 8	CONCLUSIVE	#N/A	TRUE	0.52215	0.638228	0.378471	0.683441	0.410627	0.596553	0.296541	0.588733	1	0	0.000287332	0.00016287	0.000144433	0.00023719	0.000224648	0.000104053	6.53855e-05	9.3848e-05	0.000233506	0.00015792	5.28072e-05	0.00012527	1.78219e-05	1.24497e-05	2.0421e-05	0	0	6.39801e-05
Q8R2Y8	Ptrh2	Peptidyl-tRNA hydrolase 2, mitochondrial	CONCLUSIVE	#N/A	FALSE	0.368047	0.71542	0.335485	0.499857	0.204691	0.442871	0.0553657	0.445219	0.245957	0	0.00234622	0.00093328	0.000633391	0.0012546	0.00186433	0.0018654	0.000244684	0.000950697	0.00110101	0.00138507	0.000141473	0.00241378	0.00107959	0.00134526	0.000434632	0.00133247	0	0.00199022
Q5I012	Slc38a10	Putative sodium-coupled neutral amino acid transporter 10	CONCLUSIVE	#N/A	TRUE	0.339644	0.302103	0.428668	0.302783	0.336761	0.448338	0.348574	0.32303	0.264511	0	0.000155255	0.000358658	9.67636e-05	0.000128967	6.63389e-05	0.000152758	5.58676e-05	0.000110029	0.000201874	0.000248397	0.000113546	0.000212199	3.39161e-05	7.10776e-05	5.55176e-05	0.00015437	0	7.8273e-05
Q9WV92	Epb41l3	Band 4.1-like protein 3	CONCLUSIVE	#N/A	FALSE	0.0586377	0.149023	0.0876063	0.129598	0.0680244	0	0	0	0	0	6.1866e-05	0.000353277	2.96173e-05	0.000308456	4.44776e-05	0.000298719	3.27749e-05	0.000449036	0	0.000469552	0	0.000267417	0	9.53094e-05	0	1.81123e-05	0	0.000448986
P62082	Rps7	40S ribosomal protein S7	CONCLUSIVE	#N/A	FALSE	0.34886	0.414424	0.75864	0.494213	0.437033	0.721264	-	0.182857	0.275945	0	0.000757097	0.00106977	0.00297838	0.000947567	0.00223637	0.00228874	0.0036098	0.00464998	0.000535018	0.000206761	0	0	0.00185115	0.00827232	0.0022147	0.00581116	0	0.00322506
P50516	Atp6v1a	V-type proton ATPase catalytic subunit A	CONCLUSIVE	#N/A	FALSE	0.0275931	0.0190864	0	0	-	0.137364	0	0.0359053	0	0	1.5525e-05	0.00079788	0	0.000140206	0	0.000359819	0	0	6.72891e-05	0.000422569	0	0.000152726	6.84761e-05	0.00183865	0	0.00128175	0	0.000338013
Q9EP72	Emc7	ER membrane protein complex subunit 7	CONCLUSIVE	#N/A	TRUE	0.629086	0.773658	0.522372	0.709818	0.514955	0.583295	0.74592	0.379182	0.547181	0	0.00205357	0.000600795	0.000466186	0.000426255	0.000657228	0.000268682	0.000413475	0.000389459	0.00122313	0.0008738	0.00292192	0.000995285	0.00035062	0.000574056	0.00070307	0.000581824	0	0.000472019
Q8JZQ2	Afg3l2	AFG3-like protein 2	CONCLUSIVE	#N/A	TRUE	0.348843	0.458852	0.200379	0.513303	0.340128	0.216309	0	0.588733	0.683328	0	0.000362295	0.000427274	3.71663e-05	0.000148314	0.000218963	0.000207614	0.000231241	0.000448623	0.000155302	0.000562663	0	6.4089e-05	1.97552e-05	1.38002e-05	3.01817e-05	1.3987e-05	0	8.27407e-05
Q8K224	Nat10	RNA cytidine acetyltransferase	CONCLUSIVE	#N/A	FALSE	1	1	1	1	1	-	-	-	-	-	9.66623e-05	0	0.000785937	0	0.00024547	0	4.8656e-05	0	0	0	0	0	0	0	0	0	0	0
Q9JIW9	Ralb	Ras-related protein Ral-B	CONCLUSIVE	#N/A	FALSE	0.55334	0.733483	0.302981	0.520338	0.73593	0.477451	0.541957	0.6473	0.518981	0	0.00161199	0.000585727	0.000456349	0.00104985	0.000852469	0.00078583	0.00112869	0.000405004	0.00064493	0.000705847	0.00039363	0.000332682	0.000640924	0.000349227	0.00035251	0.000326725	0	0.000368145
Q62087	Pon3	Serum paraoxonase/lactonase 3	CONCLUSIVE	#N/A	FALSE	0.488934	0.659568	0.713588	0.640321	0.505154	0.676573	0.404532	0.269765	0.149398	1	0.000369808	0.000190874	0.000304421	0.000122185	0.000534977	0.000300505	0.000390959	0.000382981	0.000562948	0.00026911	0.000542515	0.000798577	0.000179024	0.000484607	0.000119661	0.000681293	8.59424e-05	0
Q9DBE8	Alg2	Alpha-1,3/1,6-mannosyltransferase ALG2	CONCLUSIVE	#N/A	TRUE	0.445822	0.527816	0.649438	0.670291	0.607575	0.422173	0.303581	0.125225	0	0	0.000377002	0.000337266	0.000458575	0.000247536	0.000589095	0.00028977	0.000233445	0.000150779	0.000150063	0.000205391	7.19867e-05	0.000165138	3.81775e-05	0.000266694	0	0.000310848	0	0.000411169
Q61072	Adam9	Disintegrin and metalloproteinase domain-containing protein 9	CONCLUSIVE	#N/A	TRUE	0.330346	0.510276	0.098074	0.302235	0.356064	0.38535	0.427684	0.232925	0	0	0.000238056	0.000228468	2.71346e-05	0.00024954	0.000130397	0.000301047	8.18931e-05	0.000148102	0.000260405	0.000415357	0.000136367	0.000182483	4.37497e-05	0.000144078	0	7.96514e-05	0	0.000112186
Q9R112	Sqor	Sulfide:quinone oxidoreductase, mitochondrial	CONCLUSIVE	#N/A	FALSE	0.292497	0.202837	0.0917112	0.271262	0.102958	0.452965	0	0.430368	0.384478	0.648852	0.000319297	0.00125486	7.64292e-05	0.000756939	0.00021425	0.000575577	4.92087e-05	0.000428742	0.000239878	0.000289695	0	3.80736e-05	0.000222985	0.000295141	0.000147924	0.000236815	0.000428184	0.000231727
Q6ZWV3	Rpl10	60S ribosomal protein L10	CONCLUSIVE	#N/A	FALSE	0.632018	0.692244	0.870376	0.407903	0.209746	0.67124	0.764053	0.885593	0.270541	0.156864	0.00253647	0.00112766	0.00203573	0.00030318	0.000997593	0.00144807	0.00025869	0.000974659	0.00349212	0.00171037	0.000259258	8.00613e-05	0.00360307	0.000465468	0.000311054	0.000838696	0.000189555	0.00101885
Q62371	Ddr2	Discoidin domain-containing receptor 2	CONCLUSIVE	#N/A	TRUE	0.33356	0.472793	0.143586	0.385006	0.0869894	0.458668	0.299239	0.524946	0	0	0.00022807	0.000254318	4.56427e-05	0.000272235	0.000149183	0.000238299	2.26884e-05	0.00023813	0.000213907	0.000252459	5.99688e-05	0.000140435	0.00013605	0.00012312	0	4.59736e-05	0	0.000144305
O70496	Clcn7	H(+)/Cl(-) exchange transporter 7	CONCLUSIVE	#N/A	TRUE	0.0471894	0.228905	0	0.150566	0.0415335	0.017193	0	0	0	0	0.000139171	0.000468815	0	0.000464586	2.14403e-05	0.000120957	1.37882e-05	0.000318191	1.55109e-05	0.000886651	0	0.000512073	0	0.00049619	0	0.000307331	0	0.000259718
P08003	Pdia4	Protein disulfide-isomerase A4	CONCLUSIVE	#N/A	FALSE	0.393442	0.639535	0.0827622	0.347158	0.368653	0.383108	0	0.526828	0.435238	0.372774	0.000295275	0.000166427	3.59385e-05	0.0003983	0.000107941	0.000202986	4.77239e-05	8.17309e-05	9.76114e-05	0.000157177	0	9.39904e-05	0.000289722	0.000260215	0.000237125	0.000307692	0.000317906	0.000534906
Q9D8N0	Eef1g	Elongation factor 1-gamma	CONCLUSIVE	#N/A	FALSE	0.558384	0.485886	0.609953	0.168771	0.213582	0.439605	0.249321	0.397843	0.872337	0.669302	0.000219197	0.000231932	0.000309564	0.000197957	0.000165468	0.000814962	0.000139349	0.00051309	0.00017101	0.000217998	1.95322e-05	5.88093e-05	0.000108766	0.000164624	0.000526211	7.70085e-05	0.0032489	0.00160526
P35279	Rab6a	Ras-related protein Rab-6A	CONCLUSIVE	#N/A	FALSE	0.36589	0.346086	0.182743	0.319817	0.350577	0.601922	0.256451	0.724095	0.76397	0.516857	0.000491227	0.000928152	0.00031968	0.00142966	0.000794609	0.00168997	0.000798458	0.00147909	0.000838332	0.000554427	0.000553991	0.00160623	0.000279295	0.000106421	0.00034912	0.000107861	0.000292535	0.000273454
Q4VA53	Pds5b	Sister chromatid cohesion protein PDS5 homolog B	CONCLUSIVE	#N/A	FALSE	1	1	1	1	-	1	-	-	1	-	2.87058e-05	0	0.000727822	0	8.81067e-05	0	0	0	2.58407e-05	0	0	0	0	0	8.36988e-06	0	0	0
Q922Q1	Mar2	Mitochondrial amidoxime reducing component 2	CONCLUSIVE	#N/A	FALSE	0.527047	0.336158	0.453469	0.560137	0.545735	0.46183	0.367578	0.894666	0.212431	0.671302	0.000585693	0.00115662	0.000305265	0.000367912	0.000662174	0.00051999	0.00035214	0.000293119	0.000700145	0.000815879	8.8386e-05	0.000152069	0.00139062	0.000163725	0.000161133	0.000597385	0.000630075	0.000308512
Q8VIJ6	Sfpq	Splicing factor, proline- and glutamine-rich	CONCLUSIVE	#N/A	FALSE	0.980951	1	1	1	0.662627	1	1	0.991124	1	-	0.000114198	0	0.00107919	0	0.000310341	0	0.000146517	7.45984e-05	0.000326675	0	5.495e-05	0	0.00176796	1.58338e-05	0.000857068	0	0	0
Q8BY89	Slc44a2	Choline transporter-like protein 2	CONCLUSIVE	#N/A	TRUE	0.511948	0.522069	0.196898	0.469585	0.429228	0.386514	0.619217	0.637547	0.569731	0	0.000321106	0.000293959	0.000120165	0.000490126	0.000214597	0.000242396	0.000133302	0.000177261	0.000205823	0.000326688	0.00104579	0.000643098	0.000703165	0.000399758	0.000462857	0.000349556	0	0.000134274
Q8K1E0	Stx5	Syntaxin-5	CONCLUSIVE	#N/A	TRUE	0.455724	0.57388	0.282531	0.452711	0.679829	0.516803	0.275139	0.588733	0.392965	0	0.000512675	0.000380673	0.000167929	0.000426445	0.000290983	0.000351774	0.000405452	0.000190951	0.000362546	0.000338971	0.000192351	0.000506754	0.00013389	9.35307e-05	5.11388e-05	7.89969e-05	0	0.000160221
P53702	Hccs	Cytochrome c-type heme lyase	CONCLUSIVE	#N/A	FALSE	0.346884	0.443482	0.316301	0.481203	0.550561	0.436125	0.301562	0.488318	0.0804428	0	0.00062216	0.00078074	0.000101156	0.000218654	0.0009621	0.00103726	0.000305293	0.000249219	0.00129742	0.00167746	0.000611924	0.00141726	0.000291244	0.000305178	6.67436e-05	0.000762959	0	0.00156834
Q5SYD0	Myo1d	Unconventional myosin-Id	CONCLUSIVE	#N/A	FALSE	0.546819	0.531421	0.493129	0.622628	0.619832	0.531554	0	0.816634	0.729532	0	0.000190436	0.000167916	8.88888e-05	9.13658e-05	0.000280667	0.000170111	0.000118314	7.25666e-05	0.000152698	0.000134569	0	2.55464e-05	7.34961e-05	1.65027e-05	3.00766e-05	1.11507e-05	0	8.48087e-05
P62754	Rps6	40S ribosomal protein S6	CONCLUSIVE	#N/A	FALSE	0.57181	0.796686	0.574786	0.541588	0.672879	0.864837	0.635524	0.736485	0.705674	0.13632	0.000987385	0.00025198	0.000469625	0.000347419	0.00100948	0.000854449	0.00103383	0.000502595	0.00141726	0.0002215	0.000239956	0.000137615	0.000869598	0.000311143	0.000486058	0.000202727	0.00036655	0.00232234
Q9QZD8	Slc25a10	Mitochondrial dicarboxylate carrier	CONCLUSIVE	#N/A	TRUE	0.496639	0.572378	0.151507	0.470237	0.658738	0.776674	-	0.270676	1	0	0.000967905	0.000723118	0.000127826	0.000715871	0.00111577	0.00125702	0.000385782	0.000199856	0.000607572	0.000174702	0	0	0.00012881	0.000347074	0.000168681	0	0	0.000132122
Q9CR68	Uqcrfs1	Cytochrome b-c1 complex subunit Rieske, mitochondrial	CONCLUSIVE	#N/A	TRUE	0.25648	0.238041	0	0.198819	0.189991	0.40387	0.0766661	0.364112	0.3714	0.268865	0.000198104	0.000634124	0	0.000670905	0.000125668	0.000506406	0.000191941	0.000818323	0.000681855	0.00100645	9.34551e-05	0.00112553	0.000289118	0.000504918	0.000507966	0.00085974	0.000407129	0.00110712
P70168	Kpnb1	Importin subunit beta-1	CONCLUSIVE	#N/A	FALSE	0.793437	0.623198	0.895119	0.741704	1	0.572211	0	0.856417	0.843618	0.416292	0.000127573	7.71341e-05	0.000421408	4.93763e-05	0.000106129	3.69591e-05	0.000186428	0	9.9528e-05	7.44079e-05	0	2.93375e-05	0.000301439	5.05379e-05	0.000276321	5.12218e-05	2.31534e-05	3.24648e-05
Q6Q477	Atp2b4	Plasma membrane calcium-transporting ATPase 4	CONCLUSIVE	#N/A	TRUE	0.598782	0.502934	0.259787	0.468745	1	0.727906	-	1	0.849947	0	0.000206682	0.00020427	4.56672e-05	0.00013012	9.14405e-05	0.000103635	8.2695e-05	0	0.000289416	0.000108185	0	0	9.20378e-05	0	0.00010546	1.86184e-05	0	4.72019e-05
O08914	Faah	Fatty-acid amide hydrolase 1	CONCLUSIVE	#N/A	TRUE	0.276533	0.348255	0.416043	0.782527	0.325498	0.242191	0	0.119977	0.078019	0	0.000347422	0.000650187	0.000166323	0.00023345	0.000172463	4.79292e-05	4.78063e-05	9.90651e-05	0.000157752	0.000493601	0	0.000133159	5.47276e-05	0.000401423	4.1806e-05	0.000494038	0	3.27452e-05
Q7TMB8	Cyfip1	Cytoplasmic FMR1-interacting protein 1	CONCLUSIVE	#N/A	FALSE	0.217519	0.0943139	0.55231	0.351253	0.24912	0	0	0	0.589922	0	4.33205e-05	0.000416002	0.000175671	0.000142395	6.59532e-05	0.000121812	2.20909e-05	6.65849e-05	0	0.000296115	0	0.000109389	0	2.64991e-05	3.86364e-05	2.68577e-05	0	3.78281e-05
P62264	Rps14	40S ribosomal protein S14	CONCLUSIVE	#N/A	FALSE	0.625563	0.470613	0.22696	0.418887	0.239293	0.768097	0	0.81439	0.627673	0.626649	0.000909257	0.00102281	0.000409984	0.00139643	0.001391	0.00192971	0.00087989	0.00279714	0.000659879	0.00019923	0	0.000113464	0.0131856	0.00300516	0.00200378	0.00118862	0.00611159	0.00364122
P61620	Sec61a1	Protein transport protein Sec61 subunit alpha isoform 1	CONCLUSIVE	#N/A	TRUE	0.359112	0.812497	0.819615	0.6758	0.141346	0.463761	0.204431	0.925409	0.708248	0.282706	0.000878738	0.000202789	0.000361273	7.95104e-05	0.000202547	9.71675e-05	0.000517544	0.00314399	0.000409941	0.000474008	0.00043933	0.00170971	0.00028847	2.32517e-05	0.000228835	9.42653e-05	0.000149135	0.000378392
P05202	Got2	Aspartate aminotransferase, mitochondrial	CONCLUSIVE	#N/A	FALSE	0.308252	0.18318	0	0.247527	0.18112	0.391738	0	0.263556	0.104096	0.718752	0.00014851	0.000662226	0	0.00030177	0.000152146	0.000462517	6.43718e-05	0.000291038	6.75865e-05	0.000104943	0	0.000278911	0.000221074	0.000617738	9.85115e-05	0.000847839	0.00101412	0.000396826
P68134	Acta1	Actin, alpha skeletal muscle	CONCLUSIVE	#N/A	FALSE	1	-	-	-	1	-	-	1	1	1	0	0	0	0	0	0	0.00499266	0	0	0	0	0	0.022918	0	0.0173677	0	0.0137996	0
Q9QZQ8	H2afy	Core histone macro-H2A.1	CONCLUSIVE	#N/A	FALSE	0.989471	1	1	1	1	0.859698	-	1	1	1	0.000472079	0	0.00365504	0	0.00085157	0	5.20858e-05	0	0.000412942	6.73918e-05	0	0	0.000411708	0	0.000422949	0	5.45226e-05	0
Q8BFR5	Tufm	Elongation factor Tu, mitochondrial	CONCLUSIVE	#N/A	FALSE	0.290897	0.125369	0.0518811	0.105184	0	0.415118	0.296541	0.403794	0.215698	0.642752	9.18333e-05	0.000640671	2.02909e-05	0.000370814	9.14152e-05	0.000777684	0	0.000484527	0.000165335	0.000232949	0.000103862	0.000246383	0.00025705	0.000379537	0.000174045	0.000632849	0.000830143	0.000461403
P21958	Tap1	Antigen peptide transporter 1	CONCLUSIVE	#N/A	TRUE	0.437141	0.58324	0.500592	0.42676	0.726339	0.452965	0	0.130953	0.315128	-	0.00072768	0.00051997	0.000164682	0.000164292	3.32916e-05	4.47185e-05	5.73478e-05	2.16067e-05	0.00020644	0.000249312	0	8.28258e-05	4.3767e-05	0.000290453	0.000242391	0.000526792	0	0
Q8K310	Matr3	Matrin-3	CONCLUSIVE	#N/A	FALSE	0.981348	1	1	1	1	0.88169	1	1	1	1	0.000154742	0	0.000287287	0	0.000211645	0	0.000196311	0	0.000309172	4.14866e-05	0.000408617	0	0.000156064	0	0.000243201	0	0.00021577	0
Q07646	Mest	Mesoderm-specific transcript protein	CONCLUSIVE	#N/A	TRUE	0.214776	0.0315108	0.494022	0.693009	0	0	0	0	0	0	5.71876e-05	0.00175767	0.000677596	0.000693995	0.000966181	0.000428001	0	0.000778273	0	0.000883054	0	0.00109959	0	0.000280825	0	0.000184169	0	0.000113191
P60335	Pcbp1	Poly(rC)-binding protein 1	CONCLUSIVE	#N/A	FALSE	0.730924	0.452642	0.717871	0.479069	1	0.689694	0.868746	0.624021	0.625106	0.867331	0.000134535	0.000162687	0.000231864	9.11243e-05	0.000203116	0.000220865	0.000202156	0	0.000594772	0.000267598	0.0011149	0.000168444	0.000593395	0.000357527	0.000866917	0.000519915	0.00156676	0.000239656
Q6ZWN5	Rps9	40S ribosomal protein S9	CONCLUSIVE	#N/A	FALSE	0.649932	0.507884	0.582185	0.373267	0.778898	0.723107	1	0.830249	0.863376	0.390937	0.000641886	0.000621957	0.000815507	0.000585262	0.00070996	0.00119205	0.00104156	0.000295663	0.000877429	0.000335986	0.000241988	0	0.00111613	0.000228202	0.00127891	0.000202379	0.000156823	0.000244323
P60843	Eif4a1	Eukaryotic initiation factor 4A-I	CONCLUSIVE	#N/A	FALSE	0.574262	0.553658	0.37603	0.409974	0.150342	0.611793	1	0.432937	0.454657	0.647724	0.000235934	0.000190203	0.000152482	0.000253023	0.000118735	0.000170881	4.77239e-05	0.000269712	0.000603331	0.000382838	0.000620195	0	0.000364222	0.00047706	0.000253385	0.000303924	0.00137381	0.00074717
P63101	Ywhaz	14-3-3 protein zeta/delta	CONCLUSIVE	#N/A	FALSE	0.207757	0.231813	0.0814005	0.143195	0.150342	0.433973	0.268518	0.373615	0.427572	0.110959	0.000338846	0.00112287	0.000131022	0.00147857	0.000154597	0.000925034	0.000112979	0.000638501	0.000423647	0.000552558	0.000243873	0.000664345	0.00032334	0.000542096	0.000222297	0.000297609	0.000289749	0.00232157
Q61147	Cp	Ceruloplasmin	CONCLUSIVE	#N/A	FALSE	0.115193	0.247041	0.0766152	-	-	0.105778	-	0.0341392	0.0413713	-	0.000183573	0.000559515	1.94495e-05	0.00023441	0	0	0	0	3.91304e-05	0.000330798	0	0	9.95517e-06	0.00028165	3.4221e-05	0.000792948	0	0
Q791T5	Mtch1	Mitochondrial carrier homolog 1	CONCLUSIVE	#N/A	TRUE	0.220627	0.184886	0.21532	0.473268	0.299105	0.381672	0	0.533845	0.402744	0	0.000196996	0.000868502	0.000194511	0.000708849	0.000309809	0.000344807	0.000291742	0.00068364	0.000437587	0.000708913	0	0.00248849	0.000244375	0.000213389	0.000155564	0.000230695	0	0.000219325
Q6P5D8	Smchd1	Structural maintenance of chromosomes flexible hinge domain-containing protein 1	CONCLUSIVE	#N/A	FALSE	1	1	1	1	1	1	1	1	1	1	7.95459e-06	0	0.00028561	0	0.000101223	0	2.34458e-05	0	4.13726e-06	0	6.37934e-06	0	1.3157e-05	0	6.03032e-06	0	9.09525e-05	0
P62835	Rap1a	Ras-related protein Rap-1A	CONCLUSIVE	#N/A	FALSE	0.467879	0.507696	0.31117	0.524957	0.647577	0.273457	-	0.57687	0.811877	0.348487	0.000919715	0.000891833	0.000610603	0.00135168	0.00177779	0.00160876	0.000676953	0.000368411	0.000225638	0.000599494	0	0	0.000287023	0.000210529	0.000263105	6.0965e-05	0.000440922	0.000824324
Q9D1M7	Fkbp11	Peptidyl-prolyl cis-trans isomerase FKBP11	CONCLUSIVE	#N/A	TRUE	0.639713	0.795629	0.603442	0.617301	0.590303	0.836694	0.315007	0.766746	0.45781	0	0.00243047	0.000624309	0.000695848	0.000457284	0.000445403	0.00027613	0.000523301	0.000363194	0.00204489	0.00039912	0.000254793	0.000554056	0.000814516	0.000247787	0.000541918	0.000641801	0	0.000801768
P62270	Rps18	40S ribosomal protein S18	CONCLUSIVE	#N/A	FALSE	0.531501	0.551292	0.559906	0.444118	0.508028	0.826426	0.852486	0.618667	0.480462	0.0608874	0.000546166	0.000444536	0.000814574	0.000640268	0.000996746	0.00124758	0.0045344	0.0043911	0.00188467	0.000395838	0.0016285	0.000281795	0.00118132	0.000728145	0.000716616	0.000774898	0.000133437	0.0020581
P82349	Sgcb	Beta-sarcoglycan	CONCLUSIVE	#N/A	TRUE	0.526533	0.621851	0.453909	0.472686	0.318099	0.633881	0	0.811126	1	0	0.000868089	0.000527886	0.000351097	0.000422399	0.000634859	0.000708229	0.000250849	0.000537738	0.00119362	0.000689418	0	8.03115e-05	0.000297068	6.91737e-05	0.000208018	0	0	0.000385114
Q8C522	Endod1	Endonuclease domain-containing 1 protein	CONCLUSIVE	#N/A	FALSE	0.344299	0.445863	0.508005	0.667782	0.322456	0.271016	0.323531	0.402504	0.335876	0	0.000573588	0.00071288	0.00025629	0.000248212	0.000185567	9.23188e-05	0.000143648	0.000301833	0.000364624	0.000980772	0.000204445	0.000427473	0.000126496	0.000187777	0.00018118	0.000358246	0	0.000567648
P12787	Cox5a	Cytochrome c oxidase subunit 5A, mitochondrial	CONCLUSIVE	#N/A	FALSE	0.113464	0.0911051	0.0384685	0.102764	0.0418061	0.215227	0.0644577	0.128689	0.0999628	0.11795	0.000218697	0.00218179	7.85232e-05	0.00196271	0.000518854	0.00453013	0.000113753	0.00260721	0.0014787	0.00539171	0.000380008	0.00551545	0.000470245	0.00318389	0.000290137	0.00261231	0.000764063	0.00571381
Q62159	Rhoc	Rho-related GTP-binding protein RhoC	CONCLUSIVE	#N/A	FALSE	0.101793	0.158357	0	0	0.156109	0	0.153375	0.114576	0	1	0.000512861	0.00272578	0	0.00204502	0	0.000742903	0.000329864	0.00178317	0	0.00239007	0.000530708	0.0029295	0.000218911	0.00169171	0	0.00113338	0.000157635	0
P18872	Gnao1	Guanine nucleotide-binding protein G(o) subunit alpha	CONCLUSIVE	#N/A	FALSE	0.384503	0.360432	0.378733	0.494447	0.336761	0.415118	1	0.802213	0.559339	0	0.000414906	0.000736229	0.000297944	0.000488742	0.000651699	0.000666338	0.000172022	0.000338791	0.000281474	0.000396584	0.000120559	0	0.000253618	6.25299e-05	0.000341888	0.000269348	0	0.00109793
Q9QY73	Tmem59	Transmembrane protein 59	CONCLUSIVE	#N/A	TRUE	0.0841386	0.244882	0.0177261	0.184451	0	0.0801738	0	0	0	0	0.000247134	0.000762062	1.41974e-05	0.000786735	0.000255849	0.00113123	0	0.000661893	0.000128537	0.00147469	0	0.00042435	0	0.000908039	0	0.000468846	0	0.000410886
Q3UVK0	Ermp1	Endoplasmic reticulum metallopeptidase 1	CONCLUSIVE	#N/A	TRUE	0.730045	0.544221	0.816609	0.857408	1	0.690948	-	0.183374	1	-	0.000263118	0.000220359	0.000160859	3.6125e-05	0.000402614	6.69568e-05	0.000292827	0	0.000249659	0.000111669	0	0	2.35244e-05	0.000104762	6.73878e-05	0	0	0
Q9Z1Q2	Abhd16a	Protein ABHD16A	CONCLUSIVE	#N/A	TRUE	0.670239	0.675739	0.664321	0.690729	0.857471	0.676176	0	1	0.849947	0.416292	0.000360497	0.000172989	0.000172582	8.7205e-05	0.000314711	0.00014091	0.000168659	2.80346e-05	0.000431543	0.000206668	0	0.00013817	0.000113575	0	0.000227742	4.02063e-05	7.26968e-05	0.000101933
Q925I1	Atad3	ATPase family AAA domain-containing protein 3	CONCLUSIVE	#N/A	TRUE	0.341216	0.546359	0.259439	0.377851	0.555361	0.614605	0.106039	0.160276	0.0841005	0	0.000383589	0.000318493	7.37134e-05	0.000210413	0.000361227	0.000594777	0.000187343	0.000149992	0.000365297	0.000229064	7.22129e-05	0.000608791	4.46803e-05	0.000234091	4.09572e-05	0.000446045	0	0.000160401
P14094	Atp1b1	Sodium/potassium-transporting ATPase subunit beta-1	CONCLUSIVE	#N/A	TRUE	0.319932	0.248563	0.291766	0.591797	0.431279	0.335504	0.177552	0.339443	0.145559	0.338464	0.000220567	0.000666804	0.00025644	0.000622483	0.000419086	0.000289073	0.000273157	0.000360207	0.000341426	0.000676223	0.000182504	0.000845384	0.000121607	0.000236647	5.9718e-05	0.000350549	0.000366952	0.000717216
Q6GU68	Islr	Immunoglobulin superfamily containing leucine-rich repeat protein	CONCLUSIVE	#N/A	FALSE	0.228319	0.278025	0.13721	0.385343	0.514955	0.227635	0.0766661	0.168355	0.289567	0	0.000290948	0.000755533	0.000112501	0.00070742	0.000128722	0.000205323	9.05416e-05	8.52827e-05	0.000203707	0.000691175	2.99144e-05	0.000360276	8.63751e-05	0.000426679	0.00024036	0.000589709	0	0.000177191
P62259	Ywhae	14-3-3 protein epsilon	CONCLUSIVE	#N/A	FALSE	0.186155	0.27694	0.0207637	0.0770072	0.119559	0.534128	0.436608	0.373615	0.418361	0	0.000413208	0.00107884	4.49584e-05	0.00212028	0.000175541	0.002104	0.000119403	0.000879296	0.000586128	0.000511226	0.00023431	0.000302349	0.00031066	0.000520838	9.49243e-05	0.000131971	0	0.00100374
P21279	Gnaq	Guanine nucleotide-binding protein G(q) subunit alpha	CONCLUSIVE	#N/A	FALSE	0.139993	0.182949	0.157947	0.161159	0.253079	0.09653	0	0.0621544	0.152413	0	0.00019567	0.000873859	0.000146897	0.000783144	0.000153462	0.000798776	0.000231308	0.000682669	9.25179e-05	0.000865919	0	0.000190898	7.35546e-05	0.00110986	0.00032027	0.00178106	0	0.000369683
P17427	Ap2a2	AP-2 complex subunit alpha-2	CONCLUSIVE	#N/A	FALSE	0.117463	0.119191	0.276239	0.136381	0	0.109268	0	0.117515	0.101988	0	3.06362e-05	0.000226398	0.000109999	0.000288204	5.13926e-05	0.000325438	0	0.0001223	1.77046e-05	0.000144325	0	8.21951e-05	3.37818e-05	0.000253686	2.58056e-05	0.000227221	0	0.000353721
P28653	Bgn	Biglycan	CONCLUSIVE	#N/A	FALSE	0.108196	0.276239	0.258843	0.163819	0	0.125879	0	0.0821219	0.114629	0	0.000129796	0.000340071	8.69926e-05	0.00024909	4.66572e-05	0.000238152	0	0.000127181	0.000135016	0.000937568	0	0.000325018	0.000214684	0.00239952	0.000147596	0.00114	0	0.000513806
G5E870	Trip12	E3 ubiquitin-protein ligase TRIP12	CONCLUSIVE	#N/A	FALSE	0.990394	0.82241	1	1	1	1	1	-	-	1	2.20749e-05	4.7668e-06	0.000313643	0	8.67203e-05	0	1.5036e-05	0	1.02512e-05	0	3.37207e-05	0	0	0	0	0	1.0016e-05	0
P14206	Rpsa	40S ribosomal protein SA	CONCLUSIVE	#N/A	FALSE	0.579675	0.442549	0.823474	0.110382	1	0.562948	-	0.410662	0.396599	0.732182	0.000129884	0.000163606	0.000256491	5.49835e-05	2.33444e-05	0.000188143	0.000206426	0	0.000197032	0.000152968	0	0	0.000823512	0.00118182	0.0010872	0.00165412	0.00395335	0.00144606
Q64310	Surf4	Surfeit locus protein 4	CONCLUSIVE	#N/A	TRUE	0.507573	0.248563	0.506139	0.766119	0.953003	0.131799	0	0	0.906632	0	0.000344224	0.00104063	0.000247187	0.000241191	0.000844826	0.000257909	0.00393075	0.000193845	0.000169774	0.00111835	0	0.00114645	0	0.000596591	0.000404928	4.1701e-05	0	0.0011277
P59279	Rab2b	Ras-related protein Rab-2B	CONCLUSIVE	#N/A	FALSE	0.731317	0.808942	0.404939	1	1	0.52359	-	1	1	-	0.000946066	0.000223444	0.000732447	0.00107634	0.00114777	0	0.00214006	0	0.00140313	0.0012767	0	0	0.000391201	0	0.000252143	0	0	0
Q9JJX6	P2rx4	P2X purinoceptor 4	CONCLUSIVE	#N/A	TRUE	0.080946	0.227895	0	0.0763993	0	0.152117	0	0.0935229	0.0555793	0	0.00023865	0.000808545	0	0.00133774	2.66235e-05	0.000321855	0	0.00017471	0.000139105	0.000775353	0	0.00070652	5.44455e-05	0.000527717	4.67893e-05	0.000795059	0	0.000293187
Q9DBE9	Ftsj3	pre-rRNA processing protein FTSJ3	CONCLUSIVE	#N/A	FALSE	1	1	1	1	1	1	1	1	1	1	0.000224804	0	0.000506184	0	0.000201339	0	6.93648e-05	0	9.90868e-05	0	7.12994e-05	0	0.000189065	0	0.000223859	0	8.47117e-05	0
P14131	Rps16	40S ribosomal protein S16	CONCLUSIVE	#N/A	FALSE	0.617417	0.811327	0.407338	0.576176	0.219377	0.72908	1	0.741135	0.655286	0.775133	0.00199014	0.000462805	0.000738118	0.00107394	0.00198108	0.00145725	0.000511888	0.00182148	0.000739351	0.000274737	0.000146157	0	0.00184481	0.000644358	0.00153358	0.000806743	0.00201435	0.000584367
Q9D6U8	Fam162a	Protein FAM162A	CONCLUSIVE	#N/A	TRUE	0.311933	0.361464	0.645522	0.316579	0.0605225	0.236136	0.696204	0.458963	0.39735	0	0.00170979	0.00302039	0.00323961	0.00177898	0.000622016	0.00134279	0.000446449	0.00693014	0.000749992	0.0024261	0.000633284	0.000276341	0.000545158	0.000642646	0.000429456	0.000651343	0	0.00140667
P27808	Mgat1	Alpha-1,3-mannosyl-glycoprotein 2-beta-N-acetylglucosaminyltransferase	CONCLUSIVE	#N/A	TRUE	0.0504986	0.100315	0.0484252	0.111656	0.0336378	0.0280741	0	0	0.0499987	0	0.000107147	0.000960959	4.61653e-05	0.000907166	0.000100141	0.00079673	2.47695e-05	0.000711589	2.7864e-05	0.000964652	0	0.000862405	0	0.000334262	2.70757e-05	0.000514452	0	0.000212074
Q99K48	Nono	Non-POU domain-containing octamer-binding protein	CONCLUSIVE	#N/A	FALSE	0.995118	1	1	1	1	1	0.946483	1	1	1	0.000263268	0	0.00157544	0	0.000203832	0	0.000169707	0	0.00145706	0	0.000640618	3.62222e-05	0.0011612	0	0.00069086	0	0.00122209	0
Q9CR57	Rpl14	60S ribosomal protein L14	CONCLUSIVE	#N/A	FALSE	0.96399	0.957435	0.829843	0.622194	0.973043	1	1	1	1	1	0.00100056	4.44829e-05	0.00145814	0.000298988	0.00115835	0.000703367	0.00260216	7.20889e-05	0.00151146	0	0.0035991	0	0.00206868	0	0.00136645	0	0.0151884	0
Q9JIG8	Praf2	PRA1 family protein 2	CONCLUSIVE	#N/A	TRUE	0.802553	0.583634	0.354728	0.704972	0.691237	0.739157	0.938357	0.871571	0.881291	0.969501	0.00383874	0.00273857	0.00135254	0.00246036	0.00384954	0.00161101	0.00301679	0.00134755	0.00359195	0.00126757	0.00659348	0.000433141	0.00759546	0.00111922	0.00982506	0.00132342	0.0118504	0.000372798
P56564	Slc1a3	Excitatory amino acid transporter 1	CONCLUSIVE	#N/A	TRUE	0.591686	0.455659	0.260686	0.811143	0.0845162	0.785032	1	0.431798	0.574223	1	0.00072915	0.000871061	0.000312473	0.000886182	0.000475595	0.000110732	2.03903e-05	0.000220869	0.0026302	0.000720236	3.92982e-05	0	0.000418218	0.000550333	0.000501499	0.000371853	0.000280144	0
P97742	Cpt1a	Carnitine O-palmitoyltransferase 1, liver isoform	CONCLUSIVE	#N/A	TRUE	0.480654	0.658653	0.23249	0.525533	0.158773	0.701145	0	1	1	0.132566	0.000289144	0.000149849	2.9662e-05	9.79223e-05	0.000271723	0.00024532	5.72934e-05	0.000303557	0.000365224	0.000155672	0	0.00019948	0.000204963	0	4.69709e-05	0	3.93578e-05	0.000257535
P62843	Rps15	40S ribosomal protein S15	CONCLUSIVE	#N/A	FALSE	0.266769	0.363605	0.454283	0.380804	0.569384	0.157049	0	0.116716	0.296857	0	0.00041839	0.00073228	0.000838086	0.00100677	0.00135357	0.00220094	0.00261527	0.00197789	0.000257694	0.00138316	0	0.00254043	0.0003278	0.00248071	0.000375605	0.000889669	0	0.00379189
Q9D7B7	Gpx8	Probable glutathione peroxidase 8	CONCLUSIVE	#N/A	TRUE	0.65903	0.484568	0.451732	0.618367	0.619466	0.544638	0.87056	0.634805	0.570428	0.749711	0.000824979	0.000877525	0.000746008	0.00090543	0.00060958	0.00037621	0.000609222	0.000374241	0.000516484	0.000431823	0.00385938	0.000573836	0.00128872	0.000741384	0.000926533	0.000697743	0.000679315	0.000226788
O89051	Itm2b	Integral membrane protein 2B	CONCLUSIVE	#N/A	TRUE	0.157476	0.298102	0.0760282	0.198819	0.0574176	0.173065	0	0	0.235627	0	0.00062419	0.00146969	0.000112058	0.00136184	0.000220061	0.000886781	7.28418e-05	0.00119579	0.000358985	0.0017153	0	0.000289846	0	0.000915382	0.000227497	0.000737998	0	7.12761e-05
D3Z7P3	Gls	Glutaminase kidney isoform, mitochondrial	CONCLUSIVE	#N/A	FALSE	0.0788227	0.0684739	0.0598075	0.0880118	0.0195177	0.178918	0.0241081	0.207592	0.0488665	0.245616	1.89494e-05	0.000257789	2.04114e-05	0.000320873	3.57613e-05	0.000370563	1.23204e-05	0.000618923	3.07993e-05	0.000141343	3.79921e-05	0.00153791	0.000109699	0.000418737	4.48919e-05	0.000873772	0.000105324	0.000323492
P20108	Prdx3	Thioredoxin-dependent peroxide reductase, mitochondrial	CONCLUSIVE	#N/A	FALSE	0.029898	0.0548491	0.00954617	0.0331292	0	0	0	0.0643548	0.0491136	0	6.21201e-05	0.00107044	1.78434e-05	0.00185132	0.000147379	0.00430123	0	0.000730426	0	0.000507248	0	0.00186664	0.000164396	0.00239013	0.000211917	0.00410292	0	0.00276646
O35704	Sptlc1	Serine palmitoyltransferase 1	CONCLUSIVE	#N/A	TRUE	0.64633	0.66078	1	0.770121	0.653024	0.427456	0.723413	0.769595	1	0	0.000357775	0.000183668	0.000315089	0	0.000327587	9.77837e-05	0.000228227	0.000121266	0.00048276	0.000646619	0.000189479	7.24445e-05	0.000390788	0.000116996	0.000191906	0	0	0.00012025
P70290	Mpp1	55 kDa erythrocyte membrane protein	CONCLUSIVE	#N/A	FALSE	0.122602	0.206915	0.0371216	0.0867904	0.0291706	0.258516	0	0.14786	0.199347	0	0.000191852	0.000735351	3.44423e-05	0.000893383	4.43344e-05	0.000466487	1.78197e-05	0.000593057	0.000213823	0.000613294	0	9.19158e-05	4.53323e-05	0.000261257	3.89576e-05	0.000156468	0	0.000386512
Q922J9	Far1	Fatty acyl-CoA reductase 1	CONCLUSIVE	#N/A	TRUE	0.505559	0.75534	0.508284	0.505193	0.175144	0.712983	0.265958	0.674027	1	0	0.000347197	0.00011246	0.000173635	0.000167975	0.000641859	0.000628664	5.37473e-05	0.000253128	0.000386958	0.000155773	6.62956e-05	0.000182975	0.000133312	6.44726e-05	2.35007e-05	0	0	0.000220887
Q78IK4	Apool	MICOS complex subunit Mic27	CONCLUSIVE	#N/A	TRUE	0.363876	0.325235	0.309542	0.588167	0.538709	0.145648	0	0	0.392965	0	0.000614497	0.0012749	0.000320137	0.000714094	0.0012214	0.00085522	0.000689385	0.000590313	0.000109669	0.000643299	0	0.000549553	0	0.000208826	0.000137013	0.000211652	0	0.000357725
P54763	Ephb2	Ephrin type-B receptor 2	CONCLUSIVE	#N/A	TRUE	0.277142	0.398158	0.0728149	0.468745	0.634672	0.228233	0	0.514652	1	0	0.000139247	0.000210482	1.16272e-05	0.000148054	0.00011175	0.000126653	0.000101062	5.81731e-05	0.000105267	0.00035596	0	0.000364904	5.3562e-05	5.05123e-05	1.8412e-05	0	0	9.61433e-05
P61226	Rap2b	Ras-related protein Rap-2b	CONCLUSIVE	#N/A	FALSE	0.255758	0.37183	0.111345	0.263268	0.546781	0.181533	0.651351	0.244779	0.082493	0	0.00059323	0.0010022	0.000162882	0.00129997	0.00022579	0.000631854	0.00037814	0.000313436	0.000340306	0.00153432	0.000349818	0.000187247	0.000519464	0.00160271	6.61358e-05	0.000735578	0	0.000362612
P22315	Fech	Ferrochelatase, mitochondrial	CONCLUSIVE	#N/A	FALSE	0.120954	0.289874	0	0.225122	0.15586	0.491364	0	0.0629747	0.0875112	0	0.000220467	0.000540096	0	0.000913991	0.000262347	0.00090301	0.000105447	0.000571104	6.91957e-05	7.16278e-05	0	0.000101983	6.28716e-05	0.000935493	5.76326e-05	0.000600941	0	0.00101568
Q60715	P4ha1	Prolyl 4-hydroxylase subunit alpha-1	CONCLUSIVE	#N/A	FALSE	0.322263	0.522837	0.147839	0.510346	0.209746	0.191319	0	0.32303	0.356206	0.320634	0.000316906	0.000289222	3.8644e-05	0.000222748	9.02739e-05	8.66137e-05	5.70185e-05	0.000214827	7.77479e-05	0.00032863	0	0.000272718	0.000227468	0.000476703	0.000679935	0.00122889	0.000569731	0.00120716
P17426	Ap2a1	AP-2 complex subunit alpha-1	CONCLUSIVE	#N/A	FALSE	0.201149	0.248563	0.331899	0.089695	0	0.25303	-	0.278965	0.197824	0	3.26814e-05	9.88002e-05	9.6221e-05	0.00019369	3.17193e-05	0.000321916	0	6.40462e-05	3.82453e-05	0.000112904	0	0	8.10832e-05	0.000209574	4.9551e-05	0.000200929	0	0.000106732
Q8C1B7	Sep11	Septin-11	CONCLUSIVE	#N/A	FALSE	0.0779758	0.157515	0.0747399	0.046113	0.0216394	0.135439	0	0.165325	0.078492	0	9.63078e-05	0.000515114	6.38388e-05	0.000790308	3.99455e-05	0.000826307	1.28445e-05	0.000580725	6.74296e-05	0.000430432	0	9.938e-05	0.000134787	0.000680503	4.21213e-05	0.00049451	0	0.000989762
Q8R081	Hnrnpl	Heterogeneous nuclear ribonucleoprotein L	CONCLUSIVE	#N/A	FALSE	0.964869	0.918345	1	1	1	0.796068	1	0.956427	1	1	0.000277887	2.47085e-05	0.000755162	0	0.000176278	0	6.14059e-05	0	0.000233801	5.98936e-05	0.000189355	0	0.00062185	2.83305e-05	0.000578293	0	0.00020767	0
Q9CZH7	Mxra7	Matrix-remodeling-associated protein 7	CONCLUSIVE	#N/A	TRUE	0.571642	0.785594	0.499904	0.541788	0.457432	0.773886	0.401139	0.779016	0.28904	0.828001	0.00129154	0.000352489	0.000425084	0.000425247	0.000522299	0.00044173	0.000839726	0.000996014	0.00144611	0.000422524	0.00383621	0.00572708	0.00537023	0.00152338	0.000883915	0.00217419	0.00205103	0.000426055
Q8BWS5	Gprin3	G protein-regulated inducer of neurite outgrowth 3	CONCLUSIVE	#N/A	FALSE	0.123003	0.401066	0.111627	0.111354	0	0	0	0	0	0	0.000347335	0.000518695	4.80813e-05	0.00038265	7.67184e-05	0.000612244	0	0.000519393	0	0.000453424	0	0.000235777	0	0.000137804	0	0.000220529	0	0.000285758
Q9D6R2	Idh3a	Isocitrate dehydrogenase [NAD] subunit alpha, mitochondrial	CONCLUSIVE	#N/A	FALSE	0.307223	0.128171	0.035565	0.0625021	0.0851944	0.112996	0	0.651972	0.539467	0.451426	5.23438e-05	0.000356045	1.25294e-05	0.000339766	5.64476e-05	0.000846684	7.5628e-05	0.000812083	4.53742e-05	0.000356182	0	0.000608553	0.000764766	0.000408238	0.00062829	0.000536359	0.000554164	0.000673423
Q9QYC7	Ggcx	Vitamin K-dependent gamma-carboxylase	CONCLUSIVE	#N/A	TRUE	0.587786	0.708944	0.618206	0.776496	0.717547	0.480642	0.657721	0.530043	0.212431	0	0.000341652	0.000140265	0.000127214	7.85651e-05	0.000254723	7.33184e-05	0.000244987	9.64359e-05	0.00020841	0.000225197	0.000152219	7.92152e-05	9.06946e-05	8.04133e-05	2.39819e-05	8.89107e-05	0	0.000150273
O55222	Ilk	Integrin-linked protein kinase	CONCLUSIVE	#N/A	FALSE	0.521476	0.584342	0.787717	0.655474	0.911904	0.623505	0.686721	0.110699	0.188778	0.817952	0.000240179	0.000170846	0.000355091	9.56939e-05	0.000175212	9.20941e-05	0.000238831	2.30727e-05	0.000275558	0.000166392	0.000623172	0.000284288	0.000105157	0.000844777	0.000147269	0.000632849	0.000471162	0.000104864
Q61398	Pcolce	Procollagen C-endopeptidase enhancer 1	CONCLUSIVE	#N/A	FALSE	0.495969	0.771759	0.54785	0.527568	1	0.258516	0.184639	0.536017	0.410557	0.621259	0.000313839	9.28152e-05	9.79862e-05	8.08696e-05	0.000110362	9.88285e-05	2.3658e-05	0	7.09699e-05	0.000203558	4.55959e-05	0.000201351	0.000519094	0.000449334	0.00065945	0.000946782	0.000498393	0.000303837
Q3TVI8	Pbxip1	Pre-B-cell leukemia transcription factor-interacting protein 1	CONCLUSIVE	#N/A	FALSE	0.504593	0.718449	0.388798	0.690729	0.294325	0.475938	0.18128	0.24134	0.31619	0	0.000711502	0.000278829	0.000104078	0.000163614	0.000113672	5.0896e-05	4.18815e-05	0.000100415	0.000194167	0.0002138	4.69632e-05	0.000212102	2.90576e-05	9.13436e-05	2.49715e-05	5.40048e-05	0	7.82371e-05
Q62318	Trim28	Transcription intermediary factor 1-beta	CONCLUSIVE	#N/A	FALSE	0.98202	1	1	-	1	1	1	0.907253	0.973207	1	0.000176111	0	0.000472871	0	0	0	4.6465e-05	0	0.000507767	0	1.53517e-05	0	0.000259628	2.65415e-05	0.000732846	2.01755e-05	0.000340472	0
Q9JIS8	Slc12a4	Solute carrier family 12 member 4	CONCLUSIVE	#N/A	TRUE	0.346232	0.582291	0.0530398	0.516068	0.475214	0.376653	0.0474549	0	0	0.454163	0.000173627	0.000124552	1.47927e-05	0.000264106	0.000168198	0.000157725	7.39831e-05	8.17007e-05	0.000309945	0.000512948	7.86688e-06	0.000157909	0	8.16059e-05	0	7.75408e-05	6.54271e-05	7.86337e-05
P10404	P10404	MLV-related proviral Env polyprotein	CONCLUSIVE	#N/A	TRUE	0.2431	0.36519	0.290752	0.236199	0.386177	0.292796	0	0.169781	0.350421	0	9.96247e-05	0.000173178	0.000103734	0.000253044	0.000145038	0.000469011	0.000138183	0.00021964	0.000116585	0.000281595	0	0.000106915	4.94342e-05	0.00024173	1.88812e-05	3.50002e-05	0	0.000310568
Q8VBT0	Tmx1	Thioredoxin-related transmembrane protein 1	CONCLUSIVE	#N/A	TRUE	0.822787	0.736153	0.619927	0.572658	0.84036	0.848238	1	0.792417	0.778098	1	0.00111409	0.000399306	0.000412388	0.000252832	0.000557369	0.000415933	0.00118486	0.000225083	0.000806453	0.000144286	0.00198037	0	0.000759887	0.000199061	0.00084894	0.000242106	0.0010579	0
Q8BFZ9	Erlin2	Erlin-2	CONCLUSIVE	#N/A	TRUE	0.762346	0.674575	0.500592	0.626176	0.74487	0.778236	1	0.854759	0.922288	0.754638	0.000441382	0.000212929	0.000175338	0.000174923	0.000182293	0.000108828	0.000179105	6.13462e-05	0.00108678	0.000309685	0.000200837	0	0.000574721	9.76571e-05	0.000391563	3.29928e-05	0.000686023	0.000223052
O70258	Sgce	Epsilon-sarcoglycan	CONCLUSIVE	#N/A	TRUE	0.31655	0.298906	0.463481	0.758648	0.382451	0.234702	0	0	0.392965	0	0.000211891	0.000496997	0.000288577	0.000334053	0.000299418	9.52552e-05	0.000310369	0.000501158	0.000190011	0.000619573	0	0.000627299	0	0.000126634	0.000166172	0.000256695	0	0.000108464
P97461	Rps5	40S ribosomal protein S5	CONCLUSIVE	#N/A	FALSE	0.423625	0.531421	0.526377	0.422358	0.312714	0.688289	-	0.359539	0.244528	0	0.00093911	0.000828057	0.000854209	0.000768601	0.000928342	0.00126965	0.000244234	0.000536779	0.000325627	0.000147469	0	0	0.000258883	0.000461158	0.000177983	0.000549881	0	0.000511162
P21278	Gna11	Guanine nucleotide-binding protein subunit alpha-11	CONCLUSIVE	#N/A	FALSE	0.136504	0.0954884	0.142326	0.227787	0.214454	0.12772	0	0.192627	0.811877	0	0.000266822	0.00252747	0.000172445	0.00103917	0.000201419	0.000682825	0.000138785	0.00050837	0.000335377	0.00229049	0	0.000548832	0.000117687	0.000493272	0.000134851	3.12467e-05	0	0.000528118
Q91VR2	Atp5f1c	ATP synthase subunit gamma, mitochondrial	CONCLUSIVE	#N/A	FALSE	0.662626	0.777773	0.0668817	0.409253	0.502136	0.887214	-	0.814974	0.863735	0.779489	0.00175721	0.000502074	9.23306e-05	0.00128818	0.000774166	0.00111749	0.000176482	0.000174981	0.000264708	3.36507e-05	0	0	0.00106333	0.000241412	0.00190884	0.000301143	0.00258635	0.000731657
Q8C3X8	Lmf2	Lipase maturation factor 2	CONCLUSIVE	#N/A	TRUE	0.465043	0.426691	0.525871	0.598223	0.175144	0.448873	0.395958	0.641498	0.790629	0	0.000204678	0.000275008	0.000222102	0.000200248	0.0002943	0.000197657	0.000102518	0.000482817	0.00035485	0.000435685	0.000151986	0.000231858	0.000112847	6.30644e-05	0.000362051	9.58766e-05	0	9.45272e-05
Q8K4Q8	Colec12	Collectin-12	CONCLUSIVE	#N/A	TRUE	0.436648	0.559372	0.141572	0.54147	0.514955	0.306336	0.59913	0.690095	0.133547	0	0.000305527	0.000240669	4.32618e-05	0.00026232	0.000213466	0.000180768	0.000119374	0.00011244	8.95254e-05	0.00020272	0.000172552	0.000115452	9.96456e-05	4.47485e-05	1.63111e-05	0.000105826	0	0.000102207
P51660	Hsd17b4	Peroxisomal multifunctional enzyme type 2	CONCLUSIVE	#N/A	FALSE	0.406505	0.704285	0.379868	0.587952	0.821446	0.216309	-	0.340308	0.361083	0	0.000234586	9.84978e-05	8.11085e-05	0.000132409	0.000323249	0.000226539	9.79152e-05	2.12834e-05	2.25945e-05	8.18604e-05	0	0	0.000143707	0.000278577	9.05655e-05	0.000160251	0	0.000451415
P17047	Lamp2	Lysosome-associated membrane glycoprotein 2	CONCLUSIVE	#N/A	TRUE	0.142081	0.0879892	0.0176034	0.437203	0.0918263	0.175133	0	0.0660244	0.576781	0	0.000107715	0.00111647	1.6575e-05	0.000925003	0.000199131	0.000256335	0.000186756	0.00184704	0.000100042	0.00047119	0	0.000330277	2.54517e-05	0.000360037	0.000349962	0.000256788	0	0.000388326
P00397	Mtco1	Cytochrome c oxidase subunit 1	CONCLUSIVE	#N/A	TRUE	0.113537	0.0972258	0.112154	0.736271	0	0	0	0	0	-	4.34841e-05	0.000403764	0.000124904	0.000988775	0.000803884	0.000287948	0	0.00122752	0	0.00109253	0	0.00218331	0	0.000829008	0	0.000578338	0	0
P43276	Hist1h1b	Histone H1.5	CONCLUSIVE	#N/A	FALSE	1	1	1	1	1	1	-	1	1	1	0.00147478	0	0.00187132	0	0.00103454	0	0.00121642	0	0.00024203	0	0	0	0.00156305	0	0.0014925	0	0.00131881	0
Q8BVY0	Rsl1d1	Ribosomal L1 domain-containing protein 1	CONCLUSIVE	#N/A	FALSE	0.940722	0.965261	0.973961	0.772897	1	1	-	1	-	-	0.000593384	2.13557e-05	0.00223708	5.98087e-05	0.000487548	0.000143258	0.000104106	0	4.59263e-05	0	0	0	9.34729e-05	0	0	0	0	0
P52825	Cpt2	Carnitine O-palmitoyltransferase 2, mitochondrial	CONCLUSIVE	#N/A	FALSE	0.162064	0.169131	0	0.271262	0.182678	0	0	0.21917	0.272873	0.186488	0.000135871	0.000667479	0	0.000361543	0.000136058	0.000365515	3.36533e-05	0.000150569	0	0.00013716	0	0.000221324	4.01308e-05	0.000142973	7.35735e-05	0.000196052	9.2473e-05	0.000403393
Q60766	Irgm1	Immunity-related GTPase family M protein 1	CONCLUSIVE	#N/A	FALSE	0.0911975	0.0897495	0.0802996	0.293799	0.377593	0.0389762	0	0	0.542713	0	0.00024201	0.0024545	3.92424e-05	0.000449457	0.000159958	0.000384489	0.000162425	0.000267733	0.000121811	0.00300347	0	0.00144521	0	0.000338258	0.000162752	0.000137134	0	0.000370845
P62717	Rpl18a	60S ribosomal protein L18a	CONCLUSIVE	#N/A	FALSE	0.856602	0.952031	0.890619	0.684679	0.811521	0.903058	1	0.734578	0.866194	0.735549	0.00272128	0.000137113	0.00125066	0.0001536	0.000684748	0.000315353	0.00114809	0.000266647	0.00106152	0.000113953	0.00339483	0	0.000870201	0.000314426	0.00103149	0.00015934	0.00299627	0.00107724
P47963	Rpl13	60S ribosomal protein L13	CONCLUSIVE	#N/A	FALSE	0.795762	0.725747	0.822366	0.54147	0.983929	0.704195	0.982316	0.873721	0.843618	0.466179	0.000484242	0.000182991	0.00142354	0.00030749	0.000750673	0.000635687	0.00453897	7.41388e-05	0.000905118	0.000380205	0.0045105	8.11996e-05	0.000725855	0.000104908	0.000716993	0.00013291	0.0019225	0.00220145
Q80UG5	Sep9	Septin-9	CONCLUSIVE	#N/A	FALSE	0.381299	0.243188	0.191394	0.0652407	0.150342	0.134392	0	0.391588	0.285066	0.742825	9.31056e-05	0.000289749	9.43894e-05	0.000398779	1.77185e-05	0.000253869	4.27305e-05	0.000241492	2.1364e-05	0.000137604	0	0.000176327	0.000262702	0.000408161	0.000176457	0.000442545	0.000939323	0.000325205
P24270	Cat	Catalase	CONCLUSIVE	#N/A	FALSE	0.351473	1	1	0.690729	1	0.269015	-	0.318628	0.177485	0.297863	0.00024841	0	0.000182734	0	5.88041e-05	2.63292e-05	5.25235e-05	0	3.15122e-05	8.56272e-05	0	0	0.000491043	0.00105008	0.00020669	0.000957857	0.000442595	0.00104331
Q62523	Zyx	Zyxin	CONCLUSIVE	#N/A	FALSE	0.313564	0	0.067058	0.168771	0.0660993	0.278717	0.44355	0.393052	0.564214	0	0	0.000367969	4.06538e-05	0.000565595	1.83154e-05	9.02072e-05	1.96311e-05	0.000277363	0.000154586	0.000400049	6.05359e-05	7.59447e-05	0.000355827	0.000549465	0.00103003	0.000795572	0	0.000554665
Q61263	Soat1	Sterol O-acyltransferase 1	CONCLUSIVE	#N/A	TRUE	0.800088	0.88566	0.63914	0.711488	0.579861	0.823544	-	0.769595	-	0	0.00166153	0.000214506	0.000301471	0.000170211	0.000337954	0.000137042	6.66367e-05	4.82817e-05	0.000476681	0.000102136	0	0	6.84602e-05	2.04959e-05	0	0	0	3.51101e-05
Q4PZA2	Ece1	Endothelin-converting enzyme 1	CONCLUSIVE	#N/A	TRUE	0.115634	0.23695	0.0627577	0.196322	0.0959769	0.05344	0.101709	0	0	0	9.54985e-05	0.000307533	2.68347e-05	0.000400757	0.000188061	0.000769859	1.43979e-05	0.000135616	3.23933e-05	0.000573768	2.77489e-05	0.000245077	0	0.000259064	0	0.000116698	0	0.000135601
Q9DBL1	Acadsb	Short/branched chain specific acyl-CoA dehydrogenase, mitochondrial	CONCLUSIVE	#N/A	FALSE	0.0751957	0.0776603	0.0781847	0.104202	0	0.150697	0	0.283514	0.0687038	0	5.1738e-05	0.000614471	2.65379e-05	0.000312888	3.98531e-05	0.000342605	0	0.000470747	2.88315e-05	0.000162489	0	0.00087252	0.000207826	0.000525208	0.000112063	0.00151905	0	0.00092164
Q5XG71	Utp20	Small subunit processome component 20 homolog	CONCLUSIVE	#N/A	FALSE	1	1	1	1	-	-	-	1	1	-	6.87153e-06	0	0.000251657	0	2.8406e-05	0	0	0	0	0	0	0	3.78853e-06	0	1.51937e-05	0	0	0
Q9QXX4	Slc25a13	Calcium-binding mitochondrial carrier protein Aralar2	CONCLUSIVE	#N/A	TRUE	0.62986	0.698384	0.24803	0.652054	0.773371	0	0.740481	0.625481	0	0	0.00069433	0.000299864	4.74856e-05	0.000143966	0.000371836	0.000198417	0.000368519	0.000107991	0	0.000133508	0.000397737	0.000139397	5.46872e-05	3.2745e-05	0	2.4891e-05	0	5.6093e-05
P08207	S100a10	Protein S100-A10	CONCLUSIVE	#N/A	FALSE	0.41415	0.364073	0.0261886	0.111383	0.0959769	0.482279	0.772473	0.578711	0.686509	0	0.00148128	0.00258734	0.000307293	0.0114265	0.00117143	0.00934571	0.000199752	0.00188149	0.00192606	0.00206761	0.00809558	0.00238451	0.0103447	0.00753067	0.0127891	0.00584007	0	0.00830698
P70302	Stim1	Stromal interaction molecule 1	CONCLUSIVE	#N/A	TRUE	0.627216	0.77823	0.440584	0.568434	0.440618	0.62765	0	0.388838	1	1	0.000568676	0.000162054	0.000174058	0.000221004	0.000231229	0.000175554	0.000185879	0.000235981	0.000345473	0.00020495	0	5.00237e-05	4.62588e-05	7.27082e-05	0.000159015	0	0.000177656	0
Q922F4	Tubb6	Tubulin beta-6 chain	CONCLUSIVE	#N/A	FALSE	0.497405	0.341129	0	0	-	0.562068	-	1	0.783975	0	0.000257152	0.000496675	0	9.67644e-05	0	0.000124166	0	0	0.000863785	0.000673013	0	0	0.000366259	0	0.0010018	0.000276047	0	0.000848297
P46460	Nsf	Vesicle-fusing ATPase	CONCLUSIVE	#N/A	FALSE	0.125105	0.235901	0.146703	0.165641	0.150342	0	0	0.0779686	0.208695	0.0546648	6.00828e-05	0.000194612	4.62273e-05	0.000268882	5.55372e-05	0.000279748	1.48816e-05	8.41037e-05	0	0.000128044	0	4.60568e-05	4.96889e-05	0.000587605	8.94699e-05	0.000339241	2.72613e-05	0.000471438
Q8BHC4	Dcakd	Dephospho-CoA kinase domain-containing protein	CONCLUSIVE	#N/A	FALSE	0.773238	0.750042	0.872812	0.685558	0.730686	0.781035	-	1	-	-	0.00175544	0.000585017	0.0017668	0.000257462	0.0012223	0.000560627	0.000551201	0.00020316	0.00100648	0.00028217	0	0	0.000137174	0	0	0	0	0
Q02788	Col6a2	Collagen alpha-2(VI) chain	CONCLUSIVE	#N/A	FALSE	0.332834	0.511594	0.297792	0.366701	0.251084	0.390638	0.0636135	0.545583	0.434492	0.136804	5.86717e-05	5.60123e-05	3.10447e-05	7.32049e-05	2.33106e-05	4.02578e-05	3.21236e-05	9.58164e-05	9.63653e-05	0.000150321	1.23823e-05	0.000182267	0.000199195	0.00016591	0.000275065	0.000358007	7.84619e-05	0.000495073
Q03145	Epha2	Ephrin type-A receptor 2	CONCLUSIVE	#N/A	TRUE	0.283537	0.509708	0.108071	0.502912	0.335521	0.161924	0.171202	0	0	0.211011	7.18991e-05	6.91601e-05	1.40811e-05	0.000116214	0.000186791	0.000184628	0.000110493	0.000218824	2.97463e-05	0.00015396	7.42603e-05	0.000359497	0	4.53134e-05	0	4.59266e-05	3.11398e-05	0.000116435
Q3TEA8	Hp1bp3	Heterochromatin protein 1-binding protein 3	CONCLUSIVE	#N/A	FALSE	0.984632	1	1	1	1	0.756403	-	1	1	1	0.000161378	0	0.00129543	0	0.000217537	0	9.4931e-05	0	0.000112412	3.62018e-05	0	0	0.000152526	0	6.55389e-05	0	0.000219665	0
P70206	Plxna1	Plexin-A1	CONCLUSIVE	#N/A	TRUE	0.180954	0.340519	0.0806632	0.348318	0.252505	0.201285	0	0.0833168	0	0	5.39467e-05	0.000104478	7.2636e-06	8.27849e-05	5.09042e-05	9.52385e-05	2.04603e-05	6.05689e-05	3.06887e-05	0.000121775	0	0.000117598	5.57679e-06	6.13579e-05	0	5.03428e-05	0	7.00719e-05
O88967	Yme1l1	ATP-dependent zinc metalloprotease YME1L1	CONCLUSIVE	#N/A	TRUE	0.442554	0.601935	0.220407	0.420071	0.195688	0.585188	0.142414	0.442985	0.392965	0	0.000357256	0.000236257	3.20682e-05	0.000113427	0.000173369	0.000239345	4.25844e-05	0.00017503	0.000267105	0.000189338	1.79068e-05	0.000107831	3.69316e-05	4.64383e-05	2.53906e-05	3.92223e-05	0	5.30334e-05
Q9WV91	Ptgfrn	Prostaglandin F2 receptor negative regulator	CONCLUSIVE	#N/A	TRUE	0.255172	0.466173	0.0767693	0.580288	0.227744	0.33692	0	0.132467	0	0	0.000239745	0.000274539	2.60851e-05	0.0003137	0.00010185	7.3666e-05	4.72353e-05	0.00016017	0.000127528	0.000250983	0	0.00011695	2.40328e-05	0.000157392	0	0.000165903	0	0.000140201
Q8CJ26	Nradd	Death domain-containing membrane protein NRADD	CONCLUSIVE	#N/A	TRUE	0.252731	0.295795	0.236189	0.515393	0.841479	0.205568	0.0216622	0.396175	0.212431	1	0.000560171	0.00133361	0.000351977	0.00113825	0.000151022	0.000142001	0.000242806	4.57406e-05	0.000455235	0.00175928	3.74367e-05	0.00169077	0.000254796	0.000388344	0.000132707	0.000491999	0.000177916	0
P35821	Ptpn1	Tyrosine-protein phosphatase non-receptor type 1	CONCLUSIVE	#N/A	FALSE	0.665903	0.759162	0.48917	0.670008	0.752066	0.679677	-	1	1	0	0.000598682	0.000189927	0.000371531	0.000387981	0.000239118	0.000117771	0.000768885	0.000253479	0.000394031	0.000185702	0	0	9.78003e-05	0	9.80554e-05	0	0	0.000153607
Q8CI59	Steap3	Metalloreductase STEAP3	CONCLUSIVE	#N/A	TRUE	0.647111	0.619813	0.217944	0.57915	0.913917	0.788412	1	0.864172	0.721402	0	0.000451465	0.000276924	0.000108066	0.000387776	0.000430413	0.000312768	0.000680653	6.41118e-05	0.000382845	0.000102745	6.12182e-05	0	0.000216443	3.40199e-05	0.000148805	5.7467e-05	0	0.000116554
Q9JIF7	Copb1	Coatomer subunit beta	CONCLUSIVE	#N/A	FALSE	0.22225	0.318331	0.65028	0	0.194385	0.39416	-	0	0	0.132566	4.02053e-05	8.60951e-05	0.00013714	7.37536e-05	0	7.76524e-05	1.45225e-05	6.01875e-05	9.58429e-05	0.000147314	0	0	0	0.00023808	0	0.000258957	2.12827e-05	0.000139261
P62746	Rhob	Rho-related GTP-binding protein RhoB	CONCLUSIVE	#N/A	FALSE	0.185906	0.222021	0.0861237	0.188738	0.452277	0.147844	0.11242	0.32303	0.223429	0.516857	0.000358395	0.00125585	4.67934e-05	0.000496534	8.78394e-05	0.000377565	0.000197713	0.000239438	0.000466011	0.00268604	0.000326616	0.00257871	0.00021556	0.000451747	0.000123498	0.000429244	0.000155223	0.000145098
Q9CY58	Serbp1	Plasminogen activator inhibitor 1 RNA-binding protein	CONCLUSIVE	#N/A	FALSE	0.0891986	0.367312	0	0.211003	0.0136587	0.0169582	0.272009	0	0	0	0.000674682	0.00116213	0	0.00166054	0.000313028	0.0011705	2.04029e-05	0.00147336	2.04017e-05	0.00118265	9.43735e-05	0.000252577	0	0.000761421	0	0.000565013	0	0.00323755
Q8R1F1	Fam129b	Niban-like protein 1	CONCLUSIVE	#N/A	FALSE	0.0870851	0.114603	0.0305786	0.0902994	0.11716	0.0917185	0	0	0	0.416292	3.83668e-05	0.000296414	2.75513e-05	0.000873447	2.75832e-05	0.000277881	2.5869e-05	0.000194932	2.77152e-05	0.000274462	0	0.000228747	0	0.000347254	0	0.000524185	0.000162476	0.000227817
Q6AZB0	Boc	Brother of CDO	CONCLUSIVE	#N/A	TRUE	0.0796368	0.0945783	0.087909	0.325107	0	0	0	0	0	0	2.5889e-05	0.000247842	2.06565e-05	0.00021432	6.82457e-05	0.000141672	0	4.22791e-05	0	0.00033878	0	0.000154352	0	0.000109681	0	6.06355e-05	0	1.70806e-05
Q9ERS2	Ndufa13	NADH dehydrogenase [ubiquinone] 1 alpha subcomplex subunit 13	CONCLUSIVE	#N/A	TRUE	0.622131	0.454471	0.259439	0.429961	0.582799	0.617051	1	0.47221	0.372413	0.980084	0.00150779	0.0018099	0.000302532	0.000863571	0.00184121	0.00244106	0.00192221	0.00137603	0.00207587	0.00128831	0.000177824	0	0.000550127	0.000614878	0.000462261	0.000778998	0.0064791	0.000131663
P63321	Rala	Ras-related protein Ral-A	CONCLUSIVE	#N/A	FALSE	0.512324	0.541572	0	0.467352	0.757201	0.584038	0.574872	0.748051	0.683328	0	0.000774993	0.000656014	0	0.000813631	0.000551597	0.000628664	0.000631531	0.000202502	0.000786009	0.00055981	0.00039363	0.000291097	0.000717835	0.000241772	0.000470013	0.000217817	0	0.000506199
Q8CGP2	Hist1h2bp	Histone H2B type 1-P	INDISTINGUISHABLE	#N/A	FALSE	0.874456	0	0.975673	0	0.993205	0.949679	1	0	0.839755	0.834279	0	0.000612875	0	0.000300373	0	0.00337711	0.0302282	0.000206922	0.00902838	0.000477519	0.00375971	0	0	0.000614878	0.00489877	0.000934797	0.00643886	0.00127901
P61979	Hnrnpk	Heterogeneous nuclear ribonucleoprotein K	CONCLUSIVE	#N/A	FALSE	0.64911	0.897601	0.940839	0.6758	1	0.764326	1	0.352892	0.260519	0.768321	0.000365502	4.16967e-05	0.000371416	2.33551e-05	0.000104117	4.99479e-05	0.000131524	0	0.000421451	0.000129951	0.000193571	0	0.00022813	0.000418329	0.00020912	0.000593586	0.000679001	0.000204746
Q6A026	Pds5a	Sister chromatid cohesion protein PDS5 homolog A	CONCLUSIVE	#N/A	FALSE	1	1	1	1	1	1	-	-	-	-	3.35598e-05	0	0.000819376	0	6.72116e-05	0	8.31227e-06	0	2.18184e-05	0	0	0	0	0	0	0	0	0
O09167	Rpl21	60S ribosomal protein L21	CONCLUSIVE	#N/A	FALSE	0.562794	0.5244	0.644649	0.565751	0.577879	0.807281	1	0.841074	0.518981	0.163664	0.00109758	0.000995443	0.00110345	0.000608255	0.00120516	0.000925034	0.000847696	0.000619213	0.00223156	0.000532732	0.00205387	0	0.00201346	0.000380456	0.000113464	0.000105165	0.000950738	0.00485836
Q9D517	Agpat3	1-acyl-sn-glycerol-3-phosphate acyltransferase gamma	CONCLUSIVE	#N/A	TRUE	0.514804	0.769656	0.289656	0.929832	0.0415335	0.111475	0.567738	0.276273	0.388251	0.587862	0.00338829	0.00101406	0.000304904	0.000747736	0.000815037	6.15049e-05	5.88933e-05	0.00135908	0.000110419	0.000880108	0.000329164	0.000250617	0.000196641	0.000515124	0.000160942	0.000253589	0.000107885	7.56361e-05
Q9CZT5	Vasn	Vasorin	CONCLUSIVE	#N/A	TRUE	0.152605	0.136081	0.168014	0.213042	0.315094	0.15816	0	0.276273	0.32249	0	9.48878e-05	0.000602402	3.40695e-05	0.000168709	2.04654e-05	7.55971e-05	5.34678e-05	0.000116221	0.000166563	0.000886568	0	0.000827379	7.84728e-05	0.000205568	0.000134876	0.000283356	0	7.04289e-05
P17439	Gba	Lysosomal acid glucosylceramidase	CONCLUSIVE	#N/A	FALSE	0.00750707	0.0886631	0	0	0	0	0	0	0	0	3.09997e-05	0.000318635	0	0.000388443	0	0.000251466	0	8.10008e-05	0	0.00035049	0	8.31705e-05	0	0.0013002	0	0.0010673	0	0.000257701
Q8BU31	Rap2c	Ras-related protein Rap-2c	CONCLUSIVE	#N/A	FALSE	0.122875	0.268758	0.275068	0	1	0	-	0	0.0748612	0	0.000523438	0.00142418	0.000425999	0.0011227	0	0.00060658	0.00024201	0	0	0.0020001	0	0	0	0.00241919	9.92036e-05	0.00122596	0	0.000414414
P26043	Rdx	Radixin	CONCLUSIVE	#N/A	FALSE	0.0185411	0.0770146	0	0	0	0	-	0	0.0862618	0	7.66752e-05	0.000918918	0	0.00096449	0	0.00076954	0	0.00124323	0	0.000189206	0	0	0	0.00142382	7.26586e-05	0.000769644	0	0.00162602
O35658	C1qbp	Complement component 1 Q subcomponent-binding protein, mitochondrial	CONCLUSIVE	#N/A	FALSE	0.388778	0.0670852	0	0.0373272	0.0529201	0.709347	0.38275	0.934192	1	0.348487	5.74276e-05	0.000798611	0	0.000875187	6.19299e-05	0.00159718	7.96543e-05	0.00142553	0.000836322	0.00034268	0.00179615	0.00289661	0.00226066	0.000159249	0.000174142	0	0.000620146	0.00115939
O09044	Snap23	Synaptosomal-associated protein 23	CONCLUSIVE	#N/A	FALSE	0.36734	0.358526	0.0990558	0.435366	0.586016	0.288363	0.230126	0.792417	0.447266	0.262859	0.000745027	0.001333	7.64292e-05	0.000695148	0.000475504	0.00061669	0.000421788	0.000297967	0.000454714	0.00112217	6.09683e-05	0.000203966	0.000402378	0.000105408	8.64489e-05	0.000106834	0.000193166	0.000541699
Q9CQV8	Ywhab	14-3-3 protein beta/alpha	CONCLUSIVE	#N/A	FALSE	0.187746	0.428498	0.0382373	0.159719	0.433991	0.380849	0.352114	0.139457	0.235627	0	0.000441305	0.000588584	5.59238e-05	0.00140662	0.000167966	0.000883671	0.000292551	0.000381544	0.000438802	0.000713367	0.000208184	0.000383057	0.000193215	0.00119226	0.000147596	0.000478799	0	0.0023892
P51863	Atp6v0d1	V-type proton ATPase subunit d 1	CONCLUSIVE	#N/A	FALSE	0.0899767	0.214089	0	0	0.241562	0.114559	0	0.132051	0.199347	0	6.36775e-05	0.000233757	0	0.000308075	0	0.000263543	2.3658e-05	7.42796e-05	0.000177425	0.00137134	0	0.00104946	0.000165508	0.00108786	0.000103443	0.000415465	0	0.000594171
Q6PDH0	Phldb1	Pleckstrin homology-like domain family B member 1	CONCLUSIVE	#N/A	FALSE	0.558572	0.214089	0.414108	0.535473	0.679829	0.398471	1	1	-	0.445164	1.63026e-05	5.98458e-05	6.68965e-05	9.4647e-05	0.000241107	0.000209162	4.03791e-05	1.90169e-05	2.4226e-05	3.65715e-05	0.000155645	0	1.15563e-05	0	0	0	4.43816e-05	5.53157e-05
Q6A0A9	FAM120A	Constitutive coactivator of PPAR-gamma-like protein 1	CONCLUSIVE	#N/A	FALSE	0.446278	0.398158	0.626678	0.346389	0.16955	1	-	0	0.125764	0.597716	8.327e-05	0.000125868	0.000195884	0.000116692	0.000130053	0.0002454	1.2446e-05	6.096e-05	1.86679e-05	0	0	0	0	6.46949e-05	1.08839e-05	7.5658e-05	0.000227995	0.000153449
P97797	Sirpa	Tyrosine-protein phosphatase non-receptor type substrate 1	CONCLUSIVE	#N/A	TRUE	0.15011	0.207204	0.193044	0.378539	0.0851944	0.211058	0.0766661	0	0	0	0.000199172	0.000762062	9.833e-05	0.000411036	0.000181227	0.000297526	5.39569e-05	0.000579381	0.000169954	0.000635296	3.3277e-05	0.000400775	0	0.000366769	0	0.000491999	0	0.000221748
Q61411	Hras	GTPase HRas	CONCLUSIVE	#N/A	FALSE	0.124819	0.12225	0.137953	0.229458	0.282233	0	0	1	0	0	0.000337881	0.00242596	0.000242632	0.00151617	0.00025506	0.000856513	0.000292909	0.000744918	0	0.0010081	0	0.000997165	0.000111772	0	0	0.000445142	0	0.000702202
Q9DBG3	Ap2b1	AP-2 complex subunit beta	CONCLUSIVE	#N/A	FALSE	0.0537249	0.0941703	0.314796	0.188738	0	0	0	0.0494792	0	0	3.74842e-05	0.000360563	6.3623e-05	0.000138486	3.67482e-05	0.000157957	0	0.000161386	0	0.000246149	0	3.65701e-05	3.38178e-05	0.000649657	0	0.00113133	0	0.000141639
O70458	Osmr	Oncostatin-M-specific receptor subunit beta	CONCLUSIVE	#N/A	TRUE	0.271391	0.404399	0.0627577	0.326103	0.389126	0.309371	-	0.232925	0.264511	-	0.000128245	0.00018888	2.12522e-05	0.000317387	4.60999e-05	9.52661e-05	3.42079e-05	5.37016e-05	0.000141099	0.000314985	0	0	3.80726e-05	0.000125382	2.49286e-05	6.93155e-05	0	0
O08638	Myh11	Myosin-11	CONCLUSIVE	#N/A	FALSE	0.956497	1	1	1	1	-	-	1	0.74545	1	0.000220205	0	7.09257e-05	0	0.000232231	0	0.000345297	0	0	0	0	0	0.000222282	0	0.000233219	7.96379e-05	0.000426836	0
Q6PIX5	Rhbdf1	Inactive rhomboid protein 1	CONCLUSIVE	#N/A	TRUE	0.369305	0.626303	0.358886	0.678388	0.182678	0.401693	0	0	0	0	0.000283488	0.000169149	8.83936e-05	0.000157906	0.000136767	6.48388e-05	2.5869e-05	0.000115741	0.000145505	0.000216724	0	0.000240184	0	5.17187e-05	0	7.86278e-05	0	6.64467e-05
Q9DC23	Dnajc10	DnaJ homolog subfamily C member 10	CONCLUSIVE	#N/A	FALSE	0.319886	0.312633	0.567592	0.391339	0.538709	0	0	0.218334	0.742076	0	4.42909e-05	9.73799e-05	0.000187941	0.000143179	8.25004e-05	0.000128315	3.83958e-05	3.28779e-05	0	0.000107487	0	0.000151238	7.99175e-05	0.000286116	0.000122097	4.24372e-05	0	0.000191268
P70295	Aup1	Ancient ubiquitous protein 1	CONCLUSIVE	#N/A	TRUE	0.517419	0.608341	0.346448	0.699941	0.405646	0.481437	0.645004	0.521685	0.145559	0	0.000420538	0.000270749	0.000195733	0.000369239	0.00039472	0.000169214	0.000121521	0.000178054	0.000374669	0.000403562	0.000645372	0.000355199	0.000206096	0.000188962	4.42787e-05	0.000259919	0	4.62426e-05
P28301	Lox	Protein-lysine 6-oxidase	CONCLUSIVE	#N/A	FALSE	0.20604	0.133132	0.109623	0.411381	0.137373	0.279327	0	0.0674238	0.229366	0.225861	0.000100994	0.00065761	5.0209e-05	0.000407805	0.000385382	0.000551419	6.06128e-05	0.000380615	0.000222234	0.000573371	0	0.000125059	6.42484e-05	0.000888655	0.000235578	0.000791507	0.000148047	0.000507431
P84096	Rhog	Rho-related GTP-binding protein RhoG	CONCLUSIVE	#N/A	FALSE	0.443913	0.655987	0.15524	0.527568	0.623898	0.54559	0	0.701416	0.518981	0.454163	0.00081914	0.000429574	0.00015606	0.000849221	0.000378583	0.000339018	0.000362302	0.000218405	0.000630369	0.000525021	0	0.00152494	0.000884811	0.000376653	0.000601974	0.000557942	0.000371667	0.000446689
P15379	Cd44	CD44 antigen	CONCLUSIVE	#N/A	TRUE	0.440724	0.452642	0.302034	0.333879	0.376001	0.817232	0.586077	0.533845	0.0945404	0.192068	0.000348847	0.000421844	0.000147357	0.000340525	0.000300957	0.00060044	0.000298857	0.000495974	0.000720417	0.000161117	0.000296221	0.000209209	0.000122188	0.000106695	2.33345e-05	0.000223486	0.00010428	0.00043865
Q99JY9	Actr3	Actin-related protein 3	CONCLUSIVE	#N/A	FALSE	0.297219	0.141919	0.14503	0.134273	0.28994	0.341032	0	0.470271	0.321423	0.416292	6.11095e-05	0.000369484	6.58242e-05	0.000388041	4.11879e-05	0.00026556	6.62198e-05	0.000162171	9.93239e-05	0.000191921	0	0.000430377	0.00050538	0.000569277	0.000260588	0.000550144	0.000339658	0.000476254
P32883	Kras	GTPase KRas	CONCLUSIVE	#N/A	FALSE	0.0910415	0.0993108	0.137953	0	0.282233	0	0	0.0983415	0	-	0.000287199	0.00260472	0.000242632	0.00151617	0	0.000856513	0.000292909	0.000744918	0	0.00114074	0	0.000997165	0.000111772	0.0010248	0	0.000445142	0	0
Q9QYF1	Rdh11	Retinol dehydrogenase 11	CONCLUSIVE	#N/A	TRUE	0.851871	0.700682	0.826362	0.69769	0.757635	0.959348	1	0.811126	1	0.762433	0.0004648	0.000198554	0.00073285	0.000153989	0.000337793	0.000146366	0.000464251	0.000148512	0.00074889	3.17339e-05	0.00106695	0	0.000300829	7.00494e-05	0.000344701	0	0.000192555	5.99983e-05
P70428	Ext2	Exostosin-2	CONCLUSIVE	#N/A	TRUE	0.566733	0.695003	0.497366	0.583569	0.398872	0.647081	0	0.704653	0.811877	0	0.000275716	0.000120996	0.00011177	0.000112954	0.000153462	0.00010951	5.7827e-05	8.71492e-05	0.000179253	9.7765e-05	0	0.000119311	7.35546e-05	3.08295e-05	0.000101138	2.3435e-05	0	2.64059e-05
P63044	Vamp2	Vesicle-associated membrane protein 2	CONCLUSIVE	#N/A	TRUE	0.552311	0.440317	0	0.354238	0.71786	0.515649	0.676627	0.675556	0.554547	0.620656	0.00121113	0.00153945	0	0.00149151	0.000415571	0.000757571	0.00331681	0.00130361	0.00193271	0.0018154	0.00154523	0.000738496	0.00109267	0.000524766	0.000782511	0.000628571	0.00227303	0.00138927
Q9CQ62	Decr1	2,4-dienoyl-CoA reductase, mitochondrial	CONCLUSIVE	#N/A	FALSE	0.122285	0.268758	0	0.129598	0.0331132	0	0	0.338298	0.0596783	0	0.000142969	0.000388993	0	0.000435765	0.000102785	0.000690324	1.65253e-05	0.000482529	0	0.000134703	0	0.000792726	0.000472945	0.00092507	5.41918e-05	0.000853874	0	0.000962121
Q8VCH8	Ubxn4	UBX domain-containing protein 4	CONCLUSIVE	#N/A	FALSE	0.44149	0.783012	0.352854	0.445932	0.766963	0.679677	0.189407	0.656201	0.811877	1	0.000378613	0.000104922	0.000122347	0.000224389	0.000272198	0.000338204	0.00033916	0.000103052	0.000336406	0.000158544	0.000447021	0.00191308	0.000229618	0.000120302	0.000191349	4.43382e-05	6.01257e-05	0
Q8C0I1	Agps	Alkyldihydroxyacetonephosphate synthase, peroxisomal	CONCLUSIVE	#N/A	FALSE	0.410622	0.826929	0.157607	0.473565	0.081281	1	-	0.633665	0.656222	0.0788354	0.000321772	6.7345e-05	5.33227e-05	0.000285005	0.00030963	0.000344199	4.7206e-05	0.000533569	7.08048e-05	0	0	0	0.00023745	0.000137275	0.000215787	0.000113045	3.14456e-05	0.000367431
Q62009	Postn	Periostin	CONCLUSIVE	#N/A	FALSE	0.103204	0.215118	0.0833041	0.156913	0.0755006	0.0979574	0	0.0398399	0	0	0.000110497	0.000403159	8.20839e-06	9.03269e-05	3.69806e-05	0.000198695	6.60617e-06	8.08921e-05	3.96347e-05	0.000364977	0	0.000102226	1.26043e-05	0.00030377	0	0.00024095	0	7.91862e-05
O35737	Hnrnph1	Heterogeneous nuclear ribonucleoprotein H	CONCLUSIVE	#N/A	FALSE	0.993925	0.9586	1	1	1	1	1	1	1	0.935981	0.000497791	2.14984e-05	0.000296184	0	9.2026e-05	0	8.01422e-05	0	0.001387	0	0.00057981	0	0.000682206	0	0.00933994	0	0.000926034	6.33389e-05
P60867	Rps20	40S ribosomal protein S20	CONCLUSIVE	#N/A	FALSE	0.512663	0.765463	0.290752	0.242594	0.0222439	0.692074	0	0.503342	0.81746	0.0585545	0.00198555	0.000608369	0.000558768	0.00136304	0.00107061	0.00334256	6.97812e-05	0.00306731	0.00132577	0.000589876	0	0.000359939	0.0053256	0.00525488	0.0154082	0.00344068	0.000426101	0.00685089
Q9ESW4	Agk	Acylglycerol kinase, mitochondrial	CONCLUSIVE	#N/A	FALSE	0.357978	0.408623	0.11949	0.335626	0.602649	0.527823	0	1	0.392965	0	0.00035646	0.000515885	4.35701e-05	0.000321063	0.000310797	0.000615225	0.000131496	8.67007e-05	0.000266264	0.000238192	0	0.000142437	6.27223e-05	0	8.62435e-05	0.000133225	0	0.000202654
Q60751	Igf1r	Insulin-like growth factor 1 receptor	CONCLUSIVE	#N/A	TRUE	0.29906	0.398158	0.266592	0.553728	0.419907	0.0680875	0.158935	0	0.402744	0	4.41854e-05	6.67891e-05	2.00397e-05	5.51303e-05	0.000137933	0.000111166	9.07206e-05	0.000125329	9.07153e-06	0.000124162	3.4192e-05	0.00018094	0	6.04578e-05	2.20372e-05	3.26805e-05	0	8.28527e-05
P29341	Pabpc1	Polyadenylate-binding protein 1	CONCLUSIVE	#N/A	FALSE	0.239003	0.366636	0.297792	0.496126	0.171111	0.158384	0	0.119977	0.107047	0.156864	0.000140571	0.000242837	6.12876e-05	0.000144519	0.000221974	0.000225441	3.04653e-05	0.000147578	3.26395e-05	0.000173438	0	0.000309797	1.66076e-05	0.000121815	1.90296e-05	0.000158739	6.37812e-05	0.00034282
A6X919	Dpy19l1	Probable C-mannosyltransferase DPY19L1	CONCLUSIVE	#N/A	TRUE	0.634438	0.632362	0.497366	0.615271	0.731903	0.865597	0.175944	0.704653	0.751304	0	0.000222566	0.000129394	8.60597e-05	8.69712e-05	0.00026771	0.000167399	0.000133576	4.89289e-05	0.000389573	6.049e-05	1.71627e-05	8.03832e-05	0.000106191	4.45086e-05	0.000113566	3.75924e-05	0	0.000114367
P63024	Vamp3	Vesicle-associated membrane protein 3	CONCLUSIVE	#N/A	TRUE	0.611607	0.419815	0.0675155	0.379471	0.727752	0.619914	0.912755	0.803537	1	0.689052	0.00108499	0.00149946	0.000155827	0.00215218	0.000768893	0.00125733	0.00378919	0.00141751	0.00262003	0.00160641	0.00174026	0.000166341	0.00153822	0.00037609	0.000822523	0	0.00285529	0.00128851
P17182	Eno1	Alpha-enolase	CONCLUSIVE	#N/A	FALSE	0.321266	0.154335	0	0	0	0.0937963	0	0.24134	0.264511	0.753904	5.88566e-05	0.000322501	0	0.00052323	0	0.000106571	0	0.000432533	8.6096e-05	0.000831807	0	0.000276341	0.000194699	0.000612044	0.000362528	0.00100803	0.00147211	0.000480539
P60904	Dnajc5	DnaJ homolog subfamily C member 5	CONCLUSIVE	#N/A	FALSE	0.289653	0.204931	0.0781847	0.433666	0.239293	0.388764	0.59913	0.452683	0.230591	0	0.000483784	0.00187693	0.000127382	0.00150186	0.000626055	0.000817581	0.000447351	0.00142212	0.00111132	0.00174729	0.00038798	0.000259593	0.000346747	0.000419235	0.000152814	0.000509889	0	0.000478774
Q8K1N2	Phldb2	Pleckstrin homology-like domain family B member 2	CONCLUSIVE	#N/A	FALSE	0.636922	0.554625	0.307611	0.678388	0.809402	0.278717	-	1	1	1	8.18055e-05	6.56915e-05	4.03869e-05	9.09054e-05	0.000328065	0.00015553	7.09172e-05	1.66995e-05	2.32684e-05	6.02156e-05	0	0	2.95985e-05	0	6.78302e-05	0	4.05973e-05	0
Q9CY27	Tecr	Very-long-chain enoyl-CoA reductase	CONCLUSIVE	#N/A	TRUE	0.632985	0.62131	0.508995	0.613632	0.75412	0.699237	1	1	0	0	0.000642741	0.000391752	0.000327554	0.000315976	0.000715492	0.000450504	0.00140197	0.000457109	0.000984016	0.000423255	0.000346411	0	0.000188615	0	0	0.000109262	0	0.000523232
P20352	F3	Tissue factor	CONCLUSIVE	#N/A	TRUE	0.123227	0.201011	0.102684	0.348572	0.0547391	0.198982	0.0146535	0.318135	0.082493	0	0.000293232	0.00116556	0.000132581	0.00115858	0.000269374	0.00050342	5.64895e-05	0.000975488	0.000466011	0.00187597	5.8065e-05	0.00390449	0.000395193	0.000847025	8.23323e-05	0.00091572	0	0.00112854
P09411	Pgk1	Phosphoglycerate kinase 1	CONCLUSIVE	#N/A	FALSE	0.337488	0.236705	0.0556237	0	0	0.605955	0.354009	0.375344	0.409539	0.262859	0.000114855	0.00037037	2.74925e-05	0.000466766	0	0.000210739	0	2.50092e-05	0.000517723	0.000336668	0.000112579	0.000205433	0.000215301	0.00035831	0.000261212	0.000376609	0.000121597	0.000340997
O54774	Ap3d1	AP-3 complex subunit delta-1	CONCLUSIVE	#N/A	FALSE	0.25169	0.4481	0.324857	0.125237	0.0610328	0.594319	-	0	1	0	7.19018e-05	8.85576e-05	0.000112827	0.000234486	4.30772e-05	0.000300887	1.38515e-05	0.0002131	7.96414e-05	5.43631e-05	0	0	0	3.69234e-05	2.01882e-05	0	0	8.69699e-05
Q9JIZ9	Plscr3	Phospholipid scramblase 3	CONCLUSIVE	#N/A	TRUE	0.238963	0.398158	0.133607	0.469855	0.368653	0.102505	1	0.117515	0	0	0.00036676	0.000554383	6.19696e-05	0.00040185	0.00029082	0.000328137	0.000102864	0.000176163	0.000112209	0.000982463	0.0001586	0	0.000107052	0.000803911	0	0.000511612	0	6.40522e-05
Q61687	Atrx	Transcriptional regulator ATRX	CONCLUSIVE	#N/A	FALSE	1	1	1	1	-	-	1	1	1	-	9.02698e-06	0	0.000275034	0	1.94694e-05	0	0	0	0	0	1.0342e-05	0	1.06648e-05	0	1.71082e-05	0	0	0
Q8BX02	Kank2	KN motif and ankyrin repeat domain-containing protein 2	CONCLUSIVE	#N/A	FALSE	0.755673	0.134695	0.559906	0.572658	0.241562	0.224694	0.665861	0.7368	0.518981	0.944474	1.51505e-05	9.73293e-05	7.34373e-05	5.77229e-05	3.67613e-05	2.74328e-05	1.9701e-05	6.18556e-05	3.44747e-05	0.000118955	0.000222755	0.000111782	0.000275651	9.8468e-05	0.000251245	0.000232868	0.00191275	0.000112452
Q64430	Atp7a	Copper-transporting ATPase 1	CONCLUSIVE	#N/A	TRUE	0.0996794	0.178869	0.0348347	0.301809	0	0	0	0	-	-	5.78204e-05	0.000265435	6.15124e-06	0.000170433	4.15691e-05	9.61639e-05	0	5.59563e-05	0	0.000269025	0	5.17096e-05	0	4.45384e-05	0	0	0	0
Q6GV12	Kdsr	3-ketodihydrosphingosine reductase	CONCLUSIVE	#N/A	TRUE	0.585408	0.521448	0.647599	0.576176	0.503329	0.542973	0.762055	0.428519	0.518981	0	0.000269287	0.000247134	0.000359125	0.000195423	0.000435599	0.000320419	0.000350167	0.000345534	0.000412673	0.000347352	0.00115693	0.00036124	0.00017498	0.000233357	0.000200499	0.000185833	0	0.000142767
P62281	Rps11	40S ribosomal protein S11	CONCLUSIVE	#N/A	FALSE	0.465093	0.716088	0.81137	0.461575	0.332738	0.722408	0	0.432937	0	0	0.00123273	0.000488748	0.00103034	0.000239538	0.000828137	0.000966017	0.000543086	0.00108909	0.00057809	0.000222137	0	0.000162656	0.000401105	0.00052537	0	0.000532479	0	0.00107997
Q00993	Axl	Tyrosine-protein kinase receptor UFO	CONCLUSIVE	#N/A	TRUE	0.38189	0.677937	0.0958572	0.421618	0.50067	0.433973	0.178954	0	1	0	0.000125849	5.97864e-05	1.54924e-05	0.000146127	0.000182247	0.000250009	0.000105981	0.000105698	0.000116885	0.000152451	3.36424e-05	0.000154352	0	4.98549e-05	1.36293e-05	0	0	4.27015e-05
Q9Z1N5	Ddx39b	Spliceosome RNA helicase Ddx39b	CONCLUSIVE	#N/A	FALSE	1	1	1	1	1	1	-	1	1	1	0.000387931	0	0.00173573	0	0.000201128	0	0.000122878	0	0.00031041	0	0	0	0.000271464	0	0.000438304	0	0.000142166	0
Q921M3	Sf3b3	Splicing factor 3B subunit 3	CONCLUSIVE	#N/A	FALSE	1	1	1	-	-	1	-	1	1	1	2.36128e-05	0	0.000388112	0	0	0	0	0	2.04687e-05	0	0	0	0.000121507	0	9.94482e-05	0	2.49989e-05	0
Q99J47	Dhrs7b	Dehydrogenase/reductase SDR family member 7B	CONCLUSIVE	#N/A	TRUE	0.658125	0.560923	0.268758	0.7625	0.94357	0.656928	1	1	-	1	0.00055358	0.000433329	0.000184566	0.000502171	0.000735567	0.000229111	0.000539886	3.22875e-05	0.000475586	0.000248369	0.000132129	0	9.81031e-05	0	0	0	6.27938e-05	0
A2AGT5	Ckap5	Cytoskeleton-associated protein 5	CONCLUSIVE	#N/A	FALSE	0.642917	0.615205	0.727016	0.358297	0.704906	0.579843	-	1	1	0	4.5569e-05	2.85023e-05	0.000177156	6.65195e-05	2.54181e-05	4.55233e-05	1.22598e-05	5.13231e-06	2.04318e-05	1.4805e-05	0	0	1.29951e-05	0	1.19122e-05	0	0	9.33044e-06
P62889	Rpl30	60S ribosomal protein L30	CONCLUSIVE	#N/A	FALSE	0.728329	0.661003	0.482663	0.779983	0.761051	1	-	0.752595	0.85943	0.662306	0.00155484	0.000797404	0.000438637	0.000470149	0.00299418	0.000844596	0.0008665	0.000272057	0.000469327	0	0	0	0.00234211	0.000769934	0.000894558	0.000146316	0.00194006	0.000989189
Q9CZX8	Rps19	40S ribosomal protein S19	CONCLUSIVE	#N/A	FALSE	0.71784	0.874157	0.195062	0.446851	0.911212	0.623505	-	0.942577	0.92966	0.484909	0.00184972	0.000266284	0.000379511	0.00156608	0.00121109	0.00149919	0.00110719	0.000107885	0.000229061	0.000138316	0	0	0.00626462	0.000381648	0.00204496	0.000154725	0.00153867	0.00163444
Q4PJX1	Odr4	Protein odr-4 homolog	CONCLUSIVE	#N/A	TRUE	0.618278	0.784418	0.493769	0.745635	0.420761	0.617543	-	0.704653	1	0	0.000471446	0.000129568	0.000117978	0.000120955	0.000485298	0.000165554	0.000161001	0.000221642	0.000362232	0.000224338	0	0	5.9074e-05	2.47602e-05	5.41514e-05	0	0	0.000169659
P62911	Rpl32	60S ribosomal protein L32	CONCLUSIVE	#N/A	FALSE	0.553278	0.650888	0.855848	0.54102	0.812563	0.569867	0.665861	0.266624	0.646126	0	0.000733201	0.000393261	0.00190224	0.000320397	0.00145384	0.00123338	0.00100468	0.000231752	0.000492058	0.000371404	0.000252906	0.000126912	0.000312961	0.000860829	0.000986158	0.000540105	0	0.00168528
P57780	Actn4	Alpha-actinin-4	CONCLUSIVE	#N/A	FALSE	0.436308	0.206287	0	0.548464	0.232736	0.599736	1	0.656201	0.562632	0.147832	3.85117e-05	0.000148179	0	2.9642e-05	0.000117042	9.63577e-05	3.64209e-05	0.000120069	0.000172989	0.000115453	1.40388e-05	0	0.000138979	7.28145e-05	0.000411391	0.000319799	6.67185e-05	0.000384594
Q9CQC7	Ndufb4	NADH dehydrogenase [ubiquinone] 1 beta subcomplex subunit 4	CONCLUSIVE	#N/A	TRUE	0.277355	0.391785	0.346448	0.284797	0	0.581156	0.09061	0.446052	0	0	0.000915814	0.00142173	0.000177742	0.0003353	0.000613922	0.00154172	0	0.000485063	0.00199541	0.00143811	0.000198501	0.00199222	0.00110537	0.00137275	0	0.00173916	0	0.00271899
Q80ZJ1	Rap2a	Ras-related protein Rap-2a	CONCLUSIVE	#N/A	FALSE	0.146124	0.316518	0	0.18072	0.536647	0.16621	0	0	0	0	0.000488542	0.00105495	0	0.00118179	0.000150527	0.000682402	0.000363015	0.000313436	0.000294932	0.00147953	0	0.000187247	0	0.00160271	0	0.000766227	0	0.000310811
P58242	Smpdl3b	Acid sphingomyelinase-like phosphodiesterase 3b	CONCLUSIVE	#N/A	FALSE	0.13475	0.236448	0.0871064	0.184071	0.0660993	0.223939	0	0.0610933	0	0	0.000154047	0.000497457	4.52541e-05	0.000474273	7.55111e-05	0.000334716	1.21403e-05	0.000171527	0.000209408	0.000725703	0	0.000244222	3.47449e-05	0.000533973	0	0.000282899	0	0.000145522
Q60961	Laptm4a	Lysosomal-associated transmembrane protein 4A	CONCLUSIVE	#N/A	TRUE	0.128	0.416736	0.162738	0.218247	0.306692	0.135123	0.115907	0.0727337	0	0	0.000370001	0.000517853	0.000108247	0.000556914	0.000177338	0.000635217	5.93989e-05	0.000134277	0.000178186	0.00114051	9.15833e-05	0.00069856	0.000135997	0.0017338	0	0.00197391	0	0.000244113
O08807	Prdx4	Peroxiredoxin-4	CONCLUSIVE	#N/A	FALSE	0.117641	0.15897	0.174945	0.842156	0	0	0	0.0484329	0.068939	0	0.000186451	0.000986415	0.000158995	0.000749835	0.000540373	0.000101281	0	0.000304492	0	0.00118944	0	0.000375178	7.70981e-05	0.00151475	0.000154598	0.00208794	0	0.00107252
Q8CCK0	H2afy2	Core histone macro-H2A.2	CONCLUSIVE	#N/A	FALSE	1	1	1	1	1	1	-	1	1	-	0.00073816	0	0.00145462	0	0.000731239	0	2.23225e-05	0	0.000837044	0	0	0	0.000596266	0	0.000520552	0	0	0
Q61555	Fbn2	Fibrillin-2	CONCLUSIVE	#N/A	FALSE	0.866999	0.877081	1	0.858754	1	0.549604	-	1	1	-	0.000165854	2.32437e-05	7.01981e-05	0	5.80399e-05	9.54628e-06	1.14262e-05	0	3.99892e-05	3.27709e-05	0	0	3.81512e-05	0	4.37151e-05	0	0	0
P61622	Itga11	Integrin alpha-11	CONCLUSIVE	#N/A	TRUE	0.55067	0.708092	0.249928	0.650493	0.677445	0.480136	0.618192	1	-	0	0.000147823	6.09393e-05	4.24607e-05	0.000127431	0.000173904	9.34378e-05	0.000212026	0.000100953	0.000101347	0.000109733	4.67013e-05	2.88436e-05	2.22273e-05	0	0	0	0	8.77752e-05
Q6NZJ6	Eif4g1	Eukaryotic translation initiation factor 4 gamma 1	CONCLUSIVE	#N/A	FALSE	0.395718	0.205196	0.497366	0.475186	0.102132	0.812986	-	0.388838	0.288051	0	3.19297e-05	0.000123676	0.000120376	0.000121651	9.68429e-05	0.000106957	1.038e-05	9.12525e-05	5.44916e-05	1.25349e-05	0	0	1.98046e-05	3.11282e-05	1.13464e-05	2.80439e-05	0	1.18497e-05
Q7M6Y3	Picalm	Phosphatidylinositol-binding clathrin assembly protein	CONCLUSIVE	#N/A	FALSE	0.318921	0.234643	0.434366	0.42676	0.122571	0.662913	0	0	0	0	9.19189e-05	0.000299821	0.000232762	0.000303103	0.000302593	0.000406454	4.19392e-05	0.000300225	0.00011952	6.07751e-05	0	2.59593e-05	0	0.000109001	0	0.00013597	0	4.30897e-05
Q91WD5	Ndufs2	NADH dehydrogenase [ubiquinone] iron-sulfur protein 2, mitochondrial	CONCLUSIVE	#N/A	FALSE	0.269305	0.287085	0	0.255732	0.107036	0.514537	0	0.514652	0.258181	0.368494	9.65478e-05	0.000239756	0	0.000326972	8.92433e-05	0.000259729	4.18486e-05	0.00034913	0.000286945	0.000270732	0	0.000666082	0.000342196	0.000322711	0.0001307	0.000375534	0.00013142	0.00022522
Q61102	Abcb7	ATP-binding cassette sub-family B member 7, mitochondrial	CONCLUSIVE	#N/A	TRUE	0.214418	0.267583	0.0696269	0.545611	0.107656	0.151666	0	-	0.125764	0	0.000157101	0.000430011	1.82942e-05	0.000244452	0.000228943	0.000190665	1.84042e-05	0.00015255	0.000104898	0.000586739	0	0.000250617	0	0	1.60942e-05	0.000111877	0	2.5212e-05
P18052	Ptpra	Receptor-type tyrosine-protein phosphatase alpha	CONCLUSIVE	#N/A	TRUE	0.209101	0.376076	0.211719	0.308763	0.241562	0.148446	0	0	0	0	0.000157915	0.000261987	5.25508e-05	0.000195659	7.47641e-05	0.000167377	4.00674e-05	0.0001258	8.01301e-05	0.000459662	0	0.00014467	0	4.67277e-05	0	7.44229e-05	0	5.71757e-05
Q9R0X4	Acot9	Acyl-coenzyme A thioesterase 9, mitochondrial	CONCLUSIVE	#N/A	FALSE	0.179764	0.343444	0.0406827	0.138006	0.131693	0.270706	0.0722205	0.412869	0.142358	0	0.000247292	0.000472744	1.04459e-05	0.000246319	0.00015687	0.00097982	3.78313e-05	0.000249437	0.000122944	0.000331218	4.8608e-05	0.000624442	0.000168422	0.000239508	2.75691e-05	0.000166092	0	0.000431878
Q6P4S8	Ints1	Integrator complex subunit 1	CONCLUSIVE	#N/A	TRUE	1	-	1	-	-	1	-	1	-	-	0	0	0.000355161	0	0	0	0	0	7.56581e-06	0	0	0	7.21807e-06	0	0	0	0	0
Q921V5	Mgat2	Alpha-1,6-mannosyl-glycoprotein 2-beta-N-acetylglucosaminyltransferase	CONCLUSIVE	#N/A	TRUE	0.123556	0.386527	0.0781847	0.140835	0	0.171506	0	0	0	0	0.000288957	0.000458616	4.15e-05	0.000489295	0.000186967	0.0011406	0	0.000306731	4.69654e-05	0.000226876	0	0.000445771	0	0.000200322	0	0.000177654	0	0.000557631
O88653	Lamtor3	Ragulator complex protein LAMTOR3	CONCLUSIVE	#N/A	FALSE	0.0181788	0	0	-	0	0.041761	0	0.0318598	0	0	0	0.00136229	0	0.00017441	0	0	0	0.00046257	0.000167409	0.00384133	0	0.00193438	0.000170362	0.00517687	0	0.00429705	0	0.000993842
P30412	Ppic	Peptidyl-prolyl cis-trans isomerase C	CONCLUSIVE	#N/A	FALSE	0.226478	0.54114	0.273762	0.690729	0.800763	0.258516	0.103113	0.0773436	0.0926793	0.555175	0.000617509	0.000523618	8.65236e-05	0.00022953	0.000341082	0.000152718	0.000691997	0.000172175	0.000470008	0.00134809	6.03931e-05	0.000525308	0.000323848	0.00386329	0.000456711	0.00447115	0.000334851	0.000268294
O55029	Copb2	Coatomer subunit beta'	CONCLUSIVE	#N/A	FALSE	0.219812	0.152849	0.500912	0.510346	-	0.0994277	-	0.0871197	0.182489	0.203003	1.05844e-05	5.86633e-05	0.000179883	0.000179228	2.66333e-05	2.55534e-05	0	0	9.17511e-06	8.31041e-05	0	0	4.66848e-05	0.000489185	0.00012036	0.000539187	5.60288e-05	0.000219972
Q3V009	Tmed1	Transmembrane emp24 domain-containing protein 1	CONCLUSIVE	#N/A	TRUE	0.431663	0.406309	0.542841	0.479069	0.692878	0.685832	0.291558	0.276273	0.166528	0	0.000421979	0.000616587	0.000282822	0.000238181	0.000318544	0.000346378	0.000829177	0.000367537	0.0010608	0.000485933	0.000357215	0.000867977	0.000139592	0.000365676	0.000133291	0.000667124	0	0.000709935
Q8K284	Gtf3c1	General transcription factor 3C polypeptide 1	CONCLUSIVE	#N/A	FALSE	1	1	1	1	-	-	1	1	1	-	7.5987e-06	0	0.000314302	0	5.73611e-05	0	0	0	0	0	1.42192e-05	0	1.00547e-05	0	5.76052e-06	0	0	0
Q8VDD9	Phip	PH-interacting protein	CONCLUSIVE	#N/A	FALSE	1	1	1	1	1	-	-	-	1	-	7.01367e-06	0	0.000288341	0	6.23993e-05	0	3.04007e-06	0	0	0	0	0	0	0	6.64626e-06	0	0	0
Q9DB73	Cyb5r1	NADH-cytochrome b5 reductase 1	CONCLUSIVE	#N/A	TRUE	0.211451	0.519359	0.358151	0.583012	0.412268	0.185476	0.0235386	-	-	0	0.000512969	0.000474727	0.000187941	0.000336811	0.000869293	0.000621744	0.000335789	0.000478702	0.000149735	0.000657567	8.39563e-05	0.0034828	0	0	0	0	0	0.00192703
Q8BIJ6	Iars2	Isoleucine--tRNA ligase, mitochondrial	CONCLUSIVE	#N/A	FALSE	0.133325	0.180678	0	0.336095	0.0718508	0	0	0.222577	0.489546	0	6.62573e-05	0.000300457	0	0.000149593	0.000115684	0.000228516	1.91462e-05	0.000247325	0	0.000113953	0	0.000313204	1.56558e-05	5.46828e-05	4.78373e-05	4.98805e-05	0	0.000262285
Q91VK4	Itm2c	Integral membrane protein 2C	CONCLUSIVE	#N/A	TRUE	0.109304	0.202837	0.116304	0.215242	0	0.0737473	0	0.100942	0.172749	0	0.000118698	0.000466491	7.67133e-05	0.000582879	8.96027e-05	0.000326685	0	9.69224e-05	7.71699e-05	0.000969239	0	0.000732457	0.000117797	0.00104918	0.000134976	0.000646365	0	0.000140962
Q9QX47	Son	Protein SON	CONCLUSIVE	#N/A	FALSE	1	1	1	1	1	1	1	1	1	1	0.000111049	0	8.16204e-05	0	4.50842e-05	0	1.01931e-05	0	6.45524e-05	0	0.000110012	0	3.02525e-05	0	0.000101517	0	2.07471e-05	0
O55242	Sigmar1	Sigma non-opioid intracellular receptor 1	CONCLUSIVE	#N/A	TRUE	0.447158	0.38229	0.458921	0.587952	0.203559	0.140227	0.751617	0.0912864	0	0	0.00041523	0.000670933	0.00037015	0.000436416	0.00142056	0.000995553	0.000161362	0.000631343	0.00024203	0.00148395	0.00313864	0.00103721	9.47304e-05	0.000942996	0	0.000855151	0	0.00017004
O08756	Hsd17b10	3-hydroxyacyl-CoA dehydrogenase type-2	CONCLUSIVE	#N/A	FALSE	0.155086	0.171877	0	0.0973868	0.0499333	0.283677	0.0564105	0.231579	0.570428	0.303541	0.000195738	0.000943088	0	0.000932191	0.000131927	0.00122275	0.000106053	0.00201784	0.000174978	0.000441842	9.81099e-05	0.0016411	0.000121407	0.000402851	0.000370968	0.000279365	0.000427407	0.000980661
Q9DBU0	Tm9sf1	Transmembrane 9 superfamily member 1	CONCLUSIVE	#N/A	TRUE	0.0725544	0.127053	0.0621446	0.156913	0.0441227	0.085338	0	0	0	0	0.000115917	0.000796434	3.78362e-05	0.000571006	4.54562e-05	0.000244233	1.82705e-05	0.000395815	5.48084e-05	0.000587443	0	8.48174e-05	0	0.000420065	0	0.000286918	0	9.38587e-05
Q9CQW2	Arl8b	ADP-ribosylation factor-like protein 8B	CONCLUSIVE	#N/A	FALSE	0.023477	0.0846488	0	0	0.0412644	0	0	0	0	0	0.000223165	0.0024132	0	0.00218012	0	0.000348131	4.46449e-05	0.00103728	0	0.0019948	0	0.00216467	0	0.000386778	0	0.000512631	0	0.000101933
Q3TKT4	Smarca4	Transcription activator BRG1	CONCLUSIVE	#N/A	FALSE	1	1	1	1	1	1	-	1	1	-	6.13653e-05	0	0.000257291	0	4.90986e-05	0	5.14815e-06	0	6.6922e-05	0	0	0	2.94674e-05	0	1.50066e-05	0	0	0
Q91YR7	Prpf6	Pre-mRNA-processing factor 6	CONCLUSIVE	#N/A	FALSE	0.970636	1	1	0.690729	1	1	1	1	1	1	0.000105188	0	0.000411792	0	0.000109776	4.91517e-05	2.94154e-05	0	1.32362e-05	0	0.000145132	0	9.54099e-05	0	0.00015434	0	0.000560407	0
Q5SS80	Dhrs13	Dehydrogenase/reductase SDR family member 13	CONCLUSIVE	#N/A	FALSE	0.703564	0.613565	0.388798	0.766119	0.706259	0.813642	-	0.811126	1	-	0.000407614	0.000256723	0.000164648	0.000258832	0.00060441	0.000184515	0.000566848	0.000235759	0.000640428	0.000146685	0	0	0.000126412	2.94356e-05	0.000128754	0	0	0
Q78HU7	Gypc	Glycophorin-C	CONCLUSIVE	#N/A	TRUE	0.584232	0.614461	0.181173	0.403623	0.50432	0.615232	0.893272	0.573979	0.381389	0.299676	0.00178134	0.00111769	0.000289626	0.00130899	0.000362453	0.000535546	0.00134029	0.00131733	0.00244734	0.00153057	0.00377362	0.000450871	0.0013342	0.000990277	0.000509593	0.000826557	0.000213499	0.000498933
Q9CZM2	Rpl15	60S ribosomal protein L15	CONCLUSIVE	#N/A	FALSE	0.450711	0.411183	0.85704	0.803713	0.301335	0.38127	0.442405	0.158376	0.0788746	0	0.000594769	0.000851716	0.00349551	0.000583076	0.000742674	0.000181379	0.000176391	0.000408975	0.000651253	0.00105686	0.000899581	0.00113381	0.000362437	0.00192601	0.000148319	0.00173212	0	0.000743508
Q640P4	Glt8d2	Glycosyltransferase 8 domain-containing protein 2	CONCLUSIVE	#N/A	TRUE	0.0956205	0.272668	0.0349371	0.241884	0.0235603	0	0	0	0	0	0.000311063	0.000829752	4.59889e-05	0.00127034	0.00020719	0.000649379	1.58624e-05	0.000657406	0	0.00084763	0	0.000711834	0	0.000174421	0	0.000128568	0	0.0002173
Q8K4B0	Mta1	Metastasis-associated protein MTA1	CONCLUSIVE	#N/A	FALSE	1	1	1	1	1	1	-	1	1	1	5.80541e-05	0	0.000593262	0	8.18688e-05	0	3.48418e-05	0	5.80663e-05	0	0	0	7.38632e-05	0	0.000253906	0	4.25505e-05	0
P61022	Chp1	Calcineurin B homologous protein 1	CONCLUSIVE	#N/A	FALSE	0.68137	0.598155	0.343773	0.733656	0.514955	0.839852	0.873474	0.305779	0.564214	0.299676	0.000884208	0.000594017	0.000246925	0.000471354	0.000653345	0.000237188	0.000255506	0.000240666	0.00161811	0.000308551	0.00212295	0.000307517	0.000162499	0.000368927	0.000186198	0.000143815	0.000104012	0.00024307
Q9R1Q9	Atp6ap1	V-type proton ATPase subunit S1	CONCLUSIVE	#N/A	TRUE	0.64913	0.684912	0.364577	0.844334	0.795617	0.564471	0.683427	0.488318	1	-	0.000475843	0.000218908	0.000113901	0.000198518	0.000379284	6.9927e-05	0.000131524	3.37868e-05	0.000322813	0.000249073	0.00011983	5.55069e-05	0.000114065	0.000119523	9.14902e-05	0	0	0
P84091	Ap2m1	AP-2 complex subunit mu	CONCLUSIVE	#N/A	FALSE	0.306791	0.359931	0.542229	0.369062	0.268738	0	0	0	0	1	0.000124783	0.000221903	0.000426949	0.000360447	0.000174144	0.000297712	5.72687e-05	0.000155833	0	0.000219	0	0.000196932	0	0.000178103	0	0.000244981	4.66262e-05	0
Q9CX86	Hnrnpa0	Heterogeneous nuclear ribonucleoprotein A0	CONCLUSIVE	#N/A	FALSE	0.989536	0.888128	1	0.946998	1	1	1	1	1	0.828001	0.00025125	3.16485e-05	0.000699139	0	0.00135474	7.58225e-05	0.00117072	0	8.16736e-05	0	0.0118239	0	0.000242417	0	0.000119044	0	0.000299249	6.21621e-05
Q6P1H6	Ankle2	Ankyrin repeat and LEM domain-containing protein 2	CONCLUSIVE	#N/A	TRUE	0.901418	0.96402	0.397474	0.853623	0.787948	1	1	1	1	-	0.000268289	1.00133e-05	3.3299e-05	5.04776e-05	0.000167879	2.87874e-05	6.02985e-05	1.62275e-05	0.000275634	0	2.21358e-05	0	4.9306e-05	0	8.78837e-05	0	0	0
O54724	Cavin1	Caveolae-associated protein 1	CONCLUSIVE	#N/A	FALSE	0.800875	0.692244	0	0.48906	0.629446	0.648773	1	0.72768	0.742076	0.896432	0.000276942	0.000123122	0	6.89631e-05	0.000237166	0.000247777	0.000112979	6.65106e-05	0.000307144	0.000166279	0.000827427	0	0.00037723	0.000141171	0.000246997	8.58487e-05	0.00230247	0.000266013
Q8CHK3	Mboat7	Lysophospholipid acyltransferase 7	CONCLUSIVE	#N/A	TRUE	0.601813	0.587614	0.477371	0.667149	1	0.682072	0.491631	0.588733	0	-	0.00056704	0.000397948	0.000135731	0.000148599	0.00025479	0.000127119	0.000175559	0	0.000500315	0.000233207	0.000297752	0.000307889	0.000100488	7.01975e-05	0	5.92895e-05	0	0
Q8BMA6	Srp68	Signal recognition particle subunit SRP68	CONCLUSIVE	#N/A	FALSE	0.489132	0.782199	0.413394	0.392174	0.544289	0.389109	1	0.405353	0	0.516857	0.000388266	0.000108111	0.000414552	0.00058825	0.000214862	0.000333012	0.000119577	0.000100117	6.64278e-05	0.00010429	1.36569e-05	0	4.22497e-05	6.19797e-05	0	2.69222e-05	6.49037e-05	6.06702e-05
Q9DCS9	Ndufb10	NADH dehydrogenase [ubiquinone] 1 beta subcomplex subunit 10	CONCLUSIVE	#N/A	FALSE	0.438768	0.633353	0.357576	0.598223	1	0.483735	0.101709	0.130953	0	0	0.000852669	0.000493608	0.000273582	0.000491519	0.000704312	0.000473029	0.00122672	0	0.00101435	0.00108256	0.000121244	0.00107082	9.00208e-05	0.00059741	0	0.000892306	0	0.000377035
Q07417	Acads	Short-chain specific acyl-CoA dehydrogenase, mitochondrial	CONCLUSIVE	#N/A	FALSE	0.341945	0	0.0106222	0.125237	0.298081	0	0	0.32303	0.290775	0.94883	0	0.0006443	1.11305e-05	0.00103672	4.17877e-05	0.00029188	8.0621e-05	0.000189846	0	9.73582e-05	0	0.000207926	0.000230733	0.000483545	0.00027907	0.000680678	0.00127996	6.90271e-05
Q8BUR4	Dock1	Dedicator of cytokinesis protein 1	CONCLUSIVE	#N/A	FALSE	0.2715	0.0199498	0.826717	0	0	0	0	0	0	-	3.4241e-06	0.000168212	0.000165972	3.47885e-05	0	1.48799e-05	0	1.11838e-05	0	4.57036e-05	0	9.18666e-06	0	6.2312e-05	0	0.000108266	0	0
P07214	Sparc	SPARC	CONCLUSIVE	#N/A	FALSE	0.104713	0.256597	0	0.0763993	0	0	0	0.207172	0.133547	0	0.000126873	0.000367573	0	0.000196933	2.28033e-05	0.000275672	0	0.000155397	0	0.000514677	0	0.000397125	0.000402212	0.00153923	0.000220416	0.00143005	0	0.00172644
P26369	U2af2	Splicing factor U2AF 65 kDa subunit	CONCLUSIVE	#N/A	FALSE	0.913959	0.83531	1	0.825021	1	1	1	0.741135	-	-	0.000154607	3.04825e-05	0.000656487	0	0.000275464	5.84232e-05	0.000134029	0	0.000139848	0	3.59392e-05	0	0.000166775	5.82516e-05	0	0	0	0
Q99JY8	Plpp3	Phospholipid phosphatase 3	CONCLUSIVE	#N/A	TRUE	0.378859	0.553658	0.191909	0.355446	1	0.477451	0	0.508326	0.667078	0.516857	0.000460525	0.000371261	0.000102885	0.00043323	0.000220725	0.000400255	0.000177435	0	0.000425819	0.00046604	0	0.00151013	0.000220051	0.000212842	0.000504285	0.000251676	0.000260031	0.00024307
P35288	Rab23	Ras-related protein Rab-23	CONCLUSIVE	#N/A	FALSE	0.258356	0.312074	0.0811779	0.398225	0.214454	0.191319	0.477356	0.488318	1	0	0.000323339	0.000712758	4.83729e-05	0.000547515	0.000232459	0.000351279	0.000210227	0.000770063	0.000280286	0.00118473	0.000198083	0.000216875	0.000200553	0.000210148	5.10668e-05	0	0	0.000439987
Q8R429	Atp2a1	Sarcoplasmic/endoplasmic reticulum calcium ATPase 1	CONCLUSIVE	#N/A	TRUE	0.861864	-	-	-	-	0.82818	-	1	-	-	0	0	0	0	0	0	0	0	0.00230977	0.0004792	0	0	0.000680076	0	0	0	0	0
P68373	Tuba1c	Tubulin alpha-1C chain	CONCLUSIVE	#N/A	FALSE	0.549479	0	-	-	-	0.50614	-	-	1	-	0	0.00066645	0	0	0	0	0	0	0.00139624	0.00136236	0	0	0	0	0.0010782	0	0	0
Q6ZQ38	Cand1	Cullin-associated NEDD8-dissociated protein 1	CONCLUSIVE	#N/A	FALSE	0.223317	0.218339	0.112865	0.690729	0.0647554	0.188596	0	0.279956	0.281782	0.390937	4.93223e-05	0.000176575	2.23695e-05	0.000175828	6.71864e-05	3.00824e-05	6.75119e-06	9.75056e-05	5.40064e-05	0.000232354	0	9.05409e-05	4.72304e-05	0.000121476	1.96794e-05	5.01598e-05	2.47346e-05	3.85355e-05
P70180	Npr3	Atrial natriuretic peptide receptor 3	CONCLUSIVE	#N/A	TRUE	0.210236	0.379143	0.123852	0.328209	0.656475	0	0	0	0.121515	0	0.000285938	0.000468232	3.4222e-05	0.000242091	0.000134906	0.00027613	9.29548e-05	4.86421e-05	0	0.000252568	0	0.000207771	0	0.00027876	5.64498e-05	0.000408102	0	8.84303e-05
O88322	Nid2	Nidogen-2	CONCLUSIVE	#N/A	FALSE	0.673988	0.638228	0.377268	1	0	0.468026	0	0.720414	0.752726	0.390937	7.28262e-05	4.12806e-05	1.63427e-05	2.69757e-05	4.41764e-05	0	0	7.43325e-06	5.03062e-05	5.71798e-05	0	2.44235e-05	0.000406537	0.000157773	0.000340743	0.000111936	2.16847e-05	3.37838e-05
P62071	Rras2	Ras-related protein R-Ras2	CONCLUSIVE	#N/A	FALSE	0.340002	0.308359	0.0681354	0.342594	0.46485	0.335504	0.472781	0.502606	0.256646	0	0.000485207	0.0010883	5.61979e-05	0.000768601	0.00047261	0.000906896	0.000244234	0.00028117	0.000508792	0.00100771	0.000941422	0.00104982	0.00046599	0.000461158	0.000237311	0.000687351	0	0.000371754
Q9DC11	Plxdc2	Plexin domain-containing protein 2	CONCLUSIVE	#N/A	TRUE	0.201865	0.188821	0.195062	0.41154	0.346761	0.171506	0	0	0.518981	0	0.000114465	0.000491745	8.65236e-05	0.000357047	0.000201401	0.000287982	5.22262e-05	9.83854e-05	7.83347e-05	0.000378411	0	0.000226286	0	0.000208826	4.56711e-05	4.23304e-05	0	0.000196749
Q8K211	Slc31a1	High affinity copper uptake protein 1	CONCLUSIVE	#N/A	TRUE	0.19055	0.363934	0.117017	0.177296	0	0.531554	0	0.0503494	0	0	0.000521302	0.000911104	0.000116983	0.000882728	0.000193247	0.000896717	0	0.000638501	0.000783747	0.000690697	0	0.00100526	5.389e-05	0.00101643	0	0.000372011	0	0.000677123
Q8K363	Ddx18	ATP-dependent RNA helicase DDX18	CONCLUSIVE	#N/A	FALSE	1	1	1	1	1	-	-	1	1	1	5.32162e-05	0	0.000840721	0	0.000302593	0	5.4521e-05	0	0	0	0	0	6.40148e-05	0	1.83376e-05	0	3.07309e-05	0
Q6KCD5	Nipbl	Nipped-B-like protein	CONCLUSIVE	#N/A	FALSE	0.98754	1	0.987244	1	-	-	-	-	-	-	2.28233e-06	0	0.000299106	3.86469e-06	4.92252e-06	0	0	0	0	0	0	0	0	0	0	0	0	0
Q9WTK3	Gpaa1	Glycosylphosphatidylinositol anchor attachment 1 protein	CONCLUSIVE	#N/A	TRUE	0.70576	0.884715	0.67399	0.913858	0.871269	0.85286	0.528509	0.488318	0.518981	0.176247	0.000298216	3.88598e-05	0.000143997	6.96516e-05	0.000316052	2.97918e-05	0.000227323	3.35873e-05	0.000233995	4.037e-05	0.000123704	0.000110358	8.50438e-05	8.91127e-05	8.77018e-05	8.12867e-05	3.26609e-05	0.000152653
Q3UN02	Lclat1	Lysocardiolipin acyltransferase 1	CONCLUSIVE	#N/A	TRUE	0.648847	0.832264	0.675857	0.660106	0.225468	0.771473	0	1	-	0.516857	0.000764275	0.000154034	0.000359786	0.000172555	0.000549463	0.000282923	0.000125148	0.000429913	0.000585218	0.000173355	0	9.11336e-05	8.42747e-05	0	0	0	8.09139e-05	7.56361e-05
Q61235	Sntb2	Beta-2-syntrophin	CONCLUSIVE	#N/A	FALSE	0.451013	0.507171	0.32202	0.477145	1	0.315078	-	0.685668	0.441717	0.262859	0.000257894	0.000250601	0.000123463	0.000259938	0.000251626	0.000275731	0.000106461	0	7.98411e-05	0.00017356	0	0	0.000162499	7.44948e-05	0.000128011	0.000161792	9.75116e-05	0.000273454
P97792	Cxadr	Coxsackievirus and adenovirus receptor homolog	CONCLUSIVE	#N/A	TRUE	0.395366	0.450272	0.162738	0.280555	0.650094	0.531554	0	0.45351	0.467128	0	0.000454889	0.000555365	6.91004e-05	0.00035551	0.000103771	0.000266106	0.000106169	5.71444e-05	0.000420861	0.000370895	0	0.0002347	0.000289382	0.000348711	0.00021553	0.000245864	0	0.000103887
Q9R0A0	Pex14	Peroxisomal membrane protein PEX14	CONCLUSIVE	#N/A	FALSE	0.31729	0.429152	0.241309	0.524873	0.372365	0.286465	0	0	-	-	0.000424597	0.00056479	0.000146354	0.000460145	0.000421255	0.000381331	0.000139872	0.000235759	0.000353339	0.000880108	0	0.000615152	0	5.88713e-05	0	0	0	0
Q99KU0	Vmp1	Vacuole membrane protein 1	CONCLUSIVE	#N/A	TRUE	0.891971	0.815415	0.688923	0.750072	0.335793	0.958427	0.967916	0.959251	0	0	0.00162794	0.000368517	0.000265431	0.000119853	0.00109405	0.000364546	0.000136354	0.000269712	0.00540953	0.000234643	0.00572892	0.000189899	0.000962586	4.08909e-05	0	6.90737e-05	0	0.000186793
P14426	H2-D1	H-2 class I histocompatibility antigen, D-K alpha chain	CONCLUSIVE	#N/A	TRUE	0.797862	0.767864	0.5925	0.569615	1	0.879726	-	0.263556	0.894698	1	0.000661528	0.000199989	0.000152014	0.00010455	0.00015219	0.00011499	0.000229391	0	0.000607851	8.31041e-05	0	0	4.3767e-05	0.000122296	0.00105315	0.000123951	5.60288e-05	0
Q921H8	Acaa1a	3-ketoacyl-CoA thiolase A, peroxisomal	CONCLUSIVE	#N/A	FALSE	0.12887	0.688009	0.361202	0.156913	-	0.408295	-	0.189156	0.13541	0	7.5306e-05	3.4149e-05	4.32618e-05	7.651e-05	1.6242e-05	8.72674e-05	0	0	4.89592e-05	7.09521e-05	0	0	0.000274025	0.00117465	0.00012845	0.000820152	0	0.0016992
Q920B9	Supt16h	FACT complex subunit SPT16	CONCLUSIVE	#N/A	FALSE	0.98272	1	1	1	1	1	-	0.77774	1	-	3.3546e-05	0	0.000685454	0	1.64437e-05	0	1.05749e-05	0	7.13766e-05	0	0	0	5.54856e-05	1.58564e-05	2.88989e-05	0	0	0
Q9R0P6	Sec11a	Signal peptidase complex catalytic subunit SEC11A	CONCLUSIVE	#N/A	TRUE	0.962472	0.824699	0.831865	0.859981	1	1	1	1	1	1	0.00114162	0.000242668	0.000448328	9.06152e-05	0.0012696	0.000206712	0.00185563	0	0.000719016	0	0.00598443	0	0.00059008	0	0.00121705	0	0.000623203	0
Q9Z0F8	Adam17	Disintegrin and metalloproteinase domain-containing protein 17	CONCLUSIVE	#N/A	TRUE	0.578623	0.552557	0.553495	0.75768	0.638916	0.632107	0.237438	0.613984	0.350421	0	0.000324316	0.000262621	0.000210712	0.000169981	0.000174872	5.59271e-05	6.69404e-05	3.78314e-05	0.00041668	0.000242513	2.58028e-05	8.28688e-05	3.193e-05	2.00746e-05	1.46346e-05	2.71283e-05	0	2.29256e-05
Q05186	Rcn1	Reticulocalbin-1	CONCLUSIVE	#N/A	FALSE	0.330631	0.203879	0	0	0.209746	0.127494	0	0.178607	0.290928	0.642503	0.000117894	0.000460363	0	8.31801e-05	0	5.69252e-05	4.25844e-05	0.000160444	7.66475e-05	0.000524536	0	0.000158152	0.000292498	0.00134516	0.000502734	0.0012253	0.00131056	0.00072921
Q3UH93	Plxnd1	Plexin-D1	CONCLUSIVE	#N/A	TRUE	0.15992	0.353082	0.0681354	0.389543	0	0.166897	0	0	0	0	5.47367e-05	0.000100289	5.95552e-06	8.14517e-05	1.07324e-05	1.68188e-05	0	1.08352e-05	3.23512e-05	0.000161488	0	8.01029e-05	0	2.87475e-05	0	4.07912e-05	0	2.46227e-05
Q9QYJ0	Dnaja2	DnaJ homolog subfamily A member 2	CONCLUSIVE	#N/A	FALSE	0.142943	0.124162	0.131535	0.165641	0	0.167178	0.528509	0.218579	0.0715515	0	4.64996e-05	0.000328007	2.78262e-05	0.000183723	3.34301e-05	0.000168392	0	0.000101251	8.06163e-05	0.000401603	9.32282e-05	8.31705e-05	0.000217914	0.000779044	7.34396e-05	0.000952949	0	0.000437172
Q8BU14	Sec62	Translocation protein SEC62	CONCLUSIVE	#N/A	TRUE	0.627768	0.513233	0.206961	0.774319	0.723708	0.658946	1	-	0.742076	0	0.0008183	0.000776103	9.21759e-05	0.000353202	0.000917061	0.000267284	0.00209338	0.000799196	0.000292082	0.000151174	9.65076e-05	0	0	0	0.000121637	4.22773e-05	0	0.000238184
P51174	Acadl	Long-chain specific acyl-CoA dehydrogenase, mitochondrial	CONCLUSIVE	#N/A	FALSE	0.229927	0.287896	0	0.180113	0.062839	0.280402	0	0.352892	0.221139	0.500728	0.000163361	0.00040407	0	0.000289196	0.000144138	0.000656129	7.72461e-05	0.00115202	7.72417e-05	0.000198226	0	3.98445e-05	0.000245638	0.000450434	7.03654e-05	0.00024783	0.000353763	0.000352734
P61027	Rab10	Ras-related protein Rab-10	CONCLUSIVE	#N/A	FALSE	0.513065	0.377049	0.341377	0.4597	0.761656	0.0645491	0.74932	0	0	0	0.000686489	0.0011342	0.000378325	0.000729906	0.000964125	0.00113317	0.00416582	0.00130361	6.22761e-05	0.000902511	0.000896234	0.000299829	0	5.5339e-05	0	0.00014022	0	0.00109017
Q8CGP7	Hist1h2ak	Histone H2A type 1-K	CONCLUSIVE	#N/A	FALSE	0.965545	-	1	-	0	1	1	1	-	0	0	0	0.0341815	0	0	0	0	0.000120333	0.01204	0	0.00118185	0	0.00909994	0	0	0	0	0.00189594
Q9DB25	Alg5	Dolichyl-phosphate beta-glucosyltransferase	CONCLUSIVE	#N/A	TRUE	0.744063	0.679895	0.46477	0.869291	0.591457	0.788412	0.808964	0.792417	1	-	0.000601146	0.000283029	0.000304301	0.000350435	0.00142408	0.000214128	0.000256295	0.000177033	0.00057663	0.000154752	0.000223927	5.288e-05	0.000195601	5.12398e-05	0.000149418	0	0	0
O54962	Banf1	Barrier-to-autointegration factor	CONCLUSIVE	#N/A	FALSE	0.777114	0.8562	1	0.659357	0.241562	0.69866	0	0.872514	0	0	0.00484327	0.000813437	0.0108976	0	0.000502955	0.000259841	0.000186606	0.000585891	0.00326541	0.00140841	0	0.00202132	0.0148942	0.00217625	0	0.00201664	0	0.000639083
P49817	Cav1	Caveolin-1	CONCLUSIVE	#N/A	FALSE	0.760504	0.62024	0.267714	0.667782	0.819978	0.905974	0.955729	0.900658	-	0	0.00141711	0.000867666	0.000322033	0.000880868	0.0010446	0.000519682	0.00413643	0.000908131	0.00298552	0.000309851	0.00311692	0.00014438	0.000563725	6.21786e-05	0	0	0	0.000585826
P97429	Anxa4	Annexin A4	CONCLUSIVE	#N/A	FALSE	0.240375	0.383276	0	0	0	0.22964	-	0.272684	0.467128	0	0.000310289	0.000499282	0	0.000542366	0	0.000231984	0	0.0002125	0.000117134	0.000392943	0	0	0.000182111	0.000485734	0.00024661	0.000281318	0	5.9434e-05
O35435	Dhodh	Dihydroorotate dehydrogenase (quinone), mitochondrial	CONCLUSIVE	#N/A	TRUE	0.19881	0.220897	0	0.352022	0.18112	0.311981	0	0	0	0	0.000169753	0.000598717	0	0.000533827	0.000235365	0.000433244	7.00756e-05	0.000316826	0.000241747	0.000533129	0	0.00026025	0	5.60395e-05	0	8.51967e-05	0	7.19979e-05
B0V2N1	Ptprs	Receptor-type tyrosine-protein phosphatase S	CONCLUSIVE	#N/A	TRUE	0.125005	0.257353	0.064578	0.226288	0.209746	0.127963	0	0	0	-	1.84178e-05	5.31485e-05	8.41643e-06	0.000121913	1.98617e-05	6.79102e-05	2.90298e-06	1.09374e-05	3.04795e-05	0.000207709	0	4.94138e-05	0	3.77245e-05	0	1.17646e-05	0	0
Q8BP67	Rpl24	60S ribosomal protein L24	CONCLUSIVE	#N/A	FALSE	0.869404	1	0.829843	0.668465	1	1	-	1	1	1	0.000569447	0	0.0010077	0.000206626	0.00142557	0.000707033	0.00100494	0	0.000343775	0	0	0	0.000302745	0	0.00104069	0	0.000387562	0
P84099	Rpl19	60S ribosomal protein L19	CONCLUSIVE	#N/A	FALSE	0.808338	0.91438	0.772346	0.733656	0.805466	0.720367	1	0.792417	0.877941	0.286309	0.00184085	0.000172371	0.000655107	0.000193097	0.000650012	0.000235978	0.00165232	0.000399063	0.000593106	0.000230232	0.000566134	0	0.0005389	0.000141171	0.00185248	0.000257546	0.000155223	0.000386928
Q8BLI4	Dse	Dermatan-sulfate epimerase	CONCLUSIVE	#N/A	TRUE	0.0658142	0.0942574	0.0189118	0.159719	0.0737523	0	0	0	0	-	4.66614e-05	0.000448381	7.1802e-06	0.000372487	4.31312e-05	0.000226913	8.66802e-06	0.000108861	0	0.000251221	0	6.25949e-05	0	1.73295e-05	0	1.17094e-05	0	0
Q8C4U3	Sfrp1	Secreted frizzled-related protein 1	CONCLUSIVE	#N/A	FALSE	0.0544615	0.143631	0.181761	-	-	0	-	0	0	-	0.000183037	0.00109132	8.03237e-05	0.000361595	0	0	0	0	0	0.00100598	0	0	0	0.000898818	0	0.00121464	0	0
O09005	Degs1	Sphingolipid delta(4)-desaturase DES1	CONCLUSIVE	#N/A	TRUE	0.662181	0.523181	0.80525	0.911493	0.261387	0.402193	1	1	1	1	0.000672205	0.000612638	0.000276849	6.69561e-05	0.000884812	8.59165e-05	0.000102835	0.000290587	0.000501294	0.000745107	0.000634221	0	0.000245258	0	5.62052e-05	0	0.000156985	0
Q8BYU6	Tor1aip2	Torsin-1A-interacting protein 2	CONCLUSIVE	#N/A	TRUE	0.437937	0.451299	0.717871	0.835721	0.63559	0.310355	0.0433278	0	0	0	0.000292583	0.00035573	0.000274049	0.000107703	0.000281226	5.52809e-05	0.00050728	0.000290845	0.00020676	0.000459446	1.70031e-05	0.000375427	0	7.71659e-05	0	7.82101e-05	0	0.000226607
Q9D6J6	Ndufv2	NADH dehydrogenase [ubiquinone] flavoprotein 2, mitochondrial	CONCLUSIVE	#N/A	FALSE	0.281865	0.188014	0	0	-	0.319948	0	0.388838	0.392965	0.552445	9.01242e-05	0.000389225	0	0.000283416	0	0.000801945	0	0	0.000418522	0.000889572	0	0.000863564	0.000511086	0.000803308	0.000366013	0.000565402	0.000613379	0.000496921
O08734	Bak1	Bcl-2 homologous antagonist/killer	CONCLUSIVE	#N/A	TRUE	0.334959	0.369177	0.414108	0.565751	0.548192	0.35208	0	0.46377	0.217182	0.416292	0.00035138	0.000600412	0.000109707	0.000155216	0.000461304	0.00035408	0.000211903	0.000174646	0.00041716	0.000767686	0	0.00127064	0.0007328	0.000847296	0.000260588	0.00093927	9.7045e-05	0.000136073
Q9WUM5	Suclg1	Succinate--CoA ligase [ADP/GDP-forming] subunit alpha, mitochondrial	CONCLUSIVE	#N/A	FALSE	0.198729	0.277527	0.0226087	0.133971	0.0423621	0.191319	0.27464	0.315901	0.2904	0.29151	0.000166108	0.000432422	1.98804e-05	0.000859448	0.000159228	0.0010293	3.19998e-05	0.000723389	2.39985e-05	0.000101438	0.000234358	0.000618971	0.000228955	0.000495812	0.000192386	0.0004701	0.000293098	0.000712349
P04223	H2-K1	H-2 class I histocompatibility antigen, K-K alpha chain	CONCLUSIVE	#N/A	TRUE	0.826752	0.777362	0.538366	-	1	0.916468	1	0.488318	0.933448	1	0.000822039	0.000235434	0.000136703	0.000117219	0	0	0.000180032	0	0.00059632	5.43518e-05	4.62632e-05	0	8.58734e-05	8.99821e-05	0.000639581	4.55999e-05	8.24488e-05	0
P55258	Rab8a	Ras-related protein Rab-8A	CONCLUSIVE	#N/A	FALSE	0.509251	0.36796	0.348597	0.282708	0.452063	0.60287	1	0.118733	0.836731	0.544551	0.00033935	0.000582897	0.000587065	0.00109701	0.000299418	0.00075969	0.00172498	0.00209081	0.000882495	0.000581327	0.000742223	0	0.000306158	0.00227237	0.00333267	0.000650294	0.000930835	0.000778528
O88561	Slc27a3	Solute carrier family 27 member 3	CONCLUSIVE	#N/A	TRUE	0.48828	0.520811	0.292246	0.684117	0.274924	0.171506	0.263663	0.517754	0.557275	0.912514	0.000110103	0.000101304	0.000127191	0.000308028	0.000165196	7.62772e-05	2.07495e-05	5.47241e-05	6.2245e-05	0.000300687	0.000147165	0.000410989	7.12608e-05	6.63736e-05	6.35082e-05	5.04538e-05	0.000592964	5.68499e-05
Q9JJE7	Fads3	Fatty acid desaturase 3	CONCLUSIVE	#N/A	TRUE	0.359767	0.604723	0.428041	0.741704	0.131693	0.373507	0.453647	0.0927653	0	0	0.000263118	0.000171987	0.000153199	0.000204708	0.000207058	7.21073e-05	2.46591e-05	0.000162588	0.000166439	0.000279173	0.000522779	0.000629613	3.52865e-05	0.000345098	0	0.000387243	0	0.000190017
Q9Z0J1	Reck	Reversion-inducing cysteine-rich protein with Kazal motifs	CONCLUSIVE	#N/A	FALSE	0.191367	0.29432	0.13721	0.491821	0.385503	0.135439	0	0	0.114629	0	9.53617e-05	0.000228645	2.12522e-05	0.000133636	4.60999e-05	4.76331e-05	3.70585e-05	5.90718e-05	2.99301e-05	0.000191057	0	9.70465e-05	0	7.97885e-05	1.86965e-05	0.000144407	0	6.83399e-05
Q8C2Q3	Rbm14	RNA-binding protein 14	CONCLUSIVE	#N/A	FALSE	0.99328	0.971753	1	1	1	1	1	1	1	1	0.000496366	1.44287e-05	0.000226203	0	0.000262494	0	9.1025e-05	0	0.000328912	0	0.000133966	0	0.000134201	0	0.000217091	0	0.00024254	0
P17879	Hspa1b	Heat shock 70 kDa protein 1B	CONCLUSIVE	#N/A	FALSE	0.399132	0.173894	0.330996	0	-	0.389787	0	0.409704	0.541636	0.480222	3.48143e-05	0.00016539	2.50002e-05	5.053e-05	0	8.64518e-05	0	0	0.000174606	0.000273346	0	0.00018681	0.000197429	0.000284453	0.000216795	0.000183465	0.000600258	0.000649701
Q02257	Jup	Junction plakoglobin	CONCLUSIVE	#N/A	FALSE	0.360821	0.458093	0	0.319817	0.611787	0	-	-	-	-	0.00019715	0.000233222	0	0.000384638	0.00022185	0.00047183	0.000352965	0.000223975	0	5.38411e-05	0	0	0	0	0	0	0	0
Q06335	Aplp2	Amyloid-like protein 2	CONCLUSIVE	#N/A	TRUE	0.2566	0.454919	0.0660141	0.56575	0.335235	0.0887687	0	0	0.278149	0	0.000370331	0.000443728	1.29724e-05	0.000183537	6.81842e-05	5.23357e-05	7.43872e-05	0.000147509	3.5234e-05	0.000361685	0	0.000205985	0	0.00020351	4.27965e-05	0.000111065	0	4.02251e-05
Q924Z4	Cers2	Ceramide synthase 2	CONCLUSIVE	#N/A	TRUE	0.430256	0.490388	0.79239	0.637	0.464122	0.423974	0.293366	0.254196	0.212431	0	0.000134441	0.000139711	0.000705965	0.000184966	0.000299024	0.000170401	0.000225809	0.000260721	0.00017481	0.000237503	0.00011231	0.000270523	6.94897e-05	0.00020388	4.77744e-05	0.000177119	0	0.000698506
P52332	Jak1	Tyrosine-protein kinase JAK1	CONCLUSIVE	#N/A	FALSE	0.233494	0.502934	0.141012	0.3561	0.270915	0.0937963	0	0.302548	0.557275	0	7.20011e-05	7.1161e-05	2.38634e-05	0.000145367	7.76461e-05	0.0001404	1.68048e-05	4.52249e-05	2.52057e-05	0.000243522	0	0.000126307	2.29021e-05	5.27952e-05	3.67389e-05	2.91871e-05	0	4.93307e-05
Q9DBV4	Mxra8	Matrix remodeling-associated protein 8	CONCLUSIVE	#N/A	TRUE	0.18173	0.126017	0.167664	0.540331	0.0593274	0.313941	-	0	0	-	0.000122807	0.000851716	9.85626e-05	0.000489295	0.000233708	0.00019882	7.5149e-05	0.00119153	0.000197255	0.000431063	0	0	0	7.51208e-05	0	3.80687e-05	0	0
Q921F2	Tardbp	TAR DNA-binding protein 43	CONCLUSIVE	#N/A	FALSE	0.95004	1	1	1	1	0.843315	1	0.884188	0.933448	0.780986	9.25499e-05	0	0.000542758	0	0.000191295	0	0.000113661	0	0.000260737	4.8444e-05	0.00128858	0	0.000204105	2.67338e-05	0.000570061	4.06434e-05	0.000244957	6.86937e-05
Q3V1M1	Igsf10	Immunoglobulin superfamily member 10	CONCLUSIVE	#N/A	FALSE	0.848277	0.925089	1	0.932063	0.426331	0.479178	-	1	0.890012	0.59963	6.89308e-05	5.58179e-06	7.95524e-06	0	0.000171236	1.24812e-05	7.46951e-06	1.00509e-05	1.60052e-05	1.73961e-05	0	0	4.68265e-05	0	3.49928e-05	4.32443e-06	2.73664e-05	1.82724e-05
Q80WW9	Ddrgk1	DDRGK domain-containing protein 1	CONCLUSIVE	#N/A	FALSE	0.659065	0.66927	0.468306	0.776496	0.421108	0.627509	0.699238	1	1	0.72785	0.000527094	0.000260472	0.000196532	0.000223134	0.000306072	8.80985e-05	0.000650257	0.000893902	0.000777627	0.000461602	0.000189679	8.15863e-05	0.00043591	0	0.000710802	0	0.000321943	0.000120377
Q8JZN5	Acad9	Acyl-CoA dehydrogenase family member 9, mitochondrial	CONCLUSIVE	#N/A	FALSE	0.0892653	0.15897	0	0.154873	0	0	0	0.284509	0.168259	0	7.15226e-05	0.000378389	0	0.000328728	8.81486e-05	0.000481018	0	0.000450527	0	0.00010429	0	0.000287836	4.22497e-05	0.000106251	2.90468e-05	0.000143585	0	7.58378e-05
P15092	Ifi204	Interferon-activable protein 204	CONCLUSIVE	#N/A	FALSE	0.983405	1	1	1	-	1	-	1	0	-	8.48133e-05	0	0.000870576	0	5.38016e-05	0	0	0	1.29742e-05	0	0	0	1.65038e-05	0	0	1.75274e-05	0	0
O35166	Gosr2	Golgi SNAP receptor complex member 2	CONCLUSIVE	#N/A	TRUE	0.535892	0.606865	0.532121	0.553728	0.530079	0.77175	0	0	1	0	0.00063257	0.000409788	0.000638112	0.000561073	0.00105573	0.000850857	0.000443922	0.000393542	0.0009596	0.000283808	0	0.000484899	0	5.22066e-05	8.56333e-05	0	0	0.000268294
Q8K2C9	Hacd3	Very-long-chain (3R)-3-hydroxyacyl-CoA dehydratase 3	CONCLUSIVE	#N/A	TRUE	0.525827	0.728096	0.58077	0.74861	0.237953	0.599049	0	0.192627	0.125764	0	0.000749731	0.000279984	0.000310362	0.000224035	0.000380476	0.000127767	7.64637e-05	0.000244876	0.000951918	0.000637132	0	0.000165652	7.2945e-05	0.00030574	3.34333e-05	0.000232408	0	0.000104748
Q9Z0R9	Fads2	Acyl-CoA 6-desaturase	CONCLUSIVE	#N/A	TRUE	0.338044	0.561216	0.271496	0.635919	0	0.471384	0	0	0	0	0.00020855	0.000163054	0.00014976	0.00040185	0.000473067	0.000270843	0	9.39537e-05	0.000261821	0.00029361	0	0.000308705	0	0.000249275	0	0.000252648	0	0.000106754
Q5XF89	Atp13a3	Probable cation-transporting ATPase 13A3	CONCLUSIVE	#N/A	TRUE	0.320714	0.463206	0.14503	0.580288	0	0.282108	0	0.352892	0.350421	-	0.00015716	0.000182128	2.63333e-05	0.000155238	3.6721e-05	2.65596e-05	0	3.4221e-05	9.5364e-05	0.000242677	0	3.51376e-05	1.73297e-05	3.17779e-05	9.9285e-06	1.84045e-05	0	0
Q9JJZ4	Ube2j1	Ubiquitin-conjugating enzyme E2 J1	CONCLUSIVE	#N/A	TRUE	0.204625	0.406309	0.565314	0.886582	0.126464	0.17655	0.104263	0.24134	0.301465	0.104168	0.000301224	0.000440142	0.000331674	0.000255033	0.000227388	2.90891e-05	7.83392e-05	0.00054112	0.000378618	0.00176592	0.000335517	0.00288246	8.3038e-05	0.000261033	0.000114178	0.000264565	0.000159453	0.00137128
O89001	Cpd	Carboxypeptidase D	CONCLUSIVE	#N/A	TRUE	0.0483916	0.0751401	0	0.175398	0.227744	0	0	0	0	-	1.62315e-05	0.000199785	0	0.000263072	3.0007e-05	0.000141073	1.00508e-05	3.40812e-05	0	0.000294938	0	9.33176e-05	0	6.02821e-05	0	2.0366e-05	0	0
Q91Z49	Fyttd1	UAP56-interacting factor	CONCLUSIVE	#N/A	FALSE	1	1	1	1	1	1	1	1	1	1	0.000574131	0	0.000636508	0	0.000228105	0	0.000122245	0	0.000982273	0	0.000121167	0	0.00068306	0	0.000190897	0	0.000191947	0
Q8CHI8	Ep400	E1A-binding protein p400	CONCLUSIVE	#N/A	FALSE	1	1	1	1	-	-	-	-	-	-	3.11814e-06	0	0.00016495	0	3.13843e-05	0	0	0	0	0	0	0	0	0	0	0	0	0
P01831	Thy1	Thy-1 membrane glycoprotein	CONCLUSIVE	#N/A	FALSE	0.715787	0.774782	0.48158	0.3207	0.841479	1	1	0.364112	1	0.562121	0.0010249	0.000297925	0.000651064	0.00070087	0.000552629	0.00117057	0.00273381	0.000515005	0.00117889	0	0.00123818	0	9.78003e-05	0.000170799	7.47089e-05	0	0.0003756	0.000292584
P36371	Tap2	Antigen peptide transporter 2	CONCLUSIVE	#N/A	TRUE	0.687928	0.76934	0.488276	1	0.389126	0.652402	-	0.276273	1	-	0.000550356	0.000165005	0.000117583	0.00012323	9.80998e-05	0	2.3658e-05	3.71398e-05	0.000201081	0.000107136	0	0	1.50462e-05	3.94152e-05	3.4481e-05	0	0	0
Q60605	Myl6	Myosin light polypeptide 6	CONCLUSIVE	#N/A	FALSE	0.531645	0.248563	0.229837	0.188738	0.346761	1	0	0.430368	0.592715	0.731755	0.000169164	0.000511406	0.000288508	0.000966762	0.000114017	0.000490084	0.000109986	0.000207196	0.000137475	0	0	0.000170197	0.00132905	0.00175912	0.00232439	0.0015972	0.00342518	0.00125559
Q8VDZ4	Zdhhc5	Palmitoyltransferase ZDHHC5	CONCLUSIVE	#N/A	TRUE	0.495566	0.683423	0.430941	0.598223	0.679829	0.452965	0.09061	0.781601	0.537447	0	0.000276873	0.000128254	8.01705e-05	0.000105866	0.000115579	7.76253e-05	0.000123882	5.83433e-05	0.000220652	0.000266476	2.98446e-05	0.00029953	0.000110795	3.09589e-05	0.000118489	0.000101978	0	2.65167e-05
Q5U458	Dnajc11	DnaJ homolog subfamily C member 11	CONCLUSIVE	#N/A	FALSE	0.460465	0.44708	0.268758	0.817078	0.317163	0.788412	0	0	1	-	0.000251325	0.000310823	5.33227e-05	0.000145082	0.000369585	8.27401e-05	0.000103985	0.000223875	6.68437e-05	1.7939e-05	0	0.000168573	0	7.91971e-05	3.24763e-05	0	0	0
Q8BRK9	Man2a2	Alpha-mannosidase 2x	CONCLUSIVE	#N/A	TRUE	0.0682916	0.106704	0.168014	0.222597	0	0	0	0	0	0	3.60318e-05	0.000301649	1.99034e-05	9.85598e-05	1.49449e-05	5.21938e-05	0	2.71585e-05	0	0.000208915	0	4.46175e-05	0	3.36261e-05	0	0.000150931	0	4.93736e-05
O08573	Lgals9	Galectin-9	CONCLUSIVE	#N/A	FALSE	0.221058	0.0936854	0	0.298448	-	0.0471064	0	0.182576	0.292388	0.701805	4.52262e-05	0.00043752	0	0.000153165	3.90176e-05	9.17173e-05	0	0	4.70452e-05	0.000951656	0	0.000970715	0.000164571	0.000736808	0.000308571	0.000746779	0.00063203	0.000268547
Q91YX5	Lpgat1	Acyl-CoA:lysophosphatidylglycerol acyltransferase 1	CONCLUSIVE	#N/A	TRUE	0.533313	0.468675	0.562457	0.854504	0.654676	0.139896	0.359165	0	1	0	0.000448742	0.000508728	0.000601105	0.000467607	0.00132148	0.000225008	0.000187026	9.86513e-05	0.00012343	0.000758868	0.000103811	0.000185223	0	0.000119652	3.27104e-05	0	0	0.000102484
Q91V98	Cd248	Endosialin	CONCLUSIVE	#N/A	TRUE	0.362577	0.591365	0.233603	0.382865	0.327322	0.341032	0	0.388838	0.601671	0	0.000146084	0.000100944	6.89361e-05	0.000226163	6.75158e-05	0.000108828	3.98011e-05	8.1795e-05	8.14067e-05	0.0001573	0	7.83868e-05	4.14213e-05	6.51047e-05	5.53725e-05	3.66587e-05	0	2.47836e-05
P62331	Arf6	ADP-ribosylation factor 6	CONCLUSIVE	#N/A	FALSE	0.269971	0.223384	0.244882	0.184071	0.738979	0.188213	0.537561	0.0683901	-	1	0.000182456	0.000634326	0.000340656	0.00105045	0.00019676	0.000872175	0.000253073	8.93902e-05	0.00016607	0.000716278	0.000170711	0.000146855	6.03568e-05	0.000822179	0	0	0.000231799	0
P40124	Cap1	Adenylyl cyclase-associated protein 1	CONCLUSIVE	#N/A	FALSE	0.17342	0.0461722	0.0250578	0.100453	0.431279	0.241549	0	0.179455	0.447266	0	2.02087e-05	0.000417473	9.67458e-06	0.000376416	2.17931e-05	0.000195155	5.83963e-05	7.70063e-05	8.75894e-05	0.000275027	0	3.61458e-05	0.00012256	0.000560395	0.000229801	0.000283989	0	0.000399988
O35286	Dhx15	Pre-mRNA-splicing factor ATP-dependent RNA helicase DHX15	CONCLUSIVE	#N/A	FALSE	1	1	1	1	1	1	-	1	1	-	0.000317289	0	0.000455691	0	8.6624e-05	0	6.96349e-06	0	8.87793e-05	0	0	0	6.64304e-05	0	0.000137013	0	0	0
Q99L43	Cds2	Phosphatidate cytidylyltransferase 2	CONCLUSIVE	#N/A	TRUE	0.609069	0.538632	0.330996	0.666281	0.832058	0.588519	0	-	0.82921	0.445164	0.000215741	0.000184794	0.000108447	0.000219191	0.000457556	0.000229175	0.000523673	0.000105698	0.000177665	0.000124219	0	0.000154352	0	0	0.000245328	5.05296e-05	6.85217e-05	8.54029e-05
Q8VCF0	Mavs	Mitochondrial antiviral-signaling protein	CONCLUSIVE	#N/A	TRUE	0.414687	0.772848	0.355381	0.64047	0.340407	0.600882	0.0830569	-	1	-	0.000228523	6.71665e-05	0.000118518	0.000214978	0.000458651	0.000257465	0.000192603	0.0003732	0.000165079	0.000109649	6.78772e-05	0.000749361	0	0	2.40613e-05	0	0	0
P23116	Eif3a	Eukaryotic translation initiation factor 3 subunit A	CONCLUSIVE	#N/A	FALSE	0.361746	0.478083	0.609741	0.42676	0	0.544638	0	0	0	0	4.2763e-05	4.66838e-05	0.000119421	7.64341e-05	6.40496e-05	8.60337e-05	0	3.10383e-05	4.01582e-05	3.35756e-05	0	4.46175e-05	0	5.76448e-05	0	3.75588e-05	0	5.64269e-05
P05480	Src	Neuronal proto-oncogene tyrosine-protein kinase Src	CONCLUSIVE	#N/A	FALSE	0.15113	0.152849	0.080029	0.177296	0.18112	0	0	0.137229	0.392965	0	5.31178e-05	0.000294401	3.39057e-05	0.000389763	7.00117e-05	0.000324873	5.11643e-05	0.000231324	0	0.000148287	0	0.000364197	3.90478e-05	0.000245496	0.000201341	0.000311023	0	0.000210271
P29416	Hexa	Beta-hexosaminidase subunit alpha	CONCLUSIVE	#N/A	FALSE	0.0729371	0.180678	0	0	-	0.0887687	0	0.0753309	0.0551061	0.0665708	4.23311e-05	0.000191959	0	7.16798e-05	0	3.50392e-05	0	0	4.71789e-05	0.000484302	0	8.11227e-05	7.00161e-05	0.000859431	4.58441e-05	0.000786079	7.68273e-05	0.00107724
Q9CW03	Smc3	Structural maintenance of chromosomes protein 3	CONCLUSIVE	#N/A	FALSE	0.910647	1	1	0.510346	1	1	1	1	1	1	4.98492e-05	0	0.000209128	0	5.94161e-05	5.7007e-05	4.32143e-05	0	4.09374e-05	0	3.15612e-05	0	7.37721e-05	0	3.97793e-05	0	3.33318e-05	0
P32067	Ssb	Lupus La protein homolog	CONCLUSIVE	#N/A	FALSE	0.87034	0.86725	0.965672	0.637636	1	1	-	-	-	0	0.000607819	9.30388e-05	0.00109948	3.90846e-05	0.000215725	0.000122595	4.66889e-05	0	0.000200084	0	0	0	0	0	0	0	0	6.85281e-05
Q8BG67	Efr3a	Protein EFR3 homolog A	CONCLUSIVE	#N/A	FALSE	0.326965	0.27433	0.343773	0.647436	0.261387	0.127494	0	0.346486	0.324105	1	9.3567e-05	0.000247507	5.87917e-05	0.000112227	0.000155558	8.47101e-05	2.02783e-05	5.73014e-05	3.04157e-05	0.000208149	0	0.000115058	6.44837e-05	0.000121624	2.95552e-05	6.1635e-05	3.71473e-05	0
Q91YT8	Tmem63a	CSC1-like protein 1	CONCLUSIVE	#N/A	TRUE	0.297607	0.371339	0.087909	0.419012	0.418745	0.285583	0.171897	0	0.264511	0.516857	9.9284e-05	0.000168083	1.42592e-05	0.000147945	0.000132764	0.000184086	6.54126e-05	9.07985e-05	7.2294e-05	0.000180851	2.65409e-05	0.000127859	0	8.94785e-05	3.76332e-05	0.000104641	2.52269e-05	2.35814e-05
Q8CGC7	Eprs	Bifunctional glutamate/proline--tRNA ligase	CONCLUSIVE	#N/A	FALSE	0.208446	0.278454	0.19832	0.138082	0	0.166577	-	1	1	0.357444	1.47823e-05	3.83047e-05	4.24607e-05	0.000171642	3.87144e-05	0.000241659	0	0.000175883	1.9221e-05	9.6167e-05	0	0	1.74643e-05	0	1.20068e-05	0	8.71929e-05	0.000156741
Q9D3D9	Atp5f1d	ATP synthase subunit delta, mitochondrial	CONCLUSIVE	#N/A	FALSE	0.179645	0.216087	0	0.358297	0.614271	0	0	0.183374	0.0537339	0.353494	9.5029e-05	0.000344742	0	6.43656e-05	6.14876e-05	0.000110123	9.88567e-05	6.20765e-05	0	0.000567054	0	0.00107082	0.000628716	0.00279989	0.000216122	0.00380596	0.00138838	0.00253921
Q9Z204	Hnrnpc	Heterogeneous nuclear ribonucleoproteins C1/C2	CONCLUSIVE	#N/A	FALSE	1	1	1	1	1	1	1	1	1	1	0.000224426	0	0.00108417	0	0.000330029	0	9.72775e-05	0	0.000265287	0	0.000599944	0	5.06187e-05	0	0.000251337	0	0.0003564	0
Q9D710	Tmx2	Thioredoxin-related transmembrane protein 2	CONCLUSIVE	#N/A	TRUE	0.556027	0.558106	0.679528	0.756214	0.90682	0.519242	1	0.30813	0.199347	0	0.000454593	0.000359934	0.000233174	0.000109967	0.000291805	9.40713e-05	0.000516065	5.30281e-05	0.000422211	0.000390918	0.000101269	0	0.000125317	0.000281385	6.15399e-05	0.000247167	0	0.000224943
P18572	Bsg	Basigin	CONCLUSIVE	#N/A	TRUE	0.534657	0.574594	0.297792	0.487513	0.66962	0.615232	1	0.877414	-	0.194564	0.0004022	0.000297772	0.000111991	0.000264081	0.000203589	0.000214018	0.000896572	0.000442355	0.00059768	0.000373791	0.000131654	0	0.000203646	2.84519e-05	0	0	0.00018249	0.000755454
P97450	Atp5pf	ATP synthase-coupling factor 6, mitochondrial	CONCLUSIVE	#N/A	FALSE	0.531861	0	0	0	0	0.482279	0	0.832752	0.732138	0.251618	0	0.000938465	0	0.00070087	0	0.000899339	0	0.0028969	0.000691956	0.000742807	0	0.00063456	0.00586802	0.00117852	0.00851682	0.00311599	0.0010329	0.00307213
Q8BSL7	Arf2	ADP-ribosylation factor 2	CONCLUSIVE	#N/A	FALSE	0.500461	1	-	0.503768	-	0.40387	1	0	-	1	0.000635066	0	0	0	0.00114143	0.00112435	0	0	0.00061932	0.000914145	0.000872419	0	0	0.00155928	0	0	0.000336173	0
P28660	Nckap1	Nck-associated protein 1	CONCLUSIVE	#N/A	TRUE	0.250061	0.149962	0.657827	0.163819	0.398872	0.067167	-	0	0	0	2.26452e-05	0.000128361	0.000138223	7.18977e-05	3.05257e-05	0.000155813	1.22694e-05	1.84909e-05	7.36124e-06	0.000102235	0	0	0	4.90594e-05	0	3.97786e-05	0	6.72321e-05
Q9DCS3	Mecr	Enoyl-[acyl-carrier-protein] reductase, mitochondrial	CONCLUSIVE	#N/A	FALSE	0.104116	0.154335	0.026913	0.175398	0	0	0	0.156521	0	0.186488	6.8482e-05	0.000375242	1.84414e-05	0.000666779	0.000147702	0.000694396	0	0.000419391	0	0.000201633	0	0.000160766	9.91113e-05	0.000534103	0	0.000165406	8.15647e-05	0.000355807
Q99KE1	Me2	NAD-dependent malic enzyme, mitochondrial	CONCLUSIVE	#N/A	FALSE	0.100194	0.298389	0	0.0710933	0	0	0	0.359539	0.281782	0	4.87891e-05	0.000114719	0	0.000413076	6.43062e-05	0.000840226	0	0.000230178	0	9.36391e-05	0	7.27212e-05	8.96641e-05	0.000159722	4.10962e-05	0.000104748	0	0.000160946
P84084	Arf5	ADP-ribosylation factor 5	CONCLUSIVE	#N/A	FALSE	0.524406	0.385276	0.290507	1	0.893471	0	-	-	-	0.616074	0.000638595	0.0010189	0.00035667	0.000871081	0.000879956	0	0.00121484	0.000144845	0	0.000863514	0	0	0	0	0	0	0.00033804	0.000210661
Q9DC70	Ndufs7	NADH dehydrogenase [ubiquinone] iron-sulfur protein 7, mitochondrial	CONCLUSIVE	#N/A	FALSE	0.157268	0.315171	0.108071	0.645367	0.241562	0.0750848	0	0.24134	0.392965	0.234099	0.00022807	0.000495567	4.09442e-05	0.000337919	0.000338182	0.000185833	0.000148285	0.000465574	9.26727e-05	0.00114157	0	0.00283002	4.71537e-05	0.000148229	0.000162092	0.000250392	9.05465e-05	0.000296241
Q07235	Serpine2	Glia-derived nexin	CONCLUSIVE	#N/A	FALSE	0.146065	0.220897	0	0.0941041	0.679829	0.226155	0	0.192627	0.101988	0.141322	0.000120641	0.0004255	0	0.000585613	5.20399e-05	0.000500963	8.36671e-05	3.94037e-05	6.27467e-05	0.000214703	0	0.000129469	7.98169e-05	0.000334543	3.04857e-05	0.00026843	5.10892e-05	0.000310419
P19253	Rpl13a	60S ribosomal protein L13a	CONCLUSIVE	#N/A	FALSE	0.856733	0.854218	0.679528	0.450223	0.602649	0.948699	1	1	1	1	0.000975194	0.000166427	0.000564748	0.00026634	0.000746332	0.000911364	0.000272708	0.000179808	0.00137028	7.40978e-05	0.00119834	0	0.00075446	0	0.000476959	0	0.00319723	0
Q61735	Cd47	Leukocyte surface antigen CD47	CONCLUSIVE	#N/A	TRUE	0.806218	0.514211	0.287526	0.385633	0.73593	1	1	1	1	1	0.000337212	0.000318574	0.000446468	0.00110632	0.000488654	0.000778494	0.000383681	0.000137675	0.000589191	0	0.000816935	0	0.000313736	0	0.000339519	0	0.00602448	0
Q7TMK9	Syncrip	Heterogeneous nuclear ribonucleoprotein Q	CONCLUSIVE	#N/A	FALSE	0.752211	0.592742	0.695069	0.589451	0.656475	1	1	0.751372	1	0.694496	0.000112753	7.74701e-05	0.000158256	6.9428e-05	0.000149228	0.000103936	7.99739e-05	4.18493e-05	0.000166603	0	0.000198661	0	0.000161064	5.3296e-05	0.00011656	0	0.000276726	0.00012173
Q8R311	Mia2	Melanoma inhibitory activity protein 2	CONCLUSIVE	#N/A	TRUE	0.546301	0.540466	0.583806	0.718506	0.414443	0.423974	0	-	1	-	0.000262324	0.000223042	0.000126564	9.02275e-05	0.000212168	8.31225e-05	5.68521e-05	8.03249e-05	8.52732e-05	0.000115855	0	4.39875e-05	0	0	2.33046e-05	0	0	0
O35609	Scamp3	Secretory carrier-associated membrane protein 3	CONCLUSIVE	#N/A	TRUE	0.2102	0.398158	0.0833041	0.20616	0.148134	0.635467	0	0.0709317	0.0565503	0.24296	0.000210425	0.000318072	3.94191e-05	0.000433776	0.000147993	0.000569864	0.000150693	0.000866581	0.000475844	0.000272966	0	0.000147276	9.07946e-05	0.00118923	3.46786e-05	0.000578556	8.71737e-05	0.000271625
Q9WTQ8	Timm23	Mitochondrial import inner membrane translocase subunit Tim23	CONCLUSIVE	#N/A	TRUE	0.576423	0.737647	0.190677	0.402474	0.714489	0.763557	0.610249	0.613984	0.447266	0	0.000519431	0.000184742	5.48535e-05	0.000232825	0.000313028	0.00046473	0.000437051	0.000174646	0.000774726	0.000239902	0.00044924	0.000286918	0.00025269	0.000158868	8.68625e-05	0.000107345	0	0.000272145
Q99J93	Ifitm2	Interferon-induced transmembrane protein 2	CONCLUSIVE	#N/A	TRUE	0.401746	0.322264	0.147839	0.392174	0.8499	0.285043	0.657721	0.303752	0.450543	-	0.000509989	0.00107253	0.000143305	0.000826025	0.000310854	0.000481789	0.000615108	0.000108634	0.00037481	0.000940115	0.000800209	0.00041643	0.000586802	0.00134504	0.000798451	0.000973747	0	0
Q99104	Myo5a	Unconventional myosin-Va	CONCLUSIVE	#N/A	FALSE	0.966925	1	1	0.850916	1	1	1	1	1	1	3.96322e-05	0	5.56824e-05	0	0.000128218	2.24644e-05	1.34441e-05	0	5.15326e-05	0	7.60047e-05	0	3.42011e-05	0	5.55176e-05	0	0.000202496	0
P63089	Ptn	Pleiotrophin	CONCLUSIVE	#N/A	FALSE	0.374443	0.569546	0.567036	0.0805315	0	0.331918	-	0.0958717	0.212431	1	0.000380116	0.000287285	0.00143305	0.00109421	4.09917e-05	0.000468023	0	0.000155191	7.41382e-05	0.000149225	0	0	0.000125743	0.00118584	0.000144081	0.00053417	0.000120729	0
Q6PCP5	Mff	Mitochondrial fission factor	CONCLUSIVE	#N/A	TRUE	0.33078	0.569546	0.733796	0.856234	0	0.410016	0.151707	0.286645	0	-	0.000175559	0.000132684	0.000102431	3.71595e-05	0.000283984	4.76822e-05	0	0.000125433	0.000670556	0.000964884	0.000205323	0.0011481	0.000145188	0.00036132	0	0.000385483	0	0
Q8BH97	Rcn3	Reticulocalbin-3	CONCLUSIVE	#N/A	FALSE	0.150616	0.156288	0	0	0.261387	0.261924	0	0.238326	0.0692551	0	6.81427e-05	0.000367865	0	0.000115387	0	2.82023e-05	1.6878e-05	4.76929e-05	0.000151893	0.00042802	0	0.000156705	0.000322025	0.00102917	0.000110697	0.0014877	0	0.000115606
Q8VE98	Cd276	CD276 antigen	CONCLUSIVE	#N/A	TRUE	0.0909386	0.0699214	0.153796	0.210037	0.209746	0	0.0295987	0	0.235627	1	5.05217e-05	0.000672029	0.000108839	0.000598844	5.44827e-05	0.000204913	4.37973e-05	0.000165014	0	0.00115829	4.05169e-05	0.00132836	0	0.000332734	7.66003e-05	0.00024849	9.62773e-05	0
Q99MR3	Slc12a9	Solute carrier family 12 member 9	CONCLUSIVE	#N/A	TRUE	0.0103587	0.0892612	0	0.0377053	0	0	0	0	0	0	1.39736e-05	0.000142574	0	0.000100562	7.53458e-06	0.000192294	0	6.27557e-05	0	0.000411429	0	0.000552983	0	0.000254293	0	0.000306826	0	3.11151e-05
Q8BHB4	Wdr3	WD repeat-containing protein 3	CONCLUSIVE	#N/A	FALSE	1	1	1	1	-	-	-	1	1	-	4.40644e-05	0	0.000418657	0	7.31063e-06	0	0	0	0	0	0	0	2.24256e-05	0	5.13921e-05	0	0	0
Q8VH51	Rbm39	RNA-binding protein 39	CONCLUSIVE	#N/A	FALSE	0.985683	1	1	0.917811	1	1	1	1	1	1	0.000295199	0	0.000186026	0	0.000292356	2.61802e-05	4.70035e-05	0	0.000305505	0	0.000112734	0	0.000189327	0	0.000125596	0	0.000248747	0
P19096	Fasn	Fatty acid synthase	CONCLUSIVE	#N/A	FALSE	0.134439	0.109141	0	0.731884	-	0.149189	0	0.0624254	0.148225	-	6.37575e-06	5.20417e-05	0	4.31846e-05	1.51263e-05	5.54134e-06	0	0	2.98448e-05	0.000170202	0	1.36846e-05	6.32734e-06	9.5031e-05	1.20835e-05	6.94378e-05	0	0
Q5U431	Gpr39	G-protein coupled receptor 39	CONCLUSIVE	#N/A	TRUE	0.379271	0.673638	0.169937	0.42676	0.638916	0.527112	0	0.111562	0.268163	-	0.000546166	0.000264605	7.03953e-05	0.000343848	6.796e-05	9.12863e-05	6.07015e-05	3.43054e-05	0.000318664	0.000285883	0	9.39316e-05	5.79081e-05	0.000461158	0.000238872	0.000651898	0	0
Q9CQ22	Lamtor1	Ragulator complex protein LAMTOR1	CONCLUSIVE	#N/A	FALSE	0.11655	0.287085	0	0.172495	0	0.0962184	0	0.192627	0	0.262859	0.00027765	0.000689484	0	0.00100746	0.000149709	0.000718194	0	0.000906857	0.000232085	0.00217998	0	0.000425667	0.00013121	0.000549953	0	0.000418046	0.000188967	0.000529922
P50580	Pa2g4	Proliferation-associated protein 2G4	CONCLUSIVE	#N/A	FALSE	0.0929595	0.229409	0.270643	0.113441	0	0.375862	-	0	0.177485	0	7.29359e-05	0.000244994	0.000122209	0.000329343	9.61329e-05	0.000751297	0	0.000410272	8.42993e-05	0.000139983	0	0	0	0.000323045	6.14357e-05	0.00028471	0	0.00178046
Q8VDW0	Ddx39a	ATP-dependent RNA helicase DDX39A	CONCLUSIVE	#N/A	FALSE	1	-	1	1	1	1	1	1	1	1	0	0	0.000547713	0	0.000274174	0	0.000129648	0	0.000291691	0	0.000369808	0	0.000160786	0	0.000807801	0	0.000379998	0
P11881	Itpr1	Inositol 1,4,5-trisphosphate receptor type 1	CONCLUSIVE	#N/A	TRUE	0.817987	0.841081	0.728691	0.74861	1	0.694852	-	1	1	-	0.000102212	1.93126e-05	1.58475e-05	5.90037e-06	3.50719e-05	1.17774e-05	1.1076e-05	0	3.3226e-05	1.45913e-05	0	0	5.76342e-06	0	2.86171e-05	0	0	0
Q60716	P4ha2	Prolyl 4-hydroxylase subunit alpha-2	CONCLUSIVE	#N/A	FALSE	0.537737	0.690669	1	0.650493	0.553294	0	0.230126	0.369052	0.506166	0.762433	0.000160541	7.19015e-05	2.98885e-05	0	3.20606e-05	1.7226e-05	3.60818e-05	2.91309e-05	0	0.000149391	2.38424e-05	7.97631e-05	0.000373717	0.000638923	0.00064233	0.00062668	0.000906476	0.00028245
P59222	Scarf2	Scavenger receptor class F member 2	CONCLUSIVE	#N/A	TRUE	0.492616	0.631548	0.394831	0.69769	0.643472	0.488603	0	0.538408	0.441717	-	0.000218487	0.000127468	0.000110102	0.000168757	0.000128142	5.55243e-05	0.000112979	6.25982e-05	7.47612e-05	7.82489e-05	0	0.000164544	6.974e-05	5.979e-05	7.99107e-05	0.000100998	0	0
Q9R087	Gpc6	Glypican-6	CONCLUSIVE	#N/A	FALSE	0.454027	0.725747	0.213472	0.626176	0	0.269015	0.825566	0.579565	0.245957	0	0.000276149	0.000104354	6.61009e-05	0.000243545	0.000111675	6.66691e-05	0	9.39537e-05	0.00011969	0.000325229	0.000438313	9.26114e-05	0.000123704	8.97389e-05	0.000141745	0.000434554	0	8.54029e-05
Q8C850	Scara3	Scavenger receptor class A member 3	CONCLUSIVE	#N/A	TRUE	0.3754	0.689535	0.197122	0.67184	0.459264	0.49459	0.199421	0.119977	0	0	0.00024764	0.000111501	4.16199e-05	0.000169517	0.000187507	9.15875e-05	7.30822e-05	8.60467e-05	8.90637e-05	9.10123e-05	0.000119723	0.000480632	1.74298e-05	0.000127846	0	0.00010181	0	3.12862e-05
Q91XL3	Uxs1	UDP-glucuronic acid decarboxylase 1	CONCLUSIVE	#N/A	TRUE	0.0703356	0.0567304	0.0715858	0.218247	0	0	0	0	0	0	2.28069e-05	0.000379216	3.27554e-05	0.000424813	0.000122975	0.000440493	0	9.93224e-05	0	0.000250697	0	0.000101983	0	0.000395279	0	0.000200314	0	6.77123e-05
Q9Z0M5	Lipa	Lysosomal acid lipase/cholesteryl ester hydrolase	CONCLUSIVE	#N/A	FALSE	0.00986401	0.0863486	0.0736581	0.271262	-	0	0	0	0	-	2.41283e-05	0.0002553	1.73265e-05	0.000217903	1.73466e-05	4.66012e-05	0	0	0	0.000757776	0	0.000107891	0	0.00238362	0	0.00213332	0	0
Q9R190	Mta2	Metastasis-associated protein MTA2	CONCLUSIVE	#N/A	FALSE	1	1	1	1	1	1	-	1	1	-	6.69186e-05	0	0.000610976	0	0.000118557	0	2.07185e-05	0	4.35062e-05	0	0	0	2.3718e-05	0	6.34131e-05	0	0	0
Q8C8U0	Ppfibp1	Liprin-beta-1	CONCLUSIVE	#N/A	FALSE	0.126816	0.218685	0	0.296165	0.14144	0.137364	0	0.128025	0.0973848	0	3.62463e-05	0.000129501	0	0.000117173	4.6195e-05	0.000109782	2.57089e-05	0.000156056	4.28456e-05	0.000269066	0	5.30437e-05	1.09003e-05	7.42422e-05	1.249e-05	0.000115764	0	0.000176094
Q3THW5	H2afv	Histone H2A.V	INDISTINGUISHABLE	#N/A	FALSE	1	1	1	1	1	-	-	1	1	1	0.000873079	0	0.0226601	0	0.000807024	0	0.0115261	0	0	0	0	0	0.00862324	0	0.0440146	0	0.00221839	0
P0C0S6,Q3THW5	H2afz | H2afv	Histone H2A.Z | Histone H2A.V	INDISTINGUISHABLE	#N/A	FALSE	1	1	1	1	1	-	-	1	1	1	0.000873079	0	0.0226601	0	0.000807024	0	0.0115261	0	0	0	0	0	0.00862324	0	0.0440146	0	0.00221839	0
P0C0S6	H2afz	Histone H2A.Z	INDISTINGUISHABLE	#N/A	FALSE	1	1	1	1	1	-	-	1	1	1	0.000873079	0	0.0226601	0	0.000807024	0	0.0115261	0	0	0	0	0	0.00862324	0	0.0440146	0	0.00221839	0
Q6QD59	Bnip1	Vesicle transport protein SEC20	CONCLUSIVE	#N/A	TRUE	0.81457	0.870301	0.123852	0.690729	1	0.929818	1	1	1	-	0.000994303	0.000148179	4.02259e-05	0.000284564	0.000498373	0.000223144	0.000449191	0	0.0005827	4.3982e-05	0.000168465	0	0.000208469	0	0.000132707	0	0	0
Q9QUJ7	Acsl4	Long-chain-fatty-acid--CoA ligase 4	CONCLUSIVE	#N/A	TRUE	0.690069	0.824287	0.494604	0.6758	1	0.623505	1	1	-	0	0.000350284	7.46699e-05	9.67458e-05	9.88568e-05	0.000135601	6.50516e-05	4.2824e-05	0	0.000175179	0.00010578	1.80075e-05	0	3.71394e-05	0	0	0	0	3.99988e-05
Q3TN34	Micall2	MICAL-like protein 2	CONCLUSIVE	#N/A	FALSE	0.400695	0.209253	0.484279	0.593884	0.679829	0	0	0.839971	0.350421	0	2.53159e-05	9.56668e-05	7.04452e-05	7.50187e-05	0.000187693	0.00012835	5.48659e-05	2.58396e-05	0	8.94461e-05	0	3.39606e-05	5.75752e-05	1.09691e-05	2.99872e-05	5.55875e-05	0	0.000122137
O08912	Galnt1	Polypeptide N-acetylgalactosaminyltransferase 1	CONCLUSIVE	#N/A	TRUE	0.214862	0.373201	0.0524154	0.307392	0	0.241549	0	0	0	0	0.00020563	0.000345359	1.23052e-05	0.000222458	0.000190952	0.000430249	0	0.000233203	7.42708e-05	0.000233207	0	0.000107274	0	4.94982e-05	0	0.00011037	0	3.39167e-05
Q9CX13	Cnih4	Protein cornichon homolog 4	CONCLUSIVE	#N/A	TRUE	0.0640698	0.149962	0.21532	0.438736	0	0	0	0	0	0	9.18841e-05	0.000520833	0.000181451	0.000661252	0.000520211	0.000665492	0	0.000225083	0	0.00137072	0	0.00314313	0	0.00203042	0	0.00181579	0	0.00115939
P43275	Hist1h1a	Histone H1.1	CONCLUSIVE	#N/A	FALSE	0.993416	0.969159	1	1	1	1	-	1	1	-	0.0014241	4.53182e-05	0.00248664	0	0.000969945	0	7.79715e-05	0	0.000272884	0	0	0	0.00106616	0	0.000539798	0	0	0
Q8CG48	Smc2	Structural maintenance of chromosomes protein 2	CONCLUSIVE	#N/A	FALSE	0.455986	0	0.671148	0.541788	0.298081	0.47667	-	0.192627	1	0	0	6.07858e-05	0.000148238	7.26342e-05	7.80598e-05	6.60184e-05	9.29634e-06	2.1891e-05	3.83452e-05	4.20987e-05	0	0	1.33028e-05	5.57572e-05	2.03238e-05	0	0	4.77568e-05
P48410	Abcd1	ATP-binding cassette sub-family D member 1	CONCLUSIVE	#N/A	TRUE	0.433403	0.408856	0.346448	0.650493	0.84788	0.379663	0	0.632057	0.866194	-	9.97804e-05	0.000144267	6.23064e-05	0.000117537	7.0176e-05	3.77052e-05	7.89779e-05	1.41696e-05	9.58961e-05	0.000156686	0	0.000279344	6.45801e-05	3.75944e-05	0.000147997	2.28619e-05	0	0
Q8K297	Colgalt1	Procollagen galactosyltransferase 1	CONCLUSIVE	#N/A	FALSE	0.396646	0.555481	0.5244	0.668952	0	0	0	0.410864	0.217182	0.449965	0.00017595	0.000140802	4.83102e-05	4.38145e-05	0.000106034	5.24736e-05	0	1.69025e-05	0	7.3137e-05	0	6.9421e-05	0.000162631	0.000233195	8.82703e-05	0.000318164	0.000213672	0.000261192
P62267	Rps23	40S ribosomal protein S23	CONCLUSIVE	#N/A	FALSE	0.59276	0.480841	1	0.643163	1	0.0584716	-	0	0	0	0.000781497	0.000843774	0.00877065	0	0.00110764	0.000614533	0.000716192	0	8.70994e-05	0.0014025	0	0	0	0.00100616	0	0.000627556	0	0.00338088
O08795	Prkcsh	Glucosidase 2 subunit beta	CONCLUSIVE	#N/A	FALSE	0.304265	0.271206	0	0	0.306692	0	0	0.372347	0.377323	0.405034	5.51569e-05	0.000148219	0	0.000197174	0	5.32649e-05	2.65642e-05	6.0051e-05	0	0.000134732	0	0.000147983	0.000233144	0.000393002	0.000476216	0.000785876	0.000136254	0.000200148
B1AZI6	Thoc2	THO complex subunit 2	CONCLUSIVE	#N/A	FALSE	1	1	1	-	-	-	-	1	-	-	1.00156e-05	0	0.000317896	0	0	0	0	0	0	0	0	0	6.62637e-06	0	0	0	0	0
P62984	Uba52	Ubiquitin-60S ribosomal protein L40	CONCLUSIVE	#N/A	FALSE	0.732857	0	-	0	0.730258	0.771473	0.826642	1	1	1	0	0.00143283	0	0	0	0.00166217	0.00110287	0.000407377	0.00343816	0.00101846	0.00223392	0.000468484	0.00449729	0	0.00170196	0	0.000713054	0
Q9R0E2	Plod1	Procollagen-lysine,2-oxoglutarate 5-dioxygenase 1	CONCLUSIVE	#N/A	FALSE	0.485569	0.376573	0.112865	0.373267	-	0.216309	0	0.643903	0.627299	0.411581	9.2105e-05	0.000152482	9.44867e-06	7.4268e-05	1.89193e-05	3.17663e-05	0	0	1.14059e-05	4.13238e-05	0	3.53017e-05	0.000261159	0.000144429	0.000324183	0.000192609	0.000236814	0.000338562
Q9DCJ5	Ndufa8	NADH dehydrogenase [ubiquinone] 1 alpha subcomplex subunit 8	CONCLUSIVE	#N/A	FALSE	0.172972	0.23498	-	1	-	0.14813	0.0371834	0.110371	0.381389	0.0626709	0.000241329	0.000785691	0	0	0.000720692	0	0	0	0.000506898	0.00291509	0.000248127	0.00642492	0.000399162	0.00321738	0.00197023	0.0031957	0.000294803	0.00440917
Q9JKC8	Ap3m1	AP-3 complex subunit mu-1	CONCLUSIVE	#N/A	FALSE	0.0453395	0.180678	0.161611	0.0616396	0	0	0	0	0.152413	0	3.81935e-05	0.000173196	2.74267e-05	0.000142282	2.47127e-05	0.00037621	0	9.97977e-05	0	0.000419828	0	4.09883e-05	0	0.000463365	2.89542e-05	0.000161018	0	0.000635005
Q91VC3	Eif4a3	Eukaryotic initiation factor 4A-III	CONCLUSIVE	#N/A	FALSE	0.966399	1	0.864153	1	-	0.878283	1	1	1	1	0.000466127	0	0.000418408	6.5775e-05	0.000100534	0	0	0	0.000616195	8.53957e-05	7.26873e-05	0	0.000449739	0	0.00207604	0	0.000148047	0
P16332	Mmut	Methylmalonyl-CoA mutase, mitochondrial	CONCLUSIVE	#N/A	FALSE	0.499056	0.132448	0	0.163819	0	0	0	0.565477	0.45781	1	5.12242e-05	0.000335524	0	0.000108423	4.60335e-05	0.000234969	0	5.57693e-05	0	0.00010725	0	5.72631e-05	0.000105907	8.13809e-05	0.000145622	0.000172463	0.000799908	0
Q8R2Y0	Abhd6	Monoacylglycerol lipase ABHD6	CONCLUSIVE	#N/A	TRUE	0.494712	0.411931	0.726065	0.889384	1	0.335117	0	0	0.618084	0.416292	0.000171052	0.000244192	0.000341202	0.000128731	0.000553388	6.8827e-05	3.29522e-05	0	0.000172989	0.000343217	0	0.000331444	0	0.000181169	5.40306e-05	3.33856e-05	6.03643e-05	8.46404e-05
Q3TMX7	Qsox2	Sulfhydryl oxidase 2	CONCLUSIVE	#N/A	TRUE	0.0586316	0.126807	0.0440645	0.110382	0.05878	0	0	0	0	0	4.15271e-05	0.000285957	1.6567e-05	0.000359405	6.46864e-05	0.000521334	7.99996e-06	0.0001281	0	0.000202877	0	0.000136174	0	0.000207921	0	0.000162104	0	9.58932e-05
Q8R0G7	Spns1	Protein spinster homolog 1	CONCLUSIVE	#N/A	TRUE	0	0	0	-	0	0	0	0	0	0	0	0.000475326	0	4.09599e-05	0	0	0	5.92549e-05	0	0.00148139	0	0.000697655	0	0.000230579	0	0.000244322	0	7.18161e-05
Q99ME9	Gtpbp4	Nucleolar GTP-binding protein 1	CONCLUSIVE	#N/A	FALSE	1	1	1	1	1	-	1	1	1	-	0.000251812	0	0.000430366	0	0.000195519	0	6.54886e-05	0	0	0	1.3463e-05	0	1.666e-05	0	0.000104993	0	0	0
P70424	Erbb2	Receptor tyrosine-protein kinase erbB-2	CONCLUSIVE	#N/A	TRUE	0.288002	0.569546	0.0406827	0.657911	0.236438	0.186999	0	0	0.142358	-	7.62653e-05	5.764e-05	3.65108e-06	8.60941e-05	8.4986e-05	4.41895e-05	1.54267e-05	4.98194e-05	3.30552e-05	0.000143712	0	5.45641e-05	0	5.72776e-05	9.63602e-06	5.80527e-05	0	0
Q01730	Rsu1	Ras suppressor protein 1	CONCLUSIVE	#N/A	FALSE	0.277696	0.358232	0	0.248615	0.570277	0.39416	0.18128	0.274381	0.100406	0.445164	0.000311228	0.000557561	0	0.000351338	9.94456e-05	0.000300553	0.000199855	0.000150597	0.000164871	0.000253413	6.16286e-05	0.000278336	0.000400381	0.00105883	6.55389e-05	0.000587201	0.000109833	0.000136891
Q91X78	Erlin1	Erlin-1	CONCLUSIVE	#N/A	TRUE	0.743819	0.798768	0.656164	0.637636	1	0.708655	0.427684	0.656201	1	1	0.000664434	0.000167389	0.000238565	0.000125011	0.000517491	0.000294086	0.000191999	0	0.000563965	0.000231859	7.40078e-05	9.90353e-05	9.15818e-05	4.79818e-05	0.000402262	0	5.86197e-05	0
Q62425	Ndufa4	Cytochrome c oxidase subunit NDUFA4	CONCLUSIVE	#N/A	FALSE	0.69067	0.779169	0.361202	0.376901	0.679829	0.848238	1	0.843943	0.708248	0.651824	0.00124604	0.00035315	0.000223695	0.000395613	0.00109178	0.00180494	0.00162028	0.000763087	0.00136704	0.000244583	0.00187366	0	0.00109489	0.00020246	0.00066418	0.000273599	0.000865713	0.000462426
Q921E2	Rab31	Ras-related protein Rab-31	CONCLUSIVE	#N/A	FALSE	0.3291	0.27433	0.629124	0.650493	0.809402	0.187497	0	0.32303	-	0	0.000263338	0.000696592	0.000236379	0.000139348	0.00035498	0.000190729	0.000342431	8.06355e-05	0.000363812	0.00157655	0	0.000397418	5.44455e-05	0.000114101	0	0	0	9.77291e-05
P27546	Map4	Microtubule-associated protein 4	CONCLUSIVE	#N/A	FALSE	0.326985	0.360727	0.305898	0.440036	0	0.77872	-	0	0	0	8.23077e-05	0.000145864	0.00010802	0.000245104	0.000116307	0.000148005	0	8.80659e-05	6.27374e-05	1.78274e-05	0	0	0	2.45951e-05	0	1.49568e-05	0	7.58378e-05
P70403	Cux1	Protein CASP	CONCLUSIVE	#N/A	TRUE	0.122949	0.356617	0	0.0816353	0.0373891	0.236941	0	0	0	0	0.000145991	0.000263387	0	0.000311005	4.0629e-05	0.00045706	1.22477e-05	0.000315327	3.67411e-05	0.000118323	0	3.79051e-05	0	2.44863e-05	0	4.13627e-05	0	0.000111855
P29387	Gnb4	Guanine nucleotide-binding protein subunit beta-4	CONCLUSIVE	#N/A	FALSE	0.068638	1	0	0.147121	-	0	-	0	0	0	0.00016904	0	0	0.000811006	0.00019242	0.00111548	0	0	0	0.00038342	0	0	0	0.00122071	0	0.00023095	0	0.00114314
O35638	Stag2	Cohesin subunit SA-2	CONCLUSIVE	#N/A	FALSE	1	-	1	-	-	-	-	1	1	-	0	0	0.000536432	0	0	0	0	0	0	0	0	0	2.57411e-05	0	1.96634e-05	0	0	0
Q8BTY2	Slc4a7	Sodium bicarbonate cotransporter 3	CONCLUSIVE	#N/A	TRUE	0.238757	0.44547	0.545777	0.503101	0.225981	0.157049	0.0295987	1	-	0	5.24957e-05	6.53476e-05	3.76972e-05	3.13735e-05	0.000113223	0.000111827	2.94467e-05	0.000100859	3.6137e-05	0.000193963	1.23823e-05	0.000405959	1.53227e-05	0	0	0	0	3.6672e-05
Q9EP97	Senp3	Sentrin-specific protease 3	CONCLUSIVE	#N/A	FALSE	1	1	1	1	1	1	-	1	1	-	7.30786e-05	0	0.000593403	0	8.48702e-05	0	7.30982e-05	0	8.04034e-05	0	0	0	0.000111575	0	0.000149155	0	0	0
Q8BRF7	Scfd1	Sec1 family domain-containing protein 1	CONCLUSIVE	#N/A	FALSE	0.478983	0.680686	0.447394	0	1	0.390187	-	0.847723	0.729532	0.0734245	0.000144908	6.79773e-05	7.53527e-05	9.30732e-05	0	4.34288e-05	1.7327e-05	0	0.000110453	0.000172624	0	0	0.000289269	5.19615e-05	0.000142052	5.26646e-05	3.17409e-05	0.000400552
P70452	Stx4	Syntaxin-4	CONCLUSIVE	#N/A	TRUE	0.421446	0.671778	0.351837	0.504644	0.120974	0.433217	0.249321	0	0	0	0.00106075	0.00051827	0.000246215	0.000453583	0.000300423	0.000294893	6.50198e-05	0.000472448	0.000334368	0.000437459	2.86428e-05	8.62405e-05	0	7.42805e-05	0	7.52857e-05	0	0.000381734
Q8K2J7	Rell1	RELT-like protein 1	CONCLUSIVE	#N/A	TRUE	0.269358	0.581465	0.220407	0.317543	0.586016	0.433217	0.221596	0	0	-	0.000246516	0.000177441	0.000101156	0.000357797	0.000126592	0.000272069	0.000162823	0.000115024	0.000183165	0.000239637	0.000125523	0.000440926	0	0.000488285	0	0.000474272	0	0
Q6P9S7	Galnt10	Polypeptide N-acetylgalactosaminyltransferase 10	CONCLUSIVE	#N/A	TRUE	0.059311	0.114824	0	0.159719	0	0	0	0	0	0	5.29515e-05	0.000408202	0	0.000116563	6.85235e-05	0.000360503	0	0.000224834	0	0.000340915	0	0.000184685	0	0.000119305	0	9.30146e-05	0	7.86047e-05
A2A8L1	Chd5	Chromodomain-helicase-DNA-binding protein 5	CONCLUSIVE	#N/A	FALSE	1	-	1	-	-	-	-	-	-	-	0	0	0.000232115	0	0	0	0	0	0	0	0	0	0	0	0	0	0	0
O08810	Eftud2	116 kDa U5 small nuclear ribonucleoprotein component	CONCLUSIVE	#N/A	FALSE	0.986033	1	1	1	-	1	-	0.956427	1	-	6.24784e-05	0	0.000172379	0	7.09229e-06	0	0	0	0.000106893	0	0	0	0.000250192	1.13984e-05	0.000205661	0	0	0
Q8CCJ3	Ufl1	E3 UFM1-protein ligase 1	CONCLUSIVE	#N/A	FALSE	0.763378	0.928626	0.638598	0.527568	1	0.452965	1	1	1	0.49511	0.00023756	1.82587e-05	7.22849e-05	4.09083e-05	6.51319e-05	5.8325e-05	2.44337e-05	0	1.0471e-05	1.26455e-05	6.45818e-05	0	0.000206454	0	6.10484e-05	0	0.000140672	0.000143451
P59017	Bcl2l13	Bcl-2-like protein 13	CONCLUSIVE	#N/A	TRUE	0.397311	0.634584	0.504409	0.539146	0.315094	0.482279	0	0.656201	0	0	0.000308997	0.000177931	6.33975e-05	6.22893e-05	0.000174545	0.000149199	8.2912e-05	0.000180222	0.000258288	0.000277269	0	0.000414511	4.86748e-05	2.55018e-05	0	9.04642e-05	0	4.36854e-05
Q922Q4	Pycr2	Pyrroline-5-carboxylate reductase 2	CONCLUSIVE	#N/A	FALSE	0.37813	0.3703	0	0.119221	0.300087	0.726006	0	0.787146	0.751304	0.0886328	7.98243e-05	0.000135742	0	0.000506879	6.4562e-05	0.000476971	0.000181649	0.000423672	0.000207587	7.8343e-05	0	0.000107082	0.000511618	0.000138347	0.000529499	0.000175274	6.33825e-05	0.000651731
P70207	Plxna2	Plexin-A2	CONCLUSIVE	#N/A	TRUE	0.181215	0.241581	0.0781847	0.321461	0	0.184225	0	0.297827	0	-	4.38317e-05	0.000137606	3.6318e-06	4.28198e-05	1.2726e-05	2.68621e-05	0	1.37656e-05	3.28807e-05	0.0001456	0	5.4276e-05	1.11536e-05	2.62962e-05	0	2.36907e-05	0	0
Q61387	Cox7a2l	Cytochrome c oxidase subunit 7A-related protein, mitochondrial	CONCLUSIVE	#N/A	FALSE	0.1515	0.103183	0.151507	0.401206	0	0	0	0.24134	0	0.516857	0.000115062	0.00100006	0.000165252	0.000925473	0.000558374	0.000833364	0	0.000657676	0	0.00158097	0	0.00138917	0.000190314	0.000598259	0	0.000909532	0.000456811	0.000427015
Q80T21	Adamtsl4	ADAMTS-like protein 4	CONCLUSIVE	#N/A	FALSE	0.902076	0.895837	1	1	1	0.953919	-	1	0.78579	0	0.00032053	3.72694e-05	0.000137218	0	6.97967e-05	0	1.3359e-05	0	0.00030056	1.45192e-05	0	0	0.000188615	0	0.000198599	5.41388e-05	0	2.74509e-05
P83093	Stim2	Stromal interaction molecule 2	CONCLUSIVE	#N/A	TRUE	0.868904	0.955043	0.166366	1	1	0.633038	-	0.792417	1	1	0.00123696	5.82272e-05	4.9177e-05	0.000246418	0.000244632	0	7.79192e-05	0	0.000139133	8.06533e-05	0	0	5.6635e-05	1.48362e-05	0.000113566	0	0.000734082	0
Q61696	Hspa1a	Heat shock 70 kDa protein 1A	CONCLUSIVE	#N/A	FALSE	0.460731	1	1	0	-	0.40387	-	0.409704	0.541636	0.480222	3.48687e-05	0	2.50392e-05	0	0	8.65867e-05	0	0	0.000174878	0.000258128	0	0	0.000197737	0.000284897	0.000217134	0.000183751	0.000601195	0.000650714
P80314	Cct2	T-complex protein 1 subunit beta	CONCLUSIVE	#N/A	FALSE	0.262202	1	-	-	1	0.553981	1	0.309917	0.240888	0.097903	1.79045e-05	0	0	0	0	0	3.10428e-05	0	0.000116404	9.37187e-05	0.000143589	0	0.000157943	0.000351687	5.65553e-05	0.000178223	0.000132689	0.00122262
P21956	Mfge8	Lactadherin	CONCLUSIVE	#N/A	FALSE	0.0965336	0.15524	0	0.156913	0.156681	0	-	0	0.189987	0	6.89627e-05	0.00037527	0	0.000350327	6.69325e-05	0.000359625	4.18486e-05	0.000225245	0	0.000216585	0	0	0	0.000346616	6.53501e-05	0.000278622	0	0.000122847
Q9DB43	Zfpl1	Zinc finger protein-like 1	CONCLUSIVE	#N/A	TRUE	0.0659539	0.176658	0	0.110382	0.175144	0	0	0	0	-	0.000123599	0.000576053	0	0.000924373	0.000122182	0.000984714	5.35739e-05	0.000252311	0	0.000404351	0	0.000414511	0	0.000321323	0	0.000361857	0	0
Q9D172	Gatd3a	Glutamine amidotransferase-like class 1 domain-containing protein 3A, mitochondrial	CONCLUSIVE	#N/A	FALSE	0	0	0	0	0	0	0	0	0	0	0	0.000943505	0	0.000630105	0	0.000208654	0	0.000431268	0	0.000263892	0	0.00012882	0	0.000977794	0	0.000885597	0	0.000748399
Q91VM5	Rbmxl1	RNA binding motif protein, X-linked-like-1	CONCLUSIVE	#N/A	FALSE	0.990272	1	1	0.938506	1	1	-	1	1	-	0.000271567	0	0.00132963	0	0.000363854	2.38411e-05	9.98758e-05	0	0.000149805	0	0	0	0.000149725	0	6.23858e-05	0	0	0
Q9D6K9	Cers5	Ceramide synthase 5	CONCLUSIVE	#N/A	TRUE	0.72329	0.890341	0.721573	0.881583	0.764044	0.518409	0	-	-	-	0.00104119	0.000128237	0.000304609	0.000117537	0.000582201	7.82034e-05	0.000407843	0.000125952	0.000130369	0.00012111	0	0.000372459	0	0	0	0	0	0
Q02053	Uba1	Ubiquitin-like modifier-activating enzyme 1	CONCLUSIVE	#N/A	FALSE	0.517951	0.514211	0	0	-	0.530327	0.332528	0.712749	0.78579	0	7.24304e-05	6.84271e-05	0	3.06619e-05	0	1.31149e-05	0	0	0.000235448	0.00020852	8.06764e-06	1.61939e-05	0.000129784	5.23053e-05	9.72346e-05	2.65065e-05	0	8.96004e-05
P40240	Cd9	CD9 antigen	CONCLUSIVE	#N/A	TRUE	0.0657504	0	0.149684	0.169687	0	0	0	0	0	0	0	0.000918295	0.000446401	0.00253589	0.000639906	0.0031312	0	0.00173045	0	0.00150862	0	0.00269126	0	0.000808047	0	0.000769346	0	0.00134226
Q9CU62	Smc1a	Structural maintenance of chromosomes protein 1A	CONCLUSIVE	#N/A	FALSE	1	1	1	1	1	1	-	1	1	1	2.33064e-05	0	0.000251045	0	0.000114498	0	2.02043e-05	0	4.04062e-05	0	0	0	2.14161e-05	0	4.4171e-05	0	3.28993e-05	0
Q64012	Raly	RNA-binding protein Raly	CONCLUSIVE	#N/A	FALSE	1	1	1	1	1	1	1	1	1	1	0.000388888	0	0.000448287	0	0.000386268	0	0.000381485	0	0.000146375	0	0.000123109	0	0.000575517	0	0.000523681	0	0.000747589	0
Q3U821	Wdr75	WD repeat-containing protein 75	CONCLUSIVE	#N/A	FALSE	1	1	1	-	-	1	-	1	1	-	1.15409e-05	0	0.000610513	0	0	0	0	0	2.50105e-05	0	0	0	3.18146e-05	0	3.64543e-05	0	0	0
Q9R049	Amfr	E3 ubiquitin-protein ligase AMFR	CONCLUSIVE	#N/A	TRUE	0.533036	0.625229	0.478852	0.659357	0.402052	0.701145	0.142414	0.604265	0	-	0.000288013	0.000172639	9.27135e-05	0.000100903	6.96158e-05	3.59656e-05	8.17912e-05	0.000121643	0.000329298	0.000140359	2.65492e-05	0.000159874	6.57072e-05	4.30319e-05	0	6.10599e-05	0	0
Q9WVL3	Slc12a7	Solute carrier family 12 member 7	CONCLUSIVE	#N/A	TRUE	0.502617	0.698384	0.197122	0.42676	0.599356	0.750102	0	0.32303	-	0	0.000123827	5.3478e-05	2.32887e-05	9.48545e-05	7.63059e-05	0.000102497	7.92314e-05	5.29628e-05	0.000111173	3.70375e-05	0	3.16401e-05	9.75294e-06	2.04391e-05	0	0	0	2.62596e-05
Q9WU78	Pdcd6ip	Programmed cell death 6-interacting protein	CONCLUSIVE	#N/A	FALSE	0.107028	0.154335	0	0.271262	0	0.109268	0	0.076627	0.137812	0	2.93945e-05	0.000161065	0	8.71046e-05	3.1699e-05	8.51585e-05	0	6.60054e-05	5.73313e-05	0.000467353	0	6.90056e-05	1.21547e-05	0.000146467	2.78546e-05	0.000174266	0	6.54526e-05
Q80Y17	Llgl1	Lethal(2) giant larvae protein homolog 1	CONCLUSIVE	#N/A	FALSE	0.00836011	0	0	0.0569263	0	0	0	0	0	0	0	0.000167712	0	0.000198316	9.97096e-06	0.000165185	0	0.00017113	0	0.000106474	0	8.26888e-05	0	0.00010149	0	4.33111e-05	0	0.000146405
Q8C180	Frs2	Fibroblast growth factor receptor substrate 2	CONCLUSIVE	#N/A	FALSE	0.218703	0.429152	0.140234	0.469231	0.346761	0.0297555	0	0.488318	0.392965	0	0.000157134	0.000209017	2.25677e-05	0.000138361	0.000128785	0.000145675	4.90391e-05	9.23816e-05	1.63454e-05	0.000532979	0	0.00025295	5.19805e-05	5.44675e-05	3.57367e-05	5.52046e-05	0	0.000167948
O35316	Slc6a6	Sodium- and chloride-dependent taurine transporter	CONCLUSIVE	#N/A	TRUE	0.213147	0.142725	0.367548	0.778728	0	0.0200704	0.479615	0.254196	0.191829	0	0.000195383	0.00117357	0.000136613	0.000235074	0.000576656	0.000163855	0	0.000327476	4.6799e-05	0.00228494	0.00025428	0.000275896	0.000127566	0.000374273	0.000107191	0.000451593	0	4.57958e-05
Q9CPY7	Lap3	Cytosol aminopeptidase	CONCLUSIVE	#N/A	FALSE	0.00811777	0	0	0.0555114	0	0	0	0	0	0	0	0.000213886	0	0.000197933	1.99035e-05	0.000338645	0	0.000442071	0	0.00012559	0	0.000231082	0	0.000287891	0	0.000302593	0	0.000292246
O88532	Zfr	Zinc finger RNA-binding protein	CONCLUSIVE	#N/A	FALSE	1	1	1	1	1	1	-	-	-	1	3.86486e-05	0	0.000294615	0	0.000112212	0	3.60818e-05	0	2.31941e-05	0	0	0	0	0	0	0	1.88849e-05	0
Q6P5B0	Rrp12	RRP12-like protein	CONCLUSIVE	#N/A	TRUE	1	1	1	1	1	-	-	1	1	-	6.4106e-05	0	0.000297454	0	0.000130287	0	2.77867e-05	0	0	0	0	0	4.07816e-05	0	5.60749e-05	0	0	0
Q3TFD2	Lpcat1	Lysophosphatidylcholine acyltransferase 1	CONCLUSIVE	#N/A	TRUE	0.561363	0.682549	0.234467	0.839003	0.377593	0.551123	0	1	0.729532	-	0.000233195	0.000108458	5.58191e-05	0.000182249	0.000180548	3.46455e-05	4.1468e-05	6.83539e-05	0.000334316	0.000272293	0	6.4169e-05	5.93395e-05	0	5.66612e-05	2.10067e-05	0	0
Q31125	Slc39a7	Zinc transporter SLC39A7	CONCLUSIVE	#N/A	TRUE	0.52276	0.275572	0.661105	0.482023	0.760069	0.567298	0.122896	0.24134	0.758853	0.280063	0.000154282	0.000405579	0.00011079	5.67932e-05	7.23383e-05	7.7734e-05	0.00107579	0.000339595	0.000497162	0.000379206	8.06933e-05	0.000575903	0.000166425	0.000523163	0.000889915	0.000282796	8.52202e-05	0.000219069
P46638	Rab11b	Ras-related protein Rab-11B	CONCLUSIVE	#N/A	FALSE	0.483905	0.398158	0.297792	0.643875	0.913917	0.130852	1	0.656201	1	0	0.0002197	0.000332091	0.000157767	0.000372021	0.000268515	0.000148515	0.000507887	4.78388e-05	0.000114268	0.000758992	0.000156616	0	0.000145355	7.61546e-05	0.000138794	0	0	8.69699e-05
O35874	Slc1a4	Neutral amino acid transporter A	CONCLUSIVE	#N/A	TRUE	0.479509	0.209252	0.135128	0.494553	0.610282	0.259437	0.778904	0	0	0	6.00183e-05	0.000226804	3.01694e-05	0.000193097	0.000297729	0.000304288	0.000306976	0.000196031	8.58442e-05	0.000245043	0.000794192	0.000225436	0	3.12062e-05	0	7.37998e-05	0	0.000213828
Q3ZK22	Vezt	Vezatin	CONCLUSIVE	#N/A	TRUE	0.405369	0.531421	0.245975	0.590569	0.530079	0.565445	0	0.346486	0.670831	-	0.000147368	0.000129941	2.93958e-05	9.01118e-05	0.000136849	9.48753e-05	6.03279e-05	5.34813e-05	0.00017565	0.000134991	0	0.000417345	3.3854e-05	6.38527e-05	0.00013189	6.47167e-05	0	0
O88384	Vti1b	Vesicle transport through interaction with t-SNAREs homolog 1B	CONCLUSIVE	#N/A	TRUE	0.346537	0.519091	0	0.248615	0.469417	0.275598	-	0.682264	0.76397	0	0.000426647	0.000395265	0	0.000512705	0.000118735	0.000358849	0.00011931	0.000134856	0.000304222	0.000799638	0	0	0.000204875	9.54121e-05	0.000156502	4.83516e-05	0	0.000163444
O08599	Stxbp1	Syntaxin-binding protein 1	CONCLUSIVE	#N/A	FALSE	0.169428	0.199774	0.314132	0.42676	0.105516	0.078279	0	0.132467	0.137812	0	0.000107508	0.000430638	0.000104222	0.000227555	2.31872e-05	3.11459e-05	9.31982e-06	7.90065e-05	2.79578e-05	0.000329199	0	4.32654e-05	3.55638e-05	0.000232908	4.07503e-05	0.000254945	0	7.97957e-05
P35550	Fbl	rRNA 2'-O-methyltransferase fibrillarin	CONCLUSIVE	#N/A	FALSE	1	1	1	1	1	1	1	-	1	1	0.00017576	0	0.00287486	0	0.000368549	0	2.53944e-05	0	0.000279322	0	7.83079e-05	0	0	0	0.000148047	0	9.30386e-05	0
Q61550	Rad21	Double-strand-break repair protein rad21 homolog	CONCLUSIVE	#N/A	FALSE	1	1	1	1	-	1	-	1	1	1	3.51981e-05	0	0.000548846	0	2.71126e-05	0	0	0	5.88435e-05	0	0	0	0.000224556	0	1.90596e-05	0	3.19408e-05	0
Q9CZ42	Naxd	ATP-dependent (S)-NAD(P)H-hydrate dehydratase	CONCLUSIVE	#N/A	FALSE	0.609619	0.82241	0.458921	0.411051	0.150342	0.546366	-	1	-	0	0.00071679	0.000154782	9.35868e-05	0.000110341	0.000150582	0.000215751	2.42098e-05	0.000136822	0.000193667	0.000160797	0	0	0.000123177	0	0	0	0	5.52754e-05
P67984	Rpl22	60S ribosomal protein L22	CONCLUSIVE	#N/A	FALSE	0.527113	0.844354	0.328554	0.618595	0.111033	1	-	0.677372	0.377681	0.580611	0.0020455	0.000377062	0.000268696	0.000549119	0.00164095	0.00101176	0.000259499	0.00207762	6.48709e-05	0	0	0	0.000453855	0.000216168	0.000425491	0.000701098	0.00174302	0.00125903
P97798	Neo1	Neogenin	CONCLUSIVE	#N/A	TRUE	0.219564	0.322643	0.166366	0.440798	0	0.0584716	0	0	0.618084	-	3.84953e-05	8.0817e-05	1.2286e-05	6.15633e-05	4.15134e-05	5.26644e-05	0	2.79407e-05	8.34241e-06	0.000134332	0	2.86891e-05	0	7.41313e-06	1.21596e-05	7.51344e-06	0	0
Q3UDR8	Yipf3	Protein YIPF3	CONCLUSIVE	#N/A	TRUE	0.16734	0.358232	0.0833041	0.125944	0.0812809	0.269015	-	0	0	0	0.000248445	0.000445085	1.98231e-05	0.000218138	5.95384e-05	0.0004132	1.59538e-05	0.000180326	0.000143576	0.000390134	0	0	0	0.000175426	0	0.000274782	0	0.000327829
P61982	Ywhag	14-3-3 protein gamma	CONCLUSIVE	#N/A	FALSE	0.136166	0.205639	0	0.135495	0.201774	0.191319	0	0.40802	-	0	0.000116343	0.000449421	0	0.000656685	0.000111524	0.000711565	0.000112064	0.000443332	0.000134469	0.000568383	0	0.000312142	0.000277959	0.00040328	0	0	0	0.00122814
Q62433	Ndrg1	Protein NDRG1	CONCLUSIVE	#N/A	FALSE	0.133882	0.0661903	0.0958572	0	0.614271	0.105778	0	0.447876	0.224721	0	2.4312e-05	0.000342992	1.1639e-05	0.000109781	0	4.69561e-05	4.21521e-05	2.64692e-05	4.21496e-05	0.000356321	0	0.000239168	0.00022787	0.000280909	0.000276461	0.000953778	0	0.00168422
P16092	Fgfr1	Fibroblast growth factor receptor 1	CONCLUSIVE	#N/A	TRUE	0.0978664	0.118598	0.0660141	0.353147	0.488621	0.0308646	0	0.112882	0	0	4.66127e-05	0.00034642	1.11575e-05	0.00015786	4.60783e-05	8.44009e-05	3.03064e-05	3.17179e-05	2.02031e-05	0.000634368	0	9.37944e-05	1.28497e-05	0.000100984	0	3.41167e-05	0	5.76626e-05
P68368	Tuba4a	Tubulin alpha-4A chain	CONCLUSIVE	#N/A	FALSE	1	1	1	-	-	1	-	1	1	-	0.00032785	0	0.00041456	0	0	0	0	0	0.000935995	0	0	0	0.000424384	0	0.000256645	0	0	0
Q9CQY5	Magt1	Magnesium transporter protein 1	CONCLUSIVE	#N/A	TRUE	0.887055	0.89212	0.829843	0.82874	0.977807	0.677179	1	1	0.683328	-	0.000714845	8.64428e-05	0.000157421	3.22789e-05	0.000534483	0.000110452	0.0013716	3.11309e-05	0.000470944	0.000224505	0.000496846	0	0.000252237	0	7.22558e-05	3.34853e-05	0	0
P62245	Rps15a	40S ribosomal protein S15a	CONCLUSIVE	#N/A	FALSE	0.39138	0.239562	0.869177	0.527568	0.256132	0.498406	-	0.721476	0.264511	0	0.000245613	0.000779648	0.000828963	0.00012477	0.000556226	0.000498095	0.000511013	0.00148411	0.000383237	0.000385688	0	0	0.00077187	0.000297979	0.000139648	0.0003883	0	0.0013855
P61294	Rab6b	Ras-related protein Rab-6B	CONCLUSIVE	#N/A	FALSE	0.321734	0.398158	0.209517	0.311295	1	0.576334	0	-	-	0	0.000399122	0.000603299	0.000165352	0.000623851	0.000281424	0.000622619	0.000479075	0	0.000459086	0.000337477	0	0.00148267	0	0	0	0	0	9.11512e-05
Q8K021	Scamp1	Secretory carrier-associated membrane protein 1	CONCLUSIVE	#N/A	TRUE	0.258979	0.542398	0.0660141	0.411999	0.323295	0.417803	0	0.24134	0	0	0.000406207	0.000342702	4.74856e-05	0.000671839	0.000162997	0.000232627	0.000147408	0.000308546	0.000319365	0.000445025	0	0.000532242	4.68747e-05	0.000147352	0	0.000497821	0	5.6093e-05
Q9CR89	Ergic2	Endoplasmic reticulum-Golgi intermediate compartment protein 2	CONCLUSIVE	#N/A	TRUE	0.224554	0.359931	0.317158	0.511963	0.0382881	0.2574	0	0	0	0	0.00014398	0.000256042	0.000139884	0.000301169	0.000283136	0.000269904	2.20264e-05	0.000553255	0.000198226	0.000571883	0	0.00022723	0	0.00023486	0	0.000178529	0	0.000125726
Q9EQ20	Aldh6a1	Methylmalonate-semialdehyde dehydrogenase [acylating], mitochondrial	CONCLUSIVE	#N/A	FALSE	0.130315	0.0405167	0	0	0	0	0	0.717905	0.452071	0	1.79045e-05	0.000424001	0	0.00020212	0	0.000354452	0	0.000253411	0	8.43468e-05	0	0.000224172	0.000157943	6.20624e-05	0.000147044	0.000178223	0	0.000372101
Q8BH95	Echs1	Enoyl-CoA hydratase, mitochondrial	CONCLUSIVE	#N/A	FALSE	0.111913	0.156288	0	0.204899	0	0	0	0.25571	0.324105	0	7.70718e-05	0.000416068	0	0.00063389	0.000106861	0.000414671	0	0.000665289	0	0.000224763	0	0.000708956	0.0001639	0.00047706	0.000166936	0.000348131	0	0.000196132
Q9CQ91	Ndufa3	NADH dehydrogenase [ubiquinone] 1 alpha subcomplex subunit 3	CONCLUSIVE	#N/A	TRUE	0.057553	0	0.0466496	0.42676	0	0	0	0	0	-	0	0.00137897	8.18884e-05	0.0016735	0.00139372	0.00187209	0	0.000869071	0	0.00364108	0	0.00795466	0	0.00270107	0	0.00407304	0	0
P84228	Hist2h3c2 | Hist2h3b | Hist1h3e | Hist1h3b | Hist1h3f | Hist2h3c1 | Hist1h3c | Hist1h3d	Histone H3.2	CONCLUSIVE	#N/A	FALSE	0.872233	1	1	1	1	0.335656	0.615868	1	0.977167	1	0.00446077	0	0.0157129	0	0.00134188	0	0.000956584	0	0.00109899	0.00217517	0.00555439	0.00346442	0.00380558	0	0.00529499	0.000123723	0.00111852	0
O70572	Smpd2	Sphingomyelin phosphodiesterase 2	CONCLUSIVE	#N/A	TRUE	0.775687	0.743822	0.636275	0.86491	0	0.879325	-	-	1	-	0.000602016	0.000207339	0.000180585	0.000103231	0.00035337	5.5193e-05	0	3.73348e-05	0.000435982	5.98323e-05	0	0	0	0	2.88851e-05	0	0	0
Q08093	Cnn2	Calponin-2	CONCLUSIVE	#N/A	FALSE	0.732058	0.8562	1	0.317543	1	1	-	0.531238	0.636792	0.839793	0.000188438	3.16485e-05	5.26234e-05	0	0.000112895	0.000242632	0.000272261	0	9.52858e-05	0	0	0	0.000328994	0.000290303	0.000515859	0.000294231	0.00162924	0.000310811
Q9JKZ2	Slc5a3	Sodium/myo-inositol cotransporter	CONCLUSIVE	#N/A	TRUE	0.73089	0.838658	0.199653	0.611146	0.761051	0.798978	-	1	1	-	0.000244587	4.70539e-05	3.19342e-05	0.000128014	9.11181e-05	5.79757e-05	6.93924e-05	2.17873e-05	0.000277554	6.98322e-05	0	0	0.000125043	0	4.21408e-05	0	0	0
Q8BLF1	Nceh1	Neutral cholesterol ester hydrolase 1	CONCLUSIVE	#N/A	TRUE	0.45566	0.353383	0.447394	0.903664	0.544289	0	0.547489	0	0	-	0.000148692	0.000272076	0.000118016	0.000145769	0.000531687	5.6681e-05	0.000122117	0.000102244	0	0.000233493	0.000177824	0.000146975	0	0.000189889	0	0.000164964	0	0
Q9Z2I9	Sucla2	Succinate--CoA ligase [ADP-forming] subunit beta, mitochondrial	CONCLUSIVE	#N/A	FALSE	0.344282	0.31766	0	0.241884	0.122571	0.155411	0	1	0.597345	0.48742	0.000131029	0.000281453	0	0.000280261	4.46217e-05	0.000139854	2.98919e-05	0.000213983	3.58682e-05	0.000194927	0	0.00024053	0.000296569	0	0.00014377	9.6912e-05	0.000175226	0.000184271
Q64735	Cr1l	Complement component receptor 1-like protein	CONCLUSIVE	#N/A	TRUE	0.237198	0.783011	0.123852	0.380804	0.325498	0.0629142	0.09061	0.100942	0.0766336	-	0.000396643	0.000109918	3.79772e-05	0.000268656	0.000135451	0.000220246	5.73082e-05	0.000118755	2.57872e-05	0.000384091	7.95239e-05	0.000798126	2.18684e-05	0.000194775	3.75865e-05	0.000452883	0	0
P45952	Acadm	Medium-chain specific acyl-CoA dehydrogenase, mitochondrial	CONCLUSIVE	#N/A	FALSE	0.172958	0.0312626	0	0	0.0945523	0	0	0.312454	0.293271	0.740445	1.51685e-05	0.000470028	0	0.000295378	0	0.000153806	7.88975e-05	0.000755535	0	0.000142915	0	0.000834273	0.000125445	0.000276038	7.18696e-05	0.000173193	0.000385414	0.000135103
Q8R4H9	Slc30a5	Zinc transporter 5	CONCLUSIVE	#N/A	TRUE	0.105235	0.262661	0.520098	0.298448	0	0	0	0	0	0	5.87406e-05	0.000164896	6.92985e-05	6.39427e-05	1.80988e-05	4.25443e-05	0	0.000116485	0	0.000112007	0	0.000281424	0	0.000174525	0	0.000162146	0	0.000124569
P23780	Glb1	Beta-galactosidase	CONCLUSIVE	#N/A	FALSE	0	0	0	0	0	0	0	0	0	0	0	0.000305845	0	9.19224e-05	0	5.00405e-05	0	9.67127e-05	0	0.000240236	0	0.000225087	0	0.000299361	0	0.00105761	0	0.000146518
A2AAY5	Sh3pxd2b	SH3 and PX domain-containing protein 2B	CONCLUSIVE	#N/A	FALSE	0.515275	0.161747	0.753292	1	0.241562	0.0842526	1	-	-	-	2.46154e-05	0.00012757	0.000272721	8.93179e-05	4.1714e-05	0	9.14533e-06	2.87138e-05	9.1448e-06	9.93955e-05	9.4004e-06	0	0	0	0	0	0	0
Q09143	Slc7a1	High affinity cationic amino acid transporter 1	CONCLUSIVE	#N/A	TRUE	0.501005	0.623198	0.425993	0.504853	0.336299	0.648773	0.738431	0.588733	-	0	2.5667e-05	1.55189e-05	5.16081e-05	6.95397e-05	0.000348759	0.000342054	9.34529e-05	0.000184433	0.00019357	0.000104793	0.000116644	4.13178e-05	7.64163e-05	5.33817e-05	0	0	0	9.14443e-05
Q9CR61	Ndufb7	NADH dehydrogenase [ubiquinone] 1 beta subcomplex subunit 7	CONCLUSIVE	#N/A	FALSE	0.327085	0.365784	0	0.777729	0.135043	0.287446	0.0711885	0.119977	0.429215	0.262859	0.000792417	0.00137394	0	0.00031572	0.00118128	0.000337604	0.000101021	0.000647046	0.000575789	0.00142733	0.000124607	0.00162577	0.000115647	0.000848262	0.00101593	0.00135102	0.000148047	0.00041517
Q9Z139	Ror1	Inactive tyrosine-protein kinase transmembrane receptor ROR1	CONCLUSIVE	#N/A	TRUE	0.287114	0.476345	0.318099	0.42676	0.298081	0.2398	0	0.106578	0.301465	0	7.49684e-05	8.24143e-05	2.69174e-05	5.77023e-05	7.34964e-05	9.8723e-05	3.54491e-05	8.34754e-05	3.54471e-05	0.000112372	0	6.39978e-05	1.12726e-05	9.44956e-05	2.58332e-05	5.98589e-05	0	5.05855e-05
Q09XV5	Chd8	Chromodomain-helicase-DNA-binding protein 8	CONCLUSIVE	#N/A	FALSE	1	1	1	1	1	1	-	-	-	-	3.70988e-06	0	0.000127875	0	3.73403e-05	0	7.50422e-06	0	1.60795e-05	0	0	0	0	0	0	0	0	0
P02469	Lamb1	Laminin subunit beta-1	CONCLUSIVE	#N/A	FALSE	0.52618	1	0.559906	0.650493	-	0.530327	-	0.439162	0.772256	0	3.218e-05	0	1.54057e-05	1.21091e-05	1.92794e-05	1.03587e-05	0	0	3.4869e-05	3.0881e-05	0	0	9.46243e-05	0.000120841	7.45416e-05	2.19829e-05	0	4.77702e-05
Q5FWI3	Cemip2	Cell surface hyaluronidase	CONCLUSIVE	#N/A	TRUE	0.398399	0.49443	0.23249	0.733249	0.414443	0.200589	0	0	0	-	7.84968e-05	8.02653e-05	8.2895e-06	2.73658e-05	0.000119507	4.34759e-05	8.00575e-06	1.13111e-05	3.00198e-05	0.000119639	0	1.85826e-05	0	4.80165e-05	0	2.02776e-05	0	0
Q8BKX1	Baiap2	Brain-specific angiogenesis inhibitor 1-associated protein 2	CONCLUSIVE	#N/A	FALSE	0.224584	0.450021	0.0686871	0.0763993	0	0.165783	0.332528	0.276273	0.123367	0	0.000280504	0.000342809	1.7143e-05	0.000232438	1.28722e-05	0.000155613	0	6.82262e-05	4.65616e-05	0.000234297	2.39315e-05	4.80368e-05	5.92286e-05	0.000155156	3.39332e-05	0.000241125	0	0.000159472
Q01705	Notch1	Neurogenic locus notch homolog protein 1	CONCLUSIVE	#N/A	TRUE	0.211879	0.331629	0.0861237	0.712773	0.194385	0.13942	0	0.24134	0	0	3.78464e-05	7.62764e-05	3.62367e-06	3.84515e-05	1.36045e-05	5.48223e-06	5.46817e-06	2.26625e-05	1.47632e-05	9.11267e-05	0	2.70772e-05	8.34645e-06	2.62374e-05	0	8.86414e-06	0	1.49818e-05
Q922K7	Nop2	Probable 28S rRNA (cytosine-C(5))-methyltransferase	CONCLUSIVE	#N/A	FALSE	1	1	1	1	-	1	-	-	-	-	5.63703e-05	0	0.000546474	0	9.11846e-05	0	0	0	1.57065e-05	0	0	0	0	0	0	0	0	0
Q569Z5	Ddx46	Probable ATP-dependent RNA helicase DDX46	CONCLUSIVE	#N/A	FALSE	1	1	1	1	1	1	-	1	1	1	5.56914e-05	0	0.000253283	0	5.67211e-05	0	8.04647e-06	0	9.25291e-05	0	0	0	4.60571e-05	0	5.2774e-05	0	7.8614e-05	0
O35083	Agpat1	1-acyl-sn-glycerol-3-phosphate acyltransferase alpha	CONCLUSIVE	#N/A	TRUE	0.709618	0.714224	0.8657	0.767915	0.822845	0.514103	1	1	0	1	0.000380916	0.000152412	0.000611434	9.48545e-05	0.000483271	0.000146058	0.000339928	7.3185e-05	0.000670105	0.000633341	0.00022462	0	0.000111184	0	0	9.83997e-05	0.00010675	0
O89016	Abcd4	ATP-binding cassette sub-family D member 4	CONCLUSIVE	#N/A	TRUE	0.6964	0.778088	0.174945	0.685153	0.704906	0.623505	1	1	1	-	0.000279253	7.96434e-05	1.89181e-05	8.92196e-05	0.000215917	9.92198e-05	8.22174e-05	3.44187e-05	0.000150723	9.10123e-05	6.33829e-05	0	5.22893e-05	0	3.99434e-05	0	0	0
Q99LI2	Clcc1	Chloride channel CLIC-like protein 1	CONCLUSIVE	#N/A	TRUE	0.552472	0.510901	0.559906	0.74861	0.80275	0.401311	0.124604	1	0.742076	0	0.000177716	0.000170132	0.000102095	8.0248e-05	0.000178873	6.00672e-05	0.000236229	5.80456e-05	0.000130945	0.000195349	1.58359e-05	0.000111254	4.89909e-05	0	8.9817e-05	3.12177e-05	0	8.79381e-05
Q9D5T0	Atad1	ATPase family AAA domain-containing protein 1	CONCLUSIVE	#N/A	FALSE	0.350208	0.442549	0.0660141	0.271262	0.225468	0.452965	0.332528	1	1	0	0.000265344	0.000334238	1.27029e-05	0.000179724	0.000181227	0.00048686	0.000130348	0.000447776	0.000276016	0.000333337	9.45769e-05	0.000189841	5.85176e-05	0	0.000100578	0	0	0.000105038
Q6ZQ11	Chsy1	Chondroitin sulfate synthase 1	CONCLUSIVE	#N/A	TRUE	0.080612	0.300708	0.0294008	0.118169	0	0	0	-	-	-	5.18858e-05	0.00012066	1.14644e-05	0.00037847	3.87372e-05	0.000289073	0	0.000130361	0	0.000106546	0	0.000139207	0	0	0	0	0	0
Q61112	Sdf4	45 kDa calcium-binding protein	CONCLUSIVE	#N/A	FALSE	0.0186199	0.137385	0	0.210037	0	0	0	0	0	0	0.000114982	0.000721953	0	0.000239632	4.76912e-05	0.00017937	0	0.00164666	0	0.000638897	0	0.00420022	0	0.000367905	0	0.000264126	0	0.000315115
Q9D1L9	Lamtor5	Ragulator complex protein LAMTOR5	CONCLUSIVE	#N/A	FALSE	0	0	0	0	0	0	0	0	0	0	0	0.00265186	0	0.00106946	0	0.000965695	0	0.000458411	0	0.0034712	0	0.000564828	0	0.00182436	0	0.00160251	0	0.00281267
Q80YV3	Trrap	Transformation/transcription domain-associated protein	CONCLUSIVE	#N/A	FALSE	1	1	1	1	-	1	-	1	-	-	2.48965e-06	0	0.000138556	0	1.07394e-05	0	0	0	4.85583e-06	0	0	0	4.11791e-06	0	0	0	0	0
Q9CR20	Ier3ip1	Immediate early response 3-interacting protein 1	CONCLUSIVE	#N/A	TRUE	0.820146	0.815172	0.497366	0.74861	0.928599	0.772466	0.884877	0.846982	0.618084	0.566632	0.00155755	0.00035315	0.000195733	0.000197806	0.00083983	0.000282023	0.00661616	0.000508725	0.00207587	0.000611457	0.00562098	0.000731291	0.00186775	0.000337433	0.000885574	0.000547198	0.00136041	0.00104046
Q9CQ56	Use1	Vesicle transport protein USE1	CONCLUSIVE	#N/A	TRUE	0.706496	0.837668	0.442943	0.627902	0.775302	0.901073	-	-	1	0	0.000461207	8.93776e-05	0.000127382	0.000160199	0.000433601	0.000256954	0.000666367	0.000193127	0.000507435	5.57105e-05	0	0	0	0	4.48253e-05	0	0	0.00017555
Q14C51	Ptcd3	Pentatricopeptide repeat domain-containing protein 3, mitochondrial	CONCLUSIVE	#N/A	FALSE	0.479597	0.391785	0	0.271262	0	0.471384	0	0.758997	0.473435	0.850868	0.000172467	0.000267741	0	4.7358e-05	6.03207e-05	0.00016205	0	0.000159858	8.48531e-05	9.51552e-05	0	0.000237613	0.000254424	8.07868e-05	4.4171e-05	4.9128e-05	0.00047375	8.30341e-05
Q6PHN9	Rab35	Ras-related protein Rab-35	CONCLUSIVE	#N/A	FALSE	0.22248	0.536552	0.1868	0.551819	0.469417	0.171506	0	0	0	0	0.000222396	0.000192095	0.000296591	0.00129115	0.000736627	0.000598281	6.88554e-05	7.78273e-05	0.000165243	0.000798241	0	0.00166217	0	0.000110127	0	0.000334853	0	0.000141488
Q9JJI6	Pigo	GPI ethanolamine phosphate transferase 3	CONCLUSIVE	#N/A	TRUE	0.741276	0.782199	0.784811	0.796271	1	0.474601	0.764053	0.559947	0.855784	-	0.000111009	3.09101e-05	9.02046e-05	2.47333e-05	0.000132314	3.3853e-05	3.29221e-05	0	4.55818e-05	5.04606e-05	5.07604e-05	1.56753e-05	3.86548e-05	3.03782e-05	6.09018e-05	1.02631e-05	0	0
P61804	Dad1	Dolichyl-diphosphooligosaccharide--protein glycosyltransferase subunit DAD1	CONCLUSIVE	#N/A	TRUE	0.734872	0.534172	0.346448	0.545992	0.96644	0.579843	0.528509	0.704653	0.633198	0.72785	0.000734666	0.000640671	0.000101455	0.000191388	0.000639906	0.000532099	0.00531551	0.000184582	0.00110223	0.000798682	0.000339912	0.000303241	0.000467364	0.00019589	0.00128526	0.000744529	0.000897452	0.000335565
Q78XF5	Ostc	Oligosaccharyltransferase complex subunit OSTC	CONCLUSIVE	#N/A	TRUE	0.699129	0.946038	0.432896	0.650493	0.528997	0.726006	0.92407	0.649004	0.402744	0	0.00454302	0.000259135	0.000276992	0.000362866	0.00103992	0.000558746	0.003734	0.00332464	0.000891649	0.000336507	0.00489792	0.000402456	0.00109878	0.000594244	0.000406136	0.000602285	0	0.00082709
P52019	Sqle	Squalene monooxygenase	CONCLUSIVE	#N/A	TRUE	0.458888	0.368581	0.458921	0.806075	0.325498	0.241549	0	1	1	-	8.37318e-05	0.000143442	0.000104222	0.00012288	0.000403324	9.70316e-05	4.83914e-05	0.000100277	0.000108874	0.00034186	0	0.000134788	2.76987e-05	0	2.11588e-05	0	0	0
Q9EQP2	Ehd4	EH domain-containing protein 4	CONCLUSIVE	#N/A	FALSE	0.293307	0.373201	0.0546677	0.222597	0.398872	0.348869	-	0.442985	0.402744	0	0.000106236	0.000178425	1.27147e-05	0.000219866	6.3647e-05	0.000222282	2.55821e-05	3.8554e-05	8.44161e-05	0.000157555	0	0	9.76196e-05	0.000122748	5.59281e-05	8.29395e-05	0	5.25678e-05
Q91WS0	Cisd1	CDGSH iron-sulfur domain-containing protein 1	CONCLUSIVE	#N/A	TRUE	0.20577	0.510901	0.150988	0.308763	0.0931694	0.643138	0	0.14786	0.244528	0	0.000886937	0.000849087	0.000275994	0.00155193	0.00105212	0.00235541	0.000307554	0.00299347	0.00142236	0.000789233	0	0.00222096	0.000293401	0.00169091	0.000168095	0.000519332	0	0.00403766
P80315	Cct4	T-complex protein 1 subunit delta	CONCLUSIVE	#N/A	FALSE	0.145917	0.0684739	0.388798	0.168771	0.124002	0.201285	1	0.123072	0.212431	0.0911501	1.18478e-05	0.000161178	2.55237e-05	4.0124e-05	3.83299e-05	0.000188783	2.05416e-05	0.000145114	5.39187e-05	0.000213953	1.58359e-05	0	4.89909e-05	0.000349077	3.36814e-05	0.000124871	5.64446e-05	0.000562804
Q9CQB5	Cisd2	CDGSH iron-sulfur domain-containing protein 2	CONCLUSIVE	#N/A	TRUE	0.717557	0.80435	0.161611	0.486523	1	0.885431	0.764053	1	1	1	0.00205769	0.000500515	0.000169843	0.000881093	0.00107125	0.0011306	0.000164029	0	0.0025833	0.000334263	0.000410971	0.000126912	0.000586802	0	0.000134476	0	0.0003756	0
Q05512	Mark2	Serine/threonine-protein kinase MARK2	CONCLUSIVE	#N/A	FALSE	0.131237	0.0364267	0.249928	0.363152	0	0	0	0	0	0	8.22931e-06	0.000217685	6.50042e-05	0.000195087	0.000159741	0.000280133	0	0.000241906	0	0.000277835	0	3.31181e-05	0	4.99192e-05	0	1.44556e-05	0	0.000232107
Q91XY4	Pcdhga4	Protocadherin gamma-A4	CONCLUSIVE	#N/A	TRUE	0.120221	0.27433	0.161611	0.369062	0	0.0779107	0	0	0	0	5.49329e-05	0.000145311	2.46546e-05	0.000127901	4.07273e-05	6.96262e-05	0	5.60691e-05	2.23212e-05	0.000264176	0	9.21135e-05	0	8.3306e-05	0	4.22166e-05	0	0.000163092
Q61425	Hadh	Hydroxyacyl-coenzyme A dehydrogenase, mitochondrial	CONCLUSIVE	#N/A	FALSE	0	0	0	0	0	0	0	0	0	0	0	0.00046112	0	0.00072319	0	0.00107528	0	0.000714078	0	3.1936e-05	0	0.000109128	0	0.000757827	0	0.000785944	0	0.000422663
Q9WVA4	Tagln2	Transgelin-2	CONCLUSIVE	#N/A	FALSE	0.637689	0.5333	0.230385	0.229458	1	0.731233	-	0.902203	0.721402	0.740445	0.000304857	0.000266785	0.000138264	0.00046188	0.000138424	0.000464841	0.000180823	0	0.000479849	0.00017637	0	0	0.000769625	8.34256e-05	0.00072982	0.000281848	0.000815373	0.000285821
Q91ZV8	Adgra2	Adhesion G protein-coupled receptor A2	CONCLUSIVE	#N/A	TRUE	0.495517	0.578774	0.284475	0.76137	0.443284	0.452965	0	0.526828	0.629004	-	6.45286e-05	4.69634e-05	2.57434e-05	6.4751e-05	7.73197e-05	2.42337e-05	1.86466e-05	2.34181e-05	5.2829e-05	6.38002e-05	0	4.48847e-05	2.76711e-05	2.48528e-05	4.98246e-05	2.93873e-05	0	0
P11983	Tcp1	T-complex protein 1 subunit alpha	CONCLUSIVE	#N/A	FALSE	0.299043	0.220897	0.492212	0.302783	-	0.640736	-	0.613984	0.683328	0	3.44565e-05	0.000121528	6.59821e-05	6.80701e-05	4.3351e-05	9.98238e-05	0	0	0.00020908	0.000117233	0	0	0.000142479	8.95775e-05	0.000108839	5.04387e-05	0	0.000869543
Q64008	Rab34	Ras-related protein Rab-34	CONCLUSIVE	#N/A	FALSE	0.234789	0.23695	0.0550053	0.461248	0.18112	0.452965	0	0.588733	1	0.516857	0.000283546	0.000913101	6.19696e-05	0.00106464	0.000305776	0.000357156	5.3436e-05	0.000241595	0.000128239	0.000154871	0	0.000793812	6.11724e-05	4.27328e-05	0.000116823	0	0.000117466	0.000109804
P15306	Thbd	Thrombomodulin	CONCLUSIVE	#N/A	TRUE	0.19444	0.598155	0.103668	0.370174	0.514955	0	0	0	0	0	9.96075e-05	6.6917e-05	1.19214e-05	0.000103074	8.9514e-05	0.000152302	0.000230266	0.000216891	0	0.000104276	0	0.00081657	0	9.59081e-05	0	0.00016525	0	6.57173e-05
Q60865	Caprin1	Caprin-1	CONCLUSIVE	#N/A	FALSE	0.116291	0.189295	0.266592	0.358297	0	0.337556	0.0996742	0.0627676	0.0639211	0	2.70974e-05	0.000116052	3.89173e-05	0.000107064	4.38327e-05	7.85036e-05	0	0.000162259	4.69787e-05	9.21942e-05	2.41459e-05	0.000218102	2.98796e-05	0.000446156	4.27965e-05	0.000626724	0	8.04503e-05
Q6DIC0	Smarca2	Probable global transcription activator SNF2L2	CONCLUSIVE	#N/A	FALSE	1	1	1	1	-	-	-	-	1	-	4.85931e-05	0	0.000175928	0	2.4018e-05	0	0	0	0	0	0	0	0	0	7.6746e-06	0	0	0
P84244	H3f3a | H3f3b	Histone H3.3	INDISTINGUISHABLE	#N/A	FALSE	0.90288	0.893388	0.971052	1	1	0.524726	0.800777	1	0	1	0.00446077	0.000532322	0.0133358	0.000397552	0.00156974	0	0.000956584	0	0.00109899	0.000995416	0.00558577	0.00138577	0.00380558	0	0	0.000123723	0.00111852	0
P02301,P84244	H3f3c | H3f3a | H3f3b	Histone H3.3C | Histone H3.3	INDISTINGUISHABLE	#N/A	FALSE	0.902837	0.893388	0.971052	1	1	0.524726	0.800777	1	0	1	0.00446077	0.000532322	0.0133358	0.000397552	0.00156974	0	0.000956584	0	0.00109899	0.000995416	0.00557008	0.00138577	0.00380558	0	0	0.000123723	0.00111852	0
P02301	H3f3c	Histone H3.3C	INDISTINGUISHABLE	#N/A	FALSE	0.902794	0.893388	0.971052	1	1	0.524726	0.800777	1	0	1	0.00446077	0.000532322	0.0133358	0.000397552	0.00156974	0	0.000956584	0	0.00109899	0.000995416	0.00555439	0.00138577	0.00380558	0	0	0.000123723	0.00111852	0
Q9ESZ8	Gtf2i	General transcription factor II-I	CONCLUSIVE	#N/A	FALSE	0.883001	0.398158	0.88025	0.917811	1	1	1	1	1	1	2.87943e-05	4.35246e-05	0.000238937	3.25053e-05	0.000155259	1.39033e-05	1.38677e-05	0	5.40808e-05	0	0.000124014	0	2.11672e-05	0	1.21271e-05	0	3.04846e-05	0
Q3TRM4	Pnpla6	Neuropathy target esterase	CONCLUSIVE	#N/A	TRUE	0.658118	0.684912	0.670574	0.89741	0.679829	0.325701	0	1	-	-	0.000108396	4.98668e-05	4.06118e-05	1.9951e-05	0.000119436	1.36536e-05	1.63424e-05	7.69657e-06	2.14481e-05	4.4404e-05	0	3.16109e-05	1.55903e-05	0	0	0	0	0
Q922Y2	Trim59	Tripartite motif-containing protein 59	CONCLUSIVE	#N/A	TRUE	0.604481	0.750859	1	0.886582	1	0.863914	0.186948	0.180484	0	0	0.000324843	0.000107785	0.000142238	0	0.000179428	2.29537e-05	0.000137369	0	0.000236948	3.73247e-05	6.35402e-05	0.000276341	3.93143e-05	0.000178513	0	4.17527e-05	0	7.05687e-05
Q8BXA5	Clptm1l	Cleft lip and palate transmembrane protein 1-like protein	CONCLUSIVE	#N/A	TRUE	0.388662	0.434475	0.852849	0.915217	1	0.0629142	0	0	0	0	0.00021326	0.000277585	0.000174412	3.0093e-05	0.000185261	1.7162e-05	7.18958e-05	0	2.3108e-05	0.000344186	0	0.000158934	0	4.10679e-05	0	9.36531e-05	0	8.79381e-05
Q8VCW8	Acsf2	Acyl-CoA synthetase family member 2, mitochondrial	CONCLUSIVE	#N/A	FALSE	0.120714	0.125369	0	0.175398	0	0.0937963	0	0.533845	0.473435	0	6.74937e-05	0.000470867	0	0.000272533	3.35932e-05	0.000157933	0	0.000178054	2.02524e-05	0.000195666	0	0.000181082	5.15241e-05	4.49911e-05	4.91985e-05	5.47198e-05	0	6.16567e-05
Q91XA2	Golm1	Golgi membrane protein 1	CONCLUSIVE	#N/A	TRUE	0.100083	0.22546	0.0434623	0.140282	0	0	-	0	-	0	0.000178741	0.000614044	3.50057e-05	0.000770421	0.000140185	0.000859128	0	0.000172487	0	0.000523084	0	0	0	9.85682e-05	0	0	0	0.000144729
Q811D0	Dlg1	Disks large homolog 1	CONCLUSIVE	#N/A	FALSE	0.0866531	0.151681	0.0434623	0.190346	0	0	-	0.0660244	0.107047	0	3.52815e-05	0.000197322	7.60069e-06	0.000167279	2.28285e-05	9.7103e-05	0	9.79506e-05	0	5.54028e-05	0	0	1.16712e-05	0.0001651	2.67466e-05	0.000223112	0	9.42735e-05
P70404	Idh3g	Isocitrate dehydrogenase [NAD] subunit gamma 1, mitochondrial	CONCLUSIVE	#N/A	FALSE	0.0726393	0	0	0	0	0	0	0.543988	0	0	0	0.000515797	0	0.000288908	0	9.41511e-05	0	0.000331707	0	0.000267921	0	0.00185282	0.000335955	0.000281623	0	0.000342521	0	0.000313579
P35601	Rfc1	Replication factor C subunit 1	CONCLUSIVE	#N/A	FALSE	1	1	1	1	1	1	1	1	-	1	8.46942e-06	0	0.000182457	0	0.000133957	0	9.78952e-06	0	7.34171e-06	0	6.03753e-05	0	1.8678e-05	0	0	0	6.27661e-05	0
P61255	Rpl26	60S ribosomal protein L26	CONCLUSIVE	#N/A	FALSE	0.656916	0.546042	0.952466	0.556795	0.586016	0.228233	1	1	1	0	0.00044041	0.00036614	0.00298865	0.000149151	0.000641167	0.000510364	0.000763583	0.000539424	0.000143163	0.000484105	0.000235464	0	0.000254955	0	0.000959881	0	0	0.00130755
P25446	Fas	Tumor necrosis factor receptor superfamily member 6	CONCLUSIVE	#N/A	TRUE	0.560292	0.764855	0.0754043	0.349667	0.277132	0.418295	1	1	1	0.793866	0.000576102	0.000177115	3.50593e-05	0.000429891	0.00013689	0.000254597	0.000110042	0.000287033	0.000418983	0.000582661	0.000130513	0	0.000258408	0	0.000166553	0	0.000558231	0.00014495
Q9CRD2	Emc2	ER membrane protein complex subunit 2	CONCLUSIVE	#N/A	FALSE	0.551174	1	1	0.547463	1	0.524726	0	1	1	0.0924632	0.000301021	0	6.1761e-05	0	0.000150717	0.000124584	0.000326194	0	0.000335494	0.000303876	0	0.000721091	0.000746839	0	0.000244502	0	6.82909e-05	0.000670284
P31428	Dpep1	Dipeptidase 1	CONCLUSIVE	#N/A	FALSE	0.23094	0.287085	0.234467	-	-	0.207951	0	0	0	-	0.000327085	0.000812246	7.2701e-05	0.000237368	0	0	0	0	0.00013164	0.000501395	0	4.17881e-05	0	6.74866e-05	0	0.00010944	0	0
Q78IS1	Tmed3	Transmembrane emp24 domain-containing protein 3	CONCLUSIVE	#N/A	TRUE	0.110323	0.509708	0.28897	0.241884	-	0	0	0	0	0	0.000158926	0.000152872	0.000238625	0.000587154	4.67417e-05	0.000146499	0	0	0	0.000612564	0	0.000232576	0	0.00095153	0	0.000685236	0	0.000214473
Q9JHS4	Clpx	ATP-dependent Clp protease ATP-binding subunit clpX-like, mitochondrial	CONCLUSIVE	#N/A	FALSE	0.0398096	0.073549	0	0.177724	0	0	0	0	0	0	1.51087e-05	0.000190315	0	0.000298478	4.88797e-05	0.000226152	0	0.000115145	0	5.53591e-05	0	9.45834e-05	0	0.000192028	0	0.000176933	0	0.000194379
Q7TPD0	Ints3	Integrator complex subunit 3	CONCLUSIVE	#N/A	FALSE	1	1	1	-	-	-	-	1	-	-	1.22689e-05	0	0.000341398	0	0	0	0	0	0	0	0	0	1.52196e-05	0	0	0	0	0
O70152	Dpm1	Dolichol-phosphate mannosyltransferase subunit 1	CONCLUSIVE	#N/A	FALSE	0.75443	0.784418	0.767864	0.756214	1	0.524726	-	1	0.235627	0	0.000675437	0.00018563	0.000343931	0.000103975	0.000331087	0.000106735	0.000330029	0	0.000127746	0.000115707	0	0	0.000406248	0	4.65494e-05	0.000151006	0	7.2921e-05
Q6P6J9	Txndc15	Thioredoxin domain-containing protein 15	CONCLUSIVE	#N/A	TRUE	0.670953	0.759662	1	1	0.436344	0.623505	-	1	1	0	0.000399122	0.000126272	0.000219956	0	0.000170163	0	0.000281627	0.000363797	0.000337932	0.000204056	0	0	0.000199581	0	8.79567e-05	0	0	0.000137787
Q8CI51	Pdlim5	PDZ and LIM domain protein 5	CONCLUSIVE	#N/A	FALSE	0.549758	0.280139	0.573182	1	0.553294	0.299015	-	1	0.646126	0.59963	5.40266e-05	0.00013883	7.37134e-05	5.48904e-05	8.15673e-05	0	6.55699e-05	5.29384e-05	0.000119424	0.000279967	0	0	0.000151913	0	0.000225264	0.000123374	0.000120116	8.02007e-05
P56135	Atp5mf	ATP synthase subunit f, mitochondrial	CONCLUSIVE	#N/A	TRUE	0.311217	0.229409	0.131535	0.510346	0.397091	0.306336	0	0.717905	0	0.176247	0.000326554	0.00109691	0.000130277	0.000860158	0.0010956	0.00105118	0.00210744	0.00319976	0.000377431	0.00085465	0	0.000876125	0.000480111	0.000188656	0	0.00101978	0.000345723	0.00161586
P68254	Ywhaq	14-3-3 protein theta	CONCLUSIVE	#N/A	FALSE	0.236095	0.382799	0.0598075	0.222597	0	0.440906	1	1	0	0	0.000390976	0.000630386	5.61521e-05	0.000882728	0.000140543	0.000490835	0	0.000212834	0.000338917	0.000429767	8.70976e-05	0	0.000129336	0	0	4.5786e-05	0	0.00100601
Q9DCU6	Mrpl4	39S ribosomal protein L4, mitochondrial	CONCLUSIVE	#N/A	FALSE	0.0972994	0.0879893	0.0503414	0.291153	0	0	0	0	0	-	7.60232e-05	0.000787982	3.11956e-05	0.000588485	0.000187391	0.000456224	0	0.000390195	0	0.000289922	0	8.74138e-05	0	3.76456e-05	0	9.53875e-05	0	0
Q8BFR4	Gns	N-acetylglucosamine-6-sulfatase	CONCLUSIVE	#N/A	FALSE	0	0	0	0	0	0	-	0	0	0	0	0.000221801	0	9.9388e-05	0	9.35237e-05	0	1.91707e-05	0	0.000350239	0	0	0	0.000386559	0	0.000567064	0	0.00017426
P61358	Rpl27	60S ribosomal protein L27	CONCLUSIVE	#N/A	FALSE	0.683102	0.555481	0.977075	0.486736	0.6847	1	-	1	0.31013	-	0.000798243	0.000638787	0.00338874	7.95104e-05	0.00270907	0.00285672	0.000915878	0.000421755	0.00036633	0	0	0	0.00128147	0	0.000222479	0.000494893	0	0
P14115	Rpl27a	60S ribosomal protein L27a	CONCLUSIVE	#N/A	FALSE	0.673671	0.811327	0.581222	0.412839	0.423631	1	-	1	1	0.587862	0.000560928	0.000130443	0.000557727	0.00040185	0.000791029	0.00112504	0.000336647	0.000458024	0.000589098	0	0	0	0.000713678	0	0.000940424	0	0.000274087	0.000192157
O35143	ATP5IF1	ATPase inhibitor, mitochondrial	CONCLUSIVE	#N/A	FALSE	0.138574	0	0	0.241884	0	0	0	0.1086	0.234678	0.516857	0	0.00250426	0	0.000816107	9.7452e-05	0.000305436	0	0.00118063	0	0.000520315	0	0.00622288	0.000597874	0.00490742	0.0015414	0.00502674	0.00143508	0.00134147
Q8CC88	Vwa8	von Willebrand factor A domain-containing protein 8	CONCLUSIVE	#N/A	FALSE	0.0501079	0.0360954	0	0.156913	0	0	-	0	0	-	5.0283e-06	0.000134278	0	3.4058e-05	1.62676e-05	8.74048e-05	0	3.5584e-05	0	4.21119e-05	0	0	0	2.90493e-05	0	4.12194e-05	0	0
Q61136	Prpf4b	Serine/threonine-protein kinase PRP4 homolog	CONCLUSIVE	#N/A	FALSE	1	1	1	1	1	1	-	1	1	-	6.65863e-05	0	0.000314217	0	2.7355e-05	0	5.49749e-06	0	2.88602e-05	0	0	0	7.86676e-05	0	3.60561e-05	0	0	0
Q9D8V0	Hm13	Minor histocompatibility antigen H13	CONCLUSIVE	#N/A	TRUE	0.909798	0.917453	1	0.877997	1	1	0.665861	1	1	1	0.00070955	6.38411e-05	0.000109185	0	0.000264169	3.67077e-05	0.000256295	0	0.000296553	0	0.000451617	0.000226629	0.000209572	0	6.40362e-05	0	0.000939001	0
Q99KV1	Dnajb11	DnaJ homolog subfamily B member 11	CONCLUSIVE	#N/A	FALSE	0.592972	0.44708	0.174945	0	0.488621	0.279613	-	0.374313	0.799679	0.848388	9.81081e-05	0.000121334	2.56187e-05	0.00012082	0	0.000129195	6.95863e-05	7.28272e-05	0.000173956	0.000448174	0	0	0.000619584	0.00103567	0.000625426	0.00015667	0.00192626	0.000344236
Q8VCH6	Dhcr24	Delta(24)-sterol reductase	CONCLUSIVE	#N/A	TRUE	0.468932	0.419815	0.643155	0.845928	0.261387	0.240768	0.404532	1	-	1	0.000216578	0.000299311	0.000151081	8.38249e-05	0.000393711	7.17081e-05	9.65577e-05	0.000272848	0.000144828	0.000456697	0.000124063	0.00018262	4.09397e-05	0	0	0	3.9307e-05	0
Q61490	Alcam	CD166 antigen	CONCLUSIVE	#N/A	TRUE	0.374287	0.171321	0	0.468745	0.452277	0.155411	1	-	-	0	2.7384e-05	0.000132457	0	6.49176e-05	0.000377996	0.000428404	6.64697e-05	8.04972e-05	2.84853e-05	0.000154805	4.39223e-05	0	0	0	0	0	0	4.87807e-05
Q9CQS4	Slc25a46	Solute carrier family 25 member 46	CONCLUSIVE	#N/A	TRUE	0.200133	0.379868	0.181761	0.620901	0	0.105778	0	0.160276	0	0	0.000190967	0.000311752	6.03388e-05	0.000271629	0.000181227	0.00011065	0	0.000374241	2.97972e-05	0.000251897	0	0.000307412	2.5269e-05	0.00013239	0	0.000120763	0	6.80363e-05
Q9Z1T1	Ap3b1	AP-3 complex subunit beta-1	CONCLUSIVE	#N/A	FALSE	0.187944	0.229409	0.334927	0.223204	0	0.155411	0	0	0	0	2.60061e-05	8.73555e-05	3.9425e-05	7.82872e-05	6.85545e-05	0.000238583	0	3.77515e-05	2.25434e-05	0.000122513	0	1.55051e-05	0	3.50564e-05	0	3.55308e-05	0	2.57368e-05
Q9EQK5	Mvp	Major vault protein	CONCLUSIVE	#N/A	FALSE	0.0575528	0	0	-	-	0.0645491	0	0.206522	0	0	0	3.92389e-05	0	3.76774e-05	0	0	0	0	3.3754e-05	0.000489166	0	0.000198991	3.68029e-05	0.0001414	0	0.000149828	0	9.90912e-05
Q8VEH3	Arl8a	ADP-ribosylation factor-like protein 8A	CONCLUSIVE	#N/A	FALSE	0.0202724	0.0439241	0	0	0.0737523	0	-	0	0	-	8.58326e-05	0.00186828	0	0.00113366	0	0.000248665	4.46449e-05	0.000560691	0	0.00183306	0	0	0	0.000148761	0	0.000512631	0	0
P70333	Hnrnph2	Heterogeneous nuclear ribonucleoprotein H2	CONCLUSIVE	#N/A	FALSE	1	1	1	-	-	1	-	1	1	-	0.00038401	0	0.000229798	0	0	0	0	0	0.00129453	0	0	0	0.000623395	0	0.00908387	0	0	0
Q571H0	Urb1	Nucleolar pre-ribosomal-associated protein 1	CONCLUSIVE	#N/A	FALSE	1	-	1	-	-	-	-	-	-	-	0	0	0.000156287	0	0	0	0	0	0	0	0	0	0	0	0	0	0	0
P03930	Mtatp8	ATP synthase protein 8	CONCLUSIVE	#N/A	TRUE	0.943312	0.849018	0.693417	0.683441	1	1	1	1	1	1	0.00162031	0.000288143	0.000547552	0.000242091	0.00149039	0.000690324	0.00293324	0	0.00247865	0	0.00248423	0	0.00134001	0	0.00559982	0	0.00181634	0
Q9CXR1	Dhrs7	Dehydrogenase/reductase SDR family member 7	CONCLUSIVE	#N/A	FALSE	0.679286	0.838658	0.458921	0.919454	0.665621	0.592868	-	1	-	0	0.000519567	9.99548e-05	0.000217077	0.000255939	0.000468615	4.10518e-05	0.00012284	6.17092e-05	0.000626446	0.000430191	0	0	4.68747e-05	0	0	0	0	5.6093e-05
Q9CQA3	Sdhb	Succinate dehydrogenase [ubiquinone] iron-sulfur subunit, mitochondrial	CONCLUSIVE	#N/A	FALSE	0.480053	0.284149	0	0.229458	0.414443	0	-	0.756193	0.571327	0.651824	6.79356e-05	0.000171149	0	0.000268418	9.76824e-05	0.000328026	3.92622e-05	5.54726e-05	0	0.00019558	0	0	0.000486921	0.00015699	0.000450638	0.000338118	0.000503464	0.000268928
Q8BP92	Rcn2	Reticulocalbin-2	CONCLUSIVE	#N/A	FALSE	0.418201	0.103183	-	-	0	0.105778	-	0.630692	0.660101	0.101211	3.99122e-05	0.000346897	0	0	0	0	0	6.51803e-05	5.18967e-05	0.000438721	0	0	0.000561129	0.000328575	0.000850981	0.000438186	6.33825e-05	0.000562859
Q9DCT2	Ndufs3	NADH dehydrogenase [ubiquinone] iron-sulfur protein 3, mitochondrial	CONCLUSIVE	#N/A	FALSE	0.180337	0.141919	0	0.111891	0.185336	0.276501	-	0.690095	-	0	0.000109265	0.000660647	0	0.000616735	0.000144017	0.0011431	3.1574e-05	0.000138787	0.000189433	0.000495676	0	0	0.000281129	0.000126249	0	0	0	0.000252312
Q99MQ4	Aspn	Asporin	CONCLUSIVE	#N/A	FALSE	0.0781057	0	0.0218327	0.252837	0	0	0	0	0	0	0	0.00021997	1.22942e-05	0.000550817	0.000184628	0.000545597	0	0.000195716	0	0.000188191	0	0.0001378	0	0.000207707	0	7.51848e-05	0	0.000203319
Q9JJ80	Rpf2	Ribosome production factor 2 homolog	CONCLUSIVE	#N/A	FALSE	1	1	1	1	1	-	-	1	-	-	0.00034434	0	0.000749306	0	0.00025881	0	0.00012664	0	0	0	0	0	5.17766e-05	0	0	0	0	0
Q6PIE5	Atp1a2	Sodium/potassium-transporting ATPase subunit alpha-2	CONCLUSIVE	#N/A	TRUE	1	1	-	1	-	-	-	-	-	-	0.000663638	0	0	0	0.000347706	0	0	0	0	0	0	0	0	0	0	0	0	0
Q3UIU2	Ndufb6	NADH dehydrogenase [ubiquinone] 1 beta subcomplex subunit 6	CONCLUSIVE	#N/A	TRUE	0.372542	0.530751	0.0747399	0.536622	0.331302	0.452965	0.39536	0.690095	0	0	0.00132209	0.00116889	7.16524e-05	0.000887038	0.000376611	0.000325207	0.000302749	0.000611066	0.000648709	0.00078343	0.000700183	0.00107082	0.000288817	0.000129701	0	0.00105165	0	0.000222181
Q75N73	Slc39a14	Zinc transporter ZIP14	CONCLUSIVE	#N/A	TRUE	0.265903	0.388418	0.174945	0.382865	1	0.255794	0.226637	0.206522	0	0	0.00015671	0.000246748	1.87556e-05	8.84533e-05	3.52076e-05	5.67506e-05	7.35866e-05	0	0.000186786	0.000543434	8.72757e-05	0.000297815	6.48002e-05	0.000248969	0	0.000160579	0	7.75438e-05
Q9QXX0	Jag1	Protein jagged-1	CONCLUSIVE	#N/A	TRUE	0.251372	0.51421	0	0.505843	0.236438	0.180872	0	0	-	0	0.00010486	9.90638e-05	0	8.43411e-05	9.32915e-05	9.11364e-05	1.5908e-05	5.13737e-05	1.36346e-05	6.17481e-05	0	0.000189899	0	2.27172e-05	0	0	0	7.78302e-05
P49718	Mcm5	DNA replication licensing factor MCM5	CONCLUSIVE	#N/A	FALSE	0.980894	1	1	1	1	0.920588	-	1	1	1	6.96965e-05	0	0.000253374	0	3.28829e-05	0	1.88812e-05	0	0.000158593	1.36806e-05	0	0	5.04345e-05	0	9.08126e-05	0	2.76704e-05	0
P56959	Fus	RNA-binding protein FUS	CONCLUSIVE	#N/A	FALSE	0.979797	1	1	0.92472	1	1	-	1	1	-	0.00022807	0	0.000305422	0	0.000438722	3.57156e-05	0.000144277	0	0.000344642	0	0	0	0.000224299	0	4.67291e-05	0	0	0
P41216	Acsl1	Long-chain-fatty-acid--CoA ligase 1	CONCLUSIVE	#N/A	TRUE	0.682699	0.61888	1	0.678388	1	0.465703	-	0.792417	1	0	0.000123334	7.59518e-05	5.24836e-05	0	8.37427e-05	3.9701e-05	8.31584e-05	0	0.000118791	0.000136288	0	0	6.04431e-05	1.58338e-05	0.000112544	0	0	2.71237e-05
Q8C1E7	Tmem120a	Transmembrane protein 120A	CONCLUSIVE	#N/A	TRUE	0.639537	0.650429	0.361202	0.817078	0.726339	0.536877	-	1	1	-	0.000418903	0.000225138	0.000160434	0.000283734	0.000301164	6.74223e-05	0.000161399	6.08097e-05	0.000169459	0.000146179	0	0	0.00010778	0	7.05705e-05	0	0	0
Q9EPC1	Parva	Alpha-parvin	CONCLUSIVE	#N/A	FALSE	0.521154	0.468675	0.559906	0.4597	0.650094	0.768097	1	0.36745	0.274111	0.865205	0.000137332	0.00015569	0.000129437	0.000101739	7.40496e-05	8.70328e-05	5.20858e-05	2.80346e-05	8.92847e-05	2.69567e-05	6.88352e-05	0	0.000198756	0.00034215	0.000113871	0.000301547	0.000327136	5.09663e-05
Q9R0E1	Plod3	Multifunctional procollagen lysine hydroxylase and glycosyltransferase LH3	CONCLUSIVE	#N/A	FALSE	0.481365	0.531421	0	0.331691	-	0.482279	0	0.480862	0.76626	0	5.17081e-05	4.55934e-05	0	2.18895e-05	9.29367e-06	1.87254e-05	0	0	5.0426e-05	5.41317e-05	0	8.09256e-05	0.000235196	0.000253917	0.000645158	0.000196799	0	0.000396588
P58871	Tnks1bp1	182 kDa tankyrase-1-binding protein	CONCLUSIVE	#N/A	FALSE	0.419209	0.23119	0.458921	0.468037	0	0	-	0.599948	0.545206	-	1.85638e-05	6.17329e-05	2.39952e-05	2.82909e-05	2.6025e-05	2.95796e-05	0	1.51582e-05	0	2.33207e-05	0	0	3.37752e-05	2.25217e-05	7.03654e-05	5.86966e-05	0	0
Q8CIV2	Tmem259	Membralin	CONCLUSIVE	#N/A	TRUE	0.301723	0.448803	0.19832	0.74861	0.19089	0.408295	0.124604	0.192627	0	0	8.90027e-05	0.000109308	5.59238e-05	0.000226064	0.000143971	4.83467e-05	1.92891e-05	8.17593e-05	0.00014466	0.000209642	2.97406e-05	0.00020894	2.76022e-05	0.000115691	0	4.8857e-05	0	0.000132122
Q9D0G0	Mrps30	28S ribosomal protein S30, mitochondrial	CONCLUSIVE	#N/A	FALSE	0.279652	0.335947	0.108071	0.496305	0.0529201	0	0	-	-	0	0.000187822	0.000371261	3.1125e-05	0.00025688	0.000350563	0.000355782	1.25248e-05	0.00022415	0	2.26876e-05	0	9.69068e-05	0	0	0	0	0	0.000171579
P07901	Hsp90aa1	Heat shock protein HSP 90-alpha	CONCLUSIVE	#N/A	FALSE	0.274719	0.342019	0	0.317543	0.175144	0.142078	-	0.132467	0.6692	0.483486	4.79164e-05	9.21821e-05	0	0.000162275	2.34878e-05	5.04794e-05	7.55249e-06	3.55691e-05	5.09763e-05	0.000307814	0	0	2.88197e-05	0.000188741	0.000123835	6.12146e-05	9.68464e-05	0.000103462
P62137	Ppp1ca	Serine/threonine-protein phosphatase PP1-alpha catalytic subunit	CONCLUSIVE	#N/A	FALSE	0.221719	0.209252	0.43356	0	0	1	-	0.0552034	0.152413	-	0.000116108	0.000438763	0.00051416	0.000671743	0	0.00042047	0	0.000173814	6.29051e-05	0	0	0	4.80111e-05	0.0008217	3.66753e-05	0.000203956	0	0
Q8BH86	Dglucy	D-glutamate cyclase, mitochondrial	CONCLUSIVE	#N/A	FALSE	0.205536	0.0522499	0	0.0599841	0	0.216309	0	0.357615	0.545206	0	1.035e-05	0.000187736	0	8.7629e-05	1.67422e-05	0.000262368	0	8.45126e-05	3.36446e-05	0.000121895	0	5.55368e-05	5.99166e-05	0.000107629	0.000196156	0.000163627	0	0.000153642
Q9DB05	Napa	Alpha-soluble NSF attachment protein	CONCLUSIVE	#N/A	FALSE	0.153953	0.209252	0	0	-	0	-	0.115817	0.484055	0	2.16473e-05	8.18032e-05	0	0.000128295	0	0.000235178	0	0	0	3.39929e-05	0	0	0.000125317	0.000956708	0.000410266	0.000437295	0	0.00118898
Q3U1N2	Srebf2	Sterol regulatory element-binding protein 2	CONCLUSIVE	#N/A	TRUE	0.592426	0.741387	0.480591	0.811957	1	0.327542	0	-	-	-	0.0001102	3.84403e-05	4.86983e-05	5.26317e-05	8.8368e-05	2.04654e-05	9.79818e-06	0	3.67411e-05	7.54311e-05	0	1.5162e-05	0	0	0	0	0	0
Q640N1	Aebp1	Adipocyte enhancer-binding protein 1	CONCLUSIVE	#N/A	FALSE	0.341564	0.623198	0.278253	0.553728	-	0.22964	-	0.396175	0.244528	0	5.6613e-05	3.42297e-05	2.03269e-05	5.2725e-05	3.05257e-05	2.4602e-05	0	0	3.31256e-05	0.000111125	0	0	5.15012e-05	7.8495e-05	1.60942e-05	4.97233e-05	0	5.04241e-05
P03921	Mtnd5	NADH-ubiquinone oxidoreductase chain 5	CONCLUSIVE	#N/A	TRUE	0.297776	0.661834	0.174945	0.348966	0	0.241549	0	0	0	0	0.000373478	0.000190829	4.53287e-05	0.000213774	0.000204216	0.000380986	0	0.000188991	3.41988e-05	0.000107383	0	8.46777e-05	0	0.000127635	0	3.69607e-05	0	0.000218643
O88983	Stx8	Syntaxin-8	CONCLUSIVE	#N/A	TRUE	0.165	0.556929	0	0.173539	0.0378333	0.191319	-	0	0	0	0.000514123	0.000409016	0	0.00112258	0.000160493	0.000764329	2.34575e-05	0.000596566	0.00024629	0.00104103	0	0	0	0.000445526	0	0.00011883	0	0.000281178
A2AJ15	Man1b1	Endoplasmic reticulum mannosyl-oligosaccharide 1,2-alpha-mannosidase	CONCLUSIVE	#N/A	TRUE	0.105058	0.188934	0	0.220203	0	0	-	0	0	0	0.000121314	0.000520781	0	0.000156121	5.75628e-05	0.000203845	0	0.000126795	0	0.000304799	0	0	0	1.68204e-05	0	9.37639e-05	0	0.000100848
O35604	Npc1	NPC intracellular cholesterol transporter 1	CONCLUSIVE	#N/A	TRUE	0.0214325	0	0	0.0851362	0	0.0917185	0	0	0	0	0	5.66921e-05	0	0.000131251	5.3928e-06	5.79505e-05	0	6.53335e-05	1.62558e-05	0.00016098	0	0.000275042	0	0.000151673	0	7.46666e-05	0	1.48469e-05
Q9D0R4	Ddx56	Probable ATP-dependent RNA helicase DDX56	CONCLUSIVE	#N/A	FALSE	1	1	1	1	1	-	1	-	1	-	7.60232e-05	0	0.000512328	0	0.000182886	0	1.52087e-05	0	0	0	1.56329e-05	0	0	0	2.21664e-05	0	0	0
Q91ZU6	Dst	Dystonin	CONCLUSIVE	#N/A	FALSE	0.875787	0.784418	0.726065	0.902262	1	1	-	1	1	-	9.50161e-06	2.61133e-06	7.75354e-06	2.92531e-06	2.88766e-05	3.12807e-06	1.87203e-06	0	1.12315e-06	0	0	0	2.14306e-06	0	9.82241e-06	0	0	0
P61514	Rpl37a	60S ribosomal protein L37a	CONCLUSIVE	#N/A	FALSE	0.769177	0.858885	0.795392	0.708016	0.939974	-	-	1	1	0	0.00159649	0.000262304	0.00137074	0.000352611	0.0042667	0.00175958	0.00177512	0.000113357	0	0	0	0	0.00177954	0	0.000591987	0	0	0.000927364
P35285	Rab22a	Ras-related protein Rab-22A	CONCLUSIVE	#N/A	FALSE	0.348576	0.659568	0.0466496	0.271262	0.269686	0.736091	0	0.24134	0	0	0.000674804	0.000348296	3.54568e-05	0.00072461	0.000319482	0.000858279	0.000228288	0.000618205	0.00136965	0.000491057	0	0.00123641	5.44455e-05	0.000171152	0	0.000173468	0	0.000390916
Q61469	Plpp1	Phospholipid phosphatase 1	CONCLUSIVE	#N/A	TRUE	0.310537	0.174714	0	0.849323	0.113312	0.284678	0.499094	0.879759	0.46327	0.416292	0.000270782	0.00127908	0	0.00110809	0.000644859	0.000114404	0.000127151	0.000994979	0.000909568	0.00228551	0.000331771	0.000332976	0.000429216	5.86632e-05	8.55325e-05	9.90951e-05	7.16693e-05	0.000100492
Q8K1S3	Unc5b	Netrin receptor UNC5B	CONCLUSIVE	#N/A	TRUE	0.205589	0.331629	0.0861237	0.328761	0.346761	0	0	1	0	0.616074	3.04093e-05	6.12875e-05	4.85265e-06	5.14925e-05	9.10927e-05	0.000185986	1.17163e-05	2.20717e-05	0	0.000122033	0	0.000208498	1.11772e-05	0	0	2.96761e-05	3.21943e-05	2.00629e-05
O35405	Pld3	Phospholipase D3	CONCLUSIVE	#N/A	TRUE	0.199744	0.248563	0.0715858	0.308763	0	0.216309	0	0.300432	0.301465	0	0.000117774	0.000356045	1.87941e-05	0.000243745	4.23357e-05	9.47781e-05	0	0.000106853	6.80613e-05	0.000246588	0	5.26633e-05	9.73995e-05	0.000226799	4.96018e-05	0.000114934	0	0.00013598
O08784	Tcof1	Treacle protein	CONCLUSIVE	#N/A	FALSE	1	1	1	1	-	-	-	1	-	-	1.93514e-05	0	0.000215391	0	3.91285e-05	0	0	0	0	0	0	0	2.40055e-05	0	0	0	0	0
Q6PR54	Rif1	Telomere-associated protein RIF1	CONCLUSIVE	#N/A	FALSE	1	1	1	1	1	-	1	-	-	-	2.63991e-06	0	8.62554e-05	0	5.83611e-05	0	1.83083e-05	0	0	0	3.52855e-06	0	0	0	0	0	0	0
Q9CXW4	Rpl11	60S ribosomal protein L11	CONCLUSIVE	#N/A	FALSE	0.693878	0.744304	0.388798	0.64631	1	0.792055	-	0.905154	0.536175	0.445164	0.000394637	0.000135573	0.000115932	0.000182249	0.000522299	0.000285825	0.000186606	0	0.000536461	0.000140841	0	0	0.00178019	0.000186536	0.000509951	0.00044114	0.000512758	0.000639083
Q91W34	Q91W34	RUS1 family protein C16orf58 homolog	CONCLUSIVE	#N/A	TRUE	0.43136	0.682549	0.285979	0.538161	0.741368	0.155411	0	0.263556	0.288051	-	0.000267223	0.000124285	8.36457e-05	0.000208843	0.000266006	0.000228281	0.000160377	5.59488e-05	3.56372e-05	0.000193672	0	0.000165449	3.39993e-05	9.50026e-05	3.89576e-05	9.62881e-05	0	0
Q60760	Grb10	Growth factor receptor-bound protein 10	CONCLUSIVE	#N/A	FALSE	0.215655	0.248563	0.238647	0.354947	0.209746	0	0.142414	0.24134	1	0	4.6275e-05	0.000139895	6.27679e-05	0.000200248	9.42612e-05	0.000171303	2.67438e-05	0.000100762	0	0.000209924	1.37449e-05	8.27687e-05	1.70088e-05	5.34676e-05	1.94893e-05	0	0	6.1061e-05
Q9WV60	Gsk3b	Glycogen synthase kinase-3 beta	CONCLUSIVE	#N/A	FALSE	0.120712	0.0863486	0.311029	0	0	0.12127	-	0	0	0	3.80116e-05	0.000402199	0.000180155	0.000399067	0	0.00014316	0	0.000223475	3.95404e-05	0.000286511	0	0	0	0.000171287	0	9.34797e-05	0	0.000157995
Q8BJZ4	Mrps35	28S ribosomal protein S35, mitochondrial	CONCLUSIVE	#N/A	FALSE	0.117885	0.248563	0	0.47479	0	0.0994277	0	0	0.152413	0	5.98682e-05	0.00018099	0	0.000304127	0.000182926	0.000202351	0	0.000244426	2.59484e-05	0.000235029	0	0.00056218	0	0.000190228	7.56428e-05	0.000420659	0	0.000236993
Q9Z1X4	Ilf3	Interleukin enhancer-binding factor 3	CONCLUSIVE	#N/A	FALSE	1	1	1	1	1	1	-	-	-	-	0.000128003	0	0.000255331	0	8.43571e-05	0	1.84943e-05	0	1.387e-05	0	0	0	0	0	0	0	0	0
Q99JX7	Nxf1	Nuclear RNA export factor 1	CONCLUSIVE	#N/A	FALSE	1	1	1	1	1	-	-	1	1	-	7.74993e-05	0	0.000345044	0	0.000261869	0	1.34368e-05	0	0	0	0	0	1.70913e-05	0	1.95839e-05	0	0	0
Q8R3Q0	Saraf	Store-operated calcium entry-associated regulatory factor	CONCLUSIVE	#N/A	TRUE	0.982665	1	0.849723	1	1	1	1	1	1	-	0.000544909	0	0.000274596	4.85632e-05	0.000154639	0	0.00034807	0	0.000372911	0	0.00023	0	0.000411113	0	0.000416715	0	0	0
Q8BG81	Poldip3	Polymerase delta-interacting protein 3	CONCLUSIVE	#N/A	FALSE	0.98167	1	1	0.881583	-	-	-	-	-	-	0.000174853	0	0.000840721	0	0.000163967	2.20246e-05	0	0	0	0	0	0	0	0	0	0	0	0
Q8BML1	Mical2	[F-actin]-monooxygenase MICAL2	CONCLUSIVE	#N/A	FALSE	0.75649	1	1	0.792905	0.936961	0.861309	0	1	-	0	8.31503e-05	0	1.67189e-05	0	0.000258248	6.74504e-05	0.000161466	1.08634e-05	6.48709e-05	1.04457e-05	0	5.3541e-05	1.10025e-05	0	0	0	0	4.93736e-05
P62849	Rps24	40S ribosomal protein S24	CONCLUSIVE	#N/A	FALSE	0.644211	1	1	0.686483	1	1	0.272009	1	1	0	0.000504154	0	0.000430992	0	0.00129448	0.000591187	0.00101978	0	0.000624322	0	9.62657e-05	0.000257641	0.000436792	0	0.000227497	0	0	0.00171063
Q0GNC1	Inf2	Inverted formin-2	CONCLUSIVE	#N/A	FALSE	0.606895	1	0.636275	0.382865	-	0	1	0.839971	1	-	5.01645e-05	0	0.000118877	6.79555e-05	4.05731e-05	6.53991e-05	0	0	0	7.08964e-05	4.02305e-05	0	4.5635e-05	8.69426e-06	3.32757e-05	0	0	0
Q61990	Pcbp2	Poly(rC)-binding protein 2	CONCLUSIVE	#N/A	FALSE	0.563962	0.462376	1	0.342594	1	0.788412	-	0	0.675946	0	0.000114665	0.000133326	0.00011401	0	6.65832e-05	0.000127767	0.000122342	0	0.00041288	0.000110806	0	0	0	0.000229305	0.000484782	0.000232408	0	0.00018331
Q99L04	Dhrs1	Dehydrogenase/reductase SDR family member 1	CONCLUSIVE	#N/A	FALSE	0.468836	0.868692	0.297792	0.856234	1	0.452965	-	0.581895	0.395365	0	0.000306036	4.62593e-05	5.86039e-05	0.000138191	0.000176016	2.95538e-05	5.30604e-05	0	6.63217e-05	8.0095e-05	0	0	0.000590551	0.000424325	0.000386672	0.000591341	0	0.00054516
O70439	Stx7	Syntaxin-7	CONCLUSIVE	#N/A	TRUE	0.256703	0.473085	0.0546677	0.2888	0.514955	0.205569	0	0	-	0	0.000232439	0.000258887	2.63549e-05	0.000455738	0.000158313	0.000389861	0.000254528	0.000239744	7.95352e-05	0.000307369	0	0.000229754	0	0.000148419	0	0	0	0.000145283
Q91ZR2	Snx18	Sorting nexin-18	CONCLUSIVE	#N/A	FALSE	0.147484	0.266787	0.605879	1	0.476439	0.389109	0	0.0281065	0	0	5.72031e-05	0.000157211	0.000108295	7.04457e-05	6.16879e-05	0	5.40975e-05	5.94479e-05	6.76179e-05	0.000106159	0	0.000195329	1.72027e-05	0.000594849	0	0.000639438	0	0.000293347
P16045	Lgals1	Galectin-1	CONCLUSIVE	#N/A	FALSE	0.131924	0.180678	0	0.0551686	0	0.285043	-	0.0704084	0.289714	0	9.46066e-05	0.000429012	0	0.000921143	0.000102024	0.00174729	0	0.000231752	0.000399797	0.00100279	0	0	0.000391201	0.00516497	0.00138959	0.00340682	0	0.00273859
P39054	Dnm2	Dynamin-2	CONCLUSIVE	#N/A	FALSE	0.125049	0	0.448373	0.113756	0.0660993	0	0	0.125225	0.163996	0	0	7.21185e-05	6.06163e-05	7.45753e-05	1.97891e-05	0.000154172	6.36319e-06	8.99039e-05	0	7.49211e-05	0	5.90797e-05	1.82111e-05	0.000127216	1.39113e-05	7.09156e-05	0	0.000108962
Q6A068	Cdc5l	Cell division cycle 5-like protein	CONCLUSIVE	#N/A	FALSE	1	1	1	1	-	-	-	1	1	1	0.000159251	0	0.000291613	0	4.2934e-05	0	0	0	0	0	0	0	4.60954e-05	0	9.80904e-05	0	0.000227608	0
Q8K4L0	Ddx54	ATP-dependent RNA helicase DDX54	CONCLUSIVE	#N/A	FALSE	1	1	1	1	1	1	1	-	1	-	4.01862e-05	0	0.000362033	0	0.00013395	0	6.33407e-06	0	1.90011e-05	0	4.39474e-05	0	0	0	2.07715e-05	0	0	0
Q921N6	Ddx27	Probable ATP-dependent RNA helicase DDX27	CONCLUSIVE	#N/A	FALSE	1	1	1	1	1	-	-	1	1	-	0.000109233	0	0.000162915	0	0.000217472	0	2.54946e-05	0	0	0	0	0	4.86428e-05	0	0.000151286	0	0	0
Q61712	Dnajc1	DnaJ homolog subfamily C member 1	CONCLUSIVE	#N/A	TRUE	0.846627	0.75534	0.14503	1	0.866715	0.871629	1	1	1	1	0.000242944	7.86911e-05	8.30752e-06	4.89738e-05	0.000218325	0	0.000245709	3.77857e-05	0.000308372	4.54162e-05	1.5463e-05	0	4.78371e-05	0	2.19254e-05	0	5.51152e-05	0
Q8VCS3	Fam20b	Glycosaminoglycan xylosylkinase	CONCLUSIVE	#N/A	TRUE	0.100892	0.152849	0.105824	0.338547	0	0	0	0	0	-	7.0261e-05	0.000389415	6.72727e-05	0.000568431	9.26072e-05	0.000180936	0	0.000114743	0	0.000453585	0	0.000167561	0	0.000148833	0	2.74268e-05	0	0
Q8K4Z3	Naxe	NAD(P)H-hydrate epimerase	CONCLUSIVE	#N/A	FALSE	0	0	0	0	0	0	0	0	0	0	0	0.000393642	0	0.000172555	0	0.000541243	0	0.000184909	0	0.000266699	0	0.000334157	0	0.000510218	0	0.000258561	0	6.72321e-05
P06797	Ctsl	Cathepsin L1	CONCLUSIVE	#N/A	FALSE	0	0	0	0	-	0	0	0	0	0	0	0.000332356	0	0.000323755	0	5.53913e-05	0	0	0	0.000375296	0	0.000333429	0	0.000778722	0	0.000772467	0	0.000596031
Q91V01	Lpcat3	Lysophospholipid acyltransferase 5	CONCLUSIVE	#N/A	TRUE	0.631231	0.812994	0.418921	0.82874	1	0.800087	0	1	0.811877	0	0.000301595	6.93732e-05	8.00388e-05	0.000111021	9.19157e-05	1.89945e-05	0.000204615	0	0.000247229	6.17735e-05	0	0.000158314	3.25332e-05	0	9.94073e-05	2.3034e-05	0	0.00017519
Q921Q3	Alg1	Chitobiosyldiphosphodolichol beta-mannosyltransferase	CONCLUSIVE	#N/A	TRUE	0.609949	0.558616	0.497366	1	0.389126	0.393573	-	-	1	-	0.000291475	0.000230305	9.98971e-05	0.000100955	0.000478634	0	3.44563e-05	5.40916e-05	0.000249793	0.000384888	0	0	0	0	5.02193e-05	0	0	0
Q8R502	Lrrc8c	Volume-regulated anion channel subunit LRRC8C	CONCLUSIVE	#N/A	TRUE	0.546915	0.654002	0.165209	0.738834	1	0.355681	0.240716	-	-	-	7.95261e-05	4.20731e-05	1.99877e-05	0.000100997	0.000244419	8.6398e-05	6.2047e-05	0	2.06811e-05	3.74641e-05	3.72036e-05	0.00011735	0	0	0	0	0	0
Q3KNM2	Mar5	E3 ubiquitin-protein ligase MARCH5	CONCLUSIVE	#N/A	TRUE	0.202735	0.444704	0.128545	0.295162	0	0.495788	0	0	0	0	0.000264167	0.000329861	6.59821e-05	0.000447318	0.000222948	0.000532394	0	0.00024384	0.000283752	0.000288573	0	0.000431409	0	0.000338404	0	0.000201755	0	0.000477396
Q91X21	Kiaa2013	Uncharacterized protein KIAA2013	CONCLUSIVE	#N/A	TRUE	0.0328766	0.0863486	0	0.168771	0.122571	0	0	0	0	-	2.51812e-05	0.000266441	0	0.00020467	1.62932e-05	8.02475e-05	2.18295e-05	0.000156268	0	0.000284704	0	0.000675596	0	2.61856e-05	0	0.000168087	0	0
Q99MJ9	Ddx50	ATP-dependent RNA helicase DDX50	CONCLUSIVE	#N/A	FALSE	1	1	1	1	-	1	-	-	1	-	0.000100052	0	0.000278019	0	0.000126661	0	0	0	2.26253e-05	0	0	0	0	0	5.77111e-05	0	0	0
P68433	Hist1h3i | Hist1h3g | Hist1h3h | Hist1h3a	Histone H3.1	CONCLUSIVE	#N/A	FALSE	0.948906	1	1	1	1	0.543874	0.89866	1	0	1	0.00446077	0	0.0131503	0	0.000936781	0	0.000956584	0	0.00109899	0.000921682	0.00558577	0.000629894	0.00380558	0	0	0.000123723	0.00111852	0
Q69ZQ1	Myorg	Myogenesis-regulating glycosidase	CONCLUSIVE	#N/A	TRUE	0.748701	0.868692	0.458921	0.879457	1	0.405439	-	1	-	-	0.000222973	3.37038e-05	2.56187e-05	3.02051e-05	0.000235645	3.22987e-05	4.63908e-05	0	8.11793e-05	0.000119046	0	0	2.9504e-05	0	0	0	0	0
Q3U3R4	Lmf1	Lipase maturation factor 1	CONCLUSIVE	#N/A	TRUE	0.63554	0.649416	1	0.639676	0.246231	0.771473	0.332528	1	1	-	0.000389387	0.000210209	9.98639e-05	0	0.000185962	0.000104751	7.71564e-05	0.000236194	0.000383349	0.000113556	1.48703e-05	2.98486e-05	1.84015e-05	0	4.21702e-05	0	0	0
Q9JKN1	Slc30a7	Zinc transporter 7	CONCLUSIVE	#N/A	TRUE	0.540124	0.531421	0.772346	0.331691	0.443284	0.553981	0.360866	0.620639	0.650788	-	0.000101364	8.93776e-05	0.000242632	7.15173e-05	5.46556e-05	0.000110123	8.78726e-05	0.000110358	0.000164752	0.000132644	0.000191937	0.000339943	0.000167658	0.00010248	0.000304172	0.000163219	0	0
E9Q3L2	Pi4ka	Phosphatidylinositol 4-kinase alpha	CONCLUSIVE	#N/A	FALSE	0.361855	0.502428	0.1859	0.572658	-	0	-	0	1	-	4.39887e-05	4.35636e-05	1.52495e-05	6.67812e-05	2.94439e-05	2.19723e-05	0	0	0	2.85831e-05	0	0	0	1.57736e-05	1.14991e-05	0	0	0
P27601	Gna13	Guanine nucleotide-binding protein subunit alpha-13	CONCLUSIVE	#N/A	FALSE	0.355317	0.420146	0.0612471	0.598223	0.363732	0.248807	0	0.342343	0.409539	0	0.000194797	0.000268844	1.21638e-05	0.000186438	0.000237469	0.000159489	0.00010279	0.000179808	2.20251e-05	6.6498e-05	0	9.08919e-05	8.40512e-05	0.000161467	0.000144464	0.000208284	0	0.000125726
Q00262	Stx2	Syntaxin-2	CONCLUSIVE	#N/A	TRUE	0.290981	0.391427	0.245356	0.47184	0.261387	0.317765	0.0687331	0	1	-	0.000386692	0.000601211	0.000182478	0.00056125	0.000285949	0.000320081	0.000249023	0.000703677	0.000129293	0.000277589	5.90696e-05	0.000800336	0	3.82969e-05	6.28175e-05	0	0	0
Q9Z2Z6	Slc25a20	Mitochondrial carnitine/acylcarnitine carrier protein	CONCLUSIVE	#N/A	TRUE	0.281965	0.458093	0.0833041	0.474017	0.274924	0.171506	0	0	0	0	0.000243981	0.000288621	2.28526e-05	0.000251475	0.00026311	0.000291954	9.19597e-05	0.000242532	5.51726e-05	0.000266522	0	0.000227683	0	5.51551e-05	0	3.72677e-05	0	6.29882e-05
Q5XJY5	Arcn1	Coatomer subunit delta	CONCLUSIVE	#N/A	FALSE	0.269274	0.284149	0.314796	0	-	0.474601	-	0.117035	0.0573012	0.60447	1.87454e-05	4.7225e-05	5.83315e-05	0.000126968	0	0.000108615	0	0	9.74968e-05	0.000107932	0	0	5.16753e-05	0.000389864	4.73692e-05	0.000779303	0.000396916	0.000259718
Q9CVB6	Arpc2	Actin-related protein 2/3 complex subunit 2	CONCLUSIVE	#N/A	FALSE	0.141655	0.248563	0.257595	0.527568	0.638916	0	-	0.0627676	0.0558189	0	0.000138362	0.000418287	6.87863e-05	0.000198246	0.000103299	9.25034e-05	9.22662e-05	5.21443e-05	0	8.35658e-05	0	0	7.04162e-05	0.00105144	8.06856e-05	0.0013648	0	9.47972e-05
Q9D662	Sec23b	Protein transport protein Sec23B	CONCLUSIVE	#N/A	FALSE	0.116044	0.323317	0.192601	0	-	0.254264	-	0.0598169	0	0	5.41182e-05	0.000113266	2.69047e-05	0.000112787	0	0.000114574	0	0	3.78907e-05	0.000111131	0	0	2.06567e-05	0.000324675	0	0.000175503	0	0.000111235
Q60790	Rasa3	Ras GTPase-activating protein 3	CONCLUSIVE	#N/A	FALSE	0.0889438	0.235901	0.138568	0.110382	0	0	-	0	-	0	5.35991e-05	0.000173611	3.02418e-05	0.000188003	1.2386e-05	9.98238e-05	0	4.37662e-05	0	0.000366728	0	0	0	7.96244e-05	0	0	0	3.40997e-05
Q8CFQ3	Aqr	RNA helicase aquarius	CONCLUSIVE	#N/A	FALSE	0.867123	-	1	-	-	-	-	0	-	-	0	0	0.000195073	0	0	0	0	0	0	0	0	0	0	2.98928e-05	0	0	0	0
Q8BNI4	Derl2	Derlin-2	CONCLUSIVE	#N/A	TRUE	0.866362	0.943459	0.440584	0.48906	0.614271	0.966336	0.939493	0.839971	0.139295	-	0.00303266	0.000181747	0.000124717	0.000158355	0.000259328	0.000270931	0.000382191	0.000239995	0.00361323	0.000125873	0.00333923	0.00021506	0.000243069	4.63088e-05	7.59593e-05	0.000469354	0	0
P63325	Rps10	40S ribosomal protein S10	CONCLUSIVE	#N/A	FALSE	0.726004	0.609939	0.551536	0.677217	1	-	-	1	0.708248	0	0.000503135	0.000321759	0.00040299	0.000327679	0.00129385	0.00061669	0.00144271	0	0	0	0	0	0.000960221	0	0.000330078	0.00013597	0	0.000459623
P62855	Rps26	40S ribosomal protein S26	CONCLUSIVE	#N/A	FALSE	0.675798	0.658068	0.696052	0.63465	1	1	1	0.464548	0.374765	0.65819	0.000888479	0.000461655	0.000538327	0.000235074	0.00104796	0.000603283	0.00115533	0	0.000144408	0	0.000296889	0	0.000459236	0.000529329	0.000263105	0.000438948	0.00079366	0.000412162
Q9CQV4	Retreg3	Reticulophagy regulator 3	CONCLUSIVE	#N/A	TRUE	0.513706	0.617906	0.492212	0.63465	0.690354	0.547554	0.110754	1	0.489546	-	0.000150741	9.32135e-05	7.87254e-05	8.12166e-05	0.00015517	8.93273e-05	0.000124738	5.59488e-05	0.000169277	0.000139874	3.66333e-05	0.000294131	0.000101998	0	0.000207774	0.000216648	0	0
Q9Z0L0	Tpbg	Trophoblast glycoprotein	CONCLUSIVE	#N/A	TRUE	0.249426	0.589051	0.104442	0.310912	0.0660993	0	0	-	1	-	0.000194876	0.000135955	5.92057e-05	0.000507672	0.000161657	0.000358288	1.29952e-05	0.000183607	0	0.000235397	0	4.02186e-05	0	0	5.68209e-05	0	0	0
O09117	Sypl1	Synaptophysin-like protein 1	CONCLUSIVE	#N/A	TRUE	0.212064	0.458093	0.207937	0.328977	0.102132	0.544638	0	0.210315	0	0	0.000281373	0.000332854	0.000114205	0.000435022	0.000356204	0.000726559	9.54478e-05	0.000839103	0.000620375	0.000518684	0	0.00105031	0.000242815	0.000911715	0	0.000451281	0	0.00108962
Q9WV32	Arpc1b	Actin-related protein 2/3 complex subunit 1B	CONCLUSIVE	#N/A	FALSE	0.204058	0.184886	0.378733	0.626176	0.261387	0.321189	-	0	0	0	0.000102999	0.000454096	0.000141764	0.000232547	0.000249917	0.000149199	2.97633e-05	8.41037e-05	4.46424e-05	9.43485e-05	0	0	0	0.000148761	0	0.000241238	0	0.00081546
P70257	Nfix	Nuclear factor 1 X-type	CONCLUSIVE	#N/A	FALSE	1	1	1	1	1	1	1	1	1	1	0.000189746	0	0.000582616	0	0.000112895	0	3.40326e-05	0	5.1046e-05	0	2.62364e-05	0	3.24665e-05	0	3.72014e-05	0	6.23435e-05	0
Q8VDS8	Stx18	Syntaxin-18	CONCLUSIVE	#N/A	TRUE	0.841504	0.908454	0.798309	0.607994	0.80275	1	1	1	-	-	0.000716985	7.22513e-05	0.000192217	4.85632e-05	0.000257732	0.000166174	0.00019061	4.68362e-05	0.000198886	0	8.94445e-05	0	0.000126496	0	0	0	0	0
P47754	Capza2	F-actin-capping protein subunit alpha-2	CONCLUSIVE	#N/A	FALSE	0.513241	0.128171	0.153796	0.42676	0.586016	0.383108	1	0.536017	0.381389	0.672175	4.4657e-05	0.000303759	4.81023e-05	0.000264664	4.81581e-05	6.46877e-05	7.74262e-05	5.46968e-05	4.35497e-05	7.01252e-05	0.000164145	0	0.000424713	0.000367637	8.46353e-05	0.000137278	0.000815551	0.000397751
Q80WG5	Lrrc8a	Volume-regulated anion channel subunit LRRC8A	CONCLUSIVE	#N/A	TRUE	0.394533	0.259391	0.432896	0.856234	0.514955	0.394817	0	-	-	-	3.54775e-05	0.000101295	2.54764e-05	3.33747e-05	0.000102024	1.71303e-05	4.78417e-05	4.5063e-05	0.000133266	0.000204272	0	0.000126912	0	0	0	0	0	0
Q9JLR1	Sec61a2	Protein transport protein Sec61 subunit alpha isoform 2	CONCLUSIVE	#N/A	TRUE	0.167015	0.775525	1	0.565751	0.0422156	0.27459	-	-	-	0	0.000315273	9.12553e-05	0.000101156	0	5.06368e-05	3.8867e-05	0.000133747	0.00303445	0.000139554	0.000368673	0	0	0	0	0	0	0	0.000159323
Q99MR8	Mccc1	Methylcrotonoyl-CoA carboxylase subunit alpha, mitochondrial	CONCLUSIVE	#N/A	FALSE	0.114192	0.152849	0	0	0	0	0	0.400493	0.362185	0	2.67194e-05	0.00014809	0	0.000120652	0	0.000187071	0	0.000167269	0	7.69225e-05	0	7.16867e-05	5.156e-05	7.71813e-05	8.43992e-05	0.000148629	0	0.000264427
P15535	B4galt1	Beta-1,4-galactosyltransferase 1	CONCLUSIVE	#N/A	TRUE	0.0882484	0.224466	0	0.0569263	0	0.0741878	0	0	-	0	0.000168051	0.000580618	0	0.000514925	2.58895e-05	0.000428901	0	0.000143756	3.12161e-05	0.000389555	0	0.000193231	0	2.77388e-05	0	0	0	4.75174e-05
Q04750	Top1	DNA topoisomerase 1	CONCLUSIVE	#N/A	FALSE	1	1	1	1	-	1	-	1	1	-	4.99552e-05	0	0.00065767	0	4.93825e-05	0	0	0	2.16518e-05	0	0	0	5.50844e-05	0	1.57795e-05	0	0	0
P46061	Rangap1	Ran GTPase-activating protein 1	CONCLUSIVE	#N/A	FALSE	1	1	1	1	1	1	-	1	1	1	0.000140946	0	5.83924e-05	0	3.50761e-05	0	3.28963e-05	0	7.75367e-05	0	0	0	0.0013091	0	0.000246577	0	0.002531	0
P04925	Prnp	Major prion protein	CONCLUSIVE	#N/A	FALSE	0.655766	0.201294	0.312418	0.331691	0.679829	0.207284	1	0.405353	1	0.968243	0.000100566	0.000399032	0.000135406	0.000298008	8.13379e-05	0.000163884	0.000130771	6.15877e-05	0.000196145	0.000750118	0.000352848	0	0.000207922	0.000305018	0.000428841	0	0.00227578	7.46435e-05
P62962	Pfn1	Profilin-1	CONCLUSIVE	#N/A	FALSE	0.480621	0.430548	0	0.198819	1	0.474601	1	0.276273	0.571327	0.740445	0.000182456	0.00024132	0	0.000540671	4.91901e-05	0.000198222	7.90853e-05	0	0.000355863	0.000393953	0.00036581	0	0.000301784	0.000790557	0.000907713	0.000681067	0.000579497	0.000203137
Q9JKB3	Ybx3	Y-box-binding protein 3	CONCLUSIVE	#N/A	FALSE	0.3904	0	-	0.126838	0	0.185949	0	0	0	0.749003	0	0.000106956	0	0	7.63059e-05	0.000525296	0	0.000144444	9.20053e-05	0.000402783	0	0.000308491	0	0.000383234	0	0.000217515	0.00148888	0.000498933
P35283	Rab12	Ras-related protein Rab-12	CONCLUSIVE	#N/A	FALSE	0.390257	0.634584	0.337264	0.598223	1	0.273457	0	0.442985	0.418361	-	0.000275936	0.000158893	0.000113228	0.000222498	0.00022672	0.000152269	0.000159472	0	8.54267e-05	0.000226969	0	0.00063456	0.000108667	0.000136639	9.96119e-05	0.000138488	0	0
Q9Z0V7	Timm17b	Mitochondrial import inner membrane translocase subunit Tim17-B	CONCLUSIVE	#N/A	TRUE	0.355065	0.54677	0.0819624	0.417194	0.474352	0.224694	0	1	0	0	0.000575478	0.000477027	5.33227e-05	0.000597253	0.00050048	0.000699154	0.00027358	0.000303164	0.000168966	0.000583017	0	0.000298833	0.000153524	0	0	6.52184e-05	0	0.000110229
Q922H2	Pdk3	[Pyruvate dehydrogenase (acetyl-transferring)] kinase isozyme 3, mitochondrial	CONCLUSIVE	#N/A	FALSE	0.276229	0.398158	0.0958572	0.26588	0.225981	0	-	0.620639	0	0	0.000123103	0.000186078	1.105e-05	0.000104226	0.000149348	0.000412365	7.33683e-05	0.000251298	0	6.0409e-05	0	0	0.00015271	9.33429e-05	0	6.75757e-05	0	0.000159899
Q6P5F7	Ttyh3	Protein tweety homolog 3	CONCLUSIVE	#N/A	TRUE	0.0275726	0.0596535	0	0.137581	0	0	0	0	0	-	4.26542e-05	0.000672379	0	0.000505589	1.97136e-05	0.000123573	0	0.000537365	0	0.000210509	0	6.53936e-05	0	6.33653e-05	0	2.14076e-05	0	0
Q9CZR8	Tsfm	Elongation factor Ts, mitochondrial	CONCLUSIVE	#N/A	FALSE	0.0099833	0	0	0	0	0	0	0.119977	0	0	0	0.000223444	0	0.000233623	0	0.000756587	0	0.000354066	0	0.000123801	0	0.00047592	3.26001e-05	0.000239119	0	0.00032891	0	0.000497393
Q8BK67	Rcc2	Protein RCC2	CONCLUSIVE	#N/A	FALSE	1	1	1	1	-	1	-	-	-	-	3.6842e-05	0	0.000467394	0	1.98652e-05	0	0	0	0.00013573	0	0	0	0	0	0	0	0	0
Q6P5F9	Xpo1	Exportin-1	CONCLUSIVE	#N/A	FALSE	0.930145	1	1	1	1	0.579843	1	0.816634	1	1	5.36634e-05	0	5.78036e-05	0	0.000128601	0	2.84294e-05	0	3.87651e-05	2.80894e-05	0.000111576	0	6.90355e-05	1.55011e-05	4.5202e-05	0	4.73446e-05	0
P12382	Pfkl	ATP-dependent 6-phosphofructokinase, liver type	CONCLUSIVE	#N/A	FALSE	0.735703	0.796053	0.728691	0.510346	1	0.726006	-	0.656201	0.715705	-	0.00024152	6.18768e-05	0.000111704	4.15901e-05	3.09015e-05	2.96485e-05	2.12922e-05	0	8.51639e-05	3.21407e-05	0	0	5.41663e-05	2.8379e-05	5.43076e-05	2.15722e-05	0	0
P49769	Psen1	Presenilin-1	CONCLUSIVE	#N/A	TRUE	0.626031	0.485886	0.101598	0.394458	0.716026	0.477861	1	0.432937	1	0.93741	0.000136744	0.000144688	1.96392e-05	0.000173663	5.16127e-05	7.92321e-05	0.000112616	4.46632e-05	0.000186695	0.000203994	3.65549e-05	0	4.52353e-05	5.92495e-05	5.18323e-05	0	0.000608038	4.05984e-05
Q9JI39	Abcb10	ATP-binding cassette sub-family B member 10, mitochondrial	CONCLUSIVE	#N/A	TRUE	0.540241	0.741387	0	0.707562	1	0.515649	0	-	-	0	0.000232216	8.10023e-05	0	9.83038e-05	0.000125211	5.17502e-05	3.09705e-05	0	0.000104519	9.81752e-05	0	2.39624e-05	0	0	0	0	0	6.62918e-05
Q921M7	Fam49b	Protein FAM49B	CONCLUSIVE	#N/A	FALSE	0.374619	0.503574	0	0.319817	0.514955	0.292796	0	0.352892	0.742076	0.555175	0.000226662	0.000223444	0	0.000333747	0.00012753	0.000271229	5.1259e-05	4.82817e-05	0.000166582	0.000402354	0	5.288e-05	6.52002e-05	0.00011956	0.000149418	5.19332e-05	0.0002191	0.00017555
P14576	Srp54	Signal recognition particle 54 kDa protein	CONCLUSIVE	#N/A	FALSE	0.315753	0.12225	0.383471	0.42676	0	0.674277	1	0.263556	0	0	2.53411e-05	0.000181947	0.000100086	0.000160914	0.000129807	0.000174362	0	7.24226e-05	4.11879e-05	1.98966e-05	5.08069e-05	0	3.14358e-05	8.78397e-05	0	6.67712e-05	0	5.64269e-05
Q6DYE8	Enpp3	Ectonucleotide pyrophosphatase/phosphodiesterase family member 3	CONCLUSIVE	#N/A	TRUE	0.153058	0.22722	0.0802996	0.549189	0	0	0	0	0	-	4.38394e-05	0.000149099	1.8364e-05	0.00021033	7.09147e-05	5.82115e-05	0	2.38647e-05	0	0.000137683	0	4.90078e-05	0	5.06535e-05	0	5.77563e-05	0	0
P63037	Dnaja1	DnaJ homolog subfamily A member 1	CONCLUSIVE	#N/A	FALSE	0.101638	0.13702	0	0	0	0	0	0.426034	0.350421	0	4.82565e-05	0.000303929	0	0.00012257	0	6.99018e-05	0	0.000407172	0	0.000214703	0	0.000345252	9.31197e-05	0.000125454	0.0001067	0.000197791	0	0.000405933
P81117	Nucb2	Nucleobindin-2	CONCLUSIVE	#N/A	FALSE	0.039002	0.114328	0	0	0	0	-	0.222577	0	0	6.08185e-05	0.000471148	0	0.00016735	0	0.00014316	0	0.000558689	0	0.000668527	0	0	3.7723e-05	0.00013176	0	0.000106834	0	0.000180566
Q8K273	Mmgt1	Membrane magnesium transporter 1	CONCLUSIVE	#N/A	TRUE	0.634886	0.759662	0.435365	0.4597	0	0.902405	0	1	-	0	0.00104808	0.000331584	0.000350057	0.000453998	0.000841113	0.000988586	0	0.000278634	0.00212341	0.000229647	0	0.000261574	0.000564405	0	0	0	0	0.000289457
O88572	Lrp6	Low-density lipoprotein receptor-related protein 6	CONCLUSIVE	#N/A	TRUE	0.518829	0.741387	0.545777	0.759846	1	0.292796	0	-	0.392965	-	7.72015e-05	2.69296e-05	2.41655e-05	2.01117e-05	3.62903e-05	1.14697e-05	8.58024e-06	0	2.57392e-05	6.21692e-05	0	3.18657e-05	0	0	1.1255e-05	1.73862e-05	0	0
P68510	Ywhah	14-3-3 protein eta	CONCLUSIVE	#N/A	FALSE	0.319059	0.165603	0.0747398	0.220946	0.426331	0.364376	-	1	1	0	7.78774e-05	0.000392389	3.72825e-05	0.000461548	0.000111977	0.000394832	7.87638e-05	0.000105984	0.000151893	0.000264965	0	0	0.000407899	0	7.37978e-05	0	0	0.000385355
Q9JKW0	Arl6ip1	ADP-ribosylation factor-like protein 6-interacting protein 1	CONCLUSIVE	#N/A	TRUE	0.215048	0.536552	0.432896	0.66502	0	0.184225	0	-	-	-	0.000330308	0.000285304	0.000203309	0.00026634	0.00040709	0.000205057	0	0.000513737	0.000122711	0.000543384	0	0.00206779	0	0	0	0	0	0
Q61559	Fcgrt	IgG receptor FcRn large subunit p51	CONCLUSIVE	#N/A	TRUE	0.191978	0.689948	0.249928	0.198819	0	0.181191	0	0	0.198474	-	0.000323671	0.000145453	0.000138201	0.000414761	3.77348e-05	0.00015206	0	5.71444e-05	0.000352613	0.00159347	0	0.000657161	0	0.000606455	0.000232109	0.000937358	0	0
Q6P9Q4	Fhod1	FH1/FH2 domain-containing protein 1	CONCLUSIVE	#N/A	FALSE	0.13561	0.173894	0.0660141	0.331691	0	0.137364	0	0	0.264511	-	1.86724e-05	8.87056e-05	7.66208e-06	0.000108405	1.72597e-05	3.47757e-05	0	1.30687e-05	1.73423e-05	0.000108908	0	2.86268e-05	0	7.85934e-05	2.0222e-05	5.62284e-05	0	0
P29391	Ftl1	Ferritin light chain 1	CONCLUSIVE	#N/A	FALSE	0.0926825	0	0	0.139297	0	0.2398	-	0	0	0	0	0.000237363	0	0.000797711	0.000376317	0.00232522	0	0.000512895	0.000181497	0.000575371	0	0	0	0.000423358	0	0.000122596	0	0.000466216
Q9Z2I8	Suclg2	Succinate--CoA ligase [GDP-forming] subunit beta, mitochondrial	CONCLUSIVE	#N/A	FALSE	0.0897559	0.120396	0	0	0.105516	0	0	0	0.166528	0.24296	4.42444e-05	0.000323246	0	0.000174813	0	0.000373859	1.27852e-05	0.000108383	0	0.000138955	0	0.000158274	0	0.000153364	6.98778e-05	0.000349739	7.02624e-05	0.000218931
P50428	Arsa	Arylsulfatase A	CONCLUSIVE	#N/A	FALSE	0	0	0	-	-	0	0	0	0	0	0	0.000104922	0	8.54816e-05	0	0	0	0	0	0.000505359	0	0.000355529	0	0.000732749	0	0.00115279	0	0.000187346
Q9JHJ3	Glmp	Glycosylated lysosomal membrane protein	CONCLUSIVE	#N/A	TRUE	0	0	0	0	0	0	0	0	0	-	0	0.000382288	0	0.000602232	0	3.43453e-05	0	0.00012907	0	0.000446788	0	0.000169635	0	0.000465724	0	5.55325e-05	0	0
[truncated: 3,954 more rows]

## Sheet: Sheet B) NE ES-2
							NE ES-2, each preparation			U2_NSAF				U3_NSAF				U4_NSAF
[truncated: 4,711 more rows]
