# Supplementary material for: Comparative membrane proteomics reveals diverse cell regulators concentrated at the nuclear envelope
Source: Life Sci Alliance. 2023 Jul 11;6(9):e202301998. doi: 10.26508/lsa.202301998 (PMC10336727; doi:10.26508/lsa.202301998)
Supplement: Supplementary file 4 [file LSA-2023-01998_SdataF3.xlsx]

## Sheet: summary
samples	48hrs	48hrs	48hrs	48hrs	48hrs	48hrs	48hrs	48hrs	48hrs	48hrs	48hrs	48hrs	48hrs	48hrs	48hrs	48hrs	48hrs	48hrs	48hrs	48hrs	48hrs	48hrs
	Tmem53-V5	Ptdss2-V5	Gpat4-V5	Zdhhc6-V5	Hsd11b1-V5	Tmbim6-V5	Tmem9-V5	V5-Tmem214	Ogfod3-V5	Pigb-V5	Tmem161a-V5	V5-Cdipt	V5-Gpat4	V5-Hsd11b1	V5-Vkorc1l1	V5-Ogfod3	V5-Tmem53	V5-Zdhhc6	V5-Tmem161a	V5-Tmem209	V5-Chpt1	Dnajc16-V5
Average	1.6984	1.35706	1.41748	1.16232	1.35226	1.40835	1.0728	1.00453	0.849762	0.945168	1.20877	1.09187	0.969976	1.22291	1.76203	0.80411	1.1393	1.23161	1.17835	2.10241	1.30343	1.03892
Stdev	0.276185	0.165985	0.390966	0.356982	0.158838	0.206726	0.156315	0.195571	0.073776	0.0892106	0.0685794	0.0756211	0.0485119	0.0564525	0.273874	0.0854141	0.0884349	0.112747	0.0875129	0.385154	0.140416	0.0698663
n=	9	15	17	8	22	14	11	9	9	5	10	11	12	12	11	10	12	11	15	16	13	20
	NE/ER ratio	NE/ER ratio	NE/ER ratio	NE/ER ratio	NE/ER ratio	NE/ER ratio	NE/ER ratio	NE/ER ratio	NE/ER ratio	NE/ER ratio	NE/ER ratio	NE/ER ratio	NE/ER ratio	NE/ER ratio	NE/ER ratio	NE/ER ratio	NE/ER ratio	NE/ER ratio	NE/ER ratio	NE/ER ratio	NE/ER ratio	NE/ER ratio
	2.1434	1.16048	1.10923	0.812448	1.11773	1.22132	1.04082	0.944353	0.784334	0.993281	1.3461	1.17585	0.961302	1.30793	1.50375	0.867338	1.07398	1.26652	1.03743	2.31335	1.29943	0.969267
	1.46746	1.15074	1.2002	1.69429	1.2477	1.33037	0.923994	1.34721	0.888618	1.03613	1.21448	1.02466	0.957714	1.17637	1.93831	0.869576	1.18725	1.16675	1.06773	1.72943	1.18956	0.981461
	1.54096	1.09916	1.11515	1.44524	1.29363	1.76317	0.813445	1.01844	0.701988	0.965314	1.14969	1.00051	0.933236	1.23768	2.0159	0.892952	1.09825	1.08176	1.2091	1.46622	1.49898	1.13002
	1.49253	1.32699	1.27148	1.3861	1.28013	1.26771	0.95261	0.955958	0.832831	0.801671	1.17243	1.05109	0.964877	1.15484	1.71809	0.723933	1.09807	1.07091	1.28444	2.62275	1.08558	0.953115
	1.84362	1.15812	1.12317	0.927233	1.30103	1.08699	0.930117	1.24252	0.872356	0.929441	1.15885	1.1138	0.91397	1.16315	1.4839	0.699844	1.19059	1.38167	1.23633	1.84789	1.24264	1.00827
	1.44923	1.39826	1.18468	1.40435	1.17684	1.40912	1.21102	1.09522	0.930159		1.27697	1.24412	0.91231	1.18934	2.01011	0.831357	1.05082	1.2502	1.15271	1.93228	1.2073	1.04893
	2.13162	1.47937	1.65095	0.796292	1.23172	1.32351	1.11974	0.878487	0.939356		1.14596	1.13215	1.02001	1.25845	1.95917	0.725829	1.04675	1.12524	1.18501	2.32188	1.46083	1.02009
	1.65654	1.49295	1.56164	0.832608	1.19053	1.17092	1.23356	0.788686	0.831407		1.27844	1.11766	1.01552	1.33132	1.96209	0.909649	1.30525	1.21077	1.28011	1.68693	1.31045	1.09787
	1.56025	1.51607	1.51219		1.23324	1.69586	1.06275	0.769919	0.866809		1.16808	1.0677	0.905661	1.2523	1.25498	0.832211	1.29777	1.2594	1.23521	2.76443	1.22433	1.17477
		1.2186	2.06004		1.37373	1.7171	1.20907				1.17672	1.08624	1.04281	1.22418	1.53246	0.688415	1.11499	1.34226	1.00017	2.43286	1.48138	1.0981
		1.32962	1.49137		1.31762	1.36394	1.30365					0.996795	1.03052	1.18631	2.00352		1.07836	1.39218	1.23787	1.81882	1.31287	0.937031
		1.51729	1.35835		1.18234	1.42122							0.981785	1.19306			1.12954		1.25545	1.96989	1.49144	1.08915
		1.41593	1.31146		1.46631	1.3905													1.18295	2.0149	1.13973	1.00813
		1.45517	2.56658		1.62646	1.55511													1.1169	2.00354		1.05958
		1.63708	1.00237		1.49342														1.19387	1.99666		1.17904
			1.34781		1.70244															2.7168		1.0275
			1.23053		1.4045																	0.993626
					1.33552																	0.991212
					1.30387																	1.03311
					1.65128																	0.978117
					1.45627
					1.36352
